# Supplementary material for: Patterns of gene expression associated with recovery and injury in heat-stressed rats
Source: BMC Genomics. 2014 Dec 3;15(1):1058. doi: 10.1186/1471-2164-15-1058 (PMC4302131; doi:10.1186/1471-2164-15-1058)
Supplement: Supplementary file 6 — Additional file 6: Table S5: Table of all differentially expressed genes in the heart, liver, lung, and kidney at Tc,Max, 24 hours, and 48 hours. (XLSX 214 KB) [file 12864_2014_6768_MOESM6_ESM.xlsx]

## Sheet: Summary
Additional File 6: Summary of differentially expressed genes (DEG)*
Summary of DEGs
Tissue	Tc,Max	24 h	48 h
HEART	239(373)	2(72)	803(1076)
LIVER	528(746)	35(105)	2(65)
LUNG	320(416)	0(17)	0(8)
KIDNEY	218(341)	0(26)	0(24)
All arrays from a particular organ were normalized and background-corrected using iterPLIER within Expression Console (Affymetrix). Files were imported and for each organ; the shorth was determined; and values for genes below 50% were removed. The remaining 13788 genes for each organ were used to conduct 2-way ANOVAs (time & condition). All values with ± 2-fold change were reported, with FDR 0.05…
*Worksheets list DEGs at Tc,Max, 24 hours, and 48 hours

## Sheet: DEG-TcMax
List of differentially expressed transcript IDs (≥2-fold, with p<0.05, FDR-adjusted) at Tc,Max in heart, liver, kidney, and/or lung. The gray-colored cells (consensus heat-stress response [HSR]) represent DEGs in all 4 organs; the white-colored cells represent DEGs common to 2 or 3 organs); and the remaining cells are color-coded by organ (red = heart only; orange = liver only; green = kidney onl…														consensus HSR	all organs
														common HSR	2 or 3 organs
														unique to heart
														unique to liver
														unique to kidney
														unique to lung
					HEART		LIVER		KIDNEY		LUNG
	Probeset ID	gene_assignment	Gene Symbol	RefSeq	heart-p-value(Heat * 3 vs. Control * 3)	heart-Fold-Change(Heat * 3 vs. Control * 3)	liver-p-value(Heat * 3 vs. Control * 3)	liver-Fold-Change(Heat * 3 vs. Control * 3)	kidney-p-value(Heat * 3 vs. Control * 3)	kidney-Fold-Change(Heat * 3 vs. Control * 3)	lung-p-value(Heat * 3 vs. Control * 3)	lung-Fold-Change(Heat * 3 vs. Control * 3)
Consensus	10828154	NM_212504 // Hspa1b // heat shock 70kD protein 1B (mapped) // 20p12 // 294254 /// ENSRN	Hspa1b	NM_212504	2.40019e-28	79.9795	3.05882e-15	209.233	8.62574e-15	50.2288	1.04228e-23	67.1882
Consensus	10831298	NM_212504 // Hspa1b // heat shock 70kD protein 1B (mapped) // 20p12 // 294254 /// ENSRN	Hspa1b	NM_212504	2.89336e-24	31.6694	2.17056e-19	67.9494	7.88539e-19	24.0465	3.01554e-26	35.8954
Consensus	10761128	ENSRNOT00000031555 // Hspb1 // heat shock protein 1 // 12q12 // 24471 /// NM_031970 //	Hspb1	ENSRNOT00000031555	5.20289e-19	6.54077	3.27993e-13	52.7795	1.14192e-15	20.5526	4.51655e-19	11.2281
Consensus	10770710	NM_012912 // Atf3 // activating transcription factor 3 // 13q27 // 25389 /// ENSRNOT000	Atf3	NM_012912	1.40257e-21	54.8032	1.88213e-11	45.7678	3.69146e-15	19.9526	5.28201e-16	6.08589
Consensus	10757082	NM_001008363 // Zfand2a // zinc finger, AN1-type domain 2A // 12q11 // 360772 /// ENSRN	Zfand2a	NM_001008363	2.85034e-17	8.12705	5.13228e-18	27.7531	8.33595e-21	7.68159	2.67181e-19	6.90263
Consensus	10910084	NM_001025411 // Dnaja4 // DnaJ (Hsp40) homolog, subfamily A, member 4 // 8q24 // 300721	Dnaja4	NM_001025411	8.77063e-08	2.89944	3.39075e-19	25.2285	2.53685e-18	4.7302	8.01911e-10	4.74996
Consensus	10702405	NM_001025411 // Dnaja4 // DnaJ (Hsp40) homolog, subfamily A, member 4 // 8q24 // 300721	Dnaja4	NM_001025411	1.12564e-06	2.73011	1.98013e-19	20.7656	6.57485e-20	5.56553	6.43021e-13	4.85024
Consensus	10750282	NM_053715 // Slc5a3 // solute carrier family 5 (sodium/myo-inositol cotransporter), mem	Slc5a3	NM_053715	3.4447e-14	5.54522	3.45503e-17	19.3635	1.97446e-05	2.40677	5.22084e-08	5.36949
Consensus	10909356	---		---	1.01873e-16	10.9092	1.43967e-14	19.1053	8.26139e-16	8.51156	2.37541e-19	12.0257
Consensus	10909358	---		---	1.56901e-16	9.72775	6.11422e-16	17.767	2.0427e-12	4.0476	1.1621e-13	3.62142
Consensus	10810295	NM_001108441 // Dnajb1 // DnaJ (Hsp40) homolog, subfamily B, member 1 // 19q11 // 36138	Dnajb1	NM_001108441	5.21634e-25	24.0886	3.55559e-20	17.1175	3.42563e-20	9.71412	1.4374e-22	10.4628
Consensus	10909360	---		---	1.46309e-15	12.9801	3.82763e-15	16.4065	2.76437e-15	6.32926	2.48529e-19	12.9084
Consensus	10711401	NM_001011936 // Bag3 // Bcl2-associated athanogene 3 // 1q36 // 293524 /// ENSRNOT00000	Bag3	NM_001011936	8.5036e-12	5.19822	1.86039e-20	16.0247	1.1365e-19	8.24442	6.80567e-23	11.364
Consensus	10725112	---		---	4.90476e-18	6.54464	8.40967e-14	14.2169	2.72681e-14	5.70918	1.6587e-14	3.72256
Consensus	10878112	NM_021835 // Jun // jun proto-oncogene // 5q34.1 // 24516 /// ENSRNOT00000011731 // Jun	Jun	NM_021835	3.025e-17	6.71971	3.33449e-13	12.5121	2.86069e-18	8.38295	1.06567e-13	3.9757
Consensus	10756343	NM_001011901 // Hsph1 // heat shock 105/110 protein 1 // 12p11 // 288444 /// ENSRNOT000	Hsph1	NM_001011901	1.83179e-21	14.7844	7.954e-16	12.3639	1.06514e-17	11.6086	1.08929e-19	15.658
Consensus	10886031	NM_022197 // Fos // FBJ osteosarcoma oncogene // 6q31 // 314322 /// ENSRNOT00000010712	Fos	NM_022197	2.94211e-13	24.8841	3.41437e-15	9.69806	7.39374e-07	3.52848	2.36418e-08	4.1482
Consensus	10760008	NM_001198555 // Uspl1 // ubiquitin specific peptidase like 1 // 12p11 // 288447 /// NM_	Uspl1	NM_001198555	4.26829e-19	5.24684	8.10208e-18	8.98444	9.69273e-17	4.96776	3.9211e-18	5.22282
Consensus	10806122	NM_012580 // Hmox1 // heme oxygenase (decycling) 1 // 19p11 // 24451 /// ENSRNOT0000001	Hmox1	NM_012580	2.41693e-08	11.0247	1.03431e-11	7.74825	6.06023e-17	14.3929	5.96315e-10	8.09267
Consensus	10827231	ENSRNOT00000019501 // Cyr61 // cysteine-rich, angiogenic inducer, 61 // 2q44 // 83476 /	Cyr61	ENSRNOT00000019501	8.78419e-14	12.7685	1.46323e-09	7.47876	3.96511e-17	9.51643	1.50968e-10	4.18373
Consensus	10931308	NM_172062 // P4ha1 // prolyl 4-hydroxylase, alpha polypeptide I // 20q13 // 64475 /// B	P4ha1	NM_172062	1.43755e-12	4.96106	1.44997e-16	6.96146	8.42511e-18	5.50274	7.45645e-19	4.36808
Consensus	10892184	NM_175761 // Hsp90aa1 // heat shock protein 90, alpha (cytosolic), class A member 1 //	Hsp90aa1	NM_175761	8.52185e-18	5.97225	5.91129e-14	6.53475	2.63407e-21	5.86296	6.24753e-21	5.00476
Consensus	10940689	---		---	2.42565e-16	4.22644	1.13579e-15	6.38742	7.64821e-20	4.0331	1.4109e-15	2.51552
Consensus	10819787	NM_001013076 // Dnajb4 // DnaJ (Hsp40) homolog, subfamily B, member 4 // 2q45 // 295549	Dnajb4	NM_001013076	7.51164e-21	4.49817	1.80483e-19	6.32701	2.81983e-17	3.52404	4.98749e-19	3.67991
Consensus	10899387	NM_024388 // Nr4a1 // nuclear receptor subfamily 4, group A, member 1 // 7q36 // 79240	Nr4a1	NM_024388	2.70175e-14	10.5187	5.70195e-13	5.9883	4.22044e-14	4.07922	1.38479e-06	2.39995
Consensus	10939516	ENSRNOT00000048080 // Tsc22d3 // TSC22 domain family, member 3 // Xq35 // 83514 /// NM_	Tsc22d3	ENSRNOT00000048080	1.98874e-07	2.52588	2.33298e-10	5.37393	5.41445e-10	3.89004	3.33789e-10	4.46882
Consensus	10887821	---		---	1.24815e-13	6.53619	8.48477e-10	4.90654	9.22661e-10	3.78464	8.53917e-14	3.68477
Consensus	10726929	NM_001108510 // Dusp8 // dual specificity phosphatase 8 // 1q41 // 361679 /// ENSRNOT00	Dusp8	NM_001108510	7.61798e-14	3.57811	1.18247e-14	4.85872	1.11703e-11	2.78216	1.22637e-08	2.50336
Consensus	10919041	NM_001106844 // Fam46a // family with sequence similarity 46, member A // 8q31 // 30087	Fam46a	NM_001106844	2.00901e-08	3.65151	1.65885e-16	4.74556	1.30056e-08	3.17884	7.05939e-18	3.9936
Consensus	10778721	NM_001107241 // Ahsa2 // AHA1, activator of heat shock protein ATPase homolog 2 (yeast)	Ahsa2	NM_001107241	3.69681e-19	4.20106	1.05498e-15	4.71939	4.18825e-23	5.51299	3.34007e-21	7.5951
Consensus	10766724	---		---	1.07625e-10	2.45164	1.12291e-12	4.65122	3.34352e-13	2.95152	1.0119e-11	3.65843
Consensus	10908133	NM_001108128 // Chordc1 // cysteine and histidine-rich domain (CHORD)-containing 1 // 8	Chordc1	NM_001108128	2.44387e-12	3.78613	2.67368e-12	4.52861	8.40993e-18	3.92533	9.12289e-22	6.07908
Consensus	10937318	---		---	1.381e-14	6.3282	1.24557e-09	4.36505	2.00164e-09	3.04907	2.61718e-15	4.71882
Consensus	10868940	ENSRNOT00000066910 // Nr4a3 // nuclear receptor subfamily 4, group A, member 3 // 5q22	Nr4a3	ENSRNOT00000066910	1.13404e-15	17.623	7.88457e-12	4.32979	3.56583e-21	8.83285	1.26137e-14	7.32258
Consensus	10723884	ENSRNOT00000022983 // Serpinh1 // serpin peptidase inhibitor, clade H, member 1 // 1q32	Serpinh1	ENSRNOT00000022983	2.53436e-09	3.41612	4.87893e-12	4.31302	3.96459e-17	5.97739	1.96228e-16	3.43983
Consensus	10934095	---		---	1.65808e-06	2.07909	1.6833e-13	3.95469	7.53648e-07	2.04951	9.05599e-12	2.6462
Consensus	10778196	NM_001017502 // Ccdc117 // coiled-coil domain containing 117 // 14q21 // 498404 /// ENS	Ccdc117	NM_001017502	2.59434e-19	4.89164	3.77012e-14	3.77895	1.04007e-11	2.90216	6.29918e-20	4.9802
Consensus	10728361	NM_138911 // Stip1 // stress-induced phosphoprotein 1 // 1q43 // 192277 /// ENSRNOT0000	Stip1	NM_138911	4.45095e-13	2.88618	1.58608e-12	3.67089	1.71312e-20	3.67308	2.89045e-22	5.68043
Consensus	10768538	NM_001105960 // Swt1 // Swt1 RNA endoribonuclease homolog (S. cerevisiae) // 13q21 // 2	Swt1	NM_001105960	1.72752e-16	2.76568	7.38313e-15	3.63888	4.6828e-14	2.65613	3.09314e-16	2.68228
Consensus	10928154	NM_022229 // Hspd1 // heat shock protein 1 (chaperonin) // 9q22 // 63868 /// ENSRNOT000	Hspd1	NM_022229	1.9172e-08	2.32268	2.36257e-17	3.60125	2.1511e-18	2.44625	3.23298e-17	6.93102
Consensus	10769131	NM_001004208 // Cacybp // calcyclin binding protein // 13q22 // 289144 /// ENSRNOT00000	Cacybp	NM_001004208	1.16082e-12	4.6459	6.11123e-13	3.56645	1.4697e-13	3.14028	1.83752e-22	6.74502
Consensus	10721865	NM_133546 // Ppp1r15a // protein phosphatase 1, regulatory subunit 15A // 1q22 // 17107	Ppp1r15a	NM_133546	1.15251e-15	3.1615	6.5396e-11	3.52048	4.00476e-11	2.76345	2.33951e-09	2.6344
Consensus	10869541	---		---	9.98803e-07	2.39223	8.58625e-10	3.43265	2.0364e-09	2.37102	2.82806e-12	3.14949
Consensus	10869047	---		---	3.3201e-07	2.21656	1.92256e-08	3.41414	1.48587e-08	2.14646	7.77339e-16	2.86751
Consensus	10923050	---		---	4.48615e-08	3.08929	1.36278e-13	3.40012	2.84086e-12	2.78601	0.000435818	2.026
Consensus	10819298	---		---	3.23556e-05	2.42179	2.70805e-09	3.29846	1.50541e-05	2.14952	8.59019e-11	2.94062
Consensus	10722720	NM_001047853 // Arrdc4 // arrestin domain containing 4 // 1q22 // 293019 /// ENSRNOT000	Arrdc4	NM_001047853	5.14348e-09	2.53639	3.56462e-09	3.21878	1.11941e-08	2.89018	4.09402e-15	2.64567
Consensus	10764643	NM_001037192 // Trmt1l // TRM1 tRNA methyltransferase 1-like // 13q21 // 304851 /// ENS	Trmt1l	NM_001037192	2.84037e-12	2.53452	2.39294e-15	3.16457	3.14086e-15	2.21837	3.99252e-15	3.10505
Consensus	10776667	---		---	5.12359e-07	2.62465	4.63209e-15	3.0998	3.19229e-14	2.25561	4.04804e-16	6.06455
Consensus	10861560	NM_022857 // N5 // DNA binding protein N5 // 4q22 // 64825 /// L31882 // N5 // DNA bind	N5	NM_022857	3.84611e-06	2.11261	2.55206e-12	3.09136	7.48368e-08	2.26012	1.71681e-12	2.66657
Consensus	10895861	NM_001109986 // Ddit3 // DNA-damage inducible transcript 3 // 7q22 // 29467 /// ENSRNOT	Ddit3	NM_001109986	2.08727e-06	2.0916	6.07313e-12	3.07986	9.66161e-13	3.59436	3.6786e-15	2.79639
Consensus	10768346	NM_019336 // Rgs1 // regulator of G-protein signaling 1 // 13q21 // 54289 /// ENSRNOT00	Rgs1	NM_019336	3.68453e-06	2.93698	9.8105e-06	3.04202	4.20597e-13	3.06666	1.0191e-08	3.23537
Consensus	10808461	ENSRNOT00000025894 // Banp // Btg3 associated nuclear protein // 19q12 // 292064 /// NM	Banp	ENSRNOT00000025894	1.32097e-13	2.44748	5.80622e-09	3.02973	2.52073e-11	2.78981	1.37516e-12	2.46252
Consensus	10878034	---		---	3.27843e-07	2.06311	2.37053e-10	3.01034	2.2024e-08	2.13344	1.41595e-08	2.61442
Consensus	10749352	NM_001012143 // Jmjd6 // jumonji domain containing 6 // 10q32.3 // 360665 /// BC079012	Jmjd6	NM_001012143	1.99568e-13	3.32004	2.51413e-11	2.98792	5.81412e-15	2.64204	1.86337e-20	3.30572
Consensus	10917116	NM_001013181 // Zbtb16 // zinc finger and BTB domain containing 16 // 8q23 // 353227 //	Zbtb16	NM_001013181	8.74249e-07	3.73609	4.22792e-05	2.95981	1.9773e-08	5.15855	1.99833e-08	6.84434
Consensus	10778763	ENSRNOT00000065110 // Rel // v-rel reticuloendotheliosis viral oncogene homolog (avian)	Rel	ENSRNOT00000065110	6.96047e-11	2.24581	1.40374e-11	2.91068	3.9465e-12	2.0854	7.109e-13	2.06326
Consensus	10758134	ENSRNOT00000049027 // Ubb // ubiquitin B // 10q23 // 192255 /// ENSRNOT00000049027 // U	Ubb	ENSRNOT00000049027	7.26297e-12	2.48162	5.69153e-08	2.91028	2.83428e-16	3.02335	5.12529e-17	3.83434
Consensus	10927699	---		---	0.000330371	2.1114	7.56343e-07	2.88702	9.02519e-10	2.68872	7.56838e-16	3.12324
Consensus	10716936	NM_001005552 // MGC95208 // similar to 4930453N24Rik protein // 11p12 // 304176 /// BC0	MGC95208	NM_001005552	2.38192e-13	4.77626	2.97329e-13	2.88701	8.84459e-11	2.30986	1.23612e-17	3.63415
Consensus	10722718	---		---	1.82749e-10	2.84227	1.25442e-08	2.87441	4.71365e-09	2.55976	5.2433e-09	2.64237
Consensus	10933015	NM_001005552 // MGC95208 // similar to 4930453N24Rik protein // 11p12 // 304176 /// BC0	MGC95208	NM_001005552	3.56989e-14	4.69356	1.573e-13	2.83083	4.99093e-13	2.335	6.38538e-18	3.44612
Consensus	10752650	NM_001005552 // MGC95208 // similar to 4930453N24Rik protein // 11p12 // 304176 /// BC0	MGC95208	NM_001005552	5.25816e-14	4.53203	2.12755e-13	2.76861	7.46707e-12	2.33374	6.38538e-18	3.44612
Consensus	10794225	NM_053727 // Nfil3 // nuclear factor, interleukin 3 regulated // 17p14 // 114519 /// EN	Nfil3	NM_053727	1.37028e-08	2.30233	1.87339e-07	2.7573	1.67829e-09	4.21712	4.09564e-10	2.58859
Consensus	10845384	NM_019328 // Nr4a2 // nuclear receptor subfamily 4, group A, member 2 // 3q12 // 54278	Nr4a2	NM_019328	8.92015e-11	5.089	1.17279e-08	2.6327	5.498e-09	2.08107	0.000240573	2.04898
Consensus	10868289	NM_022934 // Dnaja1 // DnaJ (Hsp40) homolog, subfamily A, member 1 // 5q22 // 65028 ///	Dnaja1	NM_022934	1.18004e-23	6.70386	7.82177e-16	2.62919	5.04718e-17	3.61566	5.76414e-22	5.47634
Consensus	10940529	---		---	5.5589e-05	2.66378	2.76912e-09	2.50142	1.34018e-08	2.93832	7.99399e-10	3.42319
Consensus	10774470	---		---	6.74441e-11	2.1856	1.32931e-08	2.43509	1.03677e-13	2.09799	1.38862e-13	2.58183
Consensus	10842469	NM_024125 // Cebpb // CCAAT/enhancer binding protein (C/EBP), beta // 3q42 // 24253 ///	Cebpb	NM_024125	8.08726e-06	2.85662	3.88417e-09	2.42938	1.40788e-08	2.41625	5.47748e-08	2.04809
Consensus	10795616	NM_001110860 // Crem // cAMP responsive element modulator // 17q12.1 // 25620 /// ENSRN	Crem	NM_001110860	5.00645e-06	2.0316	6.31961e-08	2.40075	2.84719e-10	2.52715	5.02813e-16	2.94259
Consensus	10717920	NM_001101008 // LOC683722 // Fgfr1 oncogene partner // --- // 683722 /// ENSRNOT0000001	LOC683722	NM_001101008	4.87306e-13	4.63724	3.73568e-08	2.39782	1.34972e-11	2.73663	1.13395e-08	2.46056
Consensus	10761047	ENSRNOT00000001916 // Serpine1 // serpin peptidase inhibitor, clade E (nexin, plasminog	Serpine1	ENSRNOT00000001916	7.02709e-08	12.2581	0.00123899	2.38852	7.03201e-11	4.79841	9.42866e-10	6.02584
Consensus	10939480	BC158847 // Morc4 // MORC family CW-type zinc finger 4 // Xq35 // 315914 /// ENSRNOT000	Morc4	BC158847	6.72578e-10	2.3584	5.68504e-09	2.34107	1.0416e-07	2.06465	9.99835e-11	2.69038
Consensus	10702309	NM_001127201 // Tbpl1 // TATA box binding protein-like 1 // 1p12 // 689030 /// ENSRNOT0	Tbpl1	NM_001127201	1.13862e-16	2.51533	2.87357e-12	2.30014	1.05008e-17	2.29227	7.89541e-12	2.39701
Consensus	10816048	---		---	3.49115e-06	2.10442	1.30705e-05	2.26434	1.19801e-07	2.06668	4.04073e-14	2.62307
Consensus	10865855	NM_001191863 // Fkbp4 // FK506 binding protein 4 // 4q42 // 260321 /// ENSRNOT000000087	Fkbp4	NM_001191863	1.02254e-06	2.22307	2.85811e-10	2.2146	2.80618e-18	3.96137	7.03198e-22	6.05623
Consensus	10914074	NM_001025705 // Azi2 // 5-azacytidine induced 2 // 8q32 // 316051 /// ENSRNOT0000001345	Azi2	NM_001025705	4.22126e-17	2.32368	8.8019e-12	2.08817	1.78579e-13	2.02697	1.81621e-17	3.27549
Consensus	10732652	NM_053769 // Dusp1 // dual specificity phosphatase 1 // 10q12 // 114856 /// ENSRNOT0000	Dusp1	NM_053769	8.63597e-09	2.92853	0.000387842	2.0688	1.24505e-09	3.50882	1.03574e-16	4.23344
Common	10815281	NM_138526 // Ccrn4l // CCR4 carbon catabolite repression 4-like (S. cerevisiae) // 2q26	Ccrn4l	NM_138526	6.35053e-06	2.48644	7.0035e-13	15.51
Common	10838823	NM_001173437 // Chac1 // ChaC, cation transport regulator homolog 1 (E. coli) // 3q35 /	Chac1	NM_001173437			3.84382e-10	11.4238	1.04244e-05	2.80157	8.36662e-14	4.53797
Common	10881820	NM_001107994 // Spsb1 // splA/ryanodine receptor domain and SOCS box containing 1 // 5q	Spsb1	NM_001107994			1.12134e-13	8.25997			6.62502e-08	2.0867
Common	10799291	NM_031642 // Klf6 // Kruppel-like factor 6 // 17q12.2 // 58954 /// ENSRNOT00000023033 /	Klf6	NM_031642			1.1714e-12	7.79509	8.29375e-10	3.13457	9.94786e-10	2.09645
Common	10758930	NM_053612 // Hspb8 // heat shock protein B8 // 12q16 // 113906 /// ENSRNOT00000039275 /	Hspb8	NM_053612			2.32516e-17	5.98739	5.02786e-11	2.76321	3.17071e-19	6.22448
Common	10775900	NM_030845 // Cxcl1 // chemokine (C-X-C motif) ligand 1 (melanoma growth stimulating act	Cxcl1	NM_030845			0.000255227	5.57438			0.00119556	2.0186
Common	10832197	ENSRNOT00000001579 // Sik1 // salt-inducible kinase 1 // 20p12 // 59329 /// NM_021693 /	Sik1	ENSRNOT00000001579	1.42411e-08	2.93502	1.6839e-14	5.29213			2.31812e-13	2.8234
Common	10923338	NM_001009671 // Coq10b // coenzyme Q10 homolog B (S. cerevisiae) // 9q31 // 301416 ///	Coq10b	NM_001009671	8.27483e-10	2.82891	4.48963e-11	5.14802			1.40075e-10	2.37343
Common	10806585	NM_021836 // Junb // jun B proto-oncogene // 19q11 // 24517 /// ENSRNOT00000067780 // J	Junb	NM_021836	2.20939e-07	3.23084	1.86658e-08	5.13398
Common	10940599	---		---			2.8963e-10	4.33756			7.79003e-09	2.25888
Common	10922492	ENSRNOT00000059916 // Arid5a // AT rich interactive domain 5A (Mrf1 like) // 9q21 // 31	Arid5a	ENSRNOT00000059916	3.51008e-13	2.51094	6.22619e-07	4.20671
Common	10763740	NM_001008889 // Yod1 // YOD1 OTU deubiquinating enzyme 1 homolog (S. cerevisiae) // 13q	Yod1	NM_001008889			1.30118e-12	4.02043	8.14338e-10	2.16153
Common	10812214	XR_145807 // LOC100911050 // small nuclear ribonucleoprotein Sm D1-like // --- // 10091	LOC100911050	XR_145807	3.26639e-08	2.74077	7.43147e-14	3.78901
Common	10772580	---		---	9.65626e-06	2.20513	1.22735e-12	3.78575	5.66635e-06	2.11177
Common	10873903	ENSRNOT00000011384 // Mthfr // 5,10-methylenetetrahydrofolate reductase (NADPH) // 5q36	Mthfr	ENSRNOT00000011384			7.77444e-12	3.74989			1.58098e-11	2.17104
Common	10878009	---		---	1.7968e-06	2.53056	3.88281e-08	3.64395			6.96641e-14	4.63185
Common	10815724	NM_001099498 // Vom2r44 // vomeronasal 2 receptor 44 // 2q31 // 266778 /// ENSRNOT00000	Vom2r44	NM_001099498			2.62558e-15	3.64394			1.54563e-11	2.09354
Common	10824067	---		---			5.64878e-12	3.54251			1.16441e-08	2.15558
Common	10733310	NM_052798 // Zfp354a // zinc finger protein 354A // 10q21 // 24522 /// ENSRNOT000000455	Zfp354a	NM_052798			7.15808e-07	3.51072	3.66979e-07	2.42353
Common	10923345	NM_012966 // Hspe1 // heat shock protein 1 (chaperonin 10) // 9q31 // 25462 /// ENSRNOT	Hspe1	NM_012966			1.52681e-14	3.31479	7.66751e-13	2.5647	9.00065e-16	3.93343
Common	10749372	NM_053565 // Socs3 // suppressor of cytokine signaling 3 // 10q32.3 // 89829 /// ENSRNO	Socs3	NM_053565			4.88528e-06	3.27928			6.88271e-11	3.09903
Common	10766722	---		---			5.12775e-12	3.27291	7.51579e-13	2.29795	7.1094e-11	2.95257
Common	10774625	---		---	4.68141e-08	2.77756	1.08952e-10	3.21569			7.3836e-11	3.05495
Common	10906608	NM_181090 // Slc38a2 // solute carrier family 38, member 2 // 7q34 // 29642 /// ENSRNOT	Slc38a2	NM_181090			2.45849e-07	3.21198			1.72475e-20	2.17547
Common	10844339	NM_145677 // Slc25a25 // solute carrier family 25 (mitochondrial carrier, phosphate car	Slc25a25	NM_145677	4.78763e-12	3.27614	3.24559e-06	3.0905	9.77581e-12	4.56113
Common	10890246	NM_001014197 // RGD1310311 // similar to chromosome 14 open reading frame 104 // 6q24 /	RGD1310311	NM_001014197			8.0099e-16	3.07478	2.10175e-15	2.65999	6.11647e-19	3.26944
Common	10912255	NM_175869 // Plod2 // procollagen lysine, 2-oxoglutarate 5-dioxygenase 2 // 8q31 // 300	Plod2	NM_175869			1.94671e-07	3.0545			4.35502e-08	2.41312
Common	10725387	NM_001025682 // Cdr2 // cerebellar degeneration-related 2 // 1q35-q36 // 308958 /// ENS	Cdr2	NM_001025682	7.17596e-08	3.56582	9.02177e-08	3.03865
Common	10736914	---		---			2.50598e-09	3.00415	1.44404e-08	2.59992	5.83507e-13	3.96775
Common	10927840	---		---	4.01787e-06	2.43299	1.07498e-07	2.99943			1.73578e-15	3.06377
Common	10896814	NM_012603 // Myc // myelocytomatosis oncogene // 7q33 // 24577 /// ENSRNOT00000006188 /	Myc	NM_012603	5.9523e-06	2.77318	0.000284208	2.95754	2.48023e-08	2.82191
Common	10818946	---		---	1.47232e-07	2.02231	5.42541e-10	2.94415			3.22164e-14	2.36587
Common	10826604	XR_146859 // LOC310891 // similar to heat shock protein 8 // 2q42 // 310891	LOC310891	XR_146859	2.72179e-06	2.56008	2.42492e-05	2.90577			1.58623e-10	2.69493
Common	10861327	NM_001034130 // Iqub // IQ motif and ubiquitin domain containing // 4q22 // 296936 ///	Iqub	NM_001034130			2.94341e-09	2.90505	5.12726e-09	2.06551
Common	10806461	NM_001110810 // Mylk3 // myosin light chain kinase 3 // 19q11 // 291926 /// ENSRNOT0000	Mylk3	NM_001110810			8.69637e-11	2.89835			3.33352e-07	2.93639
Common	10895359	NM_177425 // Csrp2 // cysteine and glycine-rich protein 2 // 7q13 // 29317 /// ENSRNOT0	Csrp2	NM_177425			2.04984e-13	2.87965	6.30001e-15	3.25932
Common	10828827	NM_080782 // Cdkn1a // cyclin-dependent kinase inhibitor 1A // 20p12 // 114851 /// ENSR	Cdkn1a	NM_080782	0.000481803	2.05399	0.00325222	2.87393	0.000228913	2.13467
Common	10803947	NM_012945 // Hbegf // heparin-binding EGF-like growth factor // 18p11 // 25433 /// ENSR	Hbegf	NM_012945	2.85281e-12	7.80206	5.69683e-09	2.71248
Common	10723822	NM_001009965 // Tsku // tsukushin // 1q32 // 308843 /// ENSRNOT00000034843 // Tsku // t	Tsku	NM_001009965			0.00437094	2.70802	0.000123672	2.09001
Common	10912584	NM_031717 // Amotl2 // angiomotin like 2 // 8q32 // 65157 /// ENSRNOT00000011347 // Amo	Amotl2	NM_031717	2.87337e-06	2.33329	1.39046e-13	2.70019
Common	10719616	ENSRNOT00000064305 // PVR // poliovirus receptor // 1q22 // 25066 /// NM_017076 // PVR	PVR	ENSRNOT00000064305	6.63531e-05	2.16336	5.4527e-05	2.69321
Common	10895144	NM_053883 // Dusp6 // dual specificity phosphatase 6 // 7q13 // 116663 /// ENSRNOT00000	Dusp6	NM_053883			0.000159093	2.6604	4.869e-11	2.29272
Common	10940606	---		---			6.13267e-13	2.59944	1.45553e-07	2.25986
Common	10886036	NM_053894 // Jdp2 // Jun dimerization protein 2 // 6q31 // 116674 /// ENSRNOT0000001133	Jdp2	NM_053894	2.16527e-06	2.62834	1.22996e-07	2.58455			7.67148e-12	2.32439
Common	10898456	NM_001037208 // Creld2 // cysteine-rich with EGF-like domains 2 // 7q34 // 362978 /// E	Creld2	NM_001037208			6.73464e-07	2.57981	7.90135e-12	2.04274	2.05457e-09	2.17826
Common	10940532	---		---			3.03357e-09	2.5723			3.08516e-11	2.2282
Common	10881303	NM_024351 // Hspa8 // heat shock protein A8 // 8q22 // 24468 /// BC098914 // Hspa8 // h	Hspa8	NM_024351			9.6069e-10	2.56133			8.46182e-14	2.31566
Common	10889219	NM_024351 // Hspa8 // heat shock protein A8 // 8q22 // 24468 /// BC098914 // Hspa8 // h	Hspa8	NM_024351			1.15898e-09	2.54438			9.36959e-14	2.35397
Common	10738399	NM_013098 // G6pc // glucose-6-phosphatase, catalytic subunit // 10q32.1 // 25634 /// L	G6pc	NM_013098			7.17186e-05	2.53926	0.000283564	2.48091
Common	10734882	NM_001034125 // Per1 // period homolog 1 (Drosophila) // 10q24 // 287422 /// ENSRNOT000	Per1	NM_001034125			0.00205289	2.5375	2.67592e-05	2.64091	0.000160937	2.36697
Common	10800590	NM_024351 // Hspa8 // heat shock protein A8 // 8q22 // 24468 /// BC061547 // Hspa8 // h	Hspa8	NM_024351			8.06315e-10	2.53214			1.41288e-13	2.34644
Common	10815998	NM_024351 // Hspa8 // heat shock protein A8 // 8q22 // 24468 /// BC098914 // Hspa8 // h	Hspa8	NM_024351			1.95306e-09	2.5273			1.22801e-14	2.5834
Common	10861338	NM_001034130 // Iqub // IQ motif and ubiquitin domain containing // 4q22 // 296936 ///	Iqub	NM_001034130			1.20103e-08	2.52318	2.3148e-08	2.02834
Common	10749854	NM_024351 // Hspa8 // heat shock protein A8 // 8q22 // 24468 /// BC061547 // Hspa8 // h	Hspa8	NM_024351			1.04859e-09	2.51634			9.43691e-14	2.45933
Common	10909347	NM_024351 // Hspa8 // heat shock protein A8 // 8q22 // 24468 /// BC098914 // Hspa8 // h	Hspa8	NM_024351			1.23572e-09	2.51226			4.99328e-13	2.32301
Common	10796543	NM_001015031 // Arl5b // ADP-ribosylation factor-like 5B // 17q12.3 // 364788 /// ENSRN	Arl5b	NM_001015031			5.14494e-10	2.49851			4.56693e-11	2.13032
Common	10940458	---		---	7.22419e-12	2.11584	3.52877e-11	2.48414
Common	10769381	---		---	4.95234e-14	2.69797	5.19281e-09	2.41703			6.1271e-14	2.5557
Common	10789653	NM_001168633 // Irs2 // insulin receptor substrate 2 // 16q12.5 // 29376 /// ENSRNOT000	Irs2	NM_001168633	2.2957e-08	2.38305	1.56423e-05	2.41702
Common	10752769	NM_024351 // Hspa8 // heat shock protein A8 // 8q22 // 24468 /// BC098914 // Hspa8 // h	Hspa8	NM_024351			4.86529e-10	2.38917			9.36287e-14	2.22784
Common	10849833	NM_017019 // Il1a // interleukin 1 alpha // 3q36 // 24493 /// ENSRNOT00000006113 // Il1	Il1a	NM_017019			3.90486e-10	2.36466			1.28943e-08	2.44945
Common	10717233	NM_022266 // Ctgf // connective tissue growth factor // 1p12 // 64032 /// ENSRNOT000000	Ctgf	NM_022266	1.27211e-07	7.19799	1.61556e-06	2.36167	1.48767e-12	4.18207
Common	10816498	---		---	3.74096e-07	2.0645	1.10361e-09	2.35018
Common	10707416	---		---	8.67901e-09	2.49726	0.00027455	2.28982	1.99966e-06	2.04764
Common	10921850	NM_001004082 // Hsp90ab1 // heat shock protein 90kDa alpha (cytosolic), class B member	Hsp90ab1	NM_001004082			7.43753e-12	2.27409	1.65222e-19	2.7102	3.45155e-17	2.59957
Common	10711743	NM_001107557 // RGD1306820 // similar to erythroid differentiation-related factor 1 //	RGD1306820	NM_001107557			1.34766e-09	2.27296	4.4412e-14	2.19016	1.53275e-17	2.84734
Common	10722303	---		---			2.23143e-05	2.25693	4.56743e-07	2.62554	1.0477e-12	2.73164
Common	10920967	NM_001108786 // Csrnp1 // cysteine-serine-rich nuclear protein 1 // 8q32 // 363165 ///	Csrnp1	NM_001108786	2.28829e-08	2.55152	2.13057e-06	2.216			3.87029e-11	2.737
Common	10906870	---		---	1.10937e-08	2.48501	6.31578e-09	2.18726
Common	10730636	NM_001008306 // Calhm2 // calcium homeostasis modulator 2 // 1q54 // 294019 /// ENSRNOT	Calhm2	NM_001008306	7.25347e-11	3.38454	3.72028e-08	2.17995			8.9e-12	2.60021
Common	10809328	NM_053523 // Herpud1 // homocysteine-inducible, endoplasmic reticulum stress-inducible,	Herpud1	NM_053523			6.62076e-07	2.17689	1.51373e-19	2.96346	8.37132e-12	2.51929
Common	10767767	NM_017259 // Btg2 // BTG family, member 2 // 13q13-q31 // 29619 /// ENSRNOT00000004408	Btg2	NM_017259	2.80498e-14	6.99913	5.93205e-05	2.17282
Common	10815099	NM_001106428 // Hspa4l // heat shock protein 4 like // 2q26 // 294993 /// ENSRNOT000000	Hspa4l	NM_001106428			0.00173699	2.15619			5.33201e-08	2.95459
Common	10917483	NM_001108148 // Rab39 // RAB39, member RAS oncogene family // 8q24 // 315668 /// ENSRNO	Rab39	NM_001108148			1.07182e-08	2.14652			2.94543e-11	2.85321
Common	10839115	ENSRNOT00000018460 // RGD1306924 // similar to Gamma-tubulin complex component 4 (GCP-4	RGD1306924	ENSRNOT00000018460	8.27663e-08	2.27685	9.61345e-11	2.13812			3.26058e-08	2.0095
Common	10818958	ENSRNOT00000014695 // LOC100363957 // hypothetical protein LOC100363957 // --- // 10036	LOC100363957	ENSRNOT00000014695			1.53371e-06	2.13139			5.44753e-10	2.16158
Common	10756532	NM_145724 // Zfp394 // zinc finger protein 394 // 12p11 // 252860 /// ENSRNOT0000000130	Zfp394	NM_145724	2.4709e-11	2.15366	1.15828e-08	2.10435			4.61292e-12	2.13142
Common	10799657	NM_207590 // Nmt2 // N-myristoyltransferase 2 // 17q12.3 // 291318 /// ENSRNOT000000302	Nmt2	NM_207590			1.58296e-05	2.09292			1.43443e-13	2.2809
Common	10705361	NM_001017513 // Sertad3 // SERTA domain containing 3 // 1q21 // 499108 /// ENSRNOT00000	Sertad3	NM_001017513	1.13411e-08	2.07519	1.01654e-08	2.08038
Common	10912229	NM_001014094 // Plscr2 // phospholipid scramblase 2 // 8q31 // 315883 /// ENSRNOT000000	Plscr2	NM_001014094	2.43086e-06	2.21931	8.62538e-08	2.06316	7.21892e-09	2.12836
Common	10850221	NM_001008353 // Mkks // McKusick-Kaufman syndrome // 3q36 // 311456 /// ENSRNOT00000009	Mkks	NM_001008353			6.52296e-10	2.05732			1.0822e-12	2.72174
Common	10849004	---		---	3.61336e-07	2.02676	3.7346e-08	2.01687
Common	10814833	NM_001012179 // Fxr1 // fragile X mental retardation, autosomal homolog 1 // 2q25 // 36	Fxr1	NM_001012179			1.47226e-14	2.01066	5.25425e-20	2.00537	1.19873e-17	2.40024
Common	10809001	ENSRNOT00000016462 // Pdp2 // pyruvate dehyrogenase phosphatase catalytic subunit 2 //	Pdp2	ENSRNOT00000016462	0.000174527	-2.02184	8.85523e-05	-2.00313
Common	10901051	NM_001163062 // Zfp709l2 // zinc finger protein 709-like 2 // 7q11 // 362845 /// ENSRNO	Zfp709l2	NM_001163062	4.35901e-07	-2.00787	7.62828e-10	-2.01281
Common	10802708	---		---			1.08492e-05	-2.04	2.8144e-06	-2.29659	5.48892e-11	-3.25352
Common	10857314	NM_017206 // Slc6a6 // solute carrier family 6 (neurotransmitter transporter, taurine),	Slc6a6	NM_017206	5.53659e-05	-2.00011	0.00865112	-2.04816
Common	10795313	---		---	2.32336e-06	-2.28288	7.85465e-09	-2.07457
Common	10814528	NM_145681 // Tnfsf10 // tumor necrosis factor (ligand) superfamily, member 10 // 2q24 /	Tnfsf10	NM_145681	0.000802057	-2.25666	8.08488e-07	-2.1181			3.84668e-08	-2.07633
Common	10812775	NM_001106405 // Cd180 // CD180 molecule // 2q12 // 294706 /// ENSRNOT00000013768 // Cd1	Cd180	NM_001106405			1.6808e-05	-2.12411	2.02812e-08	-2.33746	6.1567e-07	-2.73683
Common	10859108	NM_001048075 // Clec2g // C-type lectin domain family 2, member G // 4q42 // 362447 ///	Clec2g	NM_001048075	3.31671e-06	-2.4117	1.58966e-15	-2.16546
Common	10755088	NM_001108321 // Rtp4 // receptor (chemosensory) transporter protein 4 // 11q23 // 36073	Rtp4	NM_001108321			1.80754e-06	-2.18279			5.71782e-09	-2.13639
Common	10798505	---		---			8.35177e-07	-2.26029			2.30337e-05	-2.11795
Common	10939989	NR_032140 // Mir505 // microRNA mir-505 // --- // 100314090	Mir505	NR_032140	9.32261e-05	-2.04205	4.67058e-05	-2.31916
Common	10887669	NM_019620 // Zfp386 // zinc finger protein 386 (Kruppel-like) // 6q33 // 25165 /// ENSR	Zfp386	NM_019620	1.23956e-06	-2.06595	6.04454e-12	-2.33239
Common	10816564	---		---			6.7255e-08	-2.3966			1.16365e-12	-3.02748
Common	10885672	NM_001195505 // Srsf5 // serine/arginine-rich splicing factor 5 // 6q24 // 29667 /// EN	Srsf5	NM_001195505	1.22303e-08	-2.15271	1.06638e-13	-2.43883
Common	10742348	NM_001012007 // Irgm // immunity-related GTPase family, M // 10q21 // 303090 /// ENSRNO	Irgm	NM_001012007			3.87839e-08	-2.5189			1.63373e-10	-2.02772
Common	10849643	---		---			6.6045e-09	-2.57279	1.83221e-08	-2.03981
Common	10865369	NM_032060 // C3ar1 // complement component 3a receptor 1 // 4q42 // 84007 /// ENSRNOT00	C3ar1	NM_032060			4.49169e-07	-2.64471	4.59388e-08	-2.02572	7.19493e-07	-2.21362
Common	10811278	NM_019318 // Maf // v-maf musculoaponeurotic fibrosarcoma oncogene homolog (avian) // 1	Maf	NM_019318			4.0628e-13	-2.64841	0.00110374	2.03327
Common	10897543	NM_012578 // H1f0 // H1 histone family, member 0 // 7q34 // 24437 /// ENSRNOT0000003869	H1f0	NM_012578			9.43252e-09	-2.64922			1.7457e-14	-2.83424
Common	10900583	NM_031147 // Cirbp // cold inducible RNA binding protein // 7q11 // 81825 /// ENSRNOT00	Cirbp	NM_031147			3.49468e-08	-2.70636	1.84251e-11	-2.55104	1.10104e-12	-3.52119
Common	10804582	NM_024361 // Ndst1 // N-deacetylase/N-sulfotransferase (heparan glucosaminyl) 1 // 18q1	Ndst1	NM_024361			9.05266e-17	-2.87466	1.01074e-09	-2.06842
Common	10920313	NM_001006988 // Wdr6 // WD repeat domain 6 // 8q32 // 301007 /// NM_001014214 // Dalrd3	Wdr6	NM_001006988			2.39676e-08	-2.98672			3.89922e-12	-2.59333
Common	10858858	NM_013090 // Vamp1 // vesicle-associated membrane protein 1 // 4q42 // 25624 /// ENSRNO	Vamp1	NM_013090			1.61936e-12	-3.19016	6.28996e-08	-2.85362	5.49735e-10	-2.31307
Common	10795194	---		---	2.96215e-07	-2.28894	1.29693e-12	-3.3617			1.5324e-16	-3.02176
Common	10821370	NM_153468 // Gzma // granzyme A // 2q14 // 266708 /// ENSRNOT00000014134 // Gzma // gra	Gzma	NM_153468			6.54908e-06	-3.64399			5.7278e-08	-2.64082
Common	10798442	XM_001054684 // LOC679840 // similar to germinal histone H4 gene // 17p11 // 679840	LOC679840	XM_001054684			1.86528e-15	-3.69114			1.12515e-11	-2.10368
Common	10866486	---		---			3.54282e-15	-3.83459			1.67897e-11	-2.8015
Common	10866503	---		---			3.54282e-15	-3.83459			1.67897e-11	-2.8015
Common	10817531	NM_001111341 // Hist2h2ab // histone cluster 2, H2ab // 2q34 // 690102 /// ENSRNOT00000	Hist2h2ab	NM_001111341	0.000163955	-2.22063	2.82912e-14	-4.01116			2.56795e-13	-2.72607
Common	10825146	NM_001111341 // Hist2h2ab // histone cluster 2, H2ab // 2q34 // 690102 /// ENSRNOT00000	Hist2h2ab	NM_001111341	0.000163955	-2.22063	2.82912e-14	-4.01116			2.56795e-13	-2.72607
Common	10808270	ENSRNOT00000030725 // Sdr42e1 // short chain dehydrogenase/reductase family 42E, member	Sdr42e1	ENSRNOT00000030725			1.61844e-11	-4.28736			5.28616e-09	-2.23429
Common	10817539	ENSRNOT00000042005 // Hist2h2bb // histone cluster 2, H2bb // 2q34 // 295278 /// BC0791	Hist2h2bb	ENSRNOT00000042005			1.96518e-09	-4.32026			1.20978e-09	-2.33316
Common	10887306	NM_001137633 // Tnfaip2 // tumor necrosis factor, alpha-induced protein 2 // 6q32 // 29	Tnfaip2	NM_001137633			1.0731e-10	-4.3741	0.00169487	-2.11822
Common	10801778	---		---			5.30293e-10	-4.4385	2.02171e-07	-2.53912
Common	10798465	---		---			1.86109e-16	-4.6617			1.05622e-08	-2.39864
Common	10817527	NM_001111341 // Hist2h2ab // histone cluster 2, H2ab // 2q34 // 690102 /// ENSRNOT00000	Hist2h2ab	NM_001111341	0.000121794	-2.03665	7.29453e-15	-5.56			2.47872e-10	-2.8731
Common	10825151	NM_001123469 // Hist2h4 // histone cluster 2, H4 // 2q34 // 295277	Hist2h4	NM_001123469			1.16304e-13	-5.85584			4.15584e-09	-2.43276
Common	10940562	---		---	5.41794e-08	-3.31054	1.88055e-22	-15.0682			2.08399e-16	-4.20658
Common	10837424	NM_031349 // Aplnr // apelin receptor // 3q24 // 83518 /// ENSRNOT00000012379 // Aplnr	Aplnr	NM_031349	2.45109e-07	-4.18096					2.68338e-11	-3.71892
Common	10904511	ENSRNOT00000067442 // Arc // activity-regulated cytoskeleton-associated protein // 7q34	Arc	ENSRNOT00000067442	5.12028e-08	2.94114			1.03761e-07	2.03449
Common	10727084	NM_001106319 // Cars // cysteinyl-tRNA synthetase // 1q41 // 293638 /// ENSRNOT00000050	Cars	NM_001106319	5.20705e-07	2.11607			1.4478e-10	2.72904	5.61591e-12	2.83685
Common	10920981	NM_133534 // Cx3cr1 // chemokine (C-X3-C motif) receptor 1 // 8q32 // 171056 /// ENSRNO	Cx3cr1	NM_133534					1.97024e-08	-3.14833	4.79067e-10	-3.10117
Common	10889375	NM_001109597 // Cys1 // cystin 1 // 6q16 // 690489 /// ENSRNOT00000008839 // Cys1 // cy	Cys1	NM_001109597					6.98921e-09	2.51065	1.39364e-07	2.06976
Common	10832920	NM_080906 // Ddit4 // DNA-damage-inducible transcript 4 // 20q11 // 140942 /// ENSRNOT0	Ddit4	NM_080906					7.92488e-08	2.25044	2.7807e-10	2.70157
Common	10783917	NM_001007621 // Dhrs1 // dehydrogenase/reductase (SDR family) member 1 // 15p13 // 2902	Dhrs1	NM_001007621	1.32269e-06	-2.20681					2.6275e-13	-2.13595
Common	10758986	NM_053319 // Dynll1 // dynein light chain LC8-type 1 // 12q16 // 58945 /// BC063183 //	Dynll1	NM_053319	5.48427e-08	2.01755			2.66296e-12	2.07163
Common	10797857	NM_012548 // Edn1 // endothelin 1 // 17p12 // 24323 /// ENSRNOT00000019361 // Edn1 // e	Edn1	NM_012548	0.000799099	2.90593					7.26963e-06	2.08096
Common	10800919	ENSRNOT00000026303 // Egr1 // early growth response 1 // 18q // 24330 /// NM_012551 //	Egr1	ENSRNOT00000026303	1.01501e-11	10.6234			2.33441e-05	4.26152	0.000112916	2.40414
Common	10874193	NM_001014071 // Errfi1 // ERBB receptor feedback inhibitor 1 // 5q36 // 313729 /// ENSR	Errfi1	NM_001014071	1.30149e-08	4.04213			1.111e-06	3.05306
Common	10745342	NM_001044287 // Evi2a // ecotropic viral integration site 2A // 10q25 // 685433 /// ENS	Evi2a	NM_001044287	0.000484904	-2.13531			1.75267e-08	-2.33131
Common	10831940	NM_001012174 // Fkbp5 // FK506 binding protein 5 // 20p12 // 361810 /// ENSRNOT00000033	Fkbp5	NM_001012174	1.05043e-06	3.12998			1.74093e-07	3.81401	6.05268e-09	3.98494
Common	10787517	NM_019216 // Gdf15 // growth differentiation factor 15 // 16p14 // 29455 /// ENSRNOT000	Gdf15	NM_019216					2.12195e-10	3.27144	6.80654e-09	2.74197
Common	10867657	NM_001106637 // Gem // GTP binding protein (gene overexpressed in skeletal muscle) // 5	Gem	NM_001106637	1.24135e-05	2.70738					4.58526e-08	2.11576
Common	10862410	ENSRNOT00000049038 // Gimap6 // GTPase, IMAP family member 6 // 4q24 // 297076 /// NM_0	Gimap6	ENSRNOT00000049038	2.2783e-05	-2.08881					4.65571e-07	-2.03211
Common	10855393	NM_001024328 // Gimap7 // GTPase, IMAP family member 7 // 4q24 // 500113 /// ENSRNOT000	Gimap7	NM_001024328	1.53315e-06	-2.95714					4.08753e-08	-2.46633
Common	10855383	NM_001008398 // Gimap9 // GTPase, IMAP family member 9 // 4q24 // 493865 /// ENSRNOT000	Gimap9	NM_001008398	1.55169e-07	-2.91796					4.66556e-07	-2.11952
Common	10936742	NM_001024925 // Gpr34 // G protein-coupled receptor 34 // Xq12 // 554353 /// ENSRNOT000	Gpr34	NM_001024925					3.24352e-07	-2.17749	3.72321e-07	-2.23196
Common	10817529	XM_001061909 // Hist2h2be // histone cluster 2, H2be // 2q34 // 295274 /// ENSRNOT00000	Hist2h2be	XM_001061909	3.23397e-12	-2.74226					1.18707e-12	-3.04251
Common	10835692	NM_013083 // Hspa5 // heat shock protein 5 // 3p11 // 25617 /// ENSRNOT00000025067 // H	Hspa5	NM_013083					1.6228e-13	2.25737	1.19148e-10	2.23766
Common	10749789	NM_001034959 // LOC619574 // hypothetical protein LOC619574 // 10q32 // 619574 /// ENSR	LOC619574	NM_001034959	6.27852e-06	2.02359					8.04695e-14	2.29075
Common	10888608	NM_001129880 // LOC683626 // similar to limb-bud and heart // --- // 683626 /// ENSRNOT	LOC683626	NM_001129880					0.00156701	-2.00599	2.84095e-08	-2.41453
Common	10919996	NM_001108183 // Manf // mesencephalic astrocyte-derived neurotrophic factor // 8q32 //	Manf	NM_001108183					2.08872e-10	2.39707	1.79196e-13	2.13352
Common	10866397	NM_001109603 // Mansc1 // MANSC domain containing 1 // 4q43 // 690606 /// ENSRNOT000000	Mansc1	NM_001109603					2.40572e-05	-2.03333	3.59964e-11	-2.06262
Common	10928522	ENSRNOT00000017207 // Mdh1b // malate dehydrogenase 1B, NAD (soluble) // 9q32 // 316444	Mdh1b	ENSRNOT00000017207	4.37577e-17	7.24082			2.99416e-11	2.9905	3.48499e-21	4.88878
Common	10863512	NM_001109398 // Mthfd2 // methylenetetrahydrofolate dehydrogenase (NADP+ dependent) 2,	Mthfd2	NM_001109398	1.94546e-05	3.47026			1.07103e-05	2.03522	3.51192e-07	2.13109
Common	10749523	NM_153735 // Nptx1 // neuronal pentraxin I // 10q32.3 // 266777 /// ENSRNOT00000005067	Nptx1	NM_153735	9.04097e-09	2.66035					4.06634e-10	2.73132
Common	10733564	NM_001108275 // P4ha2 // prolyl 4-hydroxylase, alpha polypeptide II // 10q22 // 360526	P4ha2	NM_001108275					1.46474e-07	2.05819	5.82431e-07	2.35692
Common	10862361	ENSRNOT00000008728 // Pdia4 // protein disulfide isomerase family A, member 4 // 4q24 /	Pdia4	ENSRNOT00000008728	0.000243217	2.02885			1.21951e-10	2.0517
Common	10860900	NM_053551 // Pdk4 // pyruvate dehydrogenase kinase, isozyme 4 // 4q13 // 89813 /// ENSR	Pdk4	NM_053551					4.17591e-15	6.98713	1.39164e-07	7.27973
Common	10792421	ENSRNOT00000025763 // Plat // plasminogen activator, tissue // 16q12.5 // 25692 /// NM_	Plat	ENSRNOT00000025763	1.21608e-06	2.02358					8.8166e-11	2.67241
Common	10881521	NM_053827 // Plod1 // procollagen-lysine 1, 2-oxoglutarate 5-dioxygenase 1 // 5q36 // 1	Plod1	NM_053827					2.53692e-11	2.27193	4.94727e-12	2.37666
Common	10764551	NM_017232 // Ptgs2 // prostaglandin-endoperoxide synthase 2 // 13q21 // 29527 /// ENSRN	Ptgs2	NM_017232					2.07417e-08	3.27588	1.65456e-05	2.46135
Common	10889399	NM_138881 // Rsad2 // radical S-adenosyl methionine domain containing 2 // 6q16 // 6519	Rsad2	NM_138881					1.48186e-05	-2.01654	2.95519e-05	-2.50523
Common	10823338	ENSRNOT00000018488 // Siah2 // seven in absentia 2 // 2q31 // 140593 /// NM_134457 // S	Siah2	ENSRNOT00000018488	1.44904e-11	2.44935					6.87641e-10	2.02241
Common	10823462	NM_022252 // Slc33a1 // solute carrier family 33 (acetyl-CoA transporter), member 1 //	Slc33a1	NM_022252	5.14748e-09	2.43553					6.46407e-14	2.47746
Common	10884274	NM_153737 // Sostdc1 // sclerostin domain containing 1 // 6q16 // 266803 /// ENSRNOT000	Sostdc1	NM_153737					6.18587e-07	-2.02744	1.6262e-05	2.31789
Common	10905587	FQ212434 // St13 // suppression of tumorigenicity 13 // 7q34 // 81800	St13	FQ212434	2.1391e-06	2.21146			3.11829e-09	2.06818	3.44427e-14	3.0921
Common	10905589	NM_031122 // St13 // suppression of tumorigenicity 13 // 7q34 // 81800 /// ENSRNOT00000	St13	NM_031122					1.10711e-12	2.04115	5.88658e-19	2.76381
Common	10837520	NM_031122 // St13 // suppression of tumorigenicity 13 // 7q34 // 81800 /// ENSRNOT00000	St13	NM_031122					4.72398e-11	2.10157	3.66373e-18	2.75633
Common	10889719	NM_031122 // St13 // suppression of tumorigenicity 13 // 7q34 // 81800 /// ENSRNOT00000	St13	NM_031122					4.72398e-11	2.10157	3.66373e-18	2.75633
Common	10776699	NM_021671 // Tmem33 // transmembrane protein 33 // 14p11 // 59303 /// ENSRNOT0000000312	Tmem33	NM_021671	4.27418e-14	2.13045					6.59142e-22	2.5386
Common	10862605	NM_001034010 // Tril // TLR4 interactor with leucine-rich repeats // 4q24 // 362364 ///	Tril	NM_001034010	8.48158e-08	-2.49177			2.69135e-07	-2.69078	3.14969e-06	-2.0362
Common	10909382	NR_037614 // Vof16 // ischemia related factor vof-16 // 8q22 // 259227 /// AB089206 //	Vof16	NR_037614	0.00262119	-2.22877					2.8986e-05	-3.27673
Common	10935023	---		---	1.242e-09	2.78854			2.46347e-11	2.5374	8.05262e-16	4.11692
Common	10718421	---		---	8.79225e-16	3.73623					5.67765e-14	2.92105
Common	10940625	---		---	2.96275e-09	2.07414					5.6279e-13	2.7238
Common	10802381	---		---					1.2901e-06	2.00116	2.87407e-10	2.4373
Common	10934032	---		---	8.7279e-07	2.02285					5.38592e-08	2.08353
Common	10760660	---		---	3.30588e-07	2.14405					1.0586e-08	2.07207
Heart Only	10903524	ENSRNOT00000010539 // Abra // actin-binding Rho activating protein // 7q31 // 286965 //	Abra	ENSRNOT00000010539	1.6014e-15	12.0564
Heart Only	10752839	NM_024400 // Adamts1 // ADAM metallopeptidase with thrombospondin type 1 motif, 1 // 11	Adamts1	NM_024400	4.7106e-11	3.17587
Heart Only	10859262	NM_001003403 // Apold1 // apolipoprotein L domain containing 1 // 4q43 // 444983 /// EN	Apold1	NM_001003403	9.13618e-08	3.13116
Heart Only	10712157	ENSRNOT00000020004 // Athl1 // ATH1, acid trehalase-like 1 (yeast) // 1q41 // 309103 //	Athl1	ENSRNOT00000020004	9.39102e-06	-2.02786
Heart Only	10800189	NM_001107404 // Cables1 // Cdk5 and Abl enzyme substrate 1 // 18p13 // 307585 /// ENSRN	Cables1	NM_001107404	4.08698e-07	2.13199
Heart Only	10748795	NM_001107063 // Cdc42ep4 // CDC42 effector protein (Rho GTPase binding) 4 // 10q32.1 //	Cdc42ep4	NM_001107063	4.53808e-07	2.20473
Heart Only	10729777	NM_001025415 // Ch25h // cholesterol 25-hydroxylase // 1q52 // 309527 /// ENSRNOT000000	Ch25h	NM_001025415	0.000650481	2.05034
Heart Only	10865956	NM_001085402 // Clec2d2 // C-type lectin domain family 2 member D2 // 4q42 // 362445 //	Clec2d2	NM_001085402	3.80087e-08	-2.1841
Heart Only	10824439	NM_053599 // Efna1 // ephrin A1 // 2q34 // 94268 /// ENSRNOT00000027920 // Efna1 // eph	Efna1	NM_053599	0.000535818	-2.04045
Heart Only	10814294	NM_022854 // Fabp9 // fatty acid binding protein 9, testis // 2q23 // 64822 /// ENSRNOT	Fabp9	NM_022854	5.75201e-11	2.97976
Heart Only	10880277	BC158863 // Fam46b // family with sequence similarity 46, member B // 5q36 // 313019 //	Fam46b	BC158863	2.03777e-05	2.41805
Heart Only	10749928	BC158863 // Fam46b // family with sequence similarity 46, member B // 5q36 // 313019 //	Fam46b	BC158863	1.95473e-05	2.34321
Heart Only	10797527	ENSRNOT00000018252 // Gadd45g // growth arrest and DNA-damage-inducible, gamma // 17p14	Gadd45g	ENSRNOT00000018252	1.1021e-10	6.05649
Heart Only	10855387	NM_173153 // Gimap4 // GTPase, IMAP family member 4 // 4q24 // 286938 /// ENSRNOT000000	Gimap4	NM_173153	3.5891e-06	-2.29535
Heart Only	10789486	ENSRNOT00000026546 // Grtp1 // growth hormone regulated TBC protein 1 // 16q12.5 // 361	Grtp1	ENSRNOT00000026546	7.63394e-11	5.97253
Heart Only	10789492	ENSRNOT00000026546 // Grtp1 // growth hormone regulated TBC protein 1 // 16q12.5 // 361	Grtp1	ENSRNOT00000026546	1.16374e-09	3.52183
Heart Only	10789488	ENSRNOT00000026546 // Grtp1 // growth hormone regulated TBC protein 1 // 16q12.5 // 361	Grtp1	ENSRNOT00000026546	1.14838e-07	3.14762
Heart Only	10789490	ENSRNOT00000026546 // Grtp1 // growth hormone regulated TBC protein 1 // 16q12.5 // 361	Grtp1	ENSRNOT00000026546	4.77141e-07	3.02567
Heart Only	10789494	ENSRNOT00000026546 // Grtp1 // growth hormone regulated TBC protein 1 // 16q12.5 // 361	Grtp1	ENSRNOT00000026546	6.28101e-06	2.6273
Heart Only	10789498	ENSRNOT00000026546 // Grtp1 // growth hormone regulated TBC protein 1 // 16q12.5 // 361	Grtp1	ENSRNOT00000026546	2.68801e-05	2.12803
Heart Only	10718344	NM_172323 // Has1 // hyaluronan synthase 1 // 1q12 // 282821 /// ENSRNOT00000014824 //	Has1	NM_172323	4.95963e-08	3.15062
Heart Only	10878920	NM_001014068 // Hpdl // 4-hydroxyphenylpyruvate dioxygenase-like // 5q36 // 313521 ///	Hpdl	NM_001014068	0.000117378	-2.28837
Heart Only	10831077	NM_212505 // Ier3 // immediate early response 3 // 20p12 // 294235 /// ENSRNOT000000010	Ier3	NM_212505	1.11737e-08	2.95143
Heart Only	10768814	NM_001025137 // Ier5 // immediate early response 5 // 13q21 // 498256 /// BC091181 // I	Ier5	NM_001025137	1.45844e-15	4.00475
Heart Only	10866718	ENSRNOT00000018057 // Kcnj8 // potassium inwardly-rectifying channel, subfamily J, memb	Kcnj8	ENSRNOT00000018057	0.000196817	-2.13097
Heart Only	10938051	XM_001055437 // Klhl34 // kelch-like 34 (Drosophila) // Xq21 // 302703 /// ENSRNOT00000	Klhl34	XM_001055437	4.87467e-12	2.82048
Heart Only	10907062	ENSRNOT00000046287 // Lmbr1l // limb region 1-like homolog (mouse) // 7q36 // 300215 //	Lmbr1l	ENSRNOT00000046287	1.15544e-07	-2.063
Heart Only	10857655	NM_001008562 // Lmcd1 // LIM and cysteine-rich domains 1 // 4q42 // 494021 /// ENSRNOT0	Lmcd1	NM_001008562	3.15578e-08	2.1474
Heart Only	10812717	XM_002729000 // LOC100360041 // zinc finger protein 366 // --- // 100360041 /// ENSRNOT	LOC100360041	XM_002729000	4.96437e-05	2.07032
Heart Only	10719432	NM_001256509 // LOC100360880 // FBJ osteosarcoma oncogene B // 1q21 // 100360880 /// EN	LOC100360880	NM_001256509	1.47444e-09	3.8796
Heart Only	10935041	NM_001109401 // LOC680319 // hypothetical protein LOC680319 // Xq35 // 680319 /// ENSRN	LOC680319	NM_001109401	0.00223022	2.45305
Heart Only	10837881	ENSRNOT00000021353 // Lrp4 // low density lipoprotein receptor-related protein 4 // 3q2	Lrp4	ENSRNOT00000021353	0.00107272	2.04051
Heart Only	10897643	NM_001130573 // Maff // v-maf musculoaponeurotic fibrosarcoma oncogene homolog F (avian	Maff	NM_001130573	4.84769e-10	2.07991
Heart Only	10760646	NM_145673 // Mafk // v-maf musculoaponeurotic fibrosarcoma oncogene homolog K (avian) /	Mafk	NM_145673	5.79981e-11	2.19393
Heart Only	10880293	NM_001107909 // Map3k6 // mitogen-activated protein kinase kinase kinase 6 // 5q36 // 3	Map3k6	NM_001107909	0.000774823	2.10392
Heart Only	10804712	NR_031889 // Mir143 // microRNA mir-143 // --- // 100314035	Mir143	NR_031889	0.000457244	-2.24344
Heart Only	10804710	NR_031891 // Mir145 // microRNA mir-145 // --- // 100314036	Mir145	NR_031891	2.8556e-07	-2.52348
Heart Only	10879444	NR_031840 // Mir30e // microRNA mir-30e // --- // 100314153	Mir30e	NR_031840	1.26415e-06	-2.9546
Heart Only	10783713	NR_037320 // Mir3546 // microRNA mir-3546 // --- // 100526565	Mir3546	NR_037320	0.000704499	-2.15355
Heart Only	10870316	NM_001109398 // Mthfd2 // methylenetetrahydrofolate dehydrogenase (NADP+ dependent) 2,	Mthfd2	NM_001109398	3.34258e-05	3.24453
Heart Only	10903166	NM_001134874 // Nab2 // Ngfi-A binding protein 2 // 7q22 // 314910 /// ENSRNOT000000577	Nab2	NM_001134874	3.0249e-07	2.62208
Heart Only	10745583	NM_001127534 // Nle1 // notchless homolog 1 (Drosophila) // 10q26 // 303372 /// ENSRNOT	Nle1	NM_001127534	9.38194e-10	2.66126
Heart Only	10808302	NM_138504 // Osgin1 // oxidative stress induced growth inhibitor 1 // 19q12 // 171493 /	Osgin1	NM_138504	7.15786e-06	2.06485
Heart Only	10796673	XM_001074167 // Otud1 // OTU domain containing 1 // 17q12.3 // 498803 /// XM_574086 //	Otud1	XM_001074167	1.95728e-22	19.3457
Heart Only	10704956	ENSRNOT00000018222 // Plaur // plasminogen activator, urokinase receptor // 1q21 // 506	Plaur	ENSRNOT00000018222	0.000507933	2.0297
Heart Only	10830989	NM_022951 // Ppp1r10 // protein phosphatase 1, regulatory subunit 10 // 20p12 // 65045	Ppp1r10	NM_022951	4.10825e-12	2.21209
Heart Only	10889475	AJ601385 // Pxdn // peroxidasin homolog (Drosophila) // 6q16 // 554172 /// ENSRNOT00000	Pxdn	AJ601385	8.00477e-06	-2.00362
Heart Only	10724001	NM_001108495 // Relt // RELT tumor necrosis factor receptor // 1q32 // 361615 /// ENSRN	Relt	NM_001108495	2.49259e-07	2.33546
Heart Only	10932166	ENSRNOT00000005659 // RGD1559731 // similar to RIKEN cDNA 4930578C19 // Xq12 // 501512	RGD1559731	ENSRNOT00000005659	4.23964e-07	-2.65882
Heart Only	10909777	ENSRNOT00000047264 // RGD1566243 // similar to protein of unknown function // 8q23 // 5	RGD1566243	ENSRNOT00000047264	0.000436849	-2.49968
Heart Only	10906926	NM_001013222 // Rnd1 // Rho family GTPase 1 // 7q36 // 362993 /// ENSRNOT00000018276 //	Rnd1	NM_001013222	6.41568e-07	3.80256
Heart Only	10805646	ENSRNOT00000016259 // Rrad // Ras-related associated with diabetes // 19p14 // 83521 //	Rrad	ENSRNOT00000016259	0.000412476	-2.54384
Heart Only	10933716	NM_001007667 // Sat1 // spermidine/spermine N1-acetyl transferase 1 // Xq22 // 302642 /	Sat1	NM_001007667	2.58698e-05	2.02826
Heart Only	10852595	NM_001024781 // Sox18 // SRY (sex determining region Y)-box 18 // 3q43 // 311723 /// EN	Sox18	NM_001024781	2.04872e-07	-2.67768
Heart Only	10739357	ENSRNOT00000003511 // Sox9 // SRY-box containing gene 9 // 10q32.1 // 140586	Sox9	ENSRNOT00000003511	0.000294901	2.03721
Heart Only	10781273	NM_031123 // Stc1 // stanniocalcin 1 // 15p11 // 81801 /// ENSRNOT00000020728 // Stc1 /	Stc1	NM_031123	1.11114e-06	2.01808
Heart Only	10860852	ENSRNOT00000013989 // Tfpi2 // tissue factor pathway inhibitor 2 // 4q13 // 286926 ///	Tfpi2	ENSRNOT00000013989	1.67285e-06	2.13722
Heart Only	10740869	ENSRNOT00000004842 // Tnfrsf12a // tumor necrosis factor receptor superfamily, member 1	Tnfrsf12a	ENSRNOT00000004842	9.67007e-05	2.84757
Heart Only	10734349	NM_001135033 // Trim16 // tripartite motif-containing 16 // 10q23 // 303214 /// ENSRNOT	Trim16	NM_001135033	1.74654e-07	2.51063
Heart Only	10815534	NM_001191960 // Tsc22d2 // TSC22 domain family, member 2 // 2q31 // 499624 /// ENSRNOT0	Tsc22d2	NM_001191960	1.58391e-10	2.06275
Heart Only	10815527	NM_001191960 // Tsc22d2 // TSC22 domain family, member 2 // 2q31 // 499624 /// ENSRNOT0	Tsc22d2	NM_001191960	1.63858e-11	2.02556
Heart Only	10920973	ENSRNOT00000024955 // Xirp1 // xin actin-binding repeat containing 1 // 8q32 // 316071	Xirp1	ENSRNOT00000024955	0.000343766	2.97462
Heart Only	10920977	ENSRNOT00000024955 // Xirp1 // xin actin-binding repeat containing 1 // 8q32 // 316071	Xirp1	ENSRNOT00000024955	0.00195787	2.66186
Heart Only	10920979	ENSRNOT00000024955 // Xirp1 // xin actin-binding repeat containing 1 // 8q32 // 316071	Xirp1	ENSRNOT00000024955	0.00172266	2.6114
Heart Only	10901083	NM_001108063 // Zfp763 // zinc finger protein 763 // 7q11 // 314586 /// ENSRNOT00000037	Zfp763	NM_001108063	3.39428e-09	-2.20047
Heart Only	10716500	---		---	3.3594e-06	3.11455
Heart Only	10775276	---		---	3.15289e-07	2.93824
Heart Only	10919420	---		---	8.7691e-09	2.52844
Heart Only	10889657	---		---	4.00466e-06	2.19064
Heart Only	10827364	---		---	5.04744e-05	2.11966
Heart Only	10814299	---		---	1.57364e-08	2.04036
Heart Only	10905188	---		---	0.000604979	-2.01483
Heart Only	10720531	---		---	0.000440677	-2.01564
Heart Only	10894115	---		---	9.10773e-10	-2.06792
Heart Only	10850015	---		---	0.000104145	-2.08282
Heart Only	10815943	---		---	1.80475e-06	-2.09004
Heart Only	10864272	---		---	0.000737195	-2.24377
Heart Only	10721218	---		---	9.02218e-07	-2.26559
Heart Only	10884031	---		---	2.35486e-06	-2.2807
Heart Only	10875206	---		---	3.54174e-06	-2.53643
Liver Only	10868300	NR_032107 // Mir207 // microRNA mir-207 // --- // 100314253	Mir207	NR_032107			2.24972e-16	26.2293
Liver Only	10900358	NM_001008321 // Gadd45b // growth arrest and DNA-damage-inducible, beta // 7q11 // 2996	Gadd45b	NM_001008321			5.07016e-11	10.8802
Liver Only	10791893	NM_001011921 // Pdgfrl // platelet-derived growth factor receptor-like // 16q12.1 // 29	Pdgfrl	NM_001011921			1.14896e-09	7.2761
Liver Only	10771492	ENSRNOT00000003207 // LOC100361238 // RasGEF domain family, member 1B // --- // 1003612	LOC100361238	ENSRNOT00000003207			4.97944e-11	6.56058
Liver Only	10852719	---		---			2.5541e-13	6.50751
Liver Only	10813949	ENSRNOT00000014423 // Fam134b // family with sequence similarity 134, member B // 2q22	Fam134b	ENSRNOT00000014423			1.00931e-09	5.91555
Liver Only	10798046	XM_002725247 // RGD1308930 // similar to Protein phosphatase 1, regulatory subunit 3D (	RGD1308930	XM_002725247			2.50554e-06	5.53044
Liver Only	10808927	---		---			8.70672e-15	5.34261
Liver Only	10750460	---		---			1.53036e-15	4.13801
Liver Only	10784239	---		---			4.96832e-16	4.12173
Liver Only	10878938	NM_022187 // Plk3 // polo-like kinase 3 (Drosophila) // 5q36 // 58936 /// ENSRNOT000000	Plk3	NM_022187			7.60702e-09	3.93349
Liver Only	10940647	---		---			2.2896e-09	3.84938
Liver Only	10778247	NM_001106017 // Myl7 // myosin, light chain 7, regulatory // 14q21 // 289759 /// ENSRNO	Myl7	NM_001106017			2.93161e-10	3.83511
Liver Only	10774141	NM_013144 // Igfbp1 // insulin-like growth factor binding protein 1 // 14q21 // 25685 /	Igfbp1	NM_013144			0.000791129	3.79264
Liver Only	10889269	NM_001012111 // Lpin1 // lipin 1 // 6q15 // 313977 /// ENSRNOT00000005863 // Lpin1 // l	Lpin1	NM_001012111			2.02133e-06	3.7713
Liver Only	10940628	---		---			5.91998e-10	3.76254
Liver Only	10894123	NM_001000709 // Olr1084 // olfactory receptor 1084 // 7q11 // 404958 /// ENSRNOT0000004	Olr1084	NM_001000709			1.3038e-09	3.61657
Liver Only	10778254	NM_012565 // Gck // glucokinase // 14q21 // 24385 /// ENSRNOT00000019625 // Gck // gluc	Gck	NM_012565			7.89532e-07	3.56949
Liver Only	10715364	NM_012571 // Got1 // glutamic-oxaloacetic transaminase 1, soluble (aspartate aminotrans	Got1	NM_012571			2.66815e-08	3.48152
Liver Only	10717947	---		---			8.01924e-11	3.44299
Liver Only	10912525	NM_001108179 // Stag1 // stromal antigen 1 // 8q31 // 315958 /// ENSRNOT00000066917 //	Stag1	NM_001108179			1.59708e-13	3.37938
Liver Only	10796347	NM_001107366 // Mcm10 // minichromosome maintenance complex component 10 // 17q12.3 //	Mcm10	NM_001107366			5.53258e-08	3.36553
Liver Only	10745323	NM_001042561 // Wsb1 // WD repeat and SOCS box-containing 1 // 10q25 // 303336 /// NM_0	Wsb1	NM_001042561			6.47162e-08	3.33923
Liver Only	10828277	NM_057101 // Cyp21a1 // cytochrome P450, family 21, subfamily a, polypeptide 1 // 20p12	Cyp21a1	NM_057101			2.28506e-08	3.3225
Liver Only	10812689	NM_001003401 // Enc1 // ectodermal-neural cortex 1 // 2q12 // 294674 /// ENSRNOT0000002	Enc1	NM_001003401			9.02375e-06	3.26851
Liver Only	10833346	BC160895 // LOC100365935 // rCG22129-like // --- // 100365935 /// NM_001177829 // LOC10	LOC100365935	BC160895			3.8341e-10	3.19848
Liver Only	10813934	NM_001034912 // Fam134b // family with sequence similarity 134, member B // 2q22 // 619	Fam134b	NM_001034912			2.92704e-05	3.1245
Liver Only	10900318	---		---			2.2407e-10	3.11394
Liver Only	10767597	ENSRNOT00000000036 // Tmcc2 // transmembrane and coiled-coil domain family 2 // 13q13 /	Tmcc2	ENSRNOT00000000036			6.7492e-10	3.10967
Liver Only	10762324	NM_053962 // Sds // serine dehydratase // 12q16 // 25044 /// ENSRNOT00000001875 // Sds	Sds	NM_053962			0.0152483	2.99016
Liver Only	10861658	XM_001068819 // LOC688916 // hypothetical protein LOC688916 // 4q22 // 688916	LOC688916	XM_001068819			2.04958e-11	2.94976
Liver Only	10737999	NM_053403 // Grb7 // growth factor receptor bound protein 7 // 10q31 // 84427 /// ENSRN	Grb7	NM_053403			1.55333e-12	2.9292
Liver Only	10901436	NM_001044304 // Eid3 // EP300 interacting inhibitor of differentiation 3 // 7q13 // 691	Eid3	NM_001044304			1.2903e-10	2.91065
Liver Only	10900136	NM_001139487 // LOC100125368 // zinc finger protein LOC100125368 // --- // 100125368 //	LOC100125368	NM_001139487			4.59325e-10	2.8813
Liver Only	10896499	NM_001126266 // Utp23 // UTP23, small subunit (SSU) processome component, homolog (yeas	Utp23	NM_001126266			1.81928e-12	2.87121
Liver Only	10729762	ENSRNOT00000035013 // RGD1565682 // similar to lipase-like, ab-hydrolase domain contain	RGD1565682	ENSRNOT00000035013			0.000134921	2.76457
Liver Only	10909892	NM_012935 // Cryab // crystallin, alpha B // 8q23 // 25420 /// ENSRNOT00000059127 // Cr	Cryab	NM_012935			0.000258849	2.75798
Liver Only	10929390	NM_012969 // Irs1 // insulin receptor substrate 1 // 9q34 // 25467 /// ENSRNOT000000195	Irs1	NM_012969			4.06779e-11	2.7315
Liver Only	10822178	ENSRNOT00000059565 // Ankrd33b // ankyrin repeat domain 33B // 2q22 // 310200	Ankrd33b	ENSRNOT00000059565			1.65266e-06	2.71649
Liver Only	10804281	NM_012674 // Spink3 // serine peptidase inhibitor, Kazal type 3 // 18p // 24833 /// ENS	Spink3	NM_012674			0.00434866	2.69282
Liver Only	10751513	---		---			3.61263e-09	2.6838
Liver Only	10777337	NM_001012151 // Stx18 // syntaxin 18 // 14q21 // 360953 /// ENSRNOT00000008410 // Stx18	Stx18	NM_001012151			1.0792e-06	2.66239
Liver Only	10784416	ENSRNOT00000050190 // Ints6 // integrator complex subunit 6 // 15p12 // 361057 /// ENSR	Ints6	ENSRNOT00000050190			4.05453e-14	2.6544
Liver Only	10702970	NM_001025724 // Pnldc1 // poly(A)-specific ribonuclease (PARN)-like domain containing 1	Pnldc1	NM_001025724			4.01475e-11	2.62633
Liver Only	10895406	NM_017180 // Phlda1 // pleckstrin homology-like domain, family A, member 1 // 7q21 // 2	Phlda1	NM_017180			9.30414e-08	2.57735
Liver Only	10842590	NM_001108965 // Rbm38 // RNA binding motif protein 38 // 3q42 // 366262 /// ENSRNOT0000	Rbm38	NM_001108965			1.57494e-08	2.57536
Liver Only	10710111	NM_001106285 // Insc // inscuteable homolog (Drosophila) // 1q34 // 293166 /// ENSRNOT0	Insc	NM_001106285			2.7527e-09	2.56122
Liver Only	10721871	NM_130752 // Fgf21 // fibroblast growth factor 21 // 1q22 // 170580 /// ENSRNOT00000028	Fgf21	NM_130752			0.000219707	2.54589
Liver Only	10895266	---		---			1.06242e-08	2.5453
Liver Only	10752799	---		---			2.21399e-05	2.54208
Liver Only	10937869	NM_001190994 // Phka2 // phosphorylase kinase, alpha 2 // Xq21 // 678739 /// ENSRNOT000	Phka2	NM_001190994			5.28989e-11	2.52887
Liver Only	10762378	NM_181638 // Tbx3 // T-box 3 // 12q16 // 353305 /// ENSRNOT00000011552 // Tbx3 // T-box	Tbx3	NM_181638			0.000196319	2.5271
Liver Only	10916073	ENSRNOT00000017330 // LOC680262 // hypothetical protein LOC680262 // 8q21 // 680262	LOC680262	ENSRNOT00000017330			3.1633e-07	2.5022
Liver Only	10864441	NM_001107879 // Rybp // RING1 and YY1 binding protein // 4q34 // 312603	Rybp	NM_001107879			3.11513e-10	2.49402
Liver Only	10756622	NM_001034140 // Baiap2l1 // BAI1-associated protein 2-like 1 // 12p11 // 304282 /// ENS	Baiap2l1	NM_001034140			6.5374e-09	2.49069
Liver Only	10772200	NM_057198 // Ppat // phosphoribosyl pyrophosphate amidotransferase // 14p11 // 117544 /	Ppat	NM_057198			7.29968e-11	2.4896
Liver Only	10825403	BC083570 // LOC310721 // similar to 4930431B09Rik protein // 2q34 // 310721 /// ENSRNOT	LOC310721	BC083570			5.80531e-08	2.48538
Liver Only	10857423	NM_001109250 // Kbtbd8 // kelch repeat and BTB (POZ) domain containing 8 // 4q34 // 500	Kbtbd8	NM_001109250			2.12889e-08	2.4828
Liver Only	10761162	NM_031576 // Por // P450 (cytochrome) oxidoreductase // 12q12 // 29441 /// ENSRNOT00000	Por	NM_031576			2.36939e-05	2.47078
Liver Only	10940627	---		---			0.00336237	2.46704
Liver Only	10869656	BC091300 // RGD1308059 // similar to DNA segment, Chr 4, Brigham & Womens Genetics 0951	RGD1308059	BC091300			1.7228e-05	2.43754
Liver Only	10727806	---		---			5.8487e-09	2.41374
Liver Only	10830962	---		---			5.8487e-09	2.41374
Liver Only	10875983	---		---			5.8487e-09	2.41374
Liver Only	10864840	ENSRNOT00000042418 // Tmcc1 // transmembrane and coiled-coil domain family 1 // 4q42 //	Tmcc1	ENSRNOT00000042418			2.42257e-11	2.40792
Liver Only	10779681	---		---			1.2819e-08	2.40337
Liver Only	10875294	NM_001109356 // Sdr16c6 // short chain dehydrogenase/reductase family 16C, member 6 //	Sdr16c6	NM_001109356			0.00769688	2.39181
Liver Only	10762893	NM_001010946 // Ficd // FIC domain containing // 12q16 // 288741 /// ENSRNOT00000000892	Ficd	NM_001010946			6.66272e-07	2.35034
Liver Only	10938025	NM_001192004 // Rps6ka3 // ribosomal protein S6 kinase polypeptide 3 // Xq21 // 501560	Rps6ka3	NM_001192004			1.41435e-08	2.34197
Liver Only	10772176	NM_001006959 // RGD1359460 // MMR_HSR1 domain containing protein RGD1359460 // 14p11 //	RGD1359460	NM_001006959			4.03345e-08	2.33948
Liver Only	10850775	NM_144755 // Trib3 // tribbles homolog 3 (Drosophila) // 3q41 // 246273 /// ENSRNOT0000	Trib3	NM_144755			1.76123e-05	2.29365
Liver Only	10893431	AB047637 // Zfp347 // zinc finger protein 347 // 7q11 // 170902 /// AB047637 // Zfp347	Zfp347	AB047637			1.13308e-08	2.28825
Liver Only	10938119	NM_138903 // Obp1f // odorant binding protein I f // Xq22 // 192267 /// ENSRNOT00000065	Obp1f	NM_138903			4.36567e-05	2.28538
Liver Only	10763777	NM_012854 // Il10 // interleukin 10 // 13q13 // 25325 /// ENSRNOT00000006246 // Il10 //	Il10	NM_012854			6.03852e-10	2.28404
Liver Only	10800742	---		---			1.07832e-09	2.28125
Liver Only	10933772	NM_138903 // Obp1f // odorant binding protein I f // Xq22 // 192267 /// ENSRNOT00000041	Obp1f	NM_138903			4.21307e-05	2.27876
Liver Only	10917112	NM_001106819 // Nnmt // nicotinamide N-methyltransferase // 8q23 // 300691 /// ENSRNOT0	Nnmt	NM_001106819			1.49215e-05	2.27188
Liver Only	10902409	ENSRNOT00000005443 // LOC688019 // similar to THAP domain containing, apoptosis associa	LOC688019	ENSRNOT00000005443			8.71375e-10	2.26156
Liver Only	10725778	NM_053611 // Nupr1 // nuclear protein, transcriptional regulator, 1 // 1q36 // 113900 /	Nupr1	NM_053611			0.00472045	2.24175
Liver Only	10774438	NM_001017504 // Zrsr1 // zinc finger (CCCH type), RNA binding motif and serine/arginine	Zrsr1	NM_001017504			3.09707e-07	2.23847
Liver Only	10762044	NM_001107141 // Pptc7 // PTC7 protein phosphatase homolog (S. cerevisiae) // 12q16 // 3	Pptc7	NM_001107141			1.59107e-06	2.23841
Liver Only	10862541	NM_013075 // Hoxa1 // homeo box A1 // 4q24 // 25607 /// ENSRNOT00000007807 // Hoxa1 //	Hoxa1	NM_013075			1.78939e-10	2.2356
Liver Only	10714338	NM_001106356 // Zfand5 // zinc finger, AN1-type domain 5 // 1q51 // 293960 /// ENSRNOT0	Zfand5	NM_001106356			1.30057e-13	2.22807
Liver Only	10865163	---		---			3.1003e-09	2.21418
Liver Only	10807815	NM_012668 // Tat // tyrosine aminotransferase // 19q11-q12 // 24813 /// ENSRNOT00000022	Tat	NM_012668			2.54146e-06	2.21283
Liver Only	10830908	NM_134374 // Rnf39 // ring finger protein 39 // 20p12 // 171387 /// ENSRNOT00000001014	Rnf39	NM_134374			1.5121e-11	2.20766
Liver Only	10904448	ENSRNOT00000040236 // RGD1559695 // similar to FLJ43860 protein // 7q34 // 500889	RGD1559695	ENSRNOT00000040236			2.29606e-08	2.20319
Liver Only	10722165	AY856054 // LOC494539 // spectrin beta-like // 1q22 // 494539	LOC494539	AY856054			1.01853e-08	2.2012
Liver Only	10936437	ENSRNOT00000040742 // Wdr44 // WD repeat domain 44 // Xq12 // 246152 /// AF130121 // Wd	Wdr44	ENSRNOT00000040742			6.32889e-09	2.19981
Liver Only	10812184	NM_017091 // Pcsk1 // proprotein convertase subtilisin/kexin type 1 // 2q11-q12 // 2520	Pcsk1	NM_017091			0.000776568	2.19408
Liver Only	10823783	ENSRNOT00000038543 // RGD1562174 // similar to mKIAA1450 protein // 2q32 // 310538	RGD1562174	ENSRNOT00000038543			1.88397e-08	2.19077
Liver Only	10852953	NM_001191969 // Fam126a // family with sequence similarity 126, member A // 4q11 // 499	Fam126a	NM_001191969			1.36155e-08	2.18922
Liver Only	10840632	NM_021846 // Mcl1 // myeloid cell leukemia sequence 1 // 2q34 // 60430 /// BC078835 //	Mcl1	NM_021846			5.75473e-10	2.18523
Liver Only	10824530	NM_017020 // Il6ra // interleukin 6 receptor, alpha // 2q34 // 24499 /// ENSRNOT0000002	Il6ra	NM_017020			3.44706e-06	2.16389
Liver Only	10877206	ENSRNOT00000022987 // RGD1307983 // similar to HSPC043 protein // 5q24 // 298032	RGD1307983	ENSRNOT00000022987			1.18361e-10	2.1613
Liver Only	10916110	NM_080400 // Chek1 // CHK1 checkpoint homolog (S. pombe) // 8q21 // 140583 /// ENSRNOT0	Chek1	NM_080400			3.96853e-06	2.15394
Liver Only	10891364	NM_001108718 // Alkbh // alkB, alkylation repair homolog (E. coli) // 6q31 // 362766 //	Alkbh	NM_001108718			3.02613e-09	2.14233
Liver Only	10855676	NM_001108629 // Ggct // gamma-glutamyl cyclotransferase // 4q24 // 362368	Ggct	NM_001108629			4.17843e-08	2.13889
Liver Only	10862661	NM_001108629 // Ggct // gamma-glutamyl cyclotransferase // 4q24 // 362368	Ggct	NM_001108629			4.17843e-08	2.13889
Liver Only	10818983	NM_001014044 // Tifa // TRAF-interacting protein with forkhead-associated domain // 2q4	Tifa	NM_001014044			5.16679e-08	2.13202
Liver Only	10813992	ENSRNOT00000016111 // LOC100362554 // hypothetical protein LOC100362554 // --- // 10036	LOC100362554	ENSRNOT00000016111			7.71818e-05	2.13197
Liver Only	10751982	---		---			2.16369e-07	2.13103
Liver Only	10877630	NM_001107940 // Megf9 // multiple EGF-like-domains 9 // 5q31 // 313270 /// ENSRNOT00000	Megf9	NM_001107940			4.05116e-07	2.12727
Liver Only	10769476	NM_013113 // Atp1b1 // ATPase, Na+/K+ transporting, beta 1 polypeptide // 13q23 // 2565	Atp1b1	NM_013113			2.30801e-06	2.1238
Liver Only	10889766	NM_012699 // Dnajb9 // DnaJ (Hsp40) homolog, subfamily B, member 9 // 6q16-q23 // 24908	Dnajb9	NM_012699			4.67656e-07	2.12364
Liver Only	10857610	NM_053328 // Bhlhe40 // basic helix-loop-helix family, member e40 // 4q41 // 79431 ///	Bhlhe40	NM_053328			0.000140584	2.12267
Liver Only	10762420	NM_001109066 // RGD1562310 // similar to hypothetical protein FLJ21415 // 12q16 // 4981	RGD1562310	NM_001109066			1.33928e-08	2.12088
Liver Only	10760393	NM_001017485 // LOC498145 // similar to RIKEN cDNA 2810453I06 // 12p11 // 498145 /// EN	LOC498145	NM_001017485			2.75247e-07	2.12084
Liver Only	10823049	---		---			3.89696e-09	2.11713
Liver Only	10753720	NM_001107097 // Zbtb11 // zinc finger and BTB domain containing 11 // 11q12 // 304010 /	Zbtb11	NM_001107097			2.37577e-11	2.11157
Liver Only	10903459	NM_031135 // Klf10 // Kruppel-like factor 10 // 7q22 // 81813 /// ENSRNOT00000008350 //	Klf10	NM_031135			0.00079429	2.11
Liver Only	10874240	NM_001107996 // Klhl21 // kelch-like 21 (Drosophila) // 5q36 // 313743 /// ENSRNOT00000	Klhl21	NM_001107996			8.06741e-07	2.10673
Liver Only	10796405	NM_001108883 // Suv39h2 // suppressor of variegation 3-9 homolog 2 (Drosophila) // 17q1	Suv39h2	NM_001108883			2.69959e-06	2.10194
Liver Only	10803440	ENSRNOT00000061278 // LOC679154 // similar to DNA-directed RNA polymerase II largest su	LOC679154	ENSRNOT00000061278			9.47882e-08	2.07633
Liver Only	10870342	NM_017031 // Pde4b // phosphodiesterase 4B, cAMP specific // 5q32 // 24626 /// ENSRNOT0	Pde4b	NM_017031			0.00148398	2.07543
Liver Only	10849841	NM_031512 // Il1b // interleukin 1 beta // 3q36 // 24494 /// ENSRNOT00000006308 // Il1b	Il1b	NM_031512			9.24981e-07	2.07536
Liver Only	10930620	---		---			0.000184994	2.07502
Liver Only	10930766	NM_031572 // Cyp2c12 // cytochrome P450, family 2, subfamily c, polypeptide 12 // 1q53	Cyp2c12	NM_031572			0.0134842	2.07468
Liver Only	10767489	NM_178102 // Mapkapk2 // mitogen-activated protein kinase-activated protein kinase 2 //	Mapkapk2	NM_178102			6.11395e-10	2.06962
Liver Only	10857546	NM_001007235 // Itpr1 // inositol 1,4,5-triphosphate receptor, type 1 // 4q41 // 25262	Itpr1	NM_001007235			1.57802e-05	2.06922
Liver Only	10718084	NM_001161835 // T2 // brachyury 2 // 1q11 // 681288 /// ENSRNOT00000033685 // T2 // bra	T2	NM_001161835			5.20704e-06	2.06898
Liver Only	10890024	NM_001105720 // Nfkbia // nuclear factor of kappa light polypeptide gene enhancer in B-	Nfkbia	NM_001105720			8.06338e-09	2.05817
Liver Only	10931079	---		---			1.80837e-07	2.05228
Liver Only	10870845	NM_001044288 // Kti12 // KTI12 homolog, chromatin associated (S. cerevisiae) // 5q35 //	Kti12	NM_001044288			3.68338e-10	2.04964
Liver Only	10853515	BC093393 // RGD1310794 // similar to RIKEN cDNA C030048B08 // 4q13 // 296840 /// ENSRNO	RGD1310794	BC093393			3.25367e-06	2.04916
Liver Only	10867582	---		---			9.47702e-08	2.04788
Liver Only	10838197	NM_001077672 // Cstf3 // cleavage stimulation factor, 3' pre-RNA, subunit 3 // 3q32 //	Cstf3	NM_001077672			4.50344e-06	2.03881
Liver Only	10771548	NM_001012033 // Paqr3 // progestin and adipoQ receptor family member III // 14p22 // 30	Paqr3	NM_001012033			3.76765e-06	2.02644
Liver Only	10768332	NM_053453 // Rgs2 // regulator of G-protein signaling 2 // 13q21 // 84583 /// ENSRNOT00	Rgs2	NM_053453			6.49288e-07	2.02603
Liver Only	10797863	NM_001105751 // Hivep1 // human immunodeficiency virus type I enhancer binding protein	Hivep1	NM_001105751			9.0882e-07	2.02474
Liver Only	10750080	NM_001107113 // Bach1 // BTB and CNC homology 1, basic leucine zipper transcription fac	Bach1	NM_001107113			2.41404e-07	2.02438
Liver Only	10784307	NM_139091 // Nupl1 // nucleoporin like 1 // 15p12 // 245922 /// ENSRNOT00000017204 // N	Nupl1	NM_139091			4.9034e-10	2.0202
Liver Only	10730792	ENSRNOT00000017296 // Itprip // inositol 1,4,5-triphosphate receptor interacting protei	Itprip	ENSRNOT00000017296			6.39229e-08	2.01363
Liver Only	10776359	---		---			4.94309e-07	2.01275
Liver Only	10717949	---		---			4.06056e-10	2.0081
Liver Only	10863888	---		---			4.06056e-10	2.0081
Liver Only	10780205	NM_031056 // Mmp14 // matrix metallopeptidase 14 (membrane-inserted) // 15p13 // 81707	Mmp14	NM_031056			7.33542e-07	-2.00251
Liver Only	10826432	NM_001128152 // Rwdd3 // RWD domain containing 3 // 2q41 // 65026 /// ENSRNOT0000004008	Rwdd3	NM_001128152			8.5891e-07	-2.01005
Liver Only	10879134	NM_019249 // Ptprf // protein tyrosine phosphatase, receptor type, F // 5q36 // 360406	Ptprf	NM_019249			1.13875e-07	-2.01055
Liver Only	10804964	NM_001108435 // Mppe1 // metallophosphoesterase 1 // 18q12.1 // 361344 /// ENSRNOT00000	Mppe1	NM_001108435			1.37833e-09	-2.01124
Liver Only	10707151	NM_001135016 // Tmem86a // transmembrane protein 86A // 1q22 // 308602 /// ENSRNOT00000	Tmem86a	NM_001135016			0.000136669	-2.01464
Liver Only	10940585	---		---			0.00222127	-2.0163
Liver Only	10825981	ENSRNOT00000037336 // Atxn7l2 // ataxin 7-like 2 // 2q34 // 310781 /// BC098000 // Atxn	Atxn7l2	ENSRNOT00000037336			1.24558e-09	-2.01908
Liver Only	10932422	NM_053696 // Rbm3 // RNA binding motif (RNP1, RRM) protein 3 // Xq13 // 114488 /// ENSR	Rbm3	NM_053696			2.74442e-09	-2.0224
Liver Only	10763162	XM_573416 // Cyp3a73 // cytochrome P450, family 3, subfamily a, polypeptide 73 // --- /	Cyp3a73	XM_573416			4.01008e-08	-2.02606
Liver Only	10731980	ENSRNOT00000006370 // Srrm2 // serine/arginine repetitive matrix 2 // 10q12 // 302969 /	Srrm2	ENSRNOT00000006370			7.99299e-16	-2.02862
Liver Only	10757195	NM_001025760 // Zkscan1 // zinc finger with KRAB and SCAN domains 1 // 12q11 // 498160	Zkscan1	NM_001025760			1.17731e-13	-2.03051
Liver Only	10818167	NM_012896 // Adora3 // adenosine A3 receptor // 2q34 // 25370 /// ENSRNOT00000021236 //	Adora3	NM_012896			9.17935e-07	-2.03462
Liver Only	10830025	NM_017330 // Prf1 // perforin 1 (pore forming protein) // 20q11 // 50669 /// ENSRNOT000	Prf1	NM_017330			4.14063e-05	-2.03541
Liver Only	10717517	NM_053423 // Tert // telomerase reverse transcriptase // 1p11 // 301965 /// ENSRNOT0000	Tert	NM_053423			1.48178e-07	-2.03997
Liver Only	10920556	NM_001108190 // Rtp3 // receptor (chemosensory) transporter protein 3 // 8q32 // 316018	Rtp3	NM_001108190			2.89608e-07	-2.04466
Liver Only	10733218	BC166832 // RGD1564036 // similar to RIKEN cDNA 3010026O09 // 10q22 // 497895 /// ENSRN	RGD1564036	BC166832			1.49533e-06	-2.04596
Liver Only	10784852	NM_001106046 // Adamdec1 // ADAM-like, decysin 1 // 15p11 // 290338 /// ENSRNOT00000028	Adamdec1	NM_001106046			0.00120683	-2.04889
Liver Only	10710258	NM_144748 // Acsm2 // acyl-CoA synthetase medium-chain family member 2 // 1q35 // 24626	Acsm2	NM_144748			0.00220724	-2.05075
Liver Only	10855881	NM_001108631 // Herc3 // hect domain and RLD 3 // 4q24 // 362377 /// ENSRNOT00000010241	Herc3	NM_001108631			3.40088e-09	-2.0527
Liver Only	10758327	NM_022238 // Abcb9 // ATP-binding cassette, sub-family B (MDR/TAP), member 9 // 12q15 /	Abcb9	NM_022238			2.04529e-05	-2.05506
Liver Only	10929027	NM_053384 // Ihh // Indian hedgehog // 9q33 // 84399 /// ENSRNOT00000024419 // Ihh // I	Ihh	NM_053384			0.000163037	-2.05546
Liver Only	10749975	NR_031856 // Mir99a // microRNA mir-99a // --- // 100314019	Mir99a	NR_031856			5.76647e-05	-2.05914
Liver Only	10856971	NM_001012096 // Tia1 // TIA1 cytotoxic granule-associated RNA binding protein // 4q34 /	Tia1	NM_001012096			2.32114e-10	-2.06382
Liver Only	10904769	NM_001135007 // Nrbp2 // nuclear receptor binding protein 2 // 7q34 // 680451 /// ENSRN	Nrbp2	NM_001135007			6.5597e-06	-2.0642
Liver Only	10788685	---		---			4.4982e-07	-2.06943
Liver Only	10915740	---		---			2.90043e-09	-2.07271
Liver Only	10787570	NM_001047115 // Mect1 // mucoepidermoid carcinoma translocated 1 // --- // 684527 /// E	Mect1	NM_001047115			2.50396e-11	-2.07369
Liver Only	10817711	NM_024358 // Notch2 // Notch homolog 2 (Drosophila) // 2q34 // 29492 /// ENSRNOT0000002	Notch2	NM_024358			1.03725e-08	-2.07467
Liver Only	10913003	NM_172040 // Hyal2 // hyaluronoglucosaminidase 2 // 8q32 // 64468 /// ENSRNOT0000001746	Hyal2	NM_172040			9.10622e-08	-2.07656
Liver Only	10909115	NM_001000817 // Olr1202 // olfactory receptor 1202 // 8q21 // 405105 /// ENSRNOT0000004	Olr1202	NM_001000817			2.95361e-06	-2.07684
Liver Only	10862374	---		---			1.04588e-05	-2.07896
Liver Only	10811341	NM_024391 // Hsd17b2 // hydroxysteroid (17-beta) dehydrogenase 2 // 19q12 // 79243 ///	Hsd17b2	NM_024391			0.00914797	-2.08048
Liver Only	10824904	ENSRNOT00000028553 // LOC100363361 // zinc finger protein 687-like // --- // 100363361	LOC100363361	ENSRNOT00000028553			2.1837e-13	-2.08142
Liver Only	10761287	NM_001100561 // Gatsl2 // GATS protein-like 2 // 12q12 // 304410 /// ENSRNOT00000002033	Gatsl2	NM_001100561			1.01668e-09	-2.08221
Liver Only	10715566	NM_001113749 // Hif1an // hypoxia-inducible factor 1, alpha subunit inhibitor // 1q54 /	Hif1an	NM_001113749			1.52212e-12	-2.0825
Liver Only	10820049	---		---			4.41629e-07	-2.08382
Liver Only	10746854	---		---			6.11827e-07	-2.0842
Liver Only	10757606	NM_001037788 // Styxl1 // serine/threonine/tyrosine interacting-like 1 // 12q12 // 3607	Styxl1	NM_001037788			1.49598e-09	-2.08851
Liver Only	10935481	ENSRNOT00000035398 // Fam122c // family with sequence similarity 122, member C // Xq36	Fam122c	ENSRNOT00000035398			0.00241595	-2.08922
Liver Only	10808235	NM_001107434 // Gan // gigaxonin // 19q12 // 307893 /// ENSRNOT00000016963 // Gan // gi	Gan	NM_001107434			1.90926e-07	-2.09067
Liver Only	10864018	NM_001191974 // Chst13 // carbohydrate (chondroitin 4) sulfotransferase 13 // 4q34 // 5	Chst13	NM_001191974			4.37019e-10	-2.09357
Liver Only	10751018	NM_001123352 // Abhd10 // abhydrolase domain containing 10 // 11q21 // 303953 /// ENSRN	Abhd10	NM_001123352			1.57866e-09	-2.09471
Liver Only	10846652	NM_001107736 // Zfp385b // zinc finger protein 385B // 3q23 // 311137 /// ENSRNOT000000	Zfp385b	NM_001107736			5.63668e-08	-2.09888
Liver Only	10882079	NM_001015034 // Tnfrsf14 // tumor necrosis factor receptor superfamily, member 14 (herp	Tnfrsf14	NM_001015034			3.37413e-07	-2.10208
Liver Only	10745631	NM_031116 // Ccl5 // chemokine (C-C motif) ligand 5 // 10q26 // 81780 /// ENSRNOT000000	Ccl5	NM_031116			0.00226566	-2.10292
Liver Only	10854733	---		---			2.16219e-11	-2.10358
Liver Only	10860781	---		---			1.05515e-05	-2.10387
Liver Only	10913501	---		---			3.89986e-05	-2.10676
Liver Only	10933457	ENSRNOT00000045300 // Zrsr2 // zinc finger (CCCH type), RNA binding motif and serine/ar	Zrsr2	ENSRNOT00000045300			7.79321e-10	-2.112
Liver Only	10922499	---		---			0.00147648	-2.11422
Liver Only	10705494	NM_001107496 // Dyrk1b // dual-specificity tyrosine-(Y)-phosphorylation regulated kinas	Dyrk1b	NM_001107496			6.86212e-07	-2.11505
Liver Only	10862595	NM_001047976 // LOC685391 // LRRGT00063 // 4q24 // 685391 /// ENSRNOT00000051812 // LOC	LOC685391	NM_001047976			2.51206e-08	-2.11631
Liver Only	10786042	NM_001134414 // Tmtc4 // transmembrane and tetratricopeptide repeat containing 4 // 15q	Tmtc4	NM_001134414			1.03773e-06	-2.12647
Liver Only	10741647	NM_001007607 // Pigq // phosphatidylinositol glycan anchor biosynthesis, class Q // 10q	Pigq	NM_001007607			1.14478e-11	-2.1281
Liver Only	10814927	NM_001025406 // Exosc9 // exosome component 9 // 2q25 // 294975 /// ENSRNOT00000020662	Exosc9	NM_001025406			2.45962e-14	-2.12835
Liver Only	10926317	NM_001136470 // Usp49 // ubiquitin specific peptidase 49 // 9q12 // 316211 /// ENSRNOT0	Usp49	NM_001136470			4.01674e-07	-2.12906
Liver Only	10858843	NM_001108647 // Iffo1 // intermediate filament family orphan 1 // 4q42 // 362437 /// EN	Iffo1	NM_001108647			9.06168e-09	-2.13648
Liver Only	10912174	NM_001047101 // Adamts7 // ADAM metallopeptidase with thrombospondin type 1 motif, 7 //	Adamts7	NM_001047101			1.28158e-07	-2.13816
Liver Only	10783083	NM_022591 // Tep1 // telomerase associated protein 1 // 15p14 // 64523 /// ENSRNOT00000	Tep1	NM_022591			3.91274e-11	-2.14077
Liver Only	10748639	ENSRNOT00000055057 // Abca9 // ATP-binding cassette, sub-family A (ABC1), member 9 // 1	Abca9	ENSRNOT00000055057			3.38099e-09	-2.14157
Liver Only	10834022	NM_001007797 // Arrdc3 // arrestin domain containing 3 // 2q11 // 309945	Arrdc3	NM_001007797			0.000106342	-2.14376
Liver Only	10784540	NM_020097 // Extl3 // exostoses (multiple)-like 3 // 15p12 // 56819 /// ENSRNOT00000018	Extl3	NM_020097			4.47231e-10	-2.14758
Liver Only	10849918	NM_001033997 // Ubox5 // U-box domain containing 5 // 3q36 // 296161 /// ENSRNOT0000002	Ubox5	NM_001033997			4.06494e-11	-2.14817
Liver Only	10823456	NM_001127562 // RGD1565059 // similar to hypothetical protein E130311K13 // 2q31 // 499	RGD1565059	NM_001127562			1.05618e-08	-2.14909
Liver Only	10826846	NM_001014043 // Sgms2 // sphingomyelin synthase 2 // 2q43 // 310849 /// ENSRNOT00000015	Sgms2	NM_001014043			8.64599e-10	-2.15585
Liver Only	10811102	ENSRNOT00000025604 // Rfwd3 // ring finger and WD repeat domain 3 // 19q12 // 361409 //	Rfwd3	ENSRNOT00000025604			5.40621e-09	-2.15969
Liver Only	10810236	NM_022962 // Lphn1 // latrophilin 1 // 19q11 // 65096 /// ENSRNOT00000045699 // Lphn1 /	Lphn1	NM_022962			3.82201e-13	-2.16028
Liver Only	10823353	NM_133577 // P2ry14 // purinergic receptor P2Y, G-protein coupled, 14 // 2q31 // 171108	P2ry14	NM_133577			4.1949e-10	-2.16349
Liver Only	10847562	NM_001107750 // Tspan18 // tetraspanin 18 // 3q24 // 311210 /// ENSRNOT00000011650 // T	Tspan18	NM_001107750			3.85977e-06	-2.1671
Liver Only	10843905	---		---			5.38953e-07	-2.16868
Liver Only	10730330	NM_001044281 // MGC93861 // hypothetical protein LOC682010 // 1q54 // 682010	MGC93861	NM_001044281			1.13704e-09	-2.17088
Liver Only	10733610	ENSRNOT00000036822 // RGD1566120 // similar to novel protein // 10q22 // 497904	RGD1566120	ENSRNOT00000036822			2.03229e-07	-2.17189
Liver Only	10934978	---		---			1.16749e-05	-2.17468
Liver Only	10795200	AY936210 // LOC502940 // pro-histogranin // 5q13 // 502940	LOC502940	AY936210			4.10384e-14	-2.17482
Liver Only	10875420	AY936210 // LOC502940 // pro-histogranin // 5q13 // 502940	LOC502940	AY936210			4.10384e-14	-2.17482
Liver Only	10708535	NM_022623 // Fzd4 // frizzled homolog 4 (Drosophila) // 1q32 // 64558 /// ENSRNOT000000	Fzd4	NM_022623			5.63839e-08	-2.18748
Liver Only	10938810	ENSRNOT00000037886 // RGD1562521 // similar to Ppnx // Xq31 // 302403	RGD1562521	ENSRNOT00000037886			0.000102933	-2.19353
Liver Only	10708974	NM_001000121 // Olr35 // olfactory receptor 35 // 1q32 // 293140 /// ENSRNOT00000024302	Olr35	NM_001000121			0.000190255	-2.19367
Liver Only	10798461	NM_022686 // Hist1h4b // histone cluster 1, H4b // 17q11 // 64627 /// BC100619 // Hist1	Hist1h4b	NM_022686			2.22512e-14	-2.19522
Liver Only	10745145	ENSRNOT00000016084 // RGD1307929 // similar to CG14967-PA // 10q25 // 303280 /// BC0912	RGD1307929	ENSRNOT00000016084			1.56329e-15	-2.20106
Liver Only	10848486	---		---			3.0348e-10	-2.21327
Liver Only	10906229	ENSRNOT00000041023 // Sbf1 // SET binding factor 1 // 7q34 // 300147	Sbf1	ENSRNOT00000041023			5.05556e-17	-2.215
Liver Only	10734875	NM_012663 // Vamp2 // vesicle-associated membrane protein 2 // 10q24 // 24803 /// ENSRN	Vamp2	NM_012663			6.23204e-11	-2.21699
Liver Only	10765846	NM_001000500 // Olr1595 // olfactory receptor 1595 // 13q24 // 304990 /// ENSRNOT000000	Olr1595	NM_001000500			2.34305e-09	-2.22508
Liver Only	10860713	BC105862 // RGD1306626 // similar to RIKEN cDNA 4930500J03 // 4q13 // 362319 /// ENSRNO	RGD1306626	BC105862			2.05654e-06	-2.22927
Liver Only	10908682	NM_001014088 // Eepd1 // endonuclease/exonuclease/phosphatase family domain containing	Eepd1	NM_001014088			2.48647e-08	-2.22929
Liver Only	10908104	---		---			7.10633e-10	-2.23
Liver Only	10796438	---		---			8.62417e-05	-2.24281
Liver Only	10829504	NM_001191564 // Dip2a // DIP2 disco-interacting protein 2 homolog A (Drosophila) // 20p	Dip2a	NM_001191564			1.51021e-12	-2.24395
Liver Only	10706326	NM_133540 // Nkg7 // natural killer cell group 7 sequence // 1q22 // 171062 /// ENSRNOT	Nkg7	NM_133540			4.75734e-05	-2.2461
Liver Only	10712889	NM_019167 // Sptbn2 // spectrin, beta, non-erythrocytic 2 // 1q42 // 29211 /// ENSRNOT0	Sptbn2	NM_019167			2.75729e-10	-2.24642
Liver Only	10884910	---		---			0.000325914	-2.24652
Liver Only	10701689	---		---			3.03492e-10	-2.24723
Liver Only	10714078	---		---			3.03492e-10	-2.24723
Liver Only	10919032	---		---			3.03492e-10	-2.24723
Liver Only	10792859	NM_001107324 // Atp11a // ATPase, class VI, type 11A // 16q12.5 // 306600 /// ENSRNOT00	Atp11a	NM_001107324			4.68818e-13	-2.25574
Liver Only	10811531	NM_017353 // Slc7a5 // solute carrier family 7 (cationic amino acid transporter, y+ sys	Slc7a5	NM_017353			3.11201e-07	-2.25912
Liver Only	10899839	NM_017218 // Erbb3 // v-erb-b2 erythroblastic leukemia viral oncogene homolog 3 (avian)	Erbb3	NM_017218			1.92891e-07	-2.26174
Liver Only	10765298	NM_021684 // Adcy10 // adenylate cyclase 10 (soluble) // 13q23 // 59320 /// ENSRNOT0000	Adcy10	NM_021684			2.77547e-06	-2.27711
Liver Only	10852570	NM_001107809 // Znf512b // zinc finger protein 512B // 3q43 // 311721 /// ENSRNOT000000	Znf512b	NM_001107809			3.16201e-12	-2.28016
Liver Only	10737411	NM_001009536 // Trim25 // tripartite motif-containing 25 // 10q26 // 494338 /// ENSRNOT	Trim25	NM_001009536			3.65271e-14	-2.2856
Liver Only	10753247	ENSRNOT00000002291 // Hlcs // holocarboxylase synthetase (biotin-(proprionyl-Coenzyme A	Hlcs	ENSRNOT00000002291			1.04655e-12	-2.28669
Liver Only	10893139	NM_001191875 // Ankrd52 // ankyrin repeat domain 52 // 7q11 // 362811 /// ENSRNOT000000	Ankrd52	NM_001191875			6.43216e-13	-2.28871
Liver Only	10709166	ENSRNOT00000026448 // Arap1 // ArfGAP with RhoGAP domain, ankyrin repeat and PH domain	Arap1	ENSRNOT00000026448			7.61851e-11	-2.29206
Liver Only	10848444	NM_139258 // Bmf // Bcl2 modifying factor // 3q35 // 246142 /// ENSRNOT00000010381 // B	Bmf	NM_139258			1.1558e-06	-2.29254
Liver Only	10795297	NM_022686 // Hist1h4b // histone cluster 1, H4b // 17q11 // 64627 /// BC100619 // Hist1	Hist1h4b	NM_022686			7.95874e-14	-2.29361
Liver Only	10798490	NM_022686 // Hist1h4b // histone cluster 1, H4b // 17q11 // 64627 /// BC100619 // Hist1	Hist1h4b	NM_022686			7.95874e-14	-2.29361
Liver Only	10772915	ENSRNOT00000006610 // Sel1l3 // sel-1 suppressor of lin-12-like 3 (C. elegans) // 14q11	Sel1l3	ENSRNOT00000006610			1.0217e-10	-2.2996
Liver Only	10727943	ENSRNOT00000064136 // Pcnxl3 // pecanex-like 3 (Drosophila) // 1q43 // 309167 /// ENSRN	Pcnxl3	ENSRNOT00000064136			2.41978e-17	-2.30716
Liver Only	10833005	NM_181639 // Slc29a3 // solute carrier family 29 (nucleoside transporters), member 3 //	Slc29a3	NM_181639			2.13784e-15	-2.32482
Liver Only	10858165	NM_001033883 // Cxcl12 // chemokine (C-X-C motif) ligand 12 (stromal cell-derived facto	Cxcl12	NM_001033883			1.54759e-10	-2.32544
Liver Only	10791698	---		---			1.84163e-06	-2.32567
Liver Only	10882273	NM_175754 // Agrn // agrin // 5q36 // 25592 /// ENSRNOT00000047854 // Agrn // agrin //	Agrn	NM_175754			7.05269e-14	-2.32822
Liver Only	10760568	---		---			3.08305e-06	-2.32948
Liver Only	10798130	XM_002725249 // RGD1562844 // similar to serine (or cysteine) proteinase inhibitor, cla	RGD1562844	XM_002725249			0.00396693	-2.33549
Liver Only	10765517	NM_022941 // Nr1i3 // nuclear receptor subfamily 1, group I, member 3 // 13q24 // 65035	Nr1i3	NM_022941			0.000236711	-2.34287
Liver Only	10940681	---		---			0.000601693	-2.35162
Liver Only	10864048	NM_053322 // Nup210 // nucleoporin 210 // 4q34 // 58958 /// ENSRNOT00000008888 // Nup21	Nup210	NM_053322			4.60986e-10	-2.35226
Liver Only	10882645	NM_130414 // Abcg8 // ATP-binding cassette, sub-family G (WHITE), member 8 // 6q12 // 1	Abcg8	NM_130414			0.00618088	-2.36137
Liver Only	10798499	NM_022686 // Hist1h4b // histone cluster 1, H4b // 17q11 // 64627 /// BC100619 // Hist1	Hist1h4b	NM_022686			6.11087e-14	-2.3658
Liver Only	10723297	---		---			7.02195e-07	-2.37443
Liver Only	10919712	ENSRNOT00000015265 // Ccrl1 // chemokine (C-C motif) receptor-like 1 // 8q32 // 685243	Ccrl1	ENSRNOT00000015265			8.25852e-09	-2.37488
Liver Only	10757204	---		---			1.18596e-13	-2.38303
Liver Only	10729810	NR_031863 // Mir107 // microRNA mir-107 // --- // 100314022	Mir107	NR_031863			5.78098e-09	-2.39526
Liver Only	10841946	NM_134463 // Sgk2 // serum/glucocorticoid regulated kinase 2 // 3q42 // 171497 /// ENSR	Sgk2	NM_134463			7.0769e-05	-2.39536
Liver Only	10712629	NM_130753 // Fgf15 // fibroblast growth factor 15 // 1q42 // 170582 /// ENSRNOT00000028	Fgf15	NM_130753			4.75226e-06	-2.40318
Liver Only	10783977	NM_001109330 // Cbln3 // cerebellin 3 precursor // 15p13 // 501998 /// ENSRNOT000000277	Cbln3	NM_001109330			1.85511e-09	-2.40561
Liver Only	10795280	---		---			3.58194e-14	-2.41025
Liver Only	10892409	BC092584 // Ighg // Immunoglobulin heavy chain (gamma polypeptide) // 6q32 // 299354 //	Ighg	BC092584			0.000228179	-2.41201
Liver Only	10940588	---		---			1.35188e-08	-2.42667
Liver Only	10817535	NM_001107698 // Hist2h3c2 // histone cluster 2, H3c2 // 2q34 // 310678	Hist2h3c2	NM_001107698			0.000181063	-2.43322
Liver Only	10825144	NM_001107698 // Hist2h3c2 // histone cluster 2, H3c2 // 2q34 // 310678	Hist2h3c2	NM_001107698			0.000181063	-2.43322
Liver Only	10798463	---		---			6.82431e-09	-2.44398
Liver Only	10888196	NM_053754 // Abcg5 // ATP-binding cassette, sub-family G (WHITE), member 5 // 6q12 // 1	Abcg5	NM_053754			0.0149657	-2.48712
Liver Only	10742533	NM_001106998 // Phf15 // PHD finger protein 15 // 10q22 // 303113 /// ENSRNOT0000004334	Phf15	NM_001106998			1.16176e-08	-2.49171
Liver Only	10758010	NM_001017486 // Gbas // glioblastoma amplified sequence // 12q13 // 498174 /// ENSRNOT0	Gbas	NM_001017486			2.19089e-12	-2.49489
Liver Only	10885448	---		---			1.35953e-08	-2.50552
Liver Only	10775782	NM_001100889 // Shroom3 // shroom family member 3 // 14p22 // 305230 /// ENSRNOT0000000	Shroom3	NM_001100889			8.85957e-10	-2.53223
Liver Only	10854832	---		---			1.44567e-14	-2.53829
Liver Only	10854847	---		---			1.44567e-14	-2.53829
Liver Only	10911268	---		---			8.00774e-12	-2.55006
Liver Only	10737252	NM_001135921 // Rnf43 // ring finger protein 43 // 10q26 // 303412 /// ENSRNOT000000102	Rnf43	NM_001135921			1.45862e-07	-2.57307
Liver Only	10854737	ENSRNOT00000052339 // Mgam // maltase-glucoamylase // 4q22 // 312272	Mgam	ENSRNOT00000052339			1.02811e-15	-2.59098
Liver Only	10862634	NM_001025063 // Scrn1 // secernin 1 // 4q24 // 502776 /// ENSRNOT00000013088 // Scrn1 /	Scrn1	NM_001025063			0.00524704	-2.59798
Liver Only	10867225	NM_001107898 // Slco5a1 // solute carrier organic anion transporter family, member 5A1	Slco5a1	NM_001107898			4.34842e-10	-2.59877
Liver Only	10912908	NM_031804 // Cish // cytokine inducible SH2-containing protein // 8q32 // 83681 /// ENS	Cish	NM_031804			0.0146288	-2.60118
Liver Only	10915584	---		---			5.6508e-08	-2.60711
Liver Only	10902910	---		---			5.94042e-05	-2.6086
Liver Only	10850521	NM_012743 // Foxa2 // forkhead box A2 // 3q41 // 25099 /// ENSRNOT00000017742 // Foxa2	Foxa2	NM_012743			1.17675e-06	-2.61002
Liver Only	10733056	NM_172019 // Ifi47 // interferon gamma inducible protein 47 // 10q21 // 246208 /// ENSR	Ifi47	NM_172019			0.00210104	-2.62796
Liver Only	10759024	---		---			5.56375e-13	-2.62989
Liver Only	10817537	NM_001107698 // Hist2h3c2 // histone cluster 2, H3c2 // 2q34 // 310678	Hist2h3c2	NM_001107698			5.19642e-08	-2.62995
Liver Only	10735889	---		---			1.90971e-07	-2.67675
Liver Only	10884189	ENSRNOT00000014054 // Atxn7l1 // ataxin 7-like 1 // 6q16 // 314033 /// ENSRNOT000000138	Atxn7l1	ENSRNOT00000014054			6.81742e-08	-2.71972
Liver Only	10886387	NM_001173557 // RGD1311756 // similar to hypothetical protein FLJ20950 // 6q32 // 36276	RGD1311756	NM_001173557			1.14426e-10	-2.72216
Liver Only	10825228	NM_001107703 // Bcl9 // B-cell CLL/lymphoma 9 // 2q34 // 310704 /// ENSRNOT00000023548	Bcl9	NM_001107703			3.34498e-12	-2.72597
Liver Only	10758808	NM_139332 // Tpcn1 // two pore segment channel 1 // 12q16 // 246215 /// ENSRNOT00000001	Tpcn1	NM_139332			1.02307e-16	-2.72703
Liver Only	10835779	NM_138710 // Dab2ip // DAB2 interacting protein // 3p11 // 192126 /// BC061865 // Dab2i	Dab2ip	NM_138710			9.8804e-14	-2.73276
Liver Only	10762600	NM_001168664 // Gcn1l1 // GCN1 general control of amino-acid synthesis 1-like 1 (yeast)	Gcn1l1	NM_001168664			5.08232e-19	-2.73818
Liver Only	10718600	NR_031938 // Mir291a // microRNA mir-291a // --- // 100314061	Mir291a	NR_031938			2.77749e-08	-2.76707
Liver Only	10798438	ENSRNOT00000050526 // Hist1h2aa // histone cluster 1, H2aa // 17p11 // 24828 /// XR_086	Hist1h2aa	ENSRNOT00000050526			2.11305e-06	-2.78861
Liver Only	10841020	---		---			8.56409e-08	-2.81183
Liver Only	10892653	BC092586 // Igh-6 // immunoglobulin heavy chain 6 // 6q33 // 299357 /// AY158661 // LOC	Igh-6	BC092586			5.56182e-06	-2.85203
Liver Only	10714830	---		---			1.46774e-06	-2.88749
Liver Only	10858160	NM_001024334 // LOC500300 // similar to hypothetical protein MGC6835 // 4q42 // 500300	LOC500300	NM_001024334			7.50656e-06	-2.91173
Liver Only	10718598	NR_031939 // Mir292 // microRNA mir-292 // --- // 100314062	Mir292	NR_031939			1.51187e-07	-2.95421
Liver Only	10923474	ENSRNOT00000033068 // Aox4 // aldehyde oxidase 4 // 9q31 // 316424	Aox4	ENSRNOT00000033068			2.96375e-05	-2.99277
Liver Only	10901996	NM_058208 // Socs2 // suppressor of cytokine signaling 2 // 7q13 // 84607 /// ENSRNOT00	Socs2	NM_058208			0.00264313	-3.02216
Liver Only	10704372	NM_001191552 // Whsc1 // Wolf-Hirschhorn syndrome candidate 1 (human) // 14q21 // 68053	Whsc1	NM_001191552			5.00122e-08	-3.03194
Liver Only	10824409	---		---			0.00122846	-3.05492
Liver Only	10796016	NM_001164396 // RGD1564865 // similar to 20-alpha-hydroxysteroid dehydrogenase // 17q12	RGD1564865	NM_001164396			1.0302e-09	-3.12163
Liver Only	10785326	NM_001013187 // Slc25a30 // solute carrier family 25, member 30 // 15q11 // 361074 ///	Slc25a30	NM_001013187			0.000741394	-3.16639
Liver Only	10732021	BC088202 // Abca3 // ATP-binding cassette, sub-family A (ABC1), member 3 // 10q12 // 30	Abca3	BC088202			1.59794e-14	-3.1899
Liver Only	10771188	---		---			2.39808e-13	-3.19968
Liver Only	10719006	NM_001037790 // Leng8 // leukocyte receptor cluster (LRC) member 8 // 1q12 // 361506 //	Leng8	NM_001037790			7.4077e-18	-3.21873
Liver Only	10817547	NM_001012080 // Hfe2 // hemochromatosis type 2 (juvenile) homolog (human) // 2q34 // 31	Hfe2	NM_001012080			2.64001e-13	-3.22532
Liver Only	10798457	---		---			6.49958e-07	-3.24126
Liver Only	10743648	---		---			6.53034e-07	-3.26017
Liver Only	10727597	NM_001109521 // LOC689065 // hypothetical protein LOC689065 // 1q42 // 689065 /// ENSRN	LOC689065	NM_001109521			6.22502e-06	-3.35912
Liver Only	10813628	NM_012630 // Prlr // prolactin receptor // 2q16 // 24684 /// NM_001034111 // Prlr // pr	Prlr	NM_012630			0.0101346	-3.40668
Liver Only	10863649	---		---			1.51548e-13	-3.41659
Liver Only	10877431	NM_001109511 // Hdhd3 // haloacid dehalogenase-like hydrolase domain containing 3 // 5q	Hdhd3	NM_001109511			3.53285e-10	-3.42957
Liver Only	10805614	NM_001100477 // Ces5 // carboxylesterase 5 // 19p14 // 192257 /// ENSRNOT00000015724 //	Ces5	NM_001100477			9.91598e-08	-3.53651
Liver Only	10869355	NM_019340 // Rgs3 // regulator of G-protein signaling 3 // 5q24 // 54293 /// ENSRNOT000	Rgs3	NM_019340			4.35527e-05	-3.54498
Liver Only	10783662	NM_152849 // Homez // homeobox and leucine zipper encoding // 15p13 // 260325 /// ENSRN	Homez	NM_152849			2.15485e-11	-3.55535
Liver Only	10804511	NM_001107378 // Znf608 // zinc finger protein 608 // 18q11 // 307296 /// ENSRNOT0000006	Znf608	NM_001107378			9.33939e-10	-3.63778
Liver Only	10787698	---		---			1.11086e-15	-3.63934
Liver Only	10719002	NM_001037790 // Leng8 // leukocyte receptor cluster (LRC) member 8 // 1q12 // 361506 //	Leng8	NM_001037790			5.188e-15	-3.68797
Liver Only	10834241	NM_024396 // Abca2 // ATP-binding cassette, sub-family A (ABC1), member 2 // 3p13 // 79	Abca2	NM_024396			3.81131e-16	-3.82907
Liver Only	10798455	NM_001013056 // Hist1h2ail // histone cluster 1, H2ai-like // 17p11 // 291159	Hist1h2ail	NM_001013056			5.8691e-11	-3.92463
Liver Only	10853557	---		---			2.22174e-07	-4.79252
Liver Only	10710236	NM_001014162 // Acsm5 // acyl-CoA synthetase medium-chain family member 5 // 1q35 // 36	Acsm5	NM_001014162			0.00064774	-4.86248
Liver Only	10802272	NR_031864 // Mir122 // microRNA mir-122 // --- // 100314023	Mir122	NR_031864			2.42289e-10	-9.37938
Kidney Only	10746399	NM_001034951 // Acsf2 // acyl-CoA synthetase family member 2 // 10q26 // 619561 /// ENS	Acsf2	NM_001034951					0.00252108	2.07418
Kidney Only	10819379	NM_019286 // Adh1 // alcohol dehydrogenase 1 (class I) // 2q44 // 24172 /// ENSRNOT0000	Adh1	NM_019286					0.00164383	2.35235
Kidney Only	10788224	NM_001108400 // Ankrd37 // ankyrin repeat domain 37 // 16q11 // 361149 /// ENSRNOT00000	Ankrd37	NM_001108400					1.86071e-14	4.1232
Kidney Only	10770048	NM_017170 // Apcs // amyloid P component, serum // 13q24 // 29339 /// ENSRNOT0000001209	Apcs	NM_017170					0.00284645	2.38923
Kidney Only	10897760	NM_024403 // Atf4 // activating transcription factor 4 (tax-responsive enhancer element	Atf4	NM_024403					8.22691e-13	2.41465
Kidney Only	10851952	NM_001108608 // B4galt5 // UDP-Gal:betaGlcNAc beta 1,4-galactosyltransferase, polypepti	B4galt5	NM_001108608					6.72919e-05	2.08201
Kidney Only	10878448	NM_138979 // Bsnd // Bartter syndrome, infantile, with sensorineural deafness (Barttin)	Bsnd	NM_138979					3.23203e-05	-2.00894
Kidney Only	10701846	NM_053698 // Cited2 // Cbp/p300-interacting transactivator, with Glu/Asp-rich carboxy-t	Cited2	NM_053698					2.34178e-15	2.31726
Kidney Only	10912425	NM_134377 // Clstn2 // calsyntenin 2 // 8q31 // 171394 /// ENSRNOT00000036963 // LOC100	Clstn2	NM_134377					0.00248936	2.359
Kidney Only	10833152	NM_177425 // Csrp2 // cysteine and glycine-rich protein 2 // 7q13 // 29317 /// ENSRNOT0	Csrp2	NM_177425					3.81566e-11	2.4245
Kidney Only	10767373	NM_022205 // Cxcr4 // chemokine (C-X-C motif) receptor 4 // 13q12 // 60628 /// ENSRNOT0	Cxcr4	NM_022205					7.64418e-10	2.35808
Kidney Only	10811571	NM_024160 // Cyba // cytochrome b-245, alpha polypeptide // 19q12 // 79129 /// ENSRNOT0	Cyba	NM_024160					0.000230442	2.02242
Kidney Only	10927922	ENSRNOT00000016465 // Dnah7 // dynein, axonemal, heavy polypeptide 7 // 9q22 // 252893	Dnah7	ENSRNOT00000016465					0.00559675	2.97598
Kidney Only	10843424	NM_031973 // Dpp7 // dipeptidylpeptidase 7 // 3p13 // 83799 /// ENSRNOT00000017271 // D	Dpp7	NM_031973					0.0010672	2.03386
Kidney Only	10745363	ENSRNOT00000031618 // Efcab5 // EF-hand calcium binding domain 5 // 10q26 // 363653	Efcab5	ENSRNOT00000031618					8.74311e-07	2.8739
Kidney Only	10764447	NM_001105956 // F13b // coagulation factor XIII, B polypeptide // 13q13 // 289055 /// E	F13b	NM_001105956					0.00147543	2.03081
Kidney Only	10850175	NM_001106515 // Fermt1 // fermitin family homolog 1 (Drosophila) // 3q36 // 296179 ///	Fermt1	NM_001106515					0.000476472	-2.05933
Kidney Only	10728346	NM_001127543 // Fermt3 // fermitin family homolog 3 (Drosophila) // 1q43 // 309186 ///	Fermt3	NM_001127543					3.15157e-09	2.52435
Kidney Only	10769370	NM_144737 // Fmo2 // flavin containing monooxygenase 2 // 13q22 // 246245 /// ENSRNOT00	Fmo2	NM_144737					7.96988e-06	2.2653
Kidney Only	10909639	NM_022005 // Fxyd6 // FXYD domain-containing ion transport regulator 6 // 8q22 // 63847	Fxyd6	NM_022005					4.04614e-08	-2.03898
Kidney Only	10739455	BC168227 // Gprc5c // G protein-coupled receptor, family C, group 5, member C // 10q32.	Gprc5c	BC168227					5.59799e-12	-2.04194
Kidney Only	10848281	NM_019282 // Grem1 // gremlin 1, cysteine knot superfamily, homolog (Xenopus laevis) //	Grem1	NM_019282					8.03318e-05	-2.042
Kidney Only	10737722	NM_001191925 // Hoxb5 // homeo box B5 // 10q31 // 497987 /// ENSRNOT00000010724 // Hoxb	Hoxb5	NM_001191925					1.00611e-07	-2.55101
Kidney Only	10779168	NM_001039516 // Kcnk5 // potassium channel, subfamily K, member 5 // 15p16 // 364241 //	Kcnk5	NM_001039516					0.000232751	2.06902
Kidney Only	10721116	ENSRNOT00000017166 // LOC100360318 // morphine related protein-2-like // --- // 1003603	LOC100360318	ENSRNOT00000017166					0.00156297	2.09411
Kidney Only	10736471	ENSRNOT00000030805 // LOC100361340 // hypothetical protein LOC100361340 // --- // 10036	LOC100361340	ENSRNOT00000030805					2.00086e-06	3.01434
Kidney Only	10750074	NM_001013979 // LOC304131 // similar to C21ORF7 // 11q11 // 304131 /// ENSRNOT000000021	LOC304131	NM_001013979					2.20637e-07	2.30474
Kidney Only	10852160	ENSRNOT00000036546 // LOC499949 // similar to hypothetical protein FLJ90166 // 3q42 //	LOC499949	ENSRNOT00000036546					0.00474409	-2.1101
Kidney Only	10772325	NM_001008763 // Lrrc66 // leucine rich repeat containing 66 // 14p11 // 289587 /// ENSR	Lrrc66	NM_001008763					0.000166723	-2.27365
Kidney Only	10767001	NM_134351 // Mat2a // methionine adenosyltransferase II, alpha // 4q33 // 171347 /// EN	Mat2a	NM_134351					7.19247e-10	-2.35627
Kidney Only	10863221	NM_134351 // Mat2a // methionine adenosyltransferase II, alpha // 4q33 // 171347 /// EN	Mat2a	NM_134351					3.01854e-10	-2.40155
Kidney Only	10776597	NM_001106003 // Nipal1 // NIPA-like domain containing 1 // 14p11 // 289594 /// ENSRNOT0	Nipal1	NM_001106003					3.43684e-07	-2.95216
Kidney Only	10803692	NM_178096 // Nrep // neuronal regeneration related protein // 18p12 // 338475 /// ENSRN	Nrep	NM_178096					1.18259e-06	-2.06944
Kidney Only	10923270	NM_001014216 // Obfc2a // oligonucleotide/oligosaccharide-binding fold containing 2A //	Obfc2a	NM_001014216					0.000273308	2.3449
Kidney Only	10825328	NM_031620 // Phgdh // phosphoglycerate dehydrogenase // 2q34 // 58835 /// ENSRNOT000000	Phgdh	NM_031620					0.00111695	2.07807
Kidney Only	10748338	NM_001107060 // Polg2 // polymerase (DNA directed), gamma 2, accessory subunit // 10q32	Polg2	NM_001107060					2.63782e-12	2.6504
Kidney Only	10770680	NM_001107201 // Prox1 // prospero homeobox 1 // 13q27 // 305066 /// ENSRNOT00000004905	Prox1	NM_001107201					0.000150815	-2.29773
Kidney Only	10843460	NM_013015 // Ptgds // prostaglandin D2 synthase (brain) // 3p13 // 25526 /// ENSRNOT000	Ptgds	NM_013015					2.18879e-06	3.49031
Kidney Only	10753214	NM_153724 // Rcan1 // regulator of calcineurin 1 // 11q11 // 266766 /// ENSRNOT00000002	Rcan1	NM_153724					1.40822e-09	2.83018
Kidney Only	10825488	NM_001106456 // RGD1308694 // similar to hypothetical protein MGC47256 // 2q34 // 29532	RGD1308694	NM_001106456					0.000278866	2.5945
Kidney Only	10729624	BC105763 // RGD1311595 // similar to KIAA2026 protein // 1q52 // 309307 /// ENSRNOT0000	RGD1311595	BC105763					6.01455e-11	2.08791
Kidney Only	10845124	NM_001007641 // Rnd3 // Rho family GTPase 3 // 3q12 // 295588 /// ENSRNOT00000006111 //	Rnd3	NM_001007641					1.46977e-13	2.61581
Kidney Only	10797566	ENSRNOT00000019473 // S1pr3 // sphingosine-1-phosphate receptor 3 // 17p14 // 306792	S1pr3	ENSRNOT00000019473					0.00133133	-2.04361
Kidney Only	10717331	NM_019232 // Sgk1 // serum/glucocorticoid regulated kinase 1 // 1p12 // 29517 /// NM_00	Sgk1	NM_019232					0.000120092	2.82165
Kidney Only	10789702	NM_017222 // Slc10a2 // solute carrier family 10 (sodium/bile acid cotransporter family	Slc10a2	NM_017222					2.10957e-05	2.32346
Kidney Only	10785943	NM_057121 // Slc15a1 // solute carrier family 15 (oligopeptide transporter), member 1 /	Slc15a1	NM_057121					0.0052608	2.96455
Kidney Only	10818090	NM_012716 // Slc16a1 // solute carrier family 16, member 1 (monocarboxylic acid transpo	Slc16a1	NM_012716					7.41533e-07	4.71028
Kidney Only	10814630	NM_012879 // Slc2a2 // solute carrier family 2 (facilitated glucose transporter), membe	Slc2a2	NM_012879					0.00147018	2.13357
Kidney Only	10869303	NM_001033693 // Slc31a2 // solute carrier family 31 (copper transporters), member 2 //	Slc31a2	NM_001033693					0.000591275	-2.18314
Kidney Only	10743370	NM_001191920 // Slc47a2 // solute carrier family 47, member 2 // 10q22 // 497921 /// EN	Slc47a2	NM_001191920					6.88362e-11	3.21782
Kidney Only	10775997	NM_053424 // Slc4a4 // solute carrier family 4 (anion exchanger), member 4 // 14p22 //	Slc4a4	NM_053424					0.00461056	2.71732
Kidney Only	10838383	NM_001108588 // Slc5a12 // solute carrier family 5 (sodium/glucose cotransporter), memb	Slc5a12	NM_001108588					0.00264222	9.41082
Kidney Only	10711377	NM_022590 // Slc5a2 // solute carrier family 5 (sodium/glucose cotransporter), member 2	Slc5a2	NM_022590					0.00460594	3.73657
Kidney Only	10702546	NM_001039722 // Slc6a19 // solute carrier family 6 (neutral amino acid transporter), me	Slc6a19	NM_001039722					0.00373676	3.05268
Kidney Only	10794967	XM_344594 // Sox4 // SRY (sex determining region Y)-box 4 // 17p12 // 364712	Sox4	XM_344594					1.70274e-06	-2.06231
Kidney Only	10925255	NM_053577 // Spp2 // secreted phosphoprotein 2 // 9q35 // 94168 /// ENSRNOT00000026108	Spp2	NM_053577					0.00170986	3.02902
Kidney Only	10832496	NM_001106381 // Susd2 // sushi domain containing 2 // 20p12 // 294335 /// ENSRNOT000000	Susd2	NM_001106381					0.00249219	2.10708
Kidney Only	10826902	ENSRNOT00000046775 // Tet2 // tet oncogene family member 2 // 2q43 // 310859	Tet2	ENSRNOT00000046775					7.50536e-14	2.60231
Kidney Only	10871492	NM_001107967 // Tmem125 // transmembrane protein 125 // 5q36 // 313545 /// BC086537 //	Tmem125	NM_001107967					7.08646e-12	-3.61679
Kidney Only	10715149	NM_001191635 // Tmem20 // transmembrane protein 20 // 1q53 // 294072 /// ENSRNOT0000004	Tmem20	NM_001191635					0.00177772	-2.35202
Kidney Only	10909411	NM_053774 // Usp2 // ubiquitin specific peptidase 2 // 8q22 // 115771 /// ENSRNOT000000	Usp2	NM_053774					0.000171656	2.01741
Kidney Only	10832478	NM_001108930 // Vpreb3 // pre-B lymphocyte 3 // 20p12 // 365550 /// ENSRNOT00000032290	Vpreb3	NM_001108930					1.07643e-18	3.99397
Kidney Only	10774472	NM_053490 // Xpo1 // exportin 1, CRM1 homolog (yeast) // 14q22 // 85252 /// ENSRNOT0000	Xpo1	NM_053490					6.24789e-17	2.15645
Kidney Only	10890886	NM_017172 // Zfp36l1 // zinc finger protein 36, C3H type-like 1 // 6q24 // 29344 /// EN	Zfp36l1	NM_017172					5.95313e-11	2.08924
Kidney Only	10940643	---		---					4.49401e-07	2.73696
Kidney Only	10748861	---		---					2.40594e-06	2.09226
Kidney Only	10739033	---		---					3.69179e-05	2.07201
Kidney Only	10745340	---		---					6.77703e-07	-2.2259
Lung Only	10935949	NM_001108821 // Abcd1 // ATP-binding cassette, sub-family D (ALD), member 1 // Xq37 //	Abcd1	NM_001108821							1.19126e-10	-2.02297
Lung Only	10803207	NM_001106162 // Abhd3 // abhydrolase domain containing 3 // 18p13 // 291793 /// ENSRNOT	Abhd3	NM_001106162							2.62702e-06	2.27532
Lung Only	10885851	NM_138907 // Acot2 // acyl-CoA thioesterase 2 // 6q31 // 192272 /// ENSRNOT00000013515	Acot2	NM_138907							1.46655e-06	-2.07434
Lung Only	10915933	NM_001106810 // Adamts15 // ADAM metallopeptidase with thrombospondin type 1 motif, 15	Adamts15	NM_001106810							2.6001e-05	-2.85951
Lung Only	10864185	NM_001107877 // Adamts9 // a disintegrin-like and metalloprotease (reprolysin type) wit	Adamts9	NM_001107877							7.24114e-11	3.55622
Lung Only	10834670	ENSRNOT00000036995 // Adamtsl2 // ADAMTS-like 2 // 3p12 // 311827	Adamtsl2	ENSRNOT00000036995							5.15486e-07	2.87985
Lung Only	10724073	NM_198735 // Art2b // ADP-ribosyltransferase 2b // 1q32 // 293152 /// ENSRNOT0000002664	Art2b	NM_198735							8.83844e-06	-2.11256
Lung Only	10816487	NM_199091 // Cct3 // chaperonin containing Tcp1, subunit 3 (gamma) // 2q34 // 295230 //	Cct3	NM_199091							2.33825e-11	2.03702
Lung Only	10758020	NM_001033684 // Cct6a // chaperonin containing Tcp1, subunit 6A (zeta 1) // 12q13 // 28	Cct6a	NM_001033684							4.11955e-13	2.12638
Lung Only	10856884	NM_001106603 // Cct7 // chaperonin containing Tcp1, subunit 7 (eta) // 4q34 // 297406 /	Cct7	NM_001106603							5.49093e-16	2.08961
Lung Only	10865672	NM_001024335 // Cd27 // CD27 molecule // 4q42 // 500318 /// ENSRNOT00000038023 // Cd27	Cd27	NM_001024335							2.8337e-07	-2.34695
Lung Only	10806806	NM_001012164 // Cd97 // CD97 molecule // 19q11 // 361383 /// ENSRNOT00000006152 // Cd97	Cd97	NM_001012164							2.91356e-08	-2.52578
Lung Only	10760605	NM_001037775 // Chst12 // carbohydrate (chondroitin 4) sulfotransferase 12 // 12q11 //	Chst12	NM_001037775							4.2247e-08	-2.07959
Lung Only	10757715	NM_001012022 // Cldn4 // claudin 4 // 12q12 // 304407 /// ENSRNOT00000002003 // Cldn4 /	Cldn4	NM_001012022							0.000960023	-2.13588
Lung Only	10827592	NM_001009651 // Clic2 // chloride intracellular channel 2 // 20p12 // 294141 /// ENSRNO	Clic2	NM_001009651							1.09526e-09	2.48038
Lung Only	10868186	NM_012784 // Cnr1 // cannabinoid receptor 1 (brain) // 5q21 // 25248 /// ENSRNOT0000001	Cnr1	NM_012784							5.70451e-07	2.33048
Lung Only	10725806	NM_130411 // Coro1a // coronin, actin binding protein 1A // 1q36 // 155151 /// ENSRNOT0	Coro1a	NM_130411							9.24761e-09	-2.25094
Lung Only	10803359	NM_001033688 // Dsc2 // desmocollin 2 // 18p12 // 291760 /// ENSRNOT00000061417 // Dsc2	Dsc2	NM_001033688							2.49612e-08	2.16194
Lung Only	10766463	NM_001105734 // Dusp10 // dual specificity phosphatase 10 // 13q26 // 63995 /// ENSRNOT	Dusp10	NM_001105734							2.13833e-08	2.00486
Lung Only	10781473	NM_001106051 // Esd // esterase D/formylglutathione hydrolase // 15q11 // 290401 /// EN	Esd	NM_001106051							2.75973e-16	2.11651
Lung Only	10861811	NM_001108621 // Fam180a // family with sequence similarity 180, member A // 4q22 // 362	Fam180a	NM_001108621							1.56756e-05	2.99496
Lung Only	10844005	NM_053634 // Fcnb // ficolin B // 3p12 // 114091 /// ENSRNOT00000012494 // Fcnb // fico	Fcnb	NM_053634							5.55205e-08	-4.73415
Lung Only	10744227	NM_130816 // Fgf11 // fibroblast growth factor 11 // 10q24 // 170632 /// ENSRNOT0000002	Fgf11	NM_130816							3.23693e-08	2.4085
Lung Only	10773146	NM_022603 // Fgfbp1 // fibroblast growth factor binding protein 1 // 14q21 // 64535 ///	Fgfbp1	NM_022603							1.87575e-06	-2.63636
Lung Only	10824031	NM_001106437 // Fhdc1 // FH2 domain containing 1 // 2q34 // 295161 /// ENSRNOT000000664	Fhdc1	NM_001106437							9.43867e-12	2.07449
Lung Only	10833814	NM_001106395 // Foxo3 // forkhead box O3 // 20q13 // 294515 /// ENSRNOT00000000327 // F	Foxo3	NM_001106395							1.93308e-09	2.02249
Lung Only	10795673	NM_001044251 // Fzd8 // frizzled homolog 8 (Drosophila) // 17q12.1 // 364754 /// ENSRNO	Fzd8	NM_001044251							1.29648e-09	-2.5662
Lung Only	10819489	NM_001108569 // Gbp5 // guanylate binding protein 5 // 2q44 // 362050 /// ENSRNOT000000	Gbp5	NM_001108569							4.71766e-07	-2.04084
Lung Only	10879928	NM_021654 // Gja4 // gap junction protein, alpha 4 // 5q36 // 25655 /// ENSRNOT00000019	Gja4	NM_021654							7.85558e-11	-2.92921
Lung Only	10893474	NM_053542 // Gna15 // guanine nucleotide binding protein, alpha 15 // 7q11 // 89788 ///	Gna15	NM_053542							1.11887e-07	2.22421
Lung Only	10920139	NM_001108780 // Gnat1 // guanine nucleotide binding protein, alpha transducing 1 // 8q3	Gnat1	NM_001108780							3.4574e-19	4.6273
Lung Only	10903177	NM_053302 // Gpr182 // G protein-coupled receptor 182 // 7q22 // 29307 /// ENSRNOT00000	Gpr182	NM_053302							5.2647e-08	-2.24713
Lung Only	10940429	NM_134386 // Gprasp1 // G protein-coupled receptor associated sorting protein 1 // Xq22	Gprasp1	NM_134386							4.02064e-13	3.08882
Lung Only	10705375	NM_001024776 // Hipk4 // homeodomain interacting protein kinase 4 // 1q21 // 308449 ///	Hipk4	NM_001024776							1.0297e-09	2.26704
Lung Only	10862561	ENSRNOT00000008523 // Hoxa5 // homeo box A5 // 4q24 // 79241 /// L03556 // Hoxa5 // hom	Hoxa5	ENSRNOT00000008523							7.49815e-06	-2.07585
Lung Only	10928888	NM_019310 // Il8ra // interleukin 8 receptor, alpha // 9q33 // 54258	Il8ra	NM_019310							7.86552e-05	2.43286
Lung Only	10793243	NM_001107331 // Irx1 // iroquois homeobox 1 // 17p14 // 306659 /// ENSRNOT00000044690 /	Irx1	NM_001107331							9.50725e-09	2.51422
Lung Only	10750286	NM_133603 // Kcne2 // potassium voltage-gated channel, Isk-related subfamily, gene 2 //	Kcne2	NM_133603							1.17238e-07	-2.04089
Lung Only	10776437	NM_022264 // Kit // v-kit Hardy-Zuckerman 4 feline sarcoma viral oncogene homolog // 14	Kit	NM_022264							1.40512e-08	-2.708
Lung Only	10857259	NM_053536 // Klf15 // Kruppel-like factor 15 // 4q34 // 85497 /// ENSRNOT00000024011 //	Klf15	NM_053536							2.3744e-09	2.82678
Lung Only	10752205	NM_001105867 // Klhl6 // kelch-like 6 (Drosophila) // 11q23 // 287974 /// ENSRNOT000000	Klhl6	NM_001105867							8.42589e-09	-2.07744
Lung Only	10917320	NM_001191997 // Layn // layilin // 8q24 // 500996 /// ENSRNOT00000040162 // Layn // lay	Layn	NM_001191997							0.00754265	-2.00087
Lung Only	10760594	NM_133393 // Lfng // LFNG O-fucosylpeptide 3-beta-N-acetylglucosaminyltransferase // 12	Lfng	NM_133393							3.60206e-10	-2.02468
Lung Only	10927352	NM_001106900 // Lman2l // lectin, mannose-binding 2-like // 9q21 // 301343 /// ENSRNOT0	Lman2l	NM_001106900							2.1964e-12	2.14207
Lung Only	10780094	AY227970 // LOC290071 // similar to RIKEN cDNA A430107P09 gene // 15p13 // 290071 /// D	LOC290071	AY227970							8.67246e-05	-2.36723
Lung Only	10723601	NM_001013897 // LOC293103 // similar to RIKEN cDNA 0610007P06 // 1q32 // 293103 /// ENS	LOC293103	NM_001013897							4.37277e-18	2.25353
Lung Only	10892472	ENSRNOT00000056837 // LOC641523 // immunoglobulin delta heavy chain constant region //	LOC641523	ENSRNOT00000056837							2.93467e-07	-3.4406
Lung Only	10888610	NM_001129880 // LOC683626 // similar to limb-bud and heart // --- // 683626 /// ENSRNOT	LOC683626	NM_001129880							1.40549e-06	-2.01794
Lung Only	10708896	NM_001170434 // Lrrc32 // leucine rich repeat containing 32 // 1q32 // 293135 /// ENSRN	Lrrc32	NM_001170434							9.88778e-09	2.96324
Lung Only	10777176	NR_031931 // Mir218-1 // microRNA mir-218-1 // --- // 100314248	Mir218-1	NR_031931							7.30889e-06	-2.47251
Lung Only	10735887	NR_031824 // Mir22 // microRNA mir-22 // --- // 100314001	Mir22	NR_031824							2.42462e-07	-2.24409
Lung Only	10906079	NM_001108105 // Mlc1 // megalencephalic leukoencephalopathy with subcortical cysts 1 ho	Mlc1	NM_001108105							2.10467e-05	2.10242
Lung Only	10877698	NM_019196 // Mpdz // multiple PDZ domain protein // 5q31 // 29365 /// ENSRNOT0000005102	Mpdz	NM_019196							2.77785e-10	2.13928
Lung Only	10796411	NM_138826 // Mt1a // metallothionein 1a // 19p12 // 24567 /// ENSRNOT00000038212 // Mt1	Mt1a	NM_138826							1.94299e-05	2.20341
Lung Only	10809392	NM_138826 // Mt1a // metallothionein 1a // 19p12 // 24567 /// ENSRNOT00000038212 // Mt1	Mt1a	NM_138826							2.72256e-05	2.19107
Lung Only	10827989	NM_001137564 // Mt2A // metallothionein 2A // 19p12 // 689415 /// ENSRNOT00000067391 //	Mt2A	NM_001137564							1.28886e-05	2.79741
Lung Only	10809399	NM_001137564 // Mt2A // metallothionein 2A // 19p12 // 689415 /// ENSRNOT00000067391 //	Mt2A	NM_001137564							8.30618e-06	2.66084
Lung Only	10732182	NM_001106986 // Noxo1 // NADPH oxidase organizer 1 // 10q12 // 302976 /// ENSRNOT000000	Noxo1	NM_001106986							0.000109886	-2.1055
Lung Only	10821991	NM_012868 // Npr3 // natriuretic peptide receptor C/guanylate cyclase C (atrionatriuret	Npr3	NM_012868							8.22854e-08	3.92264
Lung Only	10768116	NM_021742 // Nr5a2 // nuclear receptor subfamily 5, group A, member 2 // 13q13 // 60349	Nr5a2	NM_021742							3.55586e-05	-2.05855
Lung Only	10763889	NM_001007617 // Nuak2 // NUAK family, SNF1-like kinase, 2 // 13q13 // 289419 /// ENSRNO	Nuak2	NM_001007617							1.53106e-10	2.61009
Lung Only	10927792	NM_001024787 // Osgepl1 // O-sialoglycoprotein endopeptidase-like 1 // 9q22 // 314548 /	Osgepl1	NM_001024787							1.5704e-12	-2.06307
Lung Only	10755692	NM_012721 // P2rx6 // purinergic receptor P2X, ligand-gated ion channel, 6 // 11q23 //	P2rx6	NM_012721							0.00478522	-2.35202
Lung Only	10801137	NM_199505 // Pcdha5 // protocadherin alpha 5 // 18p11 // 393087 /// NM_199506 // Pcdha6	Pcdha5	NM_199505							6.34156e-07	-2.21485
Lung Only	10769812	NM_001126093 // Pcp4l1 // Purkinje cell protein 4-like 1 // 13q24 // 685448 /// ENSRNOT	Pcp4l1	NM_001126093							3.19293e-05	-2.03906
Lung Only	10829137	NM_138543 // Pde9a // phosphodiesterase 9A // 20p12 // 191569 /// ENSRNOT00000001559 //	Pde9a	NM_138543							4.22915e-09	-2.06841
Lung Only	10777094	NM_001005883 // Pi4k2b // phosphatidylinositol 4-kinase type 2 beta // 14q11 // 305419	Pi4k2b	NM_001005883							2.8015e-13	2.17845
Lung Only	10864797	NM_001107881 // Plxnd1 // plexin D1 // 4q42 // 312652 /// ENSRNOT00000032158 // Plxnd1	Plxnd1	NM_001107881							2.63963e-06	-2.04875
Lung Only	10816008	NM_001004279 // Ppid // peptidylprolyl isomerase D (cyclophilin D) // 2q32 // 361967 //	Ppid	NM_001004279							3.69206e-11	2.22322
Lung Only	10926068	NM_001004279 // Ppid // peptidylprolyl isomerase D (cyclophilin D) // 2q32 // 361967 //	Ppid	NM_001004279							1.27567e-11	2.0834
Lung Only	10833876	NM_001107639 // Prdm1 // PR domain containing 1, with ZNF domain // 20q13 // 309871 ///	Prdm1	NM_001107639							4.36901e-08	-2.17527
Lung Only	10850137	NM_138978 // Prokr2 // prokineticin receptor 2 // 3q36 // 192649 /// ENSRNOT00000028889	Prokr2	NM_138978							7.98339e-06	2.18678
Lung Only	10892962	NM_001130989 // Ptges3 // prostaglandin E synthase 3 (cytosolic) // 7q11 // 362809 ///	Ptges3	NM_001130989							5.99507e-11	2.11777
Lung Only	10768173	ENSRNOT00000060293 // Ptprc // protein tyrosine phosphatase, receptor type, C // 13q13	Ptprc	ENSRNOT00000060293							4.74974e-11	2.16827
Lung Only	10774577	NM_001025278 // Pus10 // pseudouridylate synthase 10 // 14q22 // 305583 /// BC093611 //	Pus10	NM_001025278							5.08056e-15	2.20549
Lung Only	10714450	NM_001007738 // RGD1359349 // similar to hypothetical protein MGC34760 // 1q51 // 36174	RGD1359349	NM_001007738							1.8251e-08	2.59033
Lung Only	10783207	NM_001012232 // Rnase17 // ribonuclease 17 // 15p14 // 497195 /// ENSRNOT00000048941 //	Rnase17	NM_001012232							7.5179e-09	-2.3811
Lung Only	10783210	NM_001012232 // Rnase17 // ribonuclease 17 // 15p14 // 497195 /// ENSRNOT00000048941 //	Rnase17	NM_001012232							3.82503e-11	-5.11624
Lung Only	10786115	NM_001012232 // Rnase17 // ribonuclease 17 // 15p14 // 497195 /// ENSRNOT00000048941 //	Rnase17	NM_001012232							2.99615e-11	-5.36722
Lung Only	10910336	NM_001012124 // Rpp25 // ribonuclease P 25 subunit (human) // 8q24 // 315705 /// ENSRNO	Rpp25	NM_001012124							0.00445124	-2.02727
Lung Only	10915555	NM_021775 // S1pr5 // sphingosine-1-phosphate receptor 5 // 8q13 // 60399 /// ENSRNOT00	S1pr5	NM_021775							0.000113858	-2.02566
Lung Only	10778043	NM_053801 // Sec14l2 // SEC14-like 2 (S. cerevisiae) // 14q21 // 116486 /// ENSRNOT0000	Sec14l2	NM_053801							3.77857e-13	2.66226
Lung Only	10910406	NM_001108153 // Sema7a // sema domain, immunoglobulin domain (Ig), and GPI membrane anc	Sema7a	NM_001108153							4.16387e-09	2.69718
Lung Only	10850539	AF077195 // Sert1 // Sertoli cell protein 1 // --- // 246151 /// ENSRNOT00000006262 //	Sert1	AF077195							5.61588e-11	-2.23192
Lung Only	10777677	NM_001100684 // Sh3bp2 // SH3-domain binding protein 2 // 14q21 // 305450 /// ENSRNOT00	Sh3bp2	NM_001100684							2.5472e-07	2.17284
Lung Only	10793799	NM_080908 // Slc28a3 // solute carrier family 28 (sodium-coupled nucleoside transporter	Slc28a3	NM_080908							1.96289e-05	-2.07632
Lung Only	10916232	NM_053482 // Spa17 // sperm autoantigenic protein 17 // 8q21 // 85244 /// ENSRNOT000000	Spa17	NM_053482							0.00190033	-2.22355
Lung Only	10725953	Y00090 // Spn // sialophorin // 1q36 // 24796 /// ENSRNOT00000055013 // Spn // sialopho	Spn	Y00090							1.26438e-08	-2.41252
Lung Only	10725659	NM_001039208 // Spns1 // spinster homolog 1 (Drosophila) // 1q36 // 361648 /// ENSRNOT0	Spns1	NM_001039208							3.71279e-13	2.0567
Lung Only	10862910	NM_001009540 // Tacstd2 // tumor-associated calcium signal transducer 2 // 4q31 // 4943	Tacstd2	NM_001009540							4.72263e-08	-2.04788
Lung Only	10737107	NM_001107033 // Tbx2 // T-box 2 // 10q26 // 303398	Tbx2	NM_001107033							2.39545e-10	-2.32916
Lung Only	10727725	NM_001107570 // Tmem151a // transmembrane protein 151A // 1q43 // 309158 /// ENSRNOT000	Tmem151a	NM_001107570							2.24649e-05	-2.11345
Lung Only	10832782	NM_001107623 // Tmem26 // transmembrane protein 26 // 20p11 // 309724 /// ENSRNOT000000	Tmem26	NM_001107623							4.03007e-07	2.0552
Lung Only	10931159	NM_139095 // Tmem37 // transmembrane protein 37 // --- // 245953 /// AF361355 // Tmem37	Tmem37	NM_139095							4.25699e-07	-2.31287
Lung Only	10868817	NM_013044 // Tmod1 // tropomodulin 1 // 5q22 // 25566 /// ENSRNOT00000013228 // Tmod1 /	Tmod1	NM_013044							3.60292e-09	2.32034
Lung Only	10931182	NM_053920 // Trip10 // thyroid hormone receptor interactor 10 // 9q11 // 116717 /// BC0	Trip10	NM_053920							1.33126e-13	2.00057
Lung Only	10882882	NM_001191930 // Uap1 // UDP-N-acteylglucosamine pyrophosphorylase 1 // 13q24 // 498272	Uap1	NM_001191930							3.87232e-09	2.12735
Lung Only	10913095	NM_001106856 // Uba7 // ubiquitin-like modifier activating enzyme 7 // 8q32 // 301000 /	Uba7	NM_001106856							1.35389e-08	-2.05809
Lung Only	10897901	NM_001130582 // Xpnpep3 // X-prolyl aminopeptidase (aminopeptidase P) 3, putative // 7q	Xpnpep3	NM_001130582							2.91596e-16	2.08976
Lung Only	10792209	NM_001109425 // Znf703 // zinc finger protein 703 // 16q12.4 // 680717 /// ENSRNOT00000	Znf703	NM_001109425							1.19991e-07	-2.07079
Lung Only	10821989	---		---							1.27544e-09	3.42817
Lung Only	10862982	---		---							0.00205529	2.84415
Lung Only	10857403	---		---							5.82164e-08	2.8171
Lung Only	10756452	---		---							6.58838e-09	2.65152
Lung Only	10940553	---		---							0.00149964	2.45732
Lung Only	10739913	---		---							2.79236e-07	2.42442
Lung Only	10781562	---		---							2.82212e-06	2.41803
Lung Only	10772330	---		---							1.72849e-09	2.24169
Lung Only	10751086	---		---							8.68303e-05	2.0915
Lung Only	10702863	---		---							1.68157e-07	2.09135
Lung Only	10940450	---		---							4.45897e-11	2.06239
Lung Only	10751073	---		---							2.28023e-08	2.05059
Lung Only	10866501	---		---							2.15733e-10	2.04474
Lung Only	10909123	---		---							3.31476e-08	2.0306
Lung Only	10718777	---		---							7.59009e-10	2.00574
Lung Only	10752441	---		---							0.00702143	-2.14733
Lung Only	10819500	---		---							1.04891e-09	-2.19459
Lung Only	10722814	---		---							1.61137e-07	-2.2059
Lung Only	10909377	---		---							1.51439e-05	-2.41184

## Sheet: DEG-24 h
Transcript IDs ≥2-fold of unheated controls with p<0.05 (unadjusted) are listed for kidney, lung, liver, and heart at 24 hours. No DEGs ≥2-fold of controls were identified in kidney or lung at 24 hours with p<0.05, FDR-adjusted.
Tissue	Probeset ID	gene_assignment	Gene Symbol	RefSeq	p-value (Heat * 24 vs. Control * 24)	Fold-Change (Heat * 24 vs. Control * 24)
Kidney	10733017	NM_173149 // Havcr1 // hepatitis A virus cellular receptor 1 // 10q21 // 286934 /// ENS	Havcr1	NM_173149	0.0010602	7.60223
Kidney	10907749	NM_012794 // Glycam1 // glycosylation dependent cell adhesion molecule 1 // 7q36 // 252	Glycam1	NM_012794	1.28987e-05	4.59508
Kidney	10743857	NM_153301 // Alox15b // arachidonate 15-lipoxygenase, type B // 10q24 // 266604 /// ENS	Alox15b	NM_153301	0.00125089	2.88828
Kidney	10828154	NM_212504 // Hspa1b // heat shock 70kD protein 1B (mapped) // 20p12 // 294254 /// NM_03	Hspa1b	NM_212504	0.00122568	2.69164
Kidney	10940654	---		---	0.00126134	2.52484
Kidney	10871610	NM_013118 // Guca2a // guanylate cyclase activator 2a (guanylin) // 5q36 // 25656 /// E	Guca2a	NM_013118	0.00378796	2.33339
Kidney	10781166	NM_053021 // Clu // clusterin // 15p12 // 24854 /// ENSRNOT00000022095 // Clu // cluste	Clu	NM_053021	0.00678951	2.29821
Kidney	10768642	NM_001100640 // Lamc2 // laminin, gamma 2 // 13q21 // 192362 /// ENSRNOT00000036947 //	Lamc2	NM_001100640	0.00586217	2.27939
Kidney	10816144	NM_001100700 // Sfrp2 // secreted frizzled-related protein 2 // 2q34 // 310552 /// ENSR	Sfrp2	NM_001100700	0.00156357	-2.01219
Kidney	10922745	NM_001108214 // Npas2 // neuronal PAS domain protein 2 // 9q21 // 316351 /// ENSRNOT000	Npas2	NM_001108214	0.00135056	-2.07362
Kidney	10715211	NM_019184 // Cyp2c11 // cytochrome P450, subfamily 2, polypeptide 11 // 1q53 // 29277 /	Cyp2c11	NM_019184	0.0499311	-2.12872
Tissue	Probeset ID	gene_assignment	Gene Symbol	RefSeq	p-value (Heat * 24 vs. Control * 24)	Fold-Change (Heat * 24 vs. Control * 24)
Lung	10907913	NM_022221 // Mmp8 // matrix metallopeptidase 8 // 8q11 // 63849 /// ENSRNOT00000013936	Mmp8	NM_022221	0.00198297	2.80134
Lung	10814286	NM_053365 // Fabp4 // fatty acid binding protein 4, adipocyte // 2q23 // 79451 /// ENSR	Fabp4	NM_053365	0.0112323	2.65405
Lung	10775918	NM_153721 // Ppbp // pro-platelet basic protein (chemokine (C-X-C motif) ligand 7) // 1	Ppbp	NM_153721	3.59168e-05	2.39531
Lung	10824695	NM_053587 // S100a9 // S100 calcium binding protein A9 // 2q34 // 94195 /// ENSRNOT0000	S100a9	NM_053587	0.00332643	2.35403
Lung	10859121	NM_001191978 // Clec1b // C-type lectin domain family 1, member b // 4q42 // 500336 ///	Clec1b	NM_001191978	2.09053e-05	2.34339
Lung	10817071	NM_053822 // S100a8 // S100 calcium binding protein A8 // 2q34 // 116547 /// ENSRNOT000	S100a8	NM_053822	0.00438271	2.22061
Lung	10706953	NM_012543 // Dbp // D site of albumin promoter (albumin D-box) binding protein // 1q22	Dbp	NM_012543	0.0327305	2.0078
Lung	10734882	NM_001034125 // Per1 // period homolog 1 (Drosophila) // 10q24 // 287422 /// ENSRNOT000	Per1	NM_001034125	0.00152953	2.00516
Tissue	Probeset ID	gene_assignment	Gene Symbol	RefSeq	p-value (Heat * 24 vs. Control * 24)	Fold-Change (Heat * 24 vs. Control * 24)
Liver	10858408	NM_012488 // A2m // alpha-2-macroglobulin // 4q42 // 24153 /// ENSRNOT00000019346 // A2	A2m	NM_012488	8.32515e-06	15.6675
Liver	10827989	NM_001137564 // Mt2A // metallothionein 2A // 19p12 // 689415 /// ENSRNOT00000067391 //	Mt2A	NM_001137564	0.000487396	7.40356
Liver	10809399	NM_001137564 // Mt2A // metallothionein 2A // 19p12 // 689415 /// ENSRNOT00000067391 //	Mt2A	NM_001137564	0.000204055	6.19782
Liver	10809392	NM_138826 // Mt1a // metallothionein 1a // 19p12 // 24567 /// ENSRNOT00000038212 // Mt1	Mt1a	NM_138826	0.00145599	4.76987
Liver	10796411	NM_138826 // Mt1a // metallothionein 1a // 19p12 // 24567 /// ENSRNOT00000038212 // Mt1	Mt1a	NM_138826	0.00151853	4.75697
Liver	10764773	NM_001077589 // Rgs16 // regulator of G-protein signaling 16 // 13q21 // 360857 /// ENS	Rgs16	NM_001077589	0.00219684	4.07034
Liver	10937867	ENSRNOT00000058957 // LOC100362769 // hypothetical protein LOC100362769 // --- // 10036	LOC100362769	ENSRNOT00000058957	0.00278651	3.9821
Liver	10760971	NM_019237 // Pcolce // procollagen C-endopeptidase enhancer // 12q12 // 29569 /// ENSRN	Pcolce	NM_019237	0.0123465	3.23861
Liver	10736875	NM_001003706 // LOC360228 // WDNM1 homolog // 10q26 // 360228 /// ENSRNOT00000042643 //	LOC360228	NM_001003706	2.03762e-05	3.18051
Liver	10940654	---		---	0.0429525	2.91219
Liver	10710236	NM_001014162 // Acsm5 // acyl-CoA synthetase medium-chain family member 5 // 1q35 // 36	Acsm5	NM_001014162	0.016439	2.86278
Liver	10854427	NM_053781 // Akr1b7 // aldo-keto reductase family 1, member B7 // 4q22 // 116463 /// EN	Akr1b7	NM_053781	0.0215134	2.79643
Liver	10800919	NM_012551 // Egr1 // early growth response 1 // 18q // 24330 /// ENSRNOT00000026303 //	Egr1	NM_012551	0.0110911	2.79355
Liver	10789442	NM_057100 // Gas6 // growth arrest specific 6 // 16q12.5 // 58935 /// ENSRNOT0000002467	Gas6	NM_057100	0.000738705	2.59835
Liver	10939467	ENSRNOT00000014739 // Serpina7 // serine (or cysteine) peptidase inhibitor, clade A (al	Serpina7	ENSRNOT00000014739	0.00821543	2.59833
Liver	10930766	NM_031572 // Cyp2c12 // cytochrome P450, family 2, subfamily c, polypeptide 12 // 1q53	Cyp2c12	NM_031572	0.00200956	2.56666
Liver	10890729	NM_183403 // Gpx2 // glutathione peroxidase 2 // 6q24 // 29326 /// ENSRNOT00000058591 /	Gpx2	NM_183403	0.000250251	2.56528
Liver	10810867	NM_017000 // Nqo1 // NAD(P)H dehydrogenase, quinone 1 // 19q12 // 24314 /// ENSRNOT0000	Nqo1	NM_017000	0.00483743	2.53297
Liver	10774141	NM_013144 // Igfbp1 // insulin-like growth factor binding protein 1 // 14q21 // 25685 /	Igfbp1	NM_013144	0.0142951	2.52326
Liver	10751295	NM_138882 // Pla1a // phospholipase A1 member A // 11q21.3-q22 // 85311 /// ENSRNOT0000	Pla1a	NM_138882	0.000876689	2.45142
Liver	10775900	NM_030845 // Cxcl1 // chemokine (C-X-C motif) ligand 1 (melanoma growth stimulating act	Cxcl1	NM_030845	0.0408478	2.41146
Liver	10761128	NM_031970 // Hspb1 // heat shock protein 1 // 12q12 // 24471 /// ENSRNOT00000031555 //	Hspb1	NM_031970	0.00874237	2.39742
Liver	10902547	NM_012771 // Lyz2 // lysozyme 2 // 7q22 // 25211 /// ENSRNOT00000007747 // Lyz2 // lyso	Lyz2	NM_012771	0.00190581	2.37081
Liver	10874198	NM_001025773 // Tnfrsf9 // tumor necrosis factor receptor superfamily, member 9 // 5q36	Tnfrsf9	NM_001025773	0.00246773	2.3338
Liver	10866471	NM_013170 // Gucy2c // guanylate cyclase 2C // 4q43 // 25711 /// ENSRNOT00000012212 //	Gucy2c	NM_013170	0.00106353	2.29259
Liver	10940470	---		---	0.0010344	2.22489
Liver	10824695	NM_053587 // S100a9 // S100 calcium binding protein A9 // 2q34 // 94195 /// ENSRNOT0000	S100a9	NM_053587	0.00215015	2.20815
Liver	10734882	NM_001034125 // Per1 // period homolog 1 (Drosophila) // 10q24 // 287422 /// ENSRNOT000	Per1	NM_001034125	0.00736866	2.20744
Liver	10844005	NM_053634 // Fcnb // ficolin B // 3p12 // 114091 /// ENSRNOT00000012494 // Fcnb // fico	Fcnb	NM_053634	0.0127763	2.19892
Liver	10856474	NM_053289 // Reg3b // regenerating islet-derived 3 beta // 4q33-q34 // 24618 /// ENSRNO	Reg3b	NM_053289	0.00663054	2.18433
Liver	10841693	NM_017208 // Lbp // lipopolysaccharide binding protein // 3q42 // 29469 /// ENSRNOT0000	Lbp	NM_017208	0.000308767	2.1739
Liver	10726333	NM_001024288 // LOC499279 // hypothetical gene supported by BC079265 // 1q41 // 499279	LOC499279	NM_001024288	0.000375116	2.1694
Liver	10783880	NM_031659 // Tgm1 // transglutaminase 1, K polypeptide // 15p13 // 60335 /// ENSRNOT000	Tgm1	NM_031659	0.0143402	2.15127
Liver	10821698	NM_001005384 // Osmr // oncostatin M receptor // 2q16 // 310132 /// ENSRNOT00000040847	Osmr	NM_001005384	0.00866846	2.1203
Liver	10730599	NM_012753 // Cyp17a1 // cytochrome P450, family 17, subfamily a, polypeptide 1 // 1q55	Cyp17a1	NM_012753	0.00332606	2.1006
Liver	10906428	NM_033352 // Abcd2 // ATP-binding cassette, sub-family D (ALD), member 2 // 7q35 // 843	Abcd2	NM_033352	0.00314616	2.08467
Liver	10896084	ENSRNOT00000007816 // LOC681820 // hypothetical protein LOC681820 // --- // 681820	LOC681820	ENSRNOT00000007816	0.00171144	2.05874
Liver	10893258	NM_017125 // Cd63 // Cd63 molecule // 7q11 // 29186 /// ENSRNOT00000010180 // Cd63 // C	Cd63	NM_017125	0.00208365	2.05605
Liver	10911287	NM_019905 // Anxa2 // annexin A2 // 8q24 // 56611 /// BC059136 // Anxa2 // annexin A2 /	Anxa2	NM_019905	0.0312479	2.05041
Liver	10903166	NM_001134874 // Nab2 // Ngfi-A binding protein 2 // 7q22 // 314910 /// ENSRNOT000000577	Nab2	NM_001134874	0.000115077	2.04544
Liver	10859095	NM_001085403 // Klrb1c // killer cell lectin-like receptor subfamily B member 1C // ---	Klrb1c	NM_001085403	3.29012e-05	-2.00003
Liver	10708544	NM_001108491 // Me3 // malic enzyme 3, NADP(+)-dependent, mitochondrial // 1q32 // 3616	Me3	NM_001108491	0.000596214	-2.00145
Liver	10897360	NM_031039 // Gpt // glutamic-pyruvate transaminase (alanine aminotransferase) // 7q34 /	Gpt	NM_031039	0.0016212	-2.01038
Liver	10912567	NM_001108180 // Ky // kyphoscoliosis peptidase // 8q32 // 315962 /// ENSRNOT00000035723	Ky	NM_001108180	0.00348544	-2.01046
Liver	10803692	NM_178096 // Nrep // neuronal regeneration related protein // 18p12 // 338475 /// ENSRN	Nrep	NM_178096	0.00159411	-2.03708
Liver	10875294	NM_001109356 // Sdr16c6 // short chain dehydrogenase/reductase family 16C, member 6 //	Sdr16c6	NM_001109356	0.0262296	-2.03953
Liver	10922745	NM_001108214 // Npas2 // neuronal PAS domain protein 2 // 9q21 // 316351 /// ENSRNOT000	Npas2	NM_001108214	0.0282532	-2.04137
Liver	10769361	NM_012792 // Fmo1 // flavin containing monooxygenase 1 // 13q22 // 25256 /// ENSRNOT000	Fmo1	NM_012792	0.00290881	-2.04235
Liver	10746976	NM_022183 // Top2a // topoisomerase (DNA) II alpha // 10q31 // 360243 /// ENSRNOT000000	Top2a	NM_022183	0.0183023	-2.14116
Liver	10734422	ENSRNOT00000005583 // Dnah9 // dynein, axonemal, heavy polypeptide 9 // 10q24 // 117251	Dnah9	ENSRNOT00000005583	0.00456942	-2.16984
Liver	10825362	NM_032082 // Hao2 // hydroxyacid oxidase 2 (long chain) // 2q34 // 84029 /// ENSRNOT000	Hao2	NM_032082	0.000210025	-2.18218
Liver	10865077	NM_001109430 // Lrtm2 // leucine-rich repeats and transmembrane domains 2 // 4q42 // 68	Lrtm2	NM_001109430	0.000860587	-2.25955
Liver	10798130	XM_002725249 // RGD1562844 // similar to serine (or cysteine) proteinase inhibitor, cla	RGD1562844	XM_002725249	0.00475594	-2.29023
Liver	10706326	NM_133540 // Nkg7 // natural killer cell group 7 sequence // 1q22 // 171062 /// ENSRNOT	Nkg7	NM_133540	3.03205e-05	-2.30933
Liver	10866780	NM_012813 // St8sia1 // ST8 alpha-N-acetyl-neuraminide alpha-2,8-sialyltransferase 1 //	St8sia1	NM_012813	0.000465314	-2.38821
Liver	10742072	NM_020088 // Odz2 // odz, odd Oz/ten-m homolog 2 (Drosophila) // 10q12 // 117242 /// EN	Odz2	NM_020088	0.000492645	-2.47191
Liver	10895915	NM_001130558 // Stac3 // SH3 and cysteine rich domain 3 // 7q22 // 362895 /// ENSRNOT00	Stac3	NM_001130558	0.0149072	-2.47554
Liver	10921227	XM_002727150 // RGD1559960 // similar to Sulfotransferase K1 (rSULT1C2) // 9q11 // 5010	RGD1559960	XM_002727150	0.0132999	-2.52113
Liver	10745631	NM_031116 // Ccl5 // chemokine (C-C motif) ligand 5 // 10q26 // 81780 /// ENSRNOT000000	Ccl5	NM_031116	9.85861e-05	-2.72782
Liver	10726280	NM_022521 // Oat // ornithine aminotransferase (gyrate atrophy) // 1q41 // 64313 /// EN	Oat	NM_022521	0.000855694	-2.75182
Liver	10821370	NM_153468 // Gzma // granzyme A // 2q14 // 266708 /// ENSRNOT00000014134 // Gzma // gra	Gzma	NM_153468	0.000171297	-2.75464
Liver	10898203	BC161881 // Pnpla3 // patatin-like phospholipase domain containing 3 // 7q34 // 362972	Pnpla3	BC161881	0.0224626	-2.77739
Liver	10709385	NM_173293 // Olr59 // olfactory receptor 59 // 1q32 // 170816 /// ENSRNOT00000025097 //	Olr59	NM_173293	8.88965e-05	-2.8882
Liver	10877336	---		---	0.00137563	-2.90393
Liver	10788399	NM_001107312 // Mtmr7 // myotubularin related protein 7 // 16q12.1 // 306490 /// ENSRNO	Mtmr7	NM_001107312	9.6069e-05	-3.11492
Liver	10826170	---		---	0.000221947	-3.54841
Liver	10862694	NM_001109022 // Inmt // indolethylamine N-methyltransferase // 4q24 // 368066 /// ENSRN	Inmt	NM_001109022	0.000194367	-7.52499
Tissue	Probeset ID	gene_assignment	Gene Symbol	RefSeq	p-value(Heat * 24 vs. Control * 24)	Fold-Change (Heat * 24 vs. Control * 24)
Heart	10863410	NM_173097 // Reg3g // regenerating islet-derived 3 gamma // 4q33-q34 // 24620 /// ENSRN	Reg3g	NM_173097	0.00306547	6.8641
Heart	10730332	NM_001107589 // Ankrd2 // ankyrin repeat domain 2 (stretch responsive muscle) // 1q51-q	Ankrd2	NM_001107589	3.19367e-08	5.27734
Heart	10856474	NM_053289 // Reg3b // regenerating islet-derived 3 beta // 4q33-q34 // 24618 /// ENSRNO	Reg3b	NM_053289	0.0132973	3.61308
Heart	10764069	NM_053560 // Chi3l1 // chitinase 3-like 1 (cartilage glycoprotein-39) // 13q13 // 89824	Chi3l1	NM_053560	0.00617849	3.42925
Heart	10820434	ENSRNOT00000065224 // Thbs4 // thrombospondin 4 // 2q12 // 29220	Thbs4	ENSRNOT00000065224	0.023046	3.39352
Heart	10811824	NM_019212 // Acta1 // actin, alpha 1, skeletal muscle // 19q12 // 29437 /// ENSRNOT0000	Acta1	NM_019212	0.00363117	3.14905
Heart	10936482	NM_053819 // Timp1 // TIMP metallopeptidase inhibitor 1 // Xq12 // 116510 /// ENSRNOT00	Timp1	NM_053819	0.00228529	3.09456
Heart	10827989	ENSRNOT00000039998 // RGD1562885 // similar to RIKEN cDNA 2300002M23 // 20p12 // 502412	RGD1562885	ENSRNOT00000039998	0.00558511	2.78446
Heart	10768412	NM_001105962 // Prg4 // proteoglycan 4, (megakaryocyte stimulating factor, articular su	Prg4	NM_001105962	0.0103193	2.67564
Heart	10884255	NM_001106725 // Agr2 // anterior gradient 2 homolog (Xenopus laevis) // 6q16 // 298961	Agr2	NM_001106725	0.0153173	2.65706
Heart	10809399	NM_001137564 // Mt2A // metallothionein 2A // 19p12 // 689415 /// ENSRNOT00000067391 //	Mt2A	NM_001137564	0.00574448	2.58619
Heart	10900782	ENSRNOT00000012578 // Fstl3 // follistatin-like 3 (secreted glycoprotein) // 7q11 // 11	Fstl3	ENSRNOT00000012578	0.0030969	2.45577
Heart	10927361	NM_001108211 // Ankrd23 // ankyrin repeat domain 23 // 9q21 // 316330 /// ENSRNOT000000	Ankrd23	NM_001108211	0.0235453	2.39338
Heart	10815369	NM_001108550 // Postn // periostin, osteoblast specific factor // 2q26 // 361945 /// EN	Postn	NM_001108550	0.0251703	2.38619
Heart	10750505	ENSRNOT00000061047 // Pcp4 // Purkinje cell protein 4 // 11q12 // 25510 /// NM_013002 /	Pcp4	ENSRNOT00000061047	0.00297098	2.27589
Heart	10917183	NM_031521 // Ncam1 // neural cell adhesion molecule 1 // 8q23 // 24586 /// ENSRNOT00000	Ncam1	NM_031521	0.0242971	2.18463
Heart	10734882	NM_001034125 // Per1 // period homolog 1 (Drosophila) // 10q24 // 287422 /// ENSRNOT000	Per1	NM_001034125	0.00173399	2.14881
Heart	10909328	NM_139097 // Scn3b // sodium channel, voltage-gated, type III, beta // 8q22 // 245956 /	Scn3b	NM_139097	0.0191087	2.14398
Heart	10935555	NM_001033926 // Fhl1 // four and a half LIM domains 1 // Xq36 // 25177 /// ENSRNOT00000	Fhl1	NM_001033926	3.70255e-06	2.13933
Heart	10859095	NM_001085403 // Klrb1c // killer cell lectin-like receptor subfamily B member 1C // ---	Klrb1c	NM_001085403	0.0186179	-2.02334
Heart	10784054	NM_138517 // Gzmb // granzyme B // 15p12 // 171528 /// ENSRNOT00000041430 // Gzmb // gr	Gzmb	NM_138517	0.0116937	-2.03431
Heart	10706326	ENSRNOT00000023942 // Nkg7 // natural killer cell group 7 sequence // 1q22 // 171062 //	Nkg7	ENSRNOT00000023942	0.019704	-2.04956
Heart	10831557	NM_001008884 // RT1-Db1 // RT1 class II, locus Db1 // 20p12 // 294270 /// ENSRNOT000000	RT1-Db1	NM_001008884	0.000101399	-2.05024
Heart	10784065	NM_138517 // Gzmb // granzyme B // 15p12 // 171528 /// ENSRNOT00000041430 // Gzmb // gr	Gzmb	NM_138517	0.00728685	-2.07342
Heart	10875985	NM_138517 // Gzmb // granzyme B // 15p12 // 171528 /// ENSRNOT00000041430 // Gzmb // gr	Gzmb	NM_138517	0.00737968	-2.10294
Heart	10828344	NM_001008847 // RT1-Da // RT1 class II, locus Da // 20p12 // 294269 /// ENSRNOT00000048	RT1-Da	NM_001008847	0.000871989	-2.1136
Heart	10776359	---		---	7.14869e-05	-2.13536
Heart	10709083	NM_013167 // Ucp3 // uncoupling protein 3 (mitochondrial, proton carrier) // 1q32 // 25	Ucp3	NM_013167	0.00103469	-2.23181
Heart	10724319	ENSRNOT00000019913 // Hbb-b1 // hemoglobin, beta adult major chain // 1q32 // 361619 //	Hbb-b1	ENSRNOT00000019913	0.0278485	-2.23714
Heart	10784059	NM_134332 // Gzmc // granzyme C // 15p12 // 171290 /// U57062 // Gzmc // granzyme C //	Gzmc	NM_134332	0.0262102	-2.28545
Heart	10724311	NM_033234 // Hbb // hemoglobin, beta // 1q22 // 24440 /// M17084 // Hbb // hemoglobin,	Hbb	NM_033234	0.0179868	-2.42888
Heart	10724315	NM_033234 // Hbb // hemoglobin, beta // 1q22 // 24440 /// ENSRNOT00000066053 // LOC1001	Hbb	NM_033234	0.00938874	-2.57222
Heart	10712090	ENSRNOT00000016883 // Cyp2e1 // cytochrome P450, family 2, subfamily e, polypeptide 1 /	Cyp2e1	ENSRNOT00000016883	0.0118804	-2.7066
Heart	10819537	---		---	0.000278443	-2.77979
Heart	10801978	XM_225905 // RGD1305184 // similar to CDNA sequence BC023105 // 18q12.1 // 307412 /// E	RGD1305184	XM_225905	6.97099e-05	-4.15966

## Sheet: DEG-48 h
Transcript IDs with ≥2-fold of unheated controls (unadjusted p<0.05) are listed for kidney, lung, and liver. For heart, transcript IDs ≥2-fold of unheated controls (p<0.05, FDR-adjusted) are listed. Few DEGs ≥2-fold of controls (p<0.05, FDR-adjusted) were identified in kidney, lung, or liver at 48 hours.
Tissue	Probeset ID	gene_assignment	Gene Symbol	RefSeq	p-value (unadjusted, Heat * 48 vs. Control * 48)	Fold-Change (Heat * 48 vs. Control * 48)
Kidney	10733017	NM_173149 // Havcr1 // hepatitis A virus cellular receptor 1 // 10q21 // 286934 /// ENS	Havcr1	NM_173149	0.00305829	6.07057
Kidney	10810144	NM_001025740 // Rrm2 // ribonucleotide reductase M2 // 6q16 // 362720 /// ENSRNOT000000	Rrm2	NM_001025740	0.000437575	2.41382
Kidney	10883903	NM_001025740 // Rrm2 // ribonucleotide reductase M2 // 6q16 // 362720 /// ENSRNOT000000	Rrm2	NM_001025740	0.000423536	2.36839
Kidney	10797527	NM_001077640 // Gadd45g // growth arrest and DNA-damage-inducible, gamma // 17p14 // 29	Gadd45g	NM_001077640	1.60516e-05	2.31935
Kidney	10912908	NM_031804 // Cish // cytokine inducible SH2-containing protein // 8q32 // 83681 /// ENS	Cish	NM_031804	1.27639e-05	2.25857
Kidney	10794666	---		---	0.000485821	2.18103
Kidney	10795203	NM_001106113 // Hist1h1a // histone cluster 1, H1a // 17p11 // 291145 /// ENSRNOT000000	Hist1h1a	NM_001106113	0.000473783	2.13575
Kidney	10822852	NM_053702 // Ccna2 // cyclin A2 // 2q25 // 114494 /// ENSRNOT00000021156 // Ccna2 // cy	Ccna2	NM_053702	0.00104605	2.12587
Kidney	10840910	NM_001107790 // Tpx2 // TPX2, microtubule-associated, homolog (Xenopus laevis) // 3q41	Tpx2	NM_001107790	0.000130855	2.08001
Kidney	10918509	NM_001009470 // Ccnb2 // cyclin B2 // 8q24 // 363088 /// ENSRNOT00000017117 // Ccnb2 //	Ccnb2	NM_001009470	0.00013847	2.07942
Kidney	10907749	NM_012794 // Glycam1 // glycosylation dependent cell adhesion molecule 1 // 7q36 // 252	Glycam1	NM_012794	0.0239015	2.00681
Kidney	10717195	NM_001009470 // Ccnb2 // cyclin B2 // 8q24 // 363088 /// ENSRNOT00000017117 // Ccnb2 //	Ccnb2	NM_001009470	0.000383808	2.00326
Kidney	10726408	ENSRNOT00000038176 // Mki67 // antigen identified by monoclonal antibody Ki-67 // 1q41	Mki67	ENSRNOT00000038176	0.00470926	2.00087
Kidney	10867731	NM_031984 // Calb1 // calbindin 1 // 5q13 // 83839 /// ENSRNOT00000010845 // Calb1 // c	Calb1	NM_031984	0.0392976	-2.02286
Kidney	10715211	NM_019184 // Cyp2c11 // cytochrome P450, subfamily 2, polypeptide 11 // 1q53 // 29277 /	Cyp2c11	NM_019184	0.0163572	-2.56186
Tissue	Probeset ID	gene_assignment	Gene Symbol	RefSeq	p-value (unadjusted, Heat * 48 vs. Control * 48)	Fold-Change (Heat * 48 vs. Control * 48)
Lung	10736875	NM_001003706 // LOC360228 // WDNM1 homolog // 10q26 // 360228 /// ENSRNOT00000042643 //	LOC360228	NM_001003706	0.000395239	3.05596
Lung	10736867	---		---	0.00120904	2.50018
Lung	10935177	NM_001106846 // Cldn2 // claudin 2 // Xq35 // 300920 /// ENSRNOT00000050571 // Cldn2 //	Cldn2	NM_001106846	0.00308055	2.2907
Lung	10899061	NM_012633 // Prph // peripherin // 7q34 // 24688 /// ENSRNOT00000021010 // Prph // peri	Prph	NM_012633	0.0138454	2.25705
Lung	10904517	NM_001130544 // Slurp1 // secreted Ly6/Plaur domain containing 1 // 7q34 // 300016 ///	Slurp1	NM_001130544	0.00148128	2.24951
Lung	10729834	NM_013220 // Ankrd1 // ankyrin repeat domain 1 (cardiac muscle) // 1q53 // 27064 /// EN	Ankrd1	NM_013220	0.00564618	2.01639
Lung	10822358	NM_053440 // Stmn2 // stathmin-like 2 // 2q23 // 84510 /// ENSRNOT00000015720 // Stmn2	Stmn2	NM_053440	0.0112057	-2.57865
Tissue	Probeset ID	gene_assignment	Gene Symbol	RefSeq	p-value (unadjusted, Heat * 48 vs. Control * 48)	Fold-Change (Heat * 48 vs. Control * 48)
Liver	10912908	NM_031804 // Cish // cytokine inducible SH2-containing protein // 8q32 // 83681 /// ENS	Cish	NM_031804	0.0010234	4.37002
Liver	10710236	NM_001014162 // Acsm5 // acyl-CoA synthetase medium-chain family member 5 // 1q35 // 36	Acsm5	NM_001014162	0.0156092	3.19713
Liver	10726408	ENSRNOT00000038176 // Mki67 // antigen identified by monoclonal antibody Ki-67 // 1q41	Mki67	ENSRNOT00000038176	0.00860952	2.65065
Liver	10717295	NM_001025623 // Vnn1 // vanin 1 // 1p12 // 29142 /// ENSRNOT00000021694 // Vnn1 // vani	Vnn1	NM_001025623	0.000141642	2.50678
Liver	10811531	NM_017353 // Slc7a5 // solute carrier family 7 (cationic amino acid transporter, y+ sys	Slc7a5	NM_017353	3.48249e-07	2.42792
Liver	10764992	---		---	0.0405856	2.37448
Liver	10896814	NM_012603 // Myc // myelocytomatosis oncogene // 7q33 // 24577 /// ENSRNOT00000006188 /	Myc	NM_012603	0.00675252	2.31226
Liver	10933772	NM_138903 // Obp1f // odorant binding protein I f // Xq22 // 192267 /// ENSRNOT00000041	Obp1f	NM_138903	0.000124517	2.28947
Liver	10746976	NM_022183 // Top2a // topoisomerase (DNA) II alpha // 10q31 // 360243 /// ENSRNOT000000	Top2a	NM_022183	0.0225801	2.23298
Liver	10938119	NM_138903 // Obp1f // odorant binding protein I f // Xq22 // 192267 /// ENSRNOT00000065	Obp1f	NM_138903	0.000211193	2.21891
Liver	10932623	---		---	6.21106e-06	2.20069
Liver	10937236	---		---	6.21106e-06	2.20069
Liver	10901617	---		---	0.0123343	2.19956
Liver	10938111	NM_019125 // Pbsn // probasin // Xq22 // 54193 /// ENSRNOT00000046768 // Pbsn // probas	Pbsn	NM_019125	0.0157446	2.18916
Liver	10797527	NM_001077640 // Gadd45g // growth arrest and DNA-damage-inducible, gamma // 17p14 // 29	Gadd45g	NM_001077640	0.0139413	2.16835
Liver	10872801	NM_017166 // Stmn1 // stathmin 1 // 5q36 // 29332 /// ENSRNOT00000022574 // Stmn1 // st	Stmn1	NM_017166	0.00204197	2.12473
Liver	10775731	NM_001017496 // Cxcl13 // chemokine (C-X-C motif) ligand 13 // 14p22 // 498335 /// ENSR	Cxcl13	NM_001017496	0.000281398	2.11358
Liver	10817535	NM_001107698 // Hist2h3c2 // histone cluster 2, H3c2 // 2q34 // 310678	Hist2h3c2	NM_001107698	0.00374372	2.04294
Liver	10825144	NM_001107698 // Hist2h3c2 // histone cluster 2, H3c2 // 2q34 // 310678	Hist2h3c2	NM_001107698	0.00374372	2.04294
Liver	10741486	NM_031658 // Msln // mesothelin // 10q12-q21 // 60333 /// ENSRNOT00000026395 // Msln //	Msln	NM_031658	0.0318146	-2.00692
Liver	10778254	NM_012565 // Gck // glucokinase // 14q21 // 24385 /// ENSRNOT00000019625 // Gck // gluc	Gck	NM_012565	0.00255028	-2.0782
Liver	10821370	NM_153468 // Gzma // granzyme A // 2q14 // 266708 /// ENSRNOT00000014134 // Gzma // gra	Gzma	NM_153468	0.00668509	-2.11806
Liver	10760991	NM_032074 // Irs3 // insulin receptor substrate 3 // 12q12 // 84021 /// ENSRNOT00000001	Irs3	NM_032074	0.00356978	-2.19451
Liver	10939467	ENSRNOT00000014739 // Serpina7 // serine (or cysteine) peptidase inhibitor, clade A (al	Serpina7	ENSRNOT00000014739	0.0404945	-2.2031
Liver	10908543	NM_001108997 // Dock6 // dedicator of cytokinesis 6 // 8q13 // 367039 /// ENSRNOT000000	Dock6	NM_001108997	0.0118502	-2.20885
Liver	10717331	NM_019232 // Sgk1 // serum/glucocorticoid regulated kinase 1 // 1p12 // 29517 /// NM_00	Sgk1	NM_019232	0.00140933	-2.26057
Liver	10915208	ENSRNOT00000061339 // Muc16 // mucin 16, cell surface associated // 8q12 // 315451	Muc16	ENSRNOT00000061339	0.00959725	-2.30693
Liver	10757175	NM_147206 // Cyp3a9 // cytochrome P450, family 3, subfamily a, polypeptide 9 // 12q11 /	Cyp3a9	NM_147206	0.00423033	-2.37503
Liver	10730349	NM_139192 // Scd1 // stearoyl-Coenzyme A desaturase 1 // 1q54 // 246074 /// ENSRNOT0000	Scd1	NM_139192	0.000538652	-2.38572
Liver	10715552	ENSRNOT00000017834 // Scd4 // stearoyl-coenzyme A desaturase 4 // 1q54 // 499358 /// EN	Scd4	ENSRNOT00000017834	0.000390943	-2.41607
Liver	10803606	NM_001191941 // Myo7b // myosin VIIb // 18p12 // 498834 /// ENSRNOT00000021405 // Myo7b	Myo7b	NM_001191941	0.00199948	-2.41911
Liver	10782870	NM_001033066 // Ddhd1 // DDHD domain containing 1 // 15p14 // 305816 /// ENSRNOT0000003	Ddhd1	NM_001033066	0.001182	-2.42874
Liver	10880267	NM_057133 // Nr0b2 // nuclear receptor subfamily 0, group B, member 2 // 5q36 // 117274	Nr0b2	NM_057133	0.00102103	-2.44748
Liver	10727597	NM_001109521 // LOC689065 // hypothetical protein LOC689065 // 1q42 // 689065 /// ENSRN	LOC689065	NM_001109521	0.000681079	-2.49372
Liver	10745631	NM_031116 // Ccl5 // chemokine (C-C motif) ligand 5 // 10q26 // 81780 /// ENSRNOT000000	Ccl5	NM_031116	0.000680734	-2.52351
Liver	10798420	NM_001024273 // Cmah // cytidine monophosphate-N-acetylneuraminic acid hydroxylase // 1	Cmah	NM_001024273	0.000359916	-2.61864
Liver	10862694	NM_001109022 // Inmt // indolethylamine N-methyltransferase // 4q24 // 368066 /// ENSRN	Inmt	NM_001109022	0.0411137	-3.01759
Liver	10875294	NM_001109356 // Sdr16c6 // short chain dehydrogenase/reductase family 16C, member 6 //	Sdr16c6	NM_001109356	0.00212778	-3.08258
Liver	10873341	NM_031598 // Pla2g2a // phospholipase A2, group IIA (platelets, synovial fluid) // 5q36	Pla2g2a	NM_031598	0.0140961	-4.11759
Liver	10905899	NM_001130497 // Pnpla5 // patatin-like phospholipase domain containing 5 // 7q34 // 300	Pnpla5	NM_001130497	0.000959155	-4.18718
Liver	10940538	---		---	4.1858e-05	-5.30413
Liver	10898203	BC161881 // Pnpla3 // patatin-like phospholipase domain containing 3 // 7q34 // 362972	Pnpla3	BC161881	0.000284351	-6.82035
Tissue	Probeset ID	gene_assignment	Gene Symbol	RefSeq	p-value (FDR-adjusted, Heat * 48 vs. Control * 48)	Fold-Change (Heat * 48 vs. Control * 48)
Heart	10940654	---		---	0.00196653	8.62485
Heart	10855449	ENSRNOT00000011945 // Gpnmb // glycoprotein (transmembrane) nmb // 4q24 // 113955 /// N	Gpnmb	ENSRNOT00000011945	3.89149e-05	6.9358
Heart	10907869	NM_053963 // Mmp12 // matrix metallopeptidase 12 // 8q11 // 117033 /// ENSRNOT000000117	Mmp12	NM_053963	3.90723e-05	6.02379
Heart	10815369	NM_001108550 // Postn // periostin, osteoblast specific factor // 2q26 // 361945 /// EN	Postn	NM_001108550	0.000115063	5.16062
Heart	10810144	NM_001025740 // Rrm2 // ribonucleotide reductase M2 // 6q16 // 362720 /// ENSRNOT000000	Rrm2	NM_001025740	4.10662e-05	4.84755
Heart	10883903	ENSRNOT00000037387 // Rrm2 // ribonucleotide reductase M2 // 6q16 // 362720 /// NM_0010	Rrm2	ENSRNOT00000037387	3.38543e-05	4.74398
Heart	10726371	XM_002725723 // Adam12 // ADAM metallopeptidase domain 12 // 1q41 // 679837 /// ENSRNOT	Adam12	XM_002725723	0.000161721	4.72174
Heart	10834109	NM_022194 // Il1rn // interleukin 1 receptor antagonist // 3p13 // 60582 /// ENSRNOT000	Il1rn	NM_022194	0.000340716	4.31593
Heart	10918869	ENSRNOT00000051159 // Col12a1 // collagen, type XII, alpha 1 // 8q31 // 25683 /// U5736	Col12a1	ENSRNOT00000051159	0.00389936	4.24734
Heart	10844005	ENSRNOT00000012494 // Fcnb // ficolin B // 3p12 // 114091 /// NM_053634 // Fcnb // fico	Fcnb	ENSRNOT00000012494	0.000808192	4.21044
Heart	10794666	---		---	1.58293e-05	4.09886
Heart	10926245	NM_001106884 // Trem2 // triggering receptor expressed on myeloid cells 2 // 9q12 // 30	Trem2	NM_001106884	6.378e-05	4.08965
Heart	10822852	NM_053702 // Ccna2 // cyclin A2 // 2q25 // 114494 /// ENSRNOT00000021156 // Ccna2 // cy	Ccna2	NM_053702	3.65322e-05	4.07867
Heart	10936482	NM_053819 // Timp1 // TIMP metallopeptidase inhibitor 1 // Xq12 // 116510 /// ENSRNOT00	Timp1	NM_053819	0.000270769	4.05222
Heart	10799084	ENSRNOT00000019601 // Anln // anillin, actin binding protein // 17q12.1 // 307056	Anln	ENSRNOT00000019601	1.62632e-05	3.92541
Heart	10718954	NM_001013894 // Lilrb4 // leukocyte immunoglobulin-like receptor, subfamily B, member 4	Lilrb4	NM_001013894	0.000475359	3.90272
Heart	10915751	ENSRNOT00000019601 // Anln // anillin, actin binding protein // 17q12.1 // 307056	Anln	ENSRNOT00000019601	2.50511e-05	3.89262
Heart	10804463	NM_017061 // Lox // lysyl oxidase // 18q11 // 24914 /// ENSRNOT00000019844 // Lox // ly	Lox	NM_017061	0.000441682	3.80056
Heart	10896263	NM_172333 // Cthrc1 // collagen triple helix repeat containing 1 // 7q22 // 282836 ///	Cthrc1	NM_172333	0.000188209	3.72619
Heart	10779638	NM_001106028 // Cdkn3 // cyclin-dependent kinase inhibitor 3 // 15p14 // 289993 /// BC1	Cdkn3	NM_001106028	4.32039e-06	3.68869
Heart	10800891	NM_001108426 // Kif20a // kinesin family member 20A // 18p12 // 361308 /// ENSRNOT00000	Kif20a	NM_001108426	6.7808e-06	3.66278
Heart	10784172	NM_001108379 // Ska3 // spindle and kinetochore associated complex subunit 3 // 15p12 /	Ska3	NM_001108379	2.90086e-05	3.60168
Heart	10829761	ENSRNOT00000000783 // Cdk1 // cyclin-dependent kinase 1 // 20p11 // 54237 /// NM_019296	Cdk1	ENSRNOT00000000783	2.57311e-05	3.58166
Heart	10806122	NM_012580 // Hmox1 // heme oxygenase (decycling) 1 // 19p11 // 24451 /// ENSRNOT0000001	Hmox1	NM_012580	0.000270276	3.50088
Heart	10708214	NM_001107529 // Prc1 // protein regulator of cytokinesis 1 // 1q31 // 308761 /// ENSRNO	Prc1	NM_001107529	2.94746e-05	3.49308
Heart	10779673	NM_031832 // Lgals3 // lectin, galactoside-binding, soluble, 3 // 15p14 // 83781 /// EN	Lgals3	NM_031832	0.000120754	3.47757
Heart	10940516	---		---	3.22129e-05	3.47285
Heart	10742194	NM_022391 // Pttg1 // pituitary tumor-transforming 1 // 10q21 // 64193 /// ENSRNOT00000	Pttg1	NM_022391	2.20557e-05	3.45698
Heart	10766765	NM_053691 // Nek2 // NIMA (never in mitosis gene a)-related expressed kinase 2 // 13q27	Nek2	NM_053691	2.47301e-06	3.44904
Heart	10908127	NM_053691 // Nek2 // NIMA (never in mitosis gene a)-related expressed kinase 2 // 13q27	Nek2	NM_053691	2.47301e-06	3.44904
Heart	10710627	ENSRNOT00000025629 // Plk1 // polo-like kinase 1 // 1q36 // 25515 /// NM_017100 // Plk1	Plk1	ENSRNOT00000025629	4.92077e-05	3.44844
Heart	10726550	ENSRNOT00000024369 // Adam8 // ADAM metallopeptidase domain 8 // 1q41 // 499285	Adam8	ENSRNOT00000024369	0.000248771	3.44093
Heart	10734853	NM_053749 // Aurkb // aurora kinase B // 10q24 // 114592 /// ENSRNOT00000008492 // Aurk	Aurkb	NM_053749	0.00012195	3.39636
Heart	10891165	NM_021586 // Ltbp2 // latent transforming growth factor beta binding protein 2 // 6q31	Ltbp2	NM_021586	0.00585623	3.39471
Heart	10899055	NM_001011995 // Tuba1c // tubulin, alpha 1C // 7q36 // 300218 /// ENSRNOT00000020932 //	Tuba1c	NM_001011995	0.000180782	3.37749
Heart	10746976	ENSRNOT00000050725 // Top2a // topoisomerase (DNA) II alpha // 10q31 // 360243 /// NM_0	Top2a	ENSRNOT00000050725	0.000100934	3.34805
Heart	10840910	NM_001107790 // Tpx2 // TPX2, microtubule-associated, homolog (Xenopus laevis) // 3q41	Tpx2	NM_001107790	0.000108625	3.34782
Heart	10940627	---		---	0.00292672	3.34421
Heart	10763385	NM_001105948 // Serpinb8 // serpin peptidase inhibitor, clade B (ovalbumin), member 8 /	Serpinb8	NM_001105948	0.00014755	3.27136
Heart	10722992	NM_031012 // Anpep // alanyl (membrane) aminopeptidase // 1q31 // 81641 /// ENSRNOT0000	Anpep	NM_031012	0.000479264	3.26892
Heart	10744127	ENSRNOT00000056918 // Cd68 // Cd68 molecule // 10q24 // 287435 /// NM_001031638 // Cd68	Cd68	ENSRNOT00000056918	0.000168155	3.25097
Heart	10718968	ENSRNOT00000038802 // Lilra5 // leukocyte immunoglobulin-like receptor, subfamily A (wi	Lilra5	ENSRNOT00000038802	0.000154671	3.2325
Heart	10726408	FQ230633 // Mki67 // antigen identified by monoclonal antibody Ki-67 // 1q41 // 291234	Mki67	FQ230633	0.000186677	3.21189
Heart	10928761	NM_019143 // Fn1 // fibronectin 1 // 9q33 // 25661 /// ENSRNOT00000019772 // Fn1 // fib	Fn1	NM_019143	0.00116421	3.20146
Heart	10798457	XM_001071473 // Hist1h2ah // histone cluster 1, H2ah // 17p11 // 502125 /// ENSRNOT0000	Hist1h2ah	XM_001071473	9.46462e-05	3.19861
Heart	10717195	NM_001009470 // Ccnb2 // cyclin B2 // 8q24 // 363088 /// ENSRNOT00000017117 // Ccnb2 //	Ccnb2	NM_001009470	1.14013e-05	3.18054
Heart	10918509	NM_001009470 // Ccnb2 // cyclin B2 // 8q24 // 363088 /// ENSRNOT00000017117 // Ccnb2 //	Ccnb2	NM_001009470	1.14013e-05	3.18054
Heart	10709034	ENSRNOT00000046943 // P4ha3 // prolyl 4-hydroxylase, alpha polypeptide III // 1q32 // 3	P4ha3	ENSRNOT00000046943	0.00329384	3.17021
Heart	10879257	NM_171993 // Cdc20 // cell division cycle 20 homolog (S. cerevisiae) // 5q36 // 64515 /	Cdc20	NM_171993	2.8394e-05	3.16828
Heart	10866019	ENSRNOT00000052373 // Clec7a // C-type lectin domain family 7, member A // 4q42 // 5029	Clec7a	ENSRNOT00000052373	0.00117898	3.1575
Heart	10795203	NM_001106113 // Hist1h1a // histone cluster 1, H1a // 17p11 // 291145 /// ENSRNOT000000	Hist1h1a	NM_001106113	8.91608e-05	3.13753
Heart	10815120	NM_001107669 // Plk4 // polo-like kinase 4 // 2q26 // 310344 /// ENSRNOT00000065243 //	Plk4	NM_001107669	5.45282e-05	3.13528
Heart	10723419	NM_012781 // Arnt2 // aryl hydrocarbon receptor nuclear translocator 2 // 1q31 // 25243	Arnt2	NM_012781	0.000458666	3.12489
Heart	10841800	NM_001107796 // Fam83d // family with sequence similarity 83, member D // 3q42 // 31159	Fam83d	NM_001107796	0.000157552	3.10819
Heart	10786624	NM_001009271 // Nt5dc2 // 5'-nucleotidase domain containing 2 // 16p16 // 290558 /// EN	Nt5dc2	NM_001009271	0.00043299	3.09651
Heart	10741028	NM_001100474 // Ccnf // cyclin F // 10q12 // 117524 /// ENSRNOT00000064392 // Ccnf // c	Ccnf	NM_001100474	1.65294e-05	3.07934
Heart	10924286	ENSRNOT00000057472 // Slc11a1 // solute carrier family 11 (proton-coupled divalent meta	Slc11a1	ENSRNOT00000057472	0.000618631	3.07676
Heart	10782271	NM_013085 // Plau // plasminogen activator, urokinase // 15p16 // 25619 /// ENSRNOT0000	Plau	NM_013085	6.43741e-05	3.0706
Heart	10771406	NM_001108353 // Plac8 // placenta-specific 8 // 14p22 // 360914 /// ENSRNOT00000003012	Plac8	NM_001108353	0.00634291	3.06565
Heart	10795260	XM_003751712 // Hist1h2ac // histone cluster 1, H2ac // 17q11 // 306962 /// ENSRNOT0000	Hist1h2ac	XM_003751712	8.23767e-05	3.04507
Heart	10940594	---		---	0.000317199	3.03412
Heart	10798199	NM_001109120 // Mboat1 // membrane bound O-acyltransferase domain containing 1 // 17p12	Mboat1	NM_001109120	8.27478e-05	3.02392
Heart	10819145	---		---	4.25485e-05	3.02281
Heart	10725927	NM_001009645 // Kif22 // kinesin family member 22 // 1q36 // 293502 /// ENSRNOT00000027	Kif22	NM_001009645	9.02645e-06	3.00413
Heart	10733849	NM_031537 // LOC24906 // RoBo-1 // 10q22 // 24906 /// ENSRNOT00000003797 // LOC24906 //	LOC24906	NM_031537	0.000482519	3.00266
Heart	10802422	NM_001025675 // Tubb6 // tubulin, beta 6 class V // 18q12.1 // 307351 /// ENSRNOT000000	Tubb6	NM_001025675	0.000328427	3
Heart	10934239	AF155826 // Kif4a // kinesin family member 4A // Xq31 // 84393	Kif4a	AF155826	3.45497e-05	2.98344
Heart	10821016	NM_171991 // Ccnb1 // cyclin B1 // 2q12 // 25203 /// ENSRNOT00000025297 // Ccnb1 // cyc	Ccnb1	NM_171991	2.15988e-05	2.97263
Heart	10883530	NM_013026 // Sdc1 // syndecan 1 // 6q14 // 25216 /// ENSRNOT00000008582 // Sdc1 // synd	Sdc1	NM_013026	0.00412724	2.96084
Heart	10816433	NM_001191709 // Iqgap3 // IQ motif containing GTPase activating protein 3 // 2q34 // 31	Iqgap3	NM_001191709	1.72992e-05	2.95668
Heart	10798492	XM_001061734 // Hist1h2ao // histone cluster 1, H2ao // 17q11 // 364723 /// ENSRNOT0000	Hist1h2ao	XM_001061734	5.68897e-05	2.94555
Heart	10817057	NM_012618 // S100a4 // S100 calcium-binding protein A4 // 2q34 // 24615 /// ENSRNOT0000	S100a4	NM_012618	0.000484633	2.93789
Heart	10859277	NM_001079890 // Gprc5a // G protein-coupled receptor, family C, group 5, member A // 4q	Gprc5a	NM_001079890	0.00760643	2.93526
Heart	10840975	NM_013185 // Hck // hemopoietic cell kinase // 3q41 // 25734 /// ENSRNOT00000012432 //	Hck	NM_013185	0.000151993	2.93032
Heart	10918031	NM_001108155 // Kif23 // kinesin family member 23 // 8q24 // 315740 /// ENSRNOT00000037	Kif23	NM_001108155	9.40159e-05	2.92617
Heart	10788427	NM_001191939 // Msr1 // macrophage scavenger receptor 1 // 16q12.1 // 498638 /// ENSRNO	Msr1	NM_001191939	0.000181769	2.91736
Heart	10896935	ENSRNOT00000009673 // Wisp1 // WNT1 inducible signaling pathway protein 1 // 7q33 // 65	Wisp1	ENSRNOT00000009673	0.001106	2.91532
Heart	10822558	BC168962 // Ect2 // epithelial cell transforming sequence 2 oncogene // 2q24 // 361921	Ect2	BC168962	3.99974e-05	2.90619
Heart	10842187	NM_001106542 // Ube2c // ubiquitin-conjugating enzyme E2C // 3q42 // 296368 /// ENSRNOT	Ube2c	NM_001106542	9.97907e-05	2.89204
Heart	10858707	NM_001007648 // Cdca3 // cell division cycle associated 3 // 4q42 // 297594 /// ENSRNOT	Cdca3	NM_001007648	3.47812e-05	2.8911
Heart	10934676	ENSRNOT00000030692 // LOC681325 // hypothetical protein LOC681325 // Xq31 // 681325	LOC681325	ENSRNOT00000030692	0.000412716	2.88534
Heart	10911010	NM_201418 // Ns5atp9 // NS5A (hepatitis C virus) transactivated protein 9 // 8q24 // 30	Ns5atp9	NM_201418	1.15883e-05	2.8735
Heart	10920981	ENSRNOT00000025019 // Cx3cr1 // chemokine (C-X3-C motif) receptor 1 // 8q32 // 171056 /	Cx3cr1	ENSRNOT00000025019	0.00289396	2.87328
Heart	10931457	NM_001008882 // Uhrf1 // ubiquitin-like with PHD and ring finger domains 1 // 9q11 // 3	Uhrf1	NM_001008882	0.000165498	2.86986
Heart	10715078	NM_001169112 // Kif11 // kinesin family member 11 // 1q53 // 171304 /// ENSRNOT00000022	Kif11	NM_001169112	8.81548e-05	2.86855
Heart	10714106	NM_001109163 // Fam111a // family with sequence similarity 111, member A // 1q43 // 499	Fam111a	NM_001109163	0.000101242	2.86758
Heart	10759177	NM_001107155 // Tmem119 // transmembrane protein 119 // 12q16 // 304581 /// ENSRNOT0000	Tmem119	NM_001107155	0.00616171	2.86309
Heart	10783880	NM_031659 // Tgm1 // transglutaminase 1 (K polypeptide epidermal type I, protein-glutam	Tgm1	NM_031659	6.59326e-05	2.86185
Heart	10866030	NM_133306 // Olr1 // oxidized low density lipoprotein (lectin-like) receptor 1 // 4q42	Olr1	NM_133306	0.000443895	2.85911
Heart	10795265	BC100619 // Hist1h4b // histone cluster 1, H4b // 17q11 // 64627 /// BC100619 // Hist1h	Hist1h4b	BC100619	0.000148046	2.85903
Heart	10832306	NM_001037780 // Itgb2 // integrin, beta 2 // 20p12 // 309684 /// ENSRNOT00000001639 //	Itgb2	NM_001037780	0.000782888	2.84592
Heart	10827989	ENSRNOT00000039998 // RGD1562885 // similar to RIKEN cDNA 2300002M23 // 20p12 // 502412	RGD1562885	ENSRNOT00000039998	0.00488951	2.83557
Heart	10926252	---		---	0.000533317	2.81936
Heart	10747959	ENSRNOT00000032339 // Kif18b // kinesin family member 18B // 10q32.1 // 303575 /// NM_0	Kif18b	ENSRNOT00000032339	4.8404e-06	2.7999
Heart	10809399	NM_001137564 // Mt2A // metallothionein 2A // 19p12 // 689415 /// ENSRNOT00000067391 //	Mt2A	NM_001137564	0.00310929	2.79433
Heart	10794866	NM_001031642 // Serpinb1a // serine (or cysteine) proteinase inhibitor, clade B, member	Serpinb1a	NM_001031642	0.00111343	2.7853
Heart	10717233	NM_022266 // Ctgf // connective tissue growth factor // 1p12 // 64032 /// ENSRNOT000000	Ctgf	NM_022266	0.000744128	2.78181
Heart	10795231	NM_022647 // Hist1h2bl // histone cluster 1, H2bl // 17q11 // 64647 /// NM_022647 // Hi	Hist1h2bl	NM_022647	2.61267e-05	2.77547
Heart	10841974	NM_001106536 // Mybl2 // myeloblastosis oncogene-like 2 // 3q42 // 296344 /// ENSRNOT00	Mybl2	NM_001106536	0.000166385	2.76213
Heart	10849823	ENSRNOT00000039794 // Ckap2l // cytoskeleton associated protein 2-like // 3q36 // 68051	Ckap2l	ENSRNOT00000039794	8.33693e-06	2.75838
Heart	10871957	ENSRNOT00000011694 // Csf3r // colony stimulating factor 3 receptor (granulocyte) // 5q	Csf3r	ENSRNOT00000011694	0.000840208	2.75204
Heart	10817535	NM_001107698 // Hist2h3c2 // histone cluster 2, H3c2 // 2q34 // 310678 /// NM_001107698	Hist2h3c2	NM_001107698	0.000381545	2.75038
Heart	10825144	NM_001107698 // Hist2h3c2 // histone cluster 2, H3c2 // 2q34 // 310678 /// NM_001107698	Hist2h3c2	NM_001107698	0.000381545	2.75038
Heart	10720097	NM_001012167 // Pld3 // phospholipase D family, member 3 // 1q21 // 361527 /// ENSRNOT0	Pld3	NM_001012167	0.0010049	2.74271
Heart	10765996	ENSRNOT00000005314 // Exo1 // exonuclease 1 // 13q25 // 305000 /// NM_001107198 // Exo1	Exo1	ENSRNOT00000005314	0.000548147	2.73802
Heart	10859047	NM_031633 // Foxm1 // forkhead box M1 // 4q42 // 58921 /// ENSRNOT00000008003 // Foxm1	Foxm1	NM_031633	1.97976e-05	2.73659
Heart	10785297	XM_003752821 // Esco2 // establishment of cohesion 1 homolog 2 (S. cerevisiae) // 15p12	Esco2	XM_003752821	2.65419e-05	2.73488
Heart	10903206	XM_003752821 // Esco2 // establishment of cohesion 1 homolog 2 (S. cerevisiae) // 15p12	Esco2	XM_003752821	2.65419e-05	2.73488
Heart	10875723	NM_001011972 // Atp6v0d2 // ATPase, H+ transporting, lysosomal V0 subunit D2 // 5q13 //	Atp6v0d2	NM_001011972	8.18321e-05	2.73154
Heart	10881293	ENSRNOT00000020316 // Pdpn // podoplanin // 5q36 // 54320 /// NM_019358 // Pdpn // podo	Pdpn	ENSRNOT00000020316	0.00606026	2.72329
Heart	10764722	NM_001100984 // Ncf2 // neutrophil cytosolic factor 2 // 13q21 // 364018 /// ENSRNOT000	Ncf2	NM_001100984	0.000175146	2.71888
Heart	10761810	ENSRNOT00000063990 // Kntc1 // kinetochore associated 1 // 12q15-q16 // 304477 /// NM_0	Kntc1	ENSRNOT00000063990	0.000428764	2.71149
Heart	10729913	NM_001191636 // Myof // myoferlin // 1q53 // 309499 /// ENSRNOT00000021546 // Myof // m	Myof	NM_001191636	0.000643488	2.70985
Heart	10770728	ENSRNOT00000005628 // Dtl // denticleless homolog (Drosophila) // 13q27 // 305073 /// E	Dtl	ENSRNOT00000005628	0.000101969	2.70494
Heart	10770649	NM_001100827 // Cenpf // centromere protein F // 13q27 // 257649 /// ENSRNOT00000004525	Cenpf	NM_001100827	1.80443e-05	2.69442
Heart	10789152	NM_001169139 // Ckap2 // cytoskeleton associated protein 2 // 16q12.5 // 306575 /// ENS	Ckap2	NM_001169139	0.000137146	2.69148
Heart	10784566	XM_003752821 // Esco2 // establishment of cohesion 1 homolog 2 (S. cerevisiae) // 15p12	Esco2	XM_003752821	3.11837e-05	2.69068
Heart	10923385	XM_001068385 // Sgol2 // shugoshin-like 2 (S. pombe) // 9q31 // 316425 /// ENSRNOT00000	Sgol2	XM_001068385	3.71411e-05	2.68692
Heart	10930488	ENSRNOT00000018644 // Ndc80 // NDC80 homolog, kinetochore complex component (S. cerevis	Ndc80	ENSRNOT00000018644	5.67233e-05	2.67884
Heart	10711268	ENSRNOT00000026748 // Itgam // integrin, alpha M // 1q36 // 25021 /// NM_012711 // Itga	Itgam	ENSRNOT00000026748	0.000710518	2.67455
Heart	10715107	NM_001025646 // Cep55 // centrosomal protein 55 // 1q53 // 294074 /// ENSRNOT0000002213	Cep55	NM_001025646	7.07997e-05	2.66612
Heart	10926277	NM_001106885 // Trem1 // triggering receptor expressed on myeloid cells 1 // 9q12 // 30	Trem1	NM_001106885	0.00160151	2.66335
Heart	10799999	ENSRNOT00000023698 // Mastl // microtubule associated serine/threonine kinase-like // 1	Mastl	ENSRNOT00000023698	1.93776e-05	2.6575
Heart	10795295	XM_001061350 // Hist1h2ai // histone cluster 1, H2ai // 17q11 // 502129 /// ENSRNOT0000	Hist1h2ai	XM_001061350	1.78258e-05	2.65677
Heart	10798438	ENSRNOT00000050526 // Hist1h2aa // histone cluster 1, H2aa // 17p11 // 24828 /// XR_086	Hist1h2aa	ENSRNOT00000050526	9.88282e-05	2.65475
Heart	10761047	ENSRNOT00000001916 // Serpine1 // serpin peptidase inhibitor, clade E (nexin, plasminog	Serpine1	ENSRNOT00000001916	0.00680418	2.64503
Heart	10929713	NM_001191813 // Hjurp // Holliday junction recognition protein // 9q35 // 316602 /// EN	Hjurp	NM_001191813	3.58758e-07	2.64028
Heart	10798455	NM_001013056 // Hist1h2ail // histone cluster 1, H2ai-like // 17p11 // 291159 /// NM_00	Hist1h2ail	NM_001013056	5.32393e-05	2.63069
Heart	10803991	ENSRNOT00000023977 // Cd14 // CD14 molecule // 18p11 // 60350 /// NM_021744 // Cd14 //	Cd14	ENSRNOT00000023977	0.000159669	2.63017
Heart	10838647	U83666 // Bub1b // budding uninhibited by benzimidazoles 1 homolog, beta (S. cerevisiae	Bub1b	U83666	6.92301e-06	2.62984
Heart	10780919	NM_001013433 // Arl11 // ADP-ribosylation factor-like 11 // 15p12 // 364396 /// ENSRNOT	Arl11	NM_001013433	0.00025853	2.6296
Heart	10798505	XM_003751708 // LOC682330 // similar to histone 1, H2ai // --- // 682330 /// ENSRNOT000	LOC682330	XM_003751708	0.000626562	2.61702
Heart	10940455	---		---	0.00633953	2.61544
Heart	10901166	NM_199115 // Angptl4 // angiopoietin-like 4 // 7q12 // 362850 /// ENSRNOT00000010031 //	Angptl4	NM_199115	0.000427	2.60611
Heart	10813152	ENSRNOT00000015306 // Emb // embigin // 2q15 // 114511 /// NM_053719 // Emb // embigin	Emb	ENSRNOT00000015306	0.00613267	2.59203
Heart	10808197	NM_001008366 // Cenpn // centromere protein N // 19q12 // 361416 /// ENSRNOT00000015158	Cenpn	NM_001008366	4.8609e-05	2.5887
Heart	10765469	XM_001076754 // Sh2d1b // SH2 domain containing 1B // 13q24 // 501869 /// ENSRNOT000000	Sh2d1b	XM_001076754	0.0029838	2.58648
Heart	10862131	NM_001109377 // Clec5a // C-type lectin domain family 5, member A // 4q22 // 679787 ///	Clec5a	NM_001109377	6.58649e-05	2.58566
Heart	10858599	ENSRNOT00000013536 // Clec4d // C-type lectin domain family 4, member D // 4q42 // 3624	Clec4d	ENSRNOT00000013536	0.00011228	2.58449
Heart	10795198	ENSRNOT00000048538 // LOC100364555 // histone cluster 2, H3c2-like // --- // 100364555	LOC100364555	ENSRNOT00000048538	0.000174736	2.57648
Heart	10934865	NM_001108243 // Srpx2 // sushi-repeat-containing protein, X-linked 2 // Xq34 // 317181	Srpx2	NM_001108243	0.0016648	2.55669
Heart	10710026	NM_001169139 // Ckap2 // cytoskeleton associated protein 2 // 16q12.5 // 306575 /// ENS	Ckap2	NM_001169139	0.000109164	2.55291
Heart	10737532	NM_053304 // Col1a1 // collagen, type I, alpha 1 // 10q31 // 29393 /// ENSRNOT000000053	Col1a1	NM_053304	0.00109928	2.54362
Heart	10909328	NM_139097 // Scn3b // sodium channel, voltage-gated, type III, beta // 8q22 // 245956 /	Scn3b	NM_139097	0.00500203	2.54347
Heart	10898382	NM_001130500 // Gtse1 // G-2 and S-phase expressed 1 // 7q34 // 300126 /// ENSRNOT00000	Gtse1	NM_001130500	2.33443e-05	2.53796
Heart	10777182	FQ222654 // Ncapg // non-SMC condensin I complex, subunit G // 14q21 // 305392	Ncapg	FQ222654	6.0957e-05	2.53433
Heart	10812775	NM_001106405 // Cd180 // CD180 molecule // 2q12 // 294706 /// ENSRNOT00000013768 // Cd1	Cd180	NM_001106405	0.000657583	2.53234
Heart	10860951	ENSRNOT00000010079 // Asns // asparagine synthetase // 4q13-q21 // 25612 /// NM_013079	Asns	ENSRNOT00000010079	0.00181625	2.52624
Heart	10782956	NM_001135802 // Dlgap5 // discs, large (Drosophila) homolog-associated protein 5 // 15p	Dlgap5	NM_001135802	2.85124e-05	2.52124
Heart	10808702	NM_139254 // Tubb3 // tubulin, beta 3 class III // 19q12 // 246118 /// ENSRNOT000000234	Tubb3	NM_139254	0.00160337	2.50923
Heart	10919775	ENSRNOT00000067971 // Acpp // acid phosphatase, prostate // 8q32 // 56780 /// ENSRNOT00	Acpp	ENSRNOT00000067971	0.000853615	2.50518
Heart	10912255	NM_175869 // Plod2 // procollagen lysine, 2-oxoglutarate 5-dioxygenase 2 // 8q31 // 300	Plod2	NM_175869	0.00145382	2.50383
Heart	10905773	ENSRNOT00000037681 // Nfam1 // NFAT activating protein with ITAM motif 1 // 7q34 // 362	Nfam1	ENSRNOT00000037681	0.000420429	2.48495
Heart	10769797	NM_053843 // Fcgr2a // Fc fragment of IgG, low affinity IIa, receptor (CD32) // 13q24 /	Fcgr2a	NM_053843	0.00019141	2.48287
Heart	10821408	NM_012561 // Fst // follistatin // 2q16 // 24373 /// ENSRNOT00000015680 // Fst // folli	Fst	NM_012561	0.00257318	2.48167
Heart	10740869	ENSRNOT00000004842 // Tnfrsf12a // tumor necrosis factor receptor superfamily, member 1	Tnfrsf12a	ENSRNOT00000004842	0.000296773	2.47853
Heart	10734320	NM_017207 // Trpv2 // transient receptor potential cation channel, subfamily V, member	Trpv2	NM_017207	0.00124829	2.47227
Heart	10899073	FQ226442 // Troap // trophinin associated protein // 7q36 // 300219	Troap	FQ226442	6.83525e-05	2.46994
Heart	10838733	NM_001170594 // Casc5 // cancer susceptibility candidate 5 // 3q35 // 311327 /// ENSRNO	Casc5	NM_001170594	0.000811148	2.46847
Heart	10745850	ENSRNOT00000055817 // Brip1 // BRCA1 interacting protein C-terminal helicase 1 // 10q26	Brip1	ENSRNOT00000055817	2.57976e-05	2.46837
Heart	10838745	NM_001170594 // Casc5 // cancer susceptibility candidate 5 // 3q35 // 311327	Casc5	NM_001170594	0.000233269	2.4683
Heart	10853819	ENSRNOT00000009662 // Met // met proto-oncogene // 4q21 // 24553 /// NM_031517 // Met /	Met	ENSRNOT00000009662	0.00819802	2.45227
Heart	10934891	NM_012955 // Cenpi // centromere protein I // Xq34 // 25448 /// ENSRNOT00000046288 // C	Cenpi	NM_012955	1.48865e-05	2.44535
Heart	10782020	NM_001106058 // Cldn10 // claudin 10 // 15q24 // 290485 /// ENSRNOT00000013520 // Cldn1	Cldn10	NM_001106058	0.00853626	2.44478
Heart	10764415	NM_001105955 // Aspm // asp (abnormal spindle) homolog, microcephaly associated (Drosop	Aspm	NM_001105955	2.85666e-05	2.44352
Heart	10791000	NM_001106074 // Crlf1 // cytokine receptor-like factor 1 // 16p14 // 290655 /// ENSRNOT	Crlf1	NM_001106074	3.59626e-05	2.44316
Heart	10805229	NM_001012741 // Lipg // lipase, endothelial // 18q12.3 // 291437 /// ENSRNOT00000025257	Lipg	NM_001012741	0.000832489	2.43575
Heart	10900782	ENSRNOT00000012578 // Fstl3 // follistatin-like 3 (secreted glycoprotein) // 7q11 // 11	Fstl3	ENSRNOT00000012578	0.00338014	2.43248
Heart	10923127	FQ234261 // Wdr75 // WD repeat domain 75 // 9q22 // 314545 /// FQ234261 // Wdr75 // WD	Wdr75	FQ234261	5.86315e-05	2.4306
Heart	10908452	ENSRNOT00000041091 // LOC691141 // hypothetical protein LOC691141 // 8q13 // 691141 ///	LOC691141	ENSRNOT00000041091	0.000871795	2.42935
Heart	10767338	NM_017287 // Mcm6 // minichromosome maintenance complex component 6 // 13q12 // 29685 /	Mcm6	NM_017287	0.000730296	2.42792
Heart	10926930	NM_001191805 // Mcm3 // minichromosome maintenance complex component 3 // 9q13 // 31627	Mcm3	NM_001191805	0.000216462	2.42034
Heart	10825575	NM_001107708 // Olfml3 // olfactomedin-like 3 // 2q34 // 310743 /// ENSRNOT00000026075	Olfml3	NM_001107708	0.00160297	2.41592
Heart	10936899	ENSRNOT00000038994 // Cybb // cytochrome b-245, beta polypeptide // Xq13 // 66021 /// N	Cybb	ENSRNOT00000038994	0.000363978	2.41538
Heart	10894582	NM_001191778 // Aldh1l2 // aldehyde dehydrogenase 1 family, member L2 // 7q13 // 299699	Aldh1l2	NM_001191778	0.00109032	2.41241
Heart	10769657	NM_001012028 // Nuf2 // NUF2, NDC80 kinetochore complex component, homolog (S. cerevisi	Nuf2	NM_001012028	0.00012545	2.41203
Heart	10769788	NM_053843 // Fcgr2a // Fc fragment of IgG, low affinity IIa, receptor (CD32) // 13q24 /	Fcgr2a	NM_053843	0.00028736	2.40972
Heart	10706131	NM_012524 // Cebpa // CCAAT/enhancer binding protein (C/EBP), alpha // 1q22 // 24252 //	Cebpa	NM_012524	0.00256472	2.40398
Heart	10849614	---		---	0.000301127	2.40341
Heart	10737426	NM_001017479 // Tmem100 // transmembrane protein 100 // 10q26 // 497979 /// ENSRNOT0000	Tmem100	NM_001017479	0.00380347	2.40001
Heart	10806129	ENSRNOT00000019677 // Mcm5 // minichromosome maintenance complex component 5 // 19p11 /	Mcm5	ENSRNOT00000019677	0.0010111	2.39098
Heart	10940549	---		---	0.000340041	2.38614
Heart	10765746	NM_001105971 // Slamf9 // SLAM family member 9 // 13q24 // 289235 /// ENSRNOT0000001059	Slamf9	NM_001105971	0.00165683	2.38583
Heart	10866819	NM_017253 // Bcat1 // branched chain amino acid transaminase 1, cytosolic // 4q44 // 29	Bcat1	NM_017253	0.00440076	2.38415
Heart	10817537	NM_001107698 // Hist2h3c2 // histone cluster 2, H3c2 // 2q34 // 310678	Hist2h3c2	NM_001107698	0.000107817	2.38014
Heart	10763375	NM_153733 // Serpinb10 // serpin peptidase inhibitor, clade B (ovalbumin), member 10 //	Serpinb10	NM_153733	0.00105907	2.37925
Heart	10745266	NM_001008334 // Tmem97 // transmembrane protein 97 // 10q25 // 303330 /// ENSRNOT000000	Tmem97	NM_001008334	0.00166571	2.37803
Heart	10762537	NM_001029911 // Cit // citron (rho-interacting, serine/threonine kinase 21) // 12q16 //	Cit	NM_001029911	0.000187091	2.37061
Heart	10794116	ENSRNOT00000031935 // Hk3 // hexokinase 3 (white cell) // 17q12 // 25060 /// NM_022179	Hk3	ENSRNOT00000031935	0.00028295	2.36962
Heart	10795286	XM_002728479 // LOC100360754 // histone cluster 1, H2ae-like // --- // 100360754 /// EN	LOC100360754	XM_002728479	9.2214e-05	2.36515
Heart	10798459	ENSRNOT00000030198 // Hist1h2bb // histone cluster 1, H2bb // 17p11 // 679910	Hist1h2bb	ENSRNOT00000030198	0.000240391	2.36476
Heart	10817183	ENSRNOT00000013393 // S100a11 // S100 calcium binding protein A11 (calizzarin) // 2q34	S100a11	ENSRNOT00000013393	0.000565177	2.36183
Heart	10791661	NM_001025673 // Mlf1ip // myeloid leukemia factor 1 interacting protein // 16q11 // 306	Mlf1ip	NM_001025673	0.000145451	2.35726
Heart	10842885	NM_001108613 // Slc17a9 // solute carrier family 17, member 9 // 3q43 // 362287 /// ENS	Slc17a9	NM_001108613	0.000571677	2.35467
Heart	10785479	ENSRNOT00000012167 // Diaph3 // diaphanous homolog 3 (Drosophila) // 15q12 // 290396	Diaph3	ENSRNOT00000012167	2.02298e-05	2.35317
Heart	10781146	NM_001079937 // Pbk // PDZ binding kinase // 15p12 // 290326 /// ENSRNOT00000021297 //	Pbk	NM_001079937	6.17286e-05	2.35314
Heart	10759616	NM_031126 // Stxbp2 // syntaxin binding protein 2 // 12p12 // 81804 /// ENSRNOT00000001	Stxbp2	NM_031126	0.00215007	2.34974
Heart	10917883	NM_001012125 // Loxl1 // lysyl oxidase-like 1 // 8q24 // 315714 /// ENSRNOT00000034300	Loxl1	NM_001012125	0.000204047	2.34313
Heart	10849228	ENSRNOT00000022964 // RGD1307887 // similar to RIKEN cDNA 4930424G05 // 3q35 // 366176	RGD1307887	ENSRNOT00000022964	3.82251e-05	2.33379
Heart	10936048	NM_017006 // G6pd // glucose-6-phosphate dehydrogenase // Xq37 // 24377 /// ENSRNOT0000	G6pd	NM_017006	0.000347759	2.33138
Heart	10922845	ENSRNOT00000019880 // Il1rl2 // interleukin 1 receptor-like 2 // 9q21 // 171106 /// NM_	Il1rl2	ENSRNOT00000019880	0.000200607	2.33048
Heart	10769765	NM_001100682 // Fcrla // Fc receptor-like A // 13q24 // 304965 /// ENSRNOT00000004183 /	Fcrla	NM_001100682	0.00186593	2.33002
Heart	10795291	NM_001109417 // Hist1h1b // histone cluster 1, H1b // 17q11 // 680522 /// ENSRNOT000000	Hist1h1b	NM_001109417	0.000350165	2.31819
Heart	10819946	ENSRNOT00000031544 // Depdc1 // DEP domain containing 1 // 2q45 // 295538	Depdc1	ENSRNOT00000031544	0.000580857	2.3121
Heart	10812823	NM_001106407 // Cenpk // centromere protein K // 2q13 // 294712 /// ENSRNOT00000060962	Cenpk	NM_001106407	0.000249714	2.30853
Heart	10784729	NM_001107273 // Cdca2 // cell division cycle associated 2 // 15p12 // 305984 /// ENSRNO	Cdca2	NM_001107273	4.86104e-05	2.30573
Heart	10811452	NM_001108452 // Cotl1 // coactosin-like 1 (Dictyostelium) // 19q12 // 361422 /// ENSRNO	Cotl1	NM_001108452	0.00260302	2.30321
Heart	10907178	NM_001108112 // Racgap1 // Rac GTPase-activating protein 1 // 7q36 // 315298 /// ENSRNO	Racgap1	NM_001108112	0.000201147	2.30242
Heart	10768979	ENSRNOT00000005677 // Soat1 // sterol O-acyltransferase 1 // 13q21 // 81782 /// NM_0311	Soat1	ENSRNOT00000005677	0.00103295	2.30208
Heart	10798494	NM_001106114 // Hist1h2bn // histone cluster 1, H2bn // 17q11 // 291157 /// ENSRNOT0000	Hist1h2bn	NM_001106114	8.89784e-05	2.29062
Heart	10714103	NM_022617 // Mpeg1 // macrophage expressed 1 // 1q43 // 64552 /// AF156540 // Mpeg1 //	Mpeg1	NM_022617	0.00400479	2.29022
Heart	10725397	NM_133542 // Igsf6 // immunoglobulin superfamily, member 6 // 1q36 // 171064 /// ENSRNO	Igsf6	NM_133542	0.000569175	2.28924
Heart	10902547	NM_012771 // Lyz2 // lysozyme 2 // 7q22 // 25211 /// ENSRNOT00000007747 // Lyz2 // lyso	Lyz2	NM_012771	0.000229179	2.28518
Heart	10911947	NM_001108172 // Ttk // Ttk protein kinase // 8q31 // 315852 /// ENSRNOT00000051612 // T	Ttk	NM_001108172	0.000106407	2.28362
Heart	10740209	NM_030834 // Slc16a3 // solute carrier family 16, member 3 (monocarboxylic acid transpo	Slc16a3	NM_030834	0.00112152	2.28091
Heart	10837794	NM_001005892 // Spi1 // spleen focus forming virus (SFFV) proviral integration oncogene	Spi1	NM_001005892	0.000949947	2.27075
Heart	10742128	NM_012964 // Hmmr // hyaluronan mediated motility receptor (RHAMM) // 10q12 // 25460 //	Hmmr	NM_012964	0.000261091	2.27071
Heart	10810230	NM_001107160 // Asf1b // ASF1 anti-silencing function 1 homolog B (S. cerevisiae) // 19	Asf1b	NM_001107160	0.000448478	2.26894
Heart	10845969	NM_001009654 // Spc25 // SPC25, NDC80 kinetochore complex component, homolog (S. cerevi	Spc25	NM_001009654	7.49371e-06	2.26876
Heart	10828026	NM_022634 // Lst1 // leukocyte specific transcript 1 // 20p12 // 64569 /// ENSRNOT00000	Lst1	NM_022634	0.000791614	2.26853
Heart	10798436	NM_021839 // Hist1h2aa // histone cluster 1, H2aa // 17p11 // 24828 /// ENSRNOT00000050	Hist1h2aa	NM_021839	9.3557e-05	2.26674
Heart	10894606	NM_001108742 // Slc41a2 // solute carrier family 41, member 2 // 7q13 // 362861 /// ENS	Slc41a2	NM_001108742	0.00171739	2.26631
Heart	10925158	NM_001039549 // Ugt1a5 // UDP glucuronosyltransferase 1 family, polypeptide A5 // 9q35	Ugt1a5	NM_001039549	0.000182706	2.26031
Heart	10770577	ENSRNOT00000003313 // Tgfb2 // transforming growth factor, beta 2 // 13q26 // 81809 ///	Tgfb2	ENSRNOT00000003313	0.00198794	2.25848
Heart	10858566	ENSRNOT00000051525 // Clec4a2 // C-type lectin domain family 4, member A2 // 4q42 // 29	Clec4a2	ENSRNOT00000051525	0.00234293	2.25121
Heart	10729096	NM_198738 // Psat1 // phosphoserine aminotransferase 1 // 1q43 // 293820 /// ENSRNOT000	Psat1	NM_198738	0.00228946	2.2511
Heart	10933559	NM_001034935 // Ppef1 // protein phosphatase, EF-hand calcium binding domain 1 // Xq21	Ppef1	NM_001034935	0.000330755	2.24986
Heart	10890190	NM_001109531 // Mis18bp1 // MIS18 binding protein 1 // 6q24 // 689296 /// ENSRNOT000000	Mis18bp1	NM_001109531	3.67468e-05	2.24642
Heart	10853559	ENSRNOT00000016423 // Col1a2 // collagen, type I, alpha 2 // 4q13 // 84352 /// NM_05335	Col1a2	ENSRNOT00000016423	0.00153878	2.24532
Heart	10898245	NM_001130583 // Parvg // parvin, gamma // 7q34 // 689069 /// ENSRNOT00000028976 // Parv	Parvg	NM_001130583	0.00244952	2.24011
Heart	10824140	NM_001107702 // Fcrls // Fc receptor-like S, scavenger receptor // 2q34 // 310694 /// E	Fcrls	NM_001107702	0.000537712	2.23918
Heart	10748857	NM_001168284 // RGD1561778 // similar to dendritic cell-derived immunoglobulin(Ig)-like	RGD1561778	NM_001168284	0.000736606	2.23807
Heart	10932534	NM_207601 // Plp2 // proteolipid protein 2 (colonic epithelium-enriched) // Xq13 // 302	Plp2	NM_207601	0.000104327	2.23771
Heart	10848293	NM_001168524 // Arhgap11a // Rho GTPase activating protein 11A // 3q34 // 296060 /// EN	Arhgap11a	NM_001168524	0.000103111	2.23375
Heart	10760920	ENSRNOT00000047610 // Vom2r62 // vomeronasal 2 receptor, 62 // 12q11 // 501816 /// ENSR	Vom2r62	ENSRNOT00000047610	0.000709154	2.23253
Heart	10753222	ENSRNOT00000002313 // Runx1 // runt-related transcription factor 1 // 11q11 // 50662 //	Runx1	ENSRNOT00000002313	0.00135909	2.23139
Heart	10901713	XM_002726881 // Gas2l3 // growth arrest-specific 2 like 3 // 7q13 // 680280 /// ENSRNOT	Gas2l3	XM_002726881	0.000896242	2.23095
Heart	10836560	---		---	0.00066006	2.23065
Heart	10878969	NM_001085369 // Kif2c // kinesin family member 2C // 5q36 // 171529 /// ENSRNOT00000025	Kif2c	NM_001085369	0.000389882	2.22965
Heart	10708099	XM_218829 // RGD1308541 // hypothetical LOC308768 // 1q31 // 308768 /// ENSRNOT00000031	RGD1308541	XM_218829	9.37487e-05	2.22933
Heart	10894333	NM_001108076 // Myo1f // myosin IF // 7q12 // 314654 /// ENSRNOT00000011513 // Myo1f //	Myo1f	NM_001108076	0.000620553	2.22864
Heart	10909874	NM_019165 // Il18 // interleukin 18 // 8q23 // 29197 /// ENSRNOT00000013093 // Il18 //	Il18	NM_019165	0.000751883	2.22641
Heart	10838741	ENSRNOT00000067081 // Casc5 // cancer susceptibility candidate 5 // 3q35 // 311327	Casc5	ENSRNOT00000067081	0.00373691	2.22578
Heart	10714020	ENSRNOT00000033795 // Ms4a11 // membrane-spanning 4-domains, subfamily A, member 11 //	Ms4a11	ENSRNOT00000033795	0.00177135	2.2226
Heart	10772657	NM_001005882 // Rbm47 // RNA binding motif protein 47 // 14p11 // 305340 /// ENSRNOT000	Rbm47	NM_001005882	0.000877467	2.21916
Heart	10728647	NM_001170487 // Mrf // myelin gene regulatory factor // 1q43 // 293736 /// ENSRNOT00000	Mrf	NM_001170487	0.00239833	2.21483
Heart	10869094	NM_001009422 // Nipsnap3b // nipsnap homolog 3B (C. elegans) // 5q24 // 313211 /// ENSR	Nipsnap3b	NM_001009422	0.0012253	2.21477
Heart	10866098	NM_001172088 // Klra17 // killer cell lectin-like receptor, subfamily A, member 17 // 4	Klra17	NM_001172088	0.000119882	2.21381
Heart	10866120	NM_001009497 // Ly49si1 // immunoreceptor Ly49si1 // 4q42 // 494206 /// AY659935 // Ly4	Ly49si1	NM_001009497	0.00266014	2.21253
Heart	10905696	NM_001130504 // Cenpm // centromere protein M // 7q34 // 315164 /// ENSRNOT00000036917	Cenpm	NM_001130504	0.000100277	2.20875
Heart	10927728	NM_053488 // Col5a2 // collagen, type V, alpha 2 // 9q22 // 85250 /// ENSRNOT0000000507	Col5a2	NM_053488	0.000270569	2.20863
Heart	10890860	ENSRNOT00000068522 // Actn1 // actinin, alpha 1 // 6q24 // 81634 /// NM_031005 // Actn1	Actn1	ENSRNOT00000068522	0.00895328	2.20479
Heart	10826261	ENSRNOT00000037068 // Gpr88 // G-protein coupled receptor 88 // 2q41 // 64443 /// NM_03	Gpr88	ENSRNOT00000037068	0.00486247	2.20349
Heart	10761025	ENSRNOT00000039797 // LOC685020 // similar to paired immunoglobin-like type 2 receptor	LOC685020	ENSRNOT00000039797	0.000184744	2.20162
Heart	10798497	NM_022647 // Hist1h2bl // histone cluster 1, H2bl // 17q11 // 64647 /// NM_001106114 //	Hist1h2bl	NM_022647	0.000116688	2.20137
Heart	10802023	NM_001047881 // Arsi // arylsulfatase family, member I // 18q12.1 // 307404 /// ENSRNOT	Arsi	NM_001047881	0.000491419	2.19521
Heart	10870791	NM_177931 // Orc1 // origin recognition complex, subunit 1 // 5q35 // 313479 /// ENSRNO	Orc1	NM_177931	0.000498048	2.19449
Heart	10838694	NM_001004264 // Traf4af1 // TRAF4 associated factor 1 // 3q35 // 311325 /// ENSRNOT0000	Traf4af1	NM_001004264	0.000444613	2.19357
Heart	10871054	ENSRNOT00000010410 // Stil // Scl/Tal1 interrupting locus // 5q36 // 313506	Stil	ENSRNOT00000010410	8.56839e-05	2.19042
Heart	10721268	ENSRNOT00000048947 // RGD1563073 // similar to SIGLEC-like 1 // 1q22 // 292846	RGD1563073	ENSRNOT00000048947	0.000553079	2.18706
Heart	10865369	ENSRNOT00000012216 // C3ar1 // complement component 3a receptor 1 // 4q42 // 84007 ///	C3ar1	ENSRNOT00000012216	0.00596132	2.18592
Heart	10819672	NM_001012059 // Mcoln3 // mucolipin 3 // 2q44 // 308022 /// ENSRNOT00000020230 // Mcoln	Mcoln3	NM_001012059	0.000931638	2.18268
Heart	10849327	ENSRNOT00000056022 // Fbn1 // fibrillin 1 // 3q36 // 83727 /// NM_031825 // Fbn1 // fib	Fbn1	ENSRNOT00000056022	0.000681297	2.17857
Heart	10728930	XM_001078193 // LOC690930 // similar to membrane-spanning 4-domains, subfamily A, membe	LOC690930	XM_001078193	0.0014751	2.17855
Heart	10738118	NM_001108298 // Cdc6 // cell division cycle 6 homolog (S. cerevisiae) // 10q31 // 36062	Cdc6	NM_001108298	0.000413511	2.17422
Heart	10704956	ENSRNOT00000018222 // Plaur // plasminogen activator, urokinase receptor // 1q21 // 506	Plaur	ENSRNOT00000018222	0.000103161	2.17151
Heart	10895585	ENSRNOT00000007338 // Lrrc10 // leucine-rich repeat-containing 10 // 7q22 // 314848 ///	Lrrc10	ENSRNOT00000007338	0.000161453	2.17125
Heart	10897419	NM_001127304 // Ncf4 // neutrophil cytosolic factor 4 // 7q34 // 500904 /// BC167076 //	Ncf4	NM_001127304	0.000390413	2.16774
Heart	10760971	NM_019237 // Pcolce // procollagen C-endopeptidase enhancer // 12q12 // 29569 /// ENSRN	Pcolce	NM_019237	0.000423178	2.1675
Heart	10914481	ENSRNOT00000035119 // Kif15 // kinesin family member 15 // 8q32 // 353302 /// NM_181635	Kif15	ENSRNOT00000035119	0.00118335	2.16454
Heart	10798488	NM_001106114 // Hist1h2bn // histone cluster 1, H2bn // 17q11 // 291157 /// ENSRNOT0000	Hist1h2bn	NM_001106114	6.70627e-05	2.16406
Heart	10798463	BC100619 // Hist1h4b // histone cluster 1, H4b // 17q11 // 64627 /// BC100619 // Hist1h	Hist1h4b	BC100619	0.000307899	2.16335
Heart	10810703	NM_001024257 // Cenpt // centromere protein T // 19q12 // 307805 /// ENSRNOT00000036702	Cenpt	NM_001024257	0.000164643	2.16148
Heart	10827906	NM_173102 // Tubb5 // tubulin, beta 5 class I // 20p12 // 29214 /// ENSRNOT00000001095	Tubb5	NM_173102	0.000167512	2.16146
Heart	10859119	NM_001134716 // Clec12a // C-type lectin domain family 12, member A // --- // 680338 //	Clec12a	NM_001134716	0.00039814	2.16014
Heart	10777770	ENSRNOT00000032972 // Tacc3 // transforming, acidic coiled-coil containing protein 3 //	Tacc3	ENSRNOT00000032972	6.32785e-05	2.15896
Heart	10721261	---		---	0.00150445	2.15572
Heart	10728597	NM_001106335 // Incenp // inner centromere protein // 1q43 // 293733 /// ENSRNOT0000004	Incenp	NM_001106335	8.7902e-05	2.15449
Heart	10812184	NM_017091 // Pcsk1 // proprotein convertase subtilisin/kexin type 1 // 2q11-q12 // 2520	Pcsk1	NM_017091	0.00633012	2.15373
Heart	10849737	NM_001106507 // Bub1 // budding uninhibited by benzimidazoles 1 homolog (S. cerevisiae)	Bub1	NM_001106507	0.000563889	2.15325
Heart	10795196	ENSRNOT00000022965 // Hist1h2af // histone cluster 1, H2af // 17p11 // 498753 /// NM_00	Hist1h2af	ENSRNOT00000022965	0.000140833	2.15284
Heart	10940677	---		---	0.000899448	2.15013
Heart	10838762	NM_001109204 // Rad51 // RAD51 homolog (S. cerevisiae) // 3q35 // 499870 /// ENSRNOT000	Rad51	NM_001109204	0.00015433	2.14953
Heart	10714913	NM_001107609 // Kif20b // kinesin family member 20B // 1q52 // 309523 /// ENSRNOT000000	Kif20b	NM_001107609	3.9089e-05	2.14879
Heart	10702224	NM_019370 // Enpp3 // ectonucleotide pyrophosphatase/phosphodiesterase 3 // 1p12 // 544	Enpp3	NM_019370	0.00154668	2.14748
Heart	10728440	NM_001115042 // Cdca5 // cell division cycle associated 5 // --- // 684771 /// BC158663	Cdca5	NM_001115042	5.03089e-05	2.14513
Heart	10747640	ENSRNOT00000028109 // Brca1 // breast cancer 1 // 10q32.1 // 497672 /// NM_012514 // Br	Brca1	ENSRNOT00000028109	0.000149204	2.14259
Heart	10769771	NM_175756 // Fcgr2b // Fc fragment of IgG, low affinity IIb, receptor (CD32) // 13q24 /	Fcgr2b	NM_175756	0.00688101	2.14093
Heart	10723689	NM_001126294 // RGD1559690 // similar to hypothetical protein FLJ25416 // 1q32 // 49920	RGD1559690	NM_001126294	0.000205857	2.13947
Heart	10938719	NM_001098674 // Ercc6l // excision repair cross-complementing rodent repair deficiency	Ercc6l	NM_001098674	7.44032e-05	2.13886
Heart	10856043	NM_001106594 // Mad2l1 // MAD2 mitotic arrest deficient-like 1 (yeast) // 4q31 // 29717	Mad2l1	NM_001106594	0.000278692	2.13612
Heart	10733942	NM_001109642 // LOC691496 // similar to histone 1, H2ai // 10q22 // 691496 /// ENSRNOT0	LOC691496	NM_001109642	3.36315e-05	2.13609
Heart	10721176	NM_001100821 // Ccne1 // cyclin E1 // 1q22 // 25729 /// ENSRNOT00000020014 // Ccne1 //	Ccne1	NM_001100821	2.02276e-05	2.13373
Heart	10822107	BC107649 // Fam105a // family with sequence similarity 105, member A // 2q22 // 310190	Fam105a	BC107649	0.0063379	2.13087
Heart	10708065	ENSRNOT00000050759 // Fanci // Fanconi anemia, complementation group I // --- // 100360	Fanci	ENSRNOT00000050759	5.39103e-05	2.13084
Heart	10825153	NM_001100836 // Fcgr1a // Fc fragment of IgG, high affinity Ia, receptor (CD64) // 2q34	Fcgr1a	NM_001100836	0.00167864	2.12858
Heart	10854645	ENSRNOT00000010796 // Tbxas1 // thromboxane A synthase 1, platelet // 4q21-q22 // 24886	Tbxas1	ENSRNOT00000010796	0.000682648	2.12828
Heart	10721361	NM_001106257 // Mybpc2 // myosin binding protein C, fast-type // 1q22 // 292879 /// ENS	Mybpc2	NM_001106257	0.00535679	2.12578
Heart	10781304	NM_001106047 // Loxl2 // lysyl oxidase-like 2 // 15p11 // 290350 /// ENSRNOT00000058663	Loxl2	NM_001106047	6.98933e-05	2.12376
Heart	10771883	BC097960 // Igj // immunoglobulin joining chain // 14p22 // 360922	Igj	BC097960	0.00786849	2.12219
Heart	10763021	NM_001107152 // Pole // polymerase (DNA directed), epsilon // 12q16 // 304573 /// ENSRN	Pole	NM_001107152	0.000302534	2.11605
Heart	10820908	---		---	0.000320481	2.11593
Heart	10906926	NM_001013222 // Rnd1 // Rho family GTPase 1 // 7q36 // 362993 /// ENSRNOT00000018276 //	Rnd1	NM_001013222	0.000850854	2.11289
Heart	10733690	NM_172335 // Gm2a // GM2 ganglioside activator // 10q22 // 282838 /// ENSRNOT0000001580	Gm2a	NM_172335	0.0013059	2.10753
Heart	10811571	NM_024160 // Cyba // cytochrome b-245, alpha polypeptide // 19q12 // 79129 /// ENSRNOT0	Cyba	NM_024160	0.00038782	2.10486
Heart	10850949	NM_001100778 // E2f1 // E2F transcription factor 1 // 3q41 // 399489 /// ENSRNOT0000002	E2f1	NM_001100778	0.000306492	2.10413
Heart	10857838	NM_001001719 // Fancd2 // Fanconi anemia, complementation group D2 // 4q42 // 312641 //	Fancd2	NM_001001719	3.76773e-05	2.10259
Heart	10872032	NM_001106687 // Clspn // claspin // 5q36 // 298534 /// ENSRNOT00000015227 // Clspn // c	Clspn	NM_001106687	0.00011339	2.1018
Heart	10795289	XM_001057443 // LOC680498 // similar to CG31613-PA // 17q11 // 680498 /// ENSRNOT000000	LOC680498	XM_001057443	0.000760717	2.10158
Heart	10713682	NM_001109579 // Lrrn4cl // LRRN4 C-terminal like // 1q43 // 690329 /// ENSRNOT000000364	Lrrn4cl	NM_001109579	0.00201171	2.10051
Heart	10906934	NM_001013105 // Fkbp11 // FK506 binding protein 11 // 7q36 // 300211 /// ENSRNOT0000001	Fkbp11	NM_001013105	0.00126503	2.10049
Heart	10704927	NM_023021 // Kcnn4 // potassium intermediate/small conductance calcium-activated channe	Kcnn4	NM_023021	0.00747467	2.09997
Heart	10854084	NR_031875 // Mir129-1 // microRNA mir-129-1 // --- // 100314157	Mir129-1	NR_031875	0.00107718	2.09809
Heart	10738177	NM_001014120 // Fkbp10 // FK506 binding protein 10 // 10q32.1 // 360627 /// ENSRNOT0000	Fkbp10	NM_001014120	0.00347994	2.09523
Heart	10865630	FQ231221 // Ncapd2 // non-SMC condensin I complex, subunit D2 // 4q42 // 362438 /// ENS	Ncapd2	FQ231221	0.000173859	2.09463
Heart	10915946	NM_053635 // St14 // suppression of tumorigenicity 14 (colon carcinoma) // 8q13 // 1140	St14	NM_053635	0.000973282	2.09457
Heart	10766809	NM_001100841 // Lamb3 // laminin, beta 3 // 13q27 // 305078 /// ENSRNOT00000008440 // L	Lamb3	NM_001100841	0.00658717	2.09447
Heart	10791604	NM_001013882 // Dctd // dCMP deaminase // 16q11 // 290741 /// ENSRNOT00000017670 // Dct	Dctd	NM_001013882	0.00165565	2.09274
Heart	10798501	ENSRNOT00000049785 // Hist1h2bm // histone cluster 1, H2bm // 17q11 // 361247 /// NM_00	Hist1h2bm	ENSRNOT00000049785	0.000485033	2.09108
Heart	10867919	NM_001135780 // Mms22l // MMS22-like, DNA repair protein // 5q21 // 313108 /// ENSRNOT0	Mms22l	NM_001135780	0.00108552	2.08911
Heart	10728346	ENSRNOT00000028737 // Fermt3 // fermitin family member 3 // 1q43 // 309186 /// NM_00112	Fermt3	ENSRNOT00000028737	0.00185316	2.08701
Heart	10758137	NM_031541 // Scarb1 // scavenger receptor class B, member 1 // 12q15-q16 // 25073 /// E	Scarb1	NM_031541	0.00323395	2.07965
Heart	10783964	ENSRNOT00000027759 // Ripk3 // receptor-interacting serine-threonine kinase 3 // 15p13	Ripk3	ENSRNOT00000027759	0.00146405	2.07856
Heart	10713061	NM_001005907 // Efemp2 // EGF-containing fibulin-like extracellular matrix protein 2 //	Efemp2	NM_001005907	0.00388664	2.0774
Heart	10923052	NM_032085 // Col3a1 // collagen, type III, alpha 1 // 9q22 // 84032 /// ENSRNOT00000004	Col3a1	NM_032085	0.000786978	2.07532
Heart	10921232	ENSRNOT00000065721 // Sgol1 // shugoshin-like 1 (S. pombe) // 9q11 // 363174 /// ENSRNO	Sgol1	ENSRNOT00000065721	7.1564e-05	2.07426
Heart	10754876	XM_002727899 // Pigzl1 // phosphatidylinositol glycan, class Z-like 1 // 11q22 // 30387	Pigzl1	XM_002727899	0.000415945	2.07408
Heart	10811531	ENSRNOT00000025784 // Slc7a5 // solute carrier family 7 (amino acid transporter light c	Slc7a5	ENSRNOT00000025784	0.00318724	2.07258
Heart	10889308	NM_001034952 // Pqlc3 // PQ loop repeat containing 3 // 6q15 // 298906 /// ENSRNOT00000	Pqlc3	NM_001034952	0.00403227	2.06989
Heart	10746022	NM_001108287 // Prr11 // proline rich 11 // 10q26 // 360591 /// ENSRNOT00000038296 // P	Prr11	NM_001108287	6.87419e-05	2.06949
Heart	10764318	NM_001190820 // Ddx59 // DEAD (Asp-Glu-Ala-Asp) box polypeptide 59 // 13q13 // 289402 /	Ddx59	NM_001190820	1.84481e-05	2.05832
Heart	10858315	NM_001107883 // Il17ra // interleukin 17 receptor A // 4q42 // 312679 /// ENSRNOT000000	Il17ra	NM_001107883	0.000562678	2.05767
Heart	10838843	NM_001107762 // Nusap1 // nucleolar and spindle associated protein 1 // 3q35 // 311336	Nusap1	NM_001107762	0.000251651	2.05244
Heart	10798507	NM_001109423 // Hist1h2ak // histone cluster 1, H2ak // 17q11 // 680615 /// ENSRNOT0000	Hist1h2ak	NM_001109423	0.000675468	2.05049
Heart	10862527	NM_130413 // Skap2 // src kinase associated phosphoprotein 2 // 4q24 // 155183 /// ENSR	Skap2	NM_130413	0.00084503	2.04848
Heart	10922113	NM_001014099 // Paqr8 // progestin and adipoQ receptor family member VIII // 9q13 // 31	Paqr8	NM_001014099	0.00553721	2.04846
Heart	10908521	ENSRNOT00000013496 // Ldlr // low density lipoprotein receptor // 8q13 // 300438 /// NM	Ldlr	ENSRNOT00000013496	0.00133571	2.04776
Heart	10907962	NM_053559 // Trpc6 // transient receptor potential cation channel, subfamily C, member	Trpc6	NM_053559	7.74024e-05	2.04766
Heart	10796476	NM_001106123 // Mrc1 // mannose receptor, C type 1 // 17q12.3 // 291327 /// ENSRNOT0000	Mrc1	NM_001106123	0.00106466	2.04589
Heart	10823970	ENSRNOT00000013025 // Tlr2 // toll-like receptor 2 // 2q34 // 310553 /// NM_198769 // T	Tlr2	ENSRNOT00000013025	0.000559613	2.04564
Heart	10787784	NM_017187 // Hmgb2 // high mobility group box 2 // 16p11 // 29395 /// D84418 // Hmgb2 /	Hmgb2	NM_017187	9.85073e-05	2.0435
Heart	10728924	NM_001006975 // Ms4a6b // membrane-spanning 4-domains, subfamily A, member 6B // 1q43 /	Ms4a6b	NM_001006975	0.00104939	2.0434
Heart	10838331	NM_001137642 // Kif18a // kinesin family member 18A // 3q33 // 362186 /// ENSRNOT000000	Kif18a	NM_001137642	0.000326505	2.04156
Heart	10706308	NM_001106250 // Siglec10 // sialic acid binding Ig-like lectin 10 // 1q22 // 292844 ///	Siglec10	NM_001106250	0.00466793	2.03958
Heart	10723383	ENSRNOT00000036343 // RGD1305254 // similar to transmembrane protein 2 // 1q31 // 30879	RGD1305254	ENSRNOT00000036343	0.00775986	2.03311
Heart	10791309	NM_001135838 // March1 // membrane-associated ring finger (C3HC4) 1 // 16p14-p13 // 361	Marc1	NM_001135838	0.000880202	2.03242
Heart	10800237	U61261 // Lama3 // laminin, alpha 3 // 18p13 // 307582	Lama3	U61261	0.00684182	2.03174
Heart	10867329	NM_001106632 // Mybl1 // myeloblastosis oncogene-like 1 // 5q11 // 297783 /// ENSRNOT00	Mybl1	NM_001106632	0.00833188	2.03032
Heart	10801821	ENSRNOT00000019351 // Lmnb1 // lamin B1 // 18q12.1 // 116685 /// NM_053905 // Lmnb1 //	Lmnb1	ENSRNOT00000019351	0.000527888	2.02969
Heart	10754296	NM_001011898 // Hcls1 // hematopoietic cell specific Lyn substrate 1 // 11q22 // 288077	Hcls1	NM_001011898	0.000767678	2.02575
Heart	10745214	ENSRNOT00000016840 // Tlcd1 // TLC domain containing 1 // 10q25 // 287472 /// NM_001013	Tlcd1	ENSRNOT00000016840	0.000856222	2.02135
Heart	10929766	ENSRNOT00000026707 // Col6a3 // procollagen, type VI, alpha 3 // 9q35-q36 // 367313 ///	Col6a3	ENSRNOT00000026707	0.000215686	2.01993
Heart	10831090	NM_001002807 // Clic1 // chloride intracellular channel 1 // 20p12 // 406864 /// ENSRNO	Clic1	NM_001002807	0.000449453	2.01816
Heart	10717168	NM_017187 // Hmgb2 // high mobility group box 2 // 16p11 // 29395 /// D84418 // Hmgb2 /	Hmgb2	NM_017187	0.000111586	2.01211
Heart	10750876	NM_017187 // Hmgb2 // high mobility group box 2 // 16p11 // 29395 /// D84418 // Hmgb2 /	Hmgb2	NM_017187	0.00013915	2.01132
Heart	10753839	XM_340982 // RGD1310335 // similar to RIKEN cDNA C330027C09 // 11q21 // 360711 /// ENSR	RGD1310335	XM_340982	0.000177884	2.01111
Heart	10712720	NM_001108513 // Unc93b1 // unc-93 homolog B1 (C. elegans) // 1q42 // 361689 /// ENSRNOT	Unc93b1	NM_001108513	0.00280874	2.01098
Heart	10717779	NM_001106206 // Fbxo5 // F-box protein 5 // 1p11 // 292263 /// ENSRNOT00000029416 // Fb	Fbxo5	NM_001106206	0.000103037	2.0102
Heart	10773168	NM_017187 // Hmgb2 // high mobility group box 2 // 16p11 // 29395 /// D84418 // Hmgb2 /	Hmgb2	NM_017187	8.45559e-05	2.00966
Heart	10868935	NM_001106654 // Sec61b // Sec61 beta subunit // 5q22 // 298068 /// ENSRNOT00000008329 /	Sec61b	NM_001106654	0.000716524	2.00698
Heart	10811768	NM_001108455 // Fanca // Fanconi anemia, complementation group A // 19q12 // 361435 ///	Fanca	NM_001108455	0.000242065	2.00546
Heart	10738576	NM_017113 // Grn // granulin // 10q32.1 // 29143 /// ENSRNOT00000028557 // Grn // granu	Grn	NM_017113	0.00018023	2.00403
Heart	10744161	NM_001009623 // Tnfsf13 // tumor necrosis factor (ligand) superfamily, member 13 // 10q	Tnfsf13	NM_001009623	0.00144837	2.00389
Heart	10911287	NM_019905 // Anxa2 // annexin A2 // 8q24 // 56611 /// ENSRNOT00000038677 // Anxa2 // an	Anxa2	NM_019905	0.000669135	2.00369
Heart	10940467	---		---	0.00529982	2.00149
Heart	10730098	NM_001108524 // Aldh18a1 // aldehyde dehydrogenase 18 family, member A1 // 1q54 // 3617	Aldh18a1	NM_001108524	0.000898322	2.00113
Heart	10764862	NM_001109383 // Angptl1 // angiopoietin-like 1 // 13q22 // 679942 /// ENSRNOT0000006580	Angptl1	NM_001109383	0.0036837	-2.00004
Heart	10746955	NM_001113422 // Nr1d1 // nuclear receptor subfamily 1, group D, member 1 // 10q31 // 25	Nr1d1	NM_001113422	0.00179107	-2.00061
Heart	10859641	NM_001109255 // Sspn // sarcospan // 4q44 // 500364 /// ENSRNOT00000002465 // Sspn // s	Sspn	NM_001109255	0.00383772	-2.00446
Heart	10753143	NM_001014124 // Dnajc28 // DnaJ (Hsp40) homolog, subfamily C, member 28 // 11q11 // 360	Dnajc28	NM_001014124	0.00250849	-2.00539
Heart	10746469	ENSRNOT00000005641 // Pdk2 // pyruvate dehydrogenase kinase, isozyme 2 // 10q31 // 8153	Pdk2	ENSRNOT00000005641	0.00065255	-2.00601
Heart	10875126	NM_001025423 // Adhfe1 // alcohol dehydrogenase, iron containing, 1 // 5q11 // 362474 /	Adhfe1	NM_001025423	0.00514396	-2.0065
Heart	10829265	NM_001004225 // RGD1303003 // homolog of zebrafish ES1 // 20p12 // 294326 /// ENSRNOT00	RGD1303003	NM_001004225	0.00215858	-2.01242
Heart	10928602	NM_012819 // Acadl // acyl-CoA dehydrogenase, long chain // 9q32 // 25287 /// ENSRNOT00	Acadl	NM_012819	0.00258385	-2.01248
Heart	10794935	NM_001008888 // Uqcrfs1 // ubiquinol-cytochrome c reductase, Rieske iron-sulfur polypep	Uqcrfs1	NM_001008888	0.00441449	-2.01281
Heart	10769436	FQ213916 // Mettl11b // methyltransferase like 11B // 13q22 // 289167	Mettl11b	FQ213916	0.00307221	-2.01437
Heart	10701792	AF347030 // Epm2a // epilepsy, progressive myoclonus type 2A // 1p1 // 114005	Epm2a	AF347030	0.00152136	-2.01728
Heart	10847283	NM_001106489 // Ndufs3 // NADH dehydrogenase (ubiquinone) Fe-S protein 3 // 3q24 // 295	Ndufs3	NM_001106489	0.00123587	-2.01729
Heart	10884278	NM_001008386 // Ispd // isoprenoid synthase domain containing // 6q16 // 493574 /// ENS	Ispd	NM_001008386	5.43018e-05	-2.01927
Heart	10940568	---		---	0.00013917	-2.01996
Heart	10823803	NM_198742 // Etfdh // electron-transferring-flavoprotein dehydrogenase // 2q32 // 29514	Etfdh	NM_198742	0.00298614	-2.02322
Heart	10778390	NM_012588 // Igfbp3 // insulin-like growth factor binding protein 3 // 14q21 // 24484 /	Igfbp3	NM_012588	0.000232344	-2.02686
Heart	10833593	---		---	0.00189854	-2.02855
Heart	10783981	NM_001108378 // Sdr39u1 // short chain dehydrogenase/reductase family 39U, member 1 //	Sdr39u1	NM_001108378	0.000975634	-2.03376
Heart	10748601	FQ214248 // Abca8a // ATP-binding cassette, subfamily A (ABC1), member 8a // 10q32.1 //	Abca8a	FQ214248	0.000140976	-2.03466
Heart	10723639	NM_001011557 // Tmem126a // transmembrane protein 126A // 1q32 // 293113 /// ENSRNOT000	Tmem126a	NM_001011557	0.00200257	-2.03489
Heart	10779350	XM_002725036 // Lrrc3b // leucine rich repeat containing 3B // 15p16 // 305705 /// XM_0	Lrrc3b	XM_002725036	0.0055038	-2.03505
Heart	10746399	NM_001034951 // Acsf2 // acyl-CoA synthetase family member 2 // 10q26 // 619561 /// ENS	Acsf2	NM_001034951	0.000398316	-2.03642
Heart	10846928	---		---	0.000920139	-2.03657
Heart	10758010	NM_001017486 // Gbas // glioblastoma amplified sequence // 12q13 // 498174 /// ENSRNOT0	Gbas	NM_001017486	0.000651926	-2.03712
Heart	10898147	NM_001130579 // Serhl2 // serine hydrolase-like 2 // 7q34 // 500911 /// ENSRNOT00000036	Serhl2	NM_001130579	0.00570274	-2.03859
Heart	10784065	NM_138517 // Gzmb // granzyme B // 15p12 // 171528 /// ENSRNOT00000041430 // Gzmb // gr	Gzmb	NM_138517	0.00857484	-2.03886
Heart	10861333	NM_012985 // Ndufa5 // NADH dehydrogenase (ubiquinone) 1 alpha subcomplex 5 // 4q22 //	Ndufa5	NM_012985	0.00145729	-2.03971
Heart	10741723	NM_001105775 // Pdia2 // protein disulfide isomerase family A, member 2 // 10q12 // 287	Pdia2	NM_001105775	4.11794e-05	-2.04008
Heart	10899756	NM_001108727 // Coq10a // coenzyme Q10 homolog A (S. cerevisiae) // 7q11 // 362810 ///	Coq10a	NM_001108727	0.00275071	-2.0405
Heart	10741629	NM_001109475 // Fam195a // family with sequence similarity 195, member A // 10q12 // 68	Fam195a	NM_001109475	0.00314451	-2.04354
Heart	10820308	NM_001191843 // Atp6ap1l // ATPase, H+ transporting, lysosomal accessory protein 1-like	Atp6ap1l	NM_001191843	0.00818301	-2.04581
Heart	10922002	XM_001067239 // Mut // methylmalonyl CoA mutase // 9q12 // 688517 /// ENSRNOT0000004459	Mut	XM_001067239	0.000174297	-2.05143
Heart	10926782	XM_001067239 // Mut // methylmalonyl CoA mutase // 9q12 // 688517 /// ENSRNOT0000004459	Mut	XM_001067239	0.000174297	-2.05143
Heart	10871769	---		---	0.00105223	-2.05484
Heart	10934024	NM_001199178 // Apoo // apolipoprotein O // Xq31 // 363474 /// FQ210589 // Apoo // apol	Apoo	NM_001199178	0.00123738	-2.05644
Heart	10863918	---		---	0.00859849	-2.05717
Heart	10801163	---		---	0.0036892	-2.05924
Heart	10767821	NM_001101011 // Ndufv3 // NADH dehydrogenase (ubiquinone) flavoprotein 3 // 20p12 // 64	Ndufv3	NM_001101011	0.000958805	-2.06332
Heart	10918586	NM_001014211 // Myzap // myocardial zonula adherens protein // 8q24 // 363091 /// ENSRN	Myzap	NM_001014211	0.000114498	-2.06647
Heart	10859919	NM_001191860 // Actr3b // ARP3 actin-related protein 3 homolog B (yeast) // 4q11 // 362	Actr3b	NM_001191860	0.000354216	-2.06841
Heart	10827454	NM_016986 // Acadm // acyl-CoA dehydrogenase, C-4 to C-12 straight chain // 2q45 // 241	Acadm	NM_016986	0.00195123	-2.06881
Heart	10774120	NM_001107239 // Adcy1 // adenylate cyclase 1 (brain) // 14q21 // 305509 /// ENSRNOT0000	Adcy1	NM_001107239	0.00240449	-2.07011
Heart	10805571	NM_001008343 // Timm21 // translocase of inner mitochondrial membrane 21 homolog (yeast	Timm21	NM_001008343	0.00178744	-2.07252
Heart	10867799	NM_001031663 // Fam82b // family with sequence similarity 82, member B // 5q13 // 50041	Fam82b	NM_001031663	0.000773687	-2.07274
Heart	10928486	ENSRNOT00000015852 // Ndufs1 // NADH dehydrogenase (ubiquinone) Fe-S protein 1 // 9q31	Ndufs1	ENSRNOT00000015852	0.00135695	-2.07305
Heart	10895508	NM_053594 // Ptprr // protein tyrosine phosphatase, receptor type, R // 7q22 // 94202 /	Ptprr	NM_053594	0.000146399	-2.07399
Heart	10770313	NM_001013185 // Adck3 // aarF domain containing kinase 3 // 13q26 // 360887 /// ENSRNOT	Adck3	NM_001013185	0.00363099	-2.07652
Heart	10851486	NM_001037974 // Jph2 // junctophilin 2 // 3q42 // 296345 /// ENSRNOT00000010939 // Jph2	Jph2	NM_001037974	0.00295429	-2.08011
Heart	10940472	---		---	0.00118912	-2.08401
Heart	10762792	ENSRNOT00000067975 // Acacb // acetyl-CoA carboxylase beta // 12q16 // 116719 /// NM_05	Acacb	ENSRNOT00000067975	0.00322514	-2.08636
Heart	10742213	NM_016991 // Adra1b // adrenergic, alpha-1B-, receptor // 10q21 // 24173 /// BC070920 /	Adra1b	NM_016991	0.00566981	-2.087
Heart	10746458	NM_001107039 // Sgca // sarcoglycan, alpha (dystrophin-associated glycoprotein) // 10q3	Sgca	NM_001107039	0.00409152	-2.09026
Heart	10913538	NM_001106860 // Spink8 // serine peptidase inhibitor, Kazal type 8 // 8q32 // 301016 //	Spink8	NM_001106860	0.00752991	-2.09139
Heart	10921166	NM_001106872 // Ccr1l1 // chemokine (C-C motif) receptor 1-like 1 // 8q32 // 301088 ///	Ccr1l1	NM_001106872	0.00081061	-2.09402
Heart	10898359	NM_013196 // Ppara // peroxisome proliferator activated receptor alpha // 7q34 // 25747	Ppara	NM_013196	0.0046338	-2.09758
Heart	10940534	---		---	0.00732366	-2.10039
Heart	10713450	XM_002725781 // LOC689961 // similar to ATP synthase lipid-binding protein, mitochondri	LOC689961	XM_002725781	0.00140018	-2.10134
Heart	10763225	ENSRNOT00000019907 // Cdh20 // cadherin 20 // 13p13 // 363948 /// NM_001012748 // Cdh20	Cdh20	ENSRNOT00000019907	0.00319659	-2.10746
Heart	10859101	NM_001085405 // Klrb1 // killer cell lectin-like receptor subfamily B, member 1 // 4q42	Klrb1	NM_001085405	0.000129935	-2.10852
Heart	10815137	NM_001025039 // LOC499602 // hypothetical protein LOC499602 // 2q26 // 499602 /// ENSRN	LOC499602	NM_001025039	0.00110908	-2.10918
Heart	10890691	ENSRNOT00000009028 // Sptb // spectrin, beta, erythrocytic // 6q24 // 314251 /// NM_212	Sptb	ENSRNOT00000009028	0.00245312	-2.11006
Heart	10751948	ENSRNOT00000067223 // Masp1 // mannan-binding lectin serine peptidase 1 // 11q23 // 640	Masp1	ENSRNOT00000067223	0.00125697	-2.11344
Heart	10729847	NM_001012072 // Ppp1r3c // protein phosphatase 1, regulatory subunit 3C // 1q53 // 3095	Ppp1r3c	NM_001012072	0.00143903	-2.11561
Heart	10855853	NM_001107863 // Ppm1k // protein phosphatase, Mg2+/Mn2+ dependent, 1K // 4q24 // 312381	Ppm1k	NM_001107863	0.00044614	-2.1165
Heart	10766588	NM_203336 // Esrrg // estrogen-related receptor gamma // 13q26 // 360896 /// ENSRNOT000	Esrrg	NM_203336	0.00849503	-2.11755
Heart	10725245	ENSRNOT00000022988 // Coq7 // coenzyme Q7 homolog, ubiquinone (yeast) // 1q35 // 25249	Coq7	ENSRNOT00000022988	0.000179972	-2.1179
Heart	10767016	NM_001009448 // Cdh19 // cadherin 19, type 2 // 13p12 // 360835 /// ENSRNOT00000044628	Cdh19	NM_001009448	0.00275396	-2.11799
Heart	10759402	ENSRNOT00000056680 // Pxmp2 // peroxisomal membrane protein 2 // 12q16 // 29533 /// NM_	Pxmp2	ENSRNOT00000056680	0.00149867	-2.11813
Heart	10940644	---		---	0.0016392	-2.11877
Heart	10884585	ENSRNOT00000006562 // Akap6 // A kinase (PRKA) anchor protein 6 // 6q23 // 64553 /// NM	Akap6	ENSRNOT00000006562	0.00620944	-2.13187
Heart	10917448	NM_017075 // Acat1 // acetyl-CoA acetyltransferase 1 // 8q24.1 // 25014 /// ENSRNOT0000	Acat1	NM_017075	0.000252478	-2.13557
Heart	10939919	NM_053428 // Fgf13 // fibroblast growth factor 13 // Xq36 // 84488 /// AF271786 // Fgf1	Fgf13	NM_053428	0.00366286	-2.13932
Heart	10888785	NM_001106709 // Slc4a1ap // solute carrier family 4 (anion exchanger), member 1, adapto	Slc4a1ap	NM_001106709	0.00186213	-2.14051
Heart	10833289	NM_012874 // Ros1 // c-ros oncogene 1 , receptor tyrosine kinase // 20q11 // 25346 ///	Ros1	NM_012874	0.00666573	-2.14533
Heart	10795108	NM_001106111 // Acot13 // acyl-CoA thioesterase 13 // 17p11 // 291135 /// ENSRNOT000000	Acot13	NM_001106111	0.00436659	-2.15024
Heart	10881989	XM_001075996 // Rnf207 // ring finger protein 207 // 5q36 // 691246 /// ENSRNOT00000046	Rnf207	XM_001075996	0.00683107	-2.15061
Heart	10781451	NM_001108387 // Sucla2 // succinate-CoA ligase, ADP-forming, beta subunit // 15p11-q11	Sucla2	NM_001108387	0.000564382	-2.15632
Heart	10911976	NM_019267 // Bckdhb // branched chain keto acid dehydrogenase E1, beta polypeptide // 8	Bckdhb	NM_019267	0.000840926	-2.15687
Heart	10866067	NM_001012649 // Klri1 // killer cell lectin-like receptor family I member 1 // 4q42 //	Klri1	NM_001012649	4.98494e-05	-2.15926
Heart	10901563	ENSRNOT00000007305 // Chpt1 // choline phosphotransferase 1 // 7q13 // 362866 /// NM_00	Chpt1	ENSRNOT00000007305	0.00207668	-2.16596
Heart	10770680	NM_001107201 // Prox1 // prospero homeobox 1 // 13q27 // 305066 /// ENSRNOT00000004905	Prox1	NM_001107201	0.00135194	-2.16629
Heart	10703045	NM_012697 // Slc22a1 // solute carrier family 22 (organic cation transporter), member 1	Slc22a1	NM_012697	0.00455424	-2.17691
Heart	10719863	NM_012782 // Bckdha // branched chain ketoacid dehydrogenase E1, alpha polypeptide // 1	Bckdha	NM_012782	0.00191906	-2.17818
Heart	10849156	ENSRNOT00000064663 // Frmd5 // FERM domain containing 5 // 3q35 // 311362 /// ENSRNOT00	Frmd5	ENSRNOT00000064663	0.00888621	-2.18361
Heart	10778486	NM_012545 // Ddc // dopa decarboxylase (aromatic L-amino acid decarboxylase) // 14q21 /	Ddc	NM_012545	0.00096179	-2.18696
Heart	10813271	NM_001127580 // Oxct1 // 3-oxoacid CoA transferase 1 // 2q16 // 690163 /// BC166478 //	Oxct1	NM_001127580	0.00144896	-2.19376
Heart	10726611	NM_078623 // Echs1 // enoyl CoA hydratase, short chain, 1, mitochondrial // 1q41 // 140	Echs1	NM_078623	0.000106559	-2.19636
Heart	10791677	NM_012820 // Acsl1 // acyl-CoA synthetase long-chain family member 1 // 16q11 // 25288	Acsl1	NM_012820	0.00490505	-2.2003
Heart	10871737	NM_001107976 // Nt5c1a // 5'-nucleotidase, cytosolic IA // 5q36 // 313574 /// ENSRNOT00	Nt5c1a	NM_001107976	0.00197904	-2.20278
Heart	10855637	NM_147211 // Wipf3 // WAS/WASL interacting protein family, member 3 // 4q24 // 259242 /	Wipf3	NM_147211	0.00257276	-2.20362
Heart	10826828	ENSRNOT00000014658 // Hadh // hydroxyacyl-CoA dehydrogenase // 2q43 // 113965 /// NM_05	Hadh	ENSRNOT00000014658	0.000790474	-2.21213
Heart	10832482	NM_001007008 // Chchd10 // coiled-coil-helix-coiled-coil-helix domain containing 10 //	Chchd10	NM_001007008	0.00298615	-2.21523
Heart	10846604	---		---	0.000487283	-2.22478
Heart	10854417	NM_001013084 // Akr1b10 // aldo-keto reductase family 1, member B10 (aldose reductase)	Akr1b10	NM_001013084	0.000947889	-2.238
Heart	10717359	NM_021666 // Trdn // triadin // 1p11 // 59299 /// ENSRNOT00000017428 // Trdn // triadin	Trdn	NM_021666	0.00789202	-2.24319
Heart	10887481	XM_002726771 // LOC691485 // hypothetical protein LOC691485 // 6q32 // 691485 /// ENSRN	LOC691485	XM_002726771	0.000969811	-2.25685
Heart	10814105	NM_001008770 // Cmbl // carboxymethylenebutenolidase homolog (Pseudomonas) // 2q22 // 3	Cmbl	NM_001008770	0.00120698	-2.25874
Heart	10821556	NM_001013157 // Nnt // nicotinamide nucleotide transhydrogenase // 2q16 // 310378 /// E	Nnt	NM_001013157	0.000731937	-2.26816
Heart	10829771	NM_001134576 // RGD1306739 // similar to RIKEN cDNA 1700040L02 // 20p11 // 361834 /// E	RGD1306739	NM_001134576	0.00328769	-2.2727
Heart	10809251	NM_001035257 // Coq9 // coenzyme Q9 homolog (S. cerevisiae) // 19p12 // 498909 /// ENSR	Coq9	NM_001035257	0.00220929	-2.27335
Heart	10715364	ENSRNOT00000022309 // Got1 // glutamic-oxaloacetic transaminase 1, soluble (aspartate a	Got1	ENSRNOT00000022309	0.00190124	-2.29361
Heart	10900793	NM_053684 // Hcn2 // hyperpolarization activated cyclic nucleotide-gated potassium chan	Hcn2	NM_053684	0.00526503	-2.29585
Heart	10746583	ENSRNOT00000009815 // Atp5g1 // ATP synthase, H+ transporting, mitochondrial Fo complex	Atp5g1	ENSRNOT00000009815	0.000717115	-2.29906
Heart	10868125	ENSRNOT00000068028 // Rragd // Ras-related GTP binding D // 5q21 // 297960 /// NM_00110	Rragd	ENSRNOT00000068028	0.001695	-2.30305
Heart	10759034	NM_022512 // Acads // acyl-CoA dehydrogenase, C-2 to C-3 short chain // 12q16 // 64304	Acads	NM_022512	0.00113866	-2.30338
Heart	10752679	NM_001047102 // Cadm2 // cell adhesion molecule 2 // 11p12 // 360687 /// ENSRNOT0000004	Cadm2	NM_001047102	0.00276493	-2.31237
Heart	10931047	XM_002727158 // LOC363331 // similar to plasma membrane associated protein, S3-12 // --	LOC363331	XM_002727158	0.00914864	-2.31277
Heart	10765383	XM_001075923 // RGD1564387 // similar to RIKEN cDNA C030014K22 gene // 13q23 // 498269	RGD1564387	XM_001075923	0.001852	-2.32063
Heart	10888852	NM_001013217 // Trim54 // tripartite motif-containing 54 // 6q14 // 362708 /// BC083706	Trim54	NM_001013217	0.00826956	-2.32215
Heart	10881140	NM_001013936 // Slc25a34 // solute carrier family 25, member 34 // 5q36 // 298606 /// E	Slc25a34	NM_001013936	0.00260484	-2.32492
Heart	10777350	NM_001134604 // Cytl1 // cytokine like 1 // 14q21 // 498392 /// ENSRNOT00000035427 // C	Cytl1	NM_001134604	0.0078854	-2.33384
Heart	10891120	NM_031057 // Aldh6a1 // aldehyde dehydrogenase 6 family, member A1 // 6q31 // 81708 ///	Aldh6a1	NM_031057	0.000508638	-2.33426
Heart	10706326	ENSRNOT00000023942 // Nkg7 // natural killer cell group 7 sequence // 1q22 // 171062 //	Nkg7	ENSRNOT00000023942	0.00671985	-2.33651
Heart	10782144	NM_001100685 // Clybl // citrate lyase beta like // 15q25 // 306198 /// ENSRNOT00000018	Clybl	NM_001100685	0.0034168	-2.34074
Heart	10872887	---		---	0.00293406	-2.34275
Heart	10940671	---		---	0.00423514	-2.34277
Heart	10833784	XM_001069261 // Armc2 // armadillo repeat containing 2 // 20q13 // 499470 /// ENSRNOT00	Armc2	XM_001069261	0.000838247	-2.35019
Heart	10817331	NM_001106449 // Tmod4 // tropomodulin 4 // 2q34 // 295261 /// ENSRNOT00000028630 // Tmo	Tmod4	NM_001106449	0.000178122	-2.35166
Heart	10884476	XM_001078383 // RGD1559629 // similar to H+ ATP synthase // 6q22 // 366614 /// ENSRNOT0	RGD1559629	XM_001078383	0.00310223	-2.35302
Heart	10940453	---		---	0.000261264	-2.3549
Heart	10712758	FQ217198 // Nudt8 // nudix (nucleoside diphosphate linked moiety X)-type motif 8 // 1q4	Nudt8	FQ217198	0.00582006	-2.36856
Heart	10811160	NM_001008893 // Ldhd // lactate dehydrogenase D // 19q12 // 307858 /// ENSRNOT000000448	Ldhd	NM_001008893	0.000569573	-2.37592
Heart	10836877	ENSRNOT00000002072 // Pdk1 // pyruvate dehydrogenase kinase, isozyme 1 // 3q22 // 11655	Pdk1	ENSRNOT00000002072	0.000726689	-2.37733
Heart	10706559	XM_001077685 // Lrrc4b // leucine rich repeat containing 4B // 1q22 // 308571 /// ENSRN	Lrrc4b	XM_001077685	0.00677669	-2.38644
Heart	10794360	NM_001191556 // Wnk2 // WNK lysine deficient protein kinase 2 // 17p14 // 306811 /// EN	Wnk2	NM_001191556	0.00150165	-2.38866
Heart	10852884	NM_001109216 // Asb10 // ankyrin repeat and SOCS box-containing 10 // 4q11 // 499972 //	Asb10	NM_001109216	0.00191824	-2.39281
Heart	10769998	NM_012505 // Atp1a2 // ATPase, Na+/K+ transporting, alpha 2 polypeptide // 13q24-q26 //	Atp1a2	NM_012505	0.00167937	-2.39511
Heart	10938488	NM_001037367 // Asb12 // ankyrin repeat and SOCS box-containing 12 // Xq31 // 503446 //	Asb12	NM_001037367	0.00719968	-2.41135
Heart	10736764	NM_001107028 // Unc45b // unc-45 homolog B (C. elegans) // 10q26 // 303373 /// ENSRNOT0	Unc45b	NM_001107028	0.0088384	-2.41334
Heart	10762108	NM_001159625 // Tmem116 // transmembrane protein 116 // 12q16 // 690442 /// ENSRNOT0000	Tmem116	NM_001159625	0.00277178	-2.41395
Heart	10751393	FQ217730 // Fbxo40 // F-box protein 40 // 11q22 // 363790 /// ENSRNOT00000003340 // Fbx	Fbxo40	FQ217730	0.0084809	-2.42307
Heart	10719442	FQ214825 // Ckm // creatine kinase, muscle // 1q21 // 24265	Ckm	FQ214825	0.00267204	-2.42486
Heart	10940635	---		---	0.00436784	-2.42644
Heart	10880824	NM_001106694 // Pink1 // PTEN induced putative kinase 1 // 5q36 // 298575 /// ENSRNOT00	Pink1	NM_001106694	0.000280829	-2.44432
Heart	10909621	ENSRNOT00000030152 // Scn4b // sodium channel, voltage-gated, type IV, beta // 8q22 //	Scn4b	ENSRNOT00000030152	0.00819458	-2.44922
Heart	10772986	ENSRNOT00000006071 // Ppargc1a // peroxisome proliferator-activated receptor gamma, coa	Ppargc1a	ENSRNOT00000006071	0.00131635	-2.44924
Heart	10799848	ENSRNOT00000057732 // Nebl // nebulette // 17q12.3 // 307189 /// ENSRNOT00000068553 //	Nebl	ENSRNOT00000057732	0.00892776	-2.45668
Heart	10799558	ENSRNOT00000024362 // Phyh // phytanoyl-CoA 2-hydroxylase // 17q12.3 // 114209 /// NM_0	Phyh	ENSRNOT00000024362	0.000908496	-2.46547
Heart	10872770	ENSRNOT00000067524 // Trim63 // tripartite motif-containing 63 // 5q36 // 140939 /// NM	Trim63	ENSRNOT00000067524	0.00140408	-2.46757
Heart	10903906	NM_001025008 // Klhl38 // kelch-like 38 (Drosophila) // 7q33 // 314996 /// ENSRNOT00000	Klhl38	NM_001025008	0.0038153	-2.47063
Heart	10792354	ENSRNOT00000064070 // Ank1 // ankyrin 1, erythrocytic // 16q12.5 // 306570 /// NM_00110	Ank1	ENSRNOT00000064070	0.00793428	-2.48918
Heart	10754120	NM_017242 // Lsamp // limbic system-associated membrane protein // 11q21 // 29561 /// E	Lsamp	NM_017242	0.00096525	-2.4968
Heart	10754931	NM_053995 // Bdh1 // 3-hydroxybutyrate dehydrogenase, type 1 // 11q22 // 117099 /// ENS	Bdh1	NM_053995	0.00351764	-2.50201
Heart	10911742	NM_001108170 // Klhl31 // kelch-like 31 (Drosophila) // 8q31 // 315833 /// ENSRNOT00000	Klhl31	NM_001108170	0.00731397	-2.50529
Heart	10934569	ENSRNOT00000003463 // Fgf16 // fibroblast growth factor 16 // Xq31 // 60464 /// NM_0218	Fgf16	ENSRNOT00000003463	0.00638447	-2.50721
Heart	10891888	NM_001011984 // Asb2 // ankyrin repeat and SOCS box-containing 2 // 6q32 // 299266 ///	Asb2	NM_001011984	0.00478387	-2.52011
Heart	10940658	---		---	0.00819936	-2.52445
Heart	10773002	---		---	0.00148137	-2.52837
Heart	10769488	ENSRNOT00000003976 // Xcl1 // chemokine (C motif) ligand 1 // 13q23 // 171371 /// NM_13	Xcl1	ENSRNOT00000003976	0.000507626	-2.53294
Heart	10940649	---		---	0.000317004	-2.5351
Heart	10819318	NM_080399 // Ddit4l // DNA-damage-inducible transcript 4-like // 2q44 // 140582 /// AF3	Ddit4l	NM_080399	0.00041362	-2.54334
Heart	10702450	NM_001109333 // Lrrc14b // leucine rich repeat containing 14B // 1p11 // 502225 /// ENS	Lrrc14b	NM_001109333	0.00245008	-2.54508
Heart	10836271	ENSRNOT00000007335 // Kcnj3 // potassium inwardly-rectifying channel, subfamily J, memb	Kcnj3	ENSRNOT00000007335	0.00885429	-2.56697
Heart	10898968	ENSRNOT00000013374 // Pfkm // phosphofructokinase, muscle // 7q36 // 65152 /// NM_03171	Pfkm	ENSRNOT00000013374	0.001222	-2.59747
Heart	10708544	NM_001108491 // Me3 // malic enzyme 3, NADP(+)-dependent, mitochondrial // 1q32 // 3616	Me3	NM_001108491	0.000288081	-2.60127
Heart	10931678	NM_031115 // Sctr // secretin receptor // --- // 81779 /// BC081781 // Sctr // secretin	Sctr	NM_031115	0.00814358	-2.62441
Heart	10765850	ENSRNOT00000066509 // Spta1 // spectrin, alpha, erythrocytic 1 (elliptocytosis 2) // 13	Spta1	ENSRNOT00000066509	0.0031178	-2.63091
Heart	10888620	NM_001013942 // Clip4 // CAP-GLY domain containing linker protein family, member 4 // 6	Clip4	NM_001013942	0.00190318	-2.63273
Heart	10775805	NM_001012034 // Art3 // ADP-ribosyltransferase 3 // 14p22 // 305235 /// ENSRNOT00000052	Art3	NM_001012034	0.00614581	-2.63744
Heart	10887826	NM_001044269 // Tmem196 // transmembrane protein 196 // 6q33 // 500750 /// ENSRNOT00000	Tmem196	NM_001044269	0.00313122	-2.64486
Heart	10805396	NM_001107372 // Kcng2 // potassium voltage-gated channel, subfamily G, member 2 // 18q1	Kcng2	NM_001107372	0.00451649	-2.66151
Heart	10722005	NM_031358 // Kcnj11 // potassium inwardly rectifying channel, subfamily J, member 11 //	Kcnj11	NM_031358	0.000696221	-2.66314
Heart	10912567	ENSRNOT00000010992 // Ky // kyphoscoliosis peptidase // 8q32 // 315962 /// NM_001108180	Ky	ENSRNOT00000010992	0.0019623	-2.66547
Heart	10780393	NM_001106037 // Fitm1 // fat storage-inducing transmembrane protein 1 // 15p13 // 29022	Fitm1	NM_001106037	0.00530828	-2.67432
Heart	10913590	---		---	0.000608022	-2.69082
Heart	10889753	---		---	0.000627875	-2.71256
Heart	10742989	FQ224413 // Obscn // obscurin, cytoskeletal calmodulin and titin-interacting RhoGEF //	Obscn	FQ224413	0.00127629	-2.71616
Heart	10929732	NM_001108231 // Asb18 // ankyrin repeat and SOCS box-containing 18 // 9q35 // 316614 //	Asb18	NM_001108231	0.000145769	-2.71961
Heart	10713480	ENSRNOT00000028749 // Macrod1 // MACRO domain containing 1 // 1q43 // 246233 /// NM_139	Macrod1	ENSRNOT00000028749	0.000980153	-2.73216
Heart	10732824	NM_012957 // Gabrb2 // gamma-aminobutyric acid (GABA) A receptor, beta 2 // 10q21 // 25	Gabrb2	NM_012957	0.000976234	-2.7375
Heart	10723284	NM_001191627 // Fsd2 // fibronectin type III and SPRY domain containing 2 // 1q31 // 30	Fsd2	NM_001191627	0.00618592	-2.74927
Heart	10750996	NM_001025032 // Cd96 // CD96 molecule // 11q21 // 498079 /// ENSRNOT00000035485 // Cd96	Cd96	NM_001025032	0.000401423	-2.77029
Heart	10732839	---		---	0.00237879	-2.77387
Heart	10762429	ENSRNOT00000001490 // Tesc // tescalcin // 12q16 // 288689	Tesc	ENSRNOT00000001490	0.00257992	-2.77821
Heart	10825890	ENSRNOT00000025689 // Gstm7 // glutathione S-transferase, mu 7 // 2q34 // 81869 /// NM_	Gstm7	ENSRNOT00000025689	9.48703e-05	-2.78353
Heart	10806461	NM_001110810 // Mylk3 // myosin light chain kinase 3 // 19q11 // 291926 /// ENSRNOT0000	Mylk3	NM_001110810	0.0089642	-2.81018
Heart	10735331	NM_012949 // Eno3 // enolase 3, beta, muscle // 10q24 // 25438 /// ENSRNOT00000005612 /	Eno3	NM_012949	0.00539318	-2.82114
Heart	10785031	NM_001107276 // Piwil2 // piwi-like 2 (Drosophila) // 15p11 // 306011 /// ENSRNOT000000	Piwil2	NM_001107276	0.000151586	-2.83903
Heart	10789477	NM_001013054 // Adprhl1 // ADP-ribosylhydrolase like 1 // 16q12.5 // 290880 /// ENSRNOT	Adprhl1	NM_001013054	0.00487609	-2.85071
Heart	10819874	NM_181769 // Tnni3k // TNNI3 interacting kinase // 2q45 // 295531 /// AY303692 // Tnni3	Tnni3k	NM_181769	0.00410395	-2.86125
Heart	10872283	AF529211 // Fndc5 // fibronectin type III domain containing 5 // 5q36 // 260327	Fndc5	AF529211	0.00192633	-2.87926
Heart	10784747	NM_012767 // Gnrh1 // gonadotropin-releasing hormone 1 (luteinizing-releasing hormone)	Gnrh1	NM_012767	3.60573e-05	-2.87938
Heart	10864367	ENSRNOT00000047453 // Lmod3 // leiomodin 3 (fetal) // 4q34 // 500267	Lmod3	ENSRNOT00000047453	0.00390977	-2.88697
Heart	10892309	NM_001126280 // RGD1310269 // hypothetical LOC314472 // 6q32 // 314472 /// ENSRNOT00000	RGD1310269	NM_001126280	0.00167437	-2.8947
Heart	10718944	NM_181479 // Kir3dl1 // killer cell immunoglobulin-like receptor, three domains, long c	Kir3dl1	NM_181479	1.14409e-05	-2.89746
Heart	10913803	NM_001012001 // Lrrc2 // leucine rich repeat containing 2 // 8q32 // 301033 /// ENSRNOT	Lrrc2	NM_001012001	0.0033113	-2.8996
Heart	10861132	NM_001109222 // Ppp1r3a // protein phosphatase 1, regulatory subunit 3A // 4q21 // 5000	Ppp1r3a	NM_001109222	0.00102349	-2.90121
Heart	10712763	NM_001011937 // Doc2g // double C2, gamma // 1q42 // 293654 /// ENSRNOT00000024353 // D	Doc2g	NM_001011937	0.00196258	-2.92989
Heart	10859164	NM_012745 // Klrd1 // killer cell lectin-like receptor, subfamily D, member 1 // 4q42 /	Klrd1	NM_012745	0.000277065	-2.93209
Heart	10829888	NM_138530 // Pbld // phenazine biosynthesis-like protein domain containing // 20p11 //	Pbld	NM_138530	6.29308e-06	-2.93304
Heart	10798624	ENSRNOT00000046953 // LOC681290 // T-cell receptor gamma chain C region 5/10-13-like //	LOC681290	ENSRNOT00000046953	0.000121285	-2.93444
Heart	10853995	BC097405 // Asb15 // ankyrin repeat and SOCS box-containing protein 15 // 4q22 // 50005	Asb15	BC097405	0.00172681	-2.95017
Heart	10790490	BC083721 // Ldb3 // LIM domain binding 3 // 16p16-p15 // 498587 /// FQ217970 // Ldb3 //	Ldb3	BC083721	0.00801704	-2.95458
Heart	10874860	NM_001108001 // RGD1304931 // similar to RIKEN cDNA 2310042D19 // 5q36 // 313776 /// EN	RGD1304931	NM_001108001	0.0037625	-2.97383
Heart	10817547	NM_001012080 // Hfe2 // hemochromatosis type 2 (juvenile) // 2q34 // 310681 /// ENSRNOT	Hfe2	NM_001012080	0.00678522	-2.9804
Heart	10707548	AB191343 // LOC308670 // pink-eyed dilution // 1q22 // 308670	LOC308670	AB191343	7.96494e-05	-2.98183
Heart	10765413	NM_031765 // Rxrg // retinoid X receptor gamma // 13q24 // 83574 /// ENSRNOT00000006117	Rxrg	NM_031765	0.000975568	-2.98317
Heart	10713382	NM_012638 // Pygm // phosphorylase, glycogen, muscle // 1q43 // 24701 /// ENSRNOT000000	Pygm	NM_012638	0.00334017	-2.99859
Heart	10870847	ENSRNOT00000010645 // Rab3b // RAB3B, member RAS oncogene family // 5q35 // 81755 /// N	Rab3b	ENSRNOT00000010645	0.00185627	-2.99995
Heart	10799622	NM_001037543 // Cdnf // cerebral dopamine neurotrophic factor // 17q12.3 // 361276 ///	Cdnf	NM_001037543	0.0019293	-3.02298
Heart	10744324	ENSRNOT00000023256 // Slc2a4 // solute carrier family 2 (facilitated glucose transporte	Slc2a4	ENSRNOT00000023256	0.00279416	-3.02406
Heart	10850645	NM_001106524 // Acss1 // acyl-CoA synthetase short-chain family member 1 // 3q41 // 296	Acss1	NM_001106524	0.000833592	-3.05401
Heart	10830300	NM_001106392 // Hs3st5 // heparan sulfate (glucosamine) 3-O-sulfotransferase 5 // 20q12	Hs3st5	NM_001106392	2.86115e-05	-3.06572
Heart	10745631	NM_031116 // Ccl5 // chemokine (C-C motif) ligand 5 // 10q26 // 81780 /// ENSRNOT000000	Ccl5	NM_031116	0.0046038	-3.07164
Heart	10818245	ENSRNOT00000050149 // Kcna2 // potassium voltage-gated channel, shaker-related subfamil	Kcna2	ENSRNOT00000050149	0.000142137	-3.08318
Heart	10827484	ENSRNOT00000030341 // Tnni3k // TNNI3 interacting kinase // 2q45 // 295531 /// NM_18176	Tnni3k	ENSRNOT00000030341	0.00900887	-3.10848
Heart	10840300	---		---	1.75012e-05	-3.11353
Heart	10761201	ENSRNOT00000032250 // Trim50 // tripartite motif-containing 50 // 12q12 // 288596 /// N	Trim50	ENSRNOT00000032250	0.00128847	-3.12661
Heart	10726669	NM_012786 // Cox8b // cytochrome c oxidase, subunit VIIIb // 1q41 // 25250 /// ENSRNOT0	Cox8b	NM_012786	0.0079766	-3.15972
Heart	10819537	---		---	6.34185e-05	-3.17467
Heart	10765124	ENSRNOT00000004386 // Myoc // myocilin // 13q22 // 81523 /// NM_030865 // Myoc // myoci	Myoc	ENSRNOT00000004386	0.00104175	-3.17672
Heart	10937709	NM_001106962 // Asb11 // ankyrin repeat and SOCS box-containing 11 // Xq21 // 302666 //	Asb11	NM_001106962	0.00275924	-3.19342
Heart	10914424	NM_001106868 // Hhatl // hedgehog acyltransferase-like // 8q32 // 301073 /// ENSRNOT000	Hhatl	NM_001106868	0.00316348	-3.21338
Heart	10825209	ENSRNOT00000000109 // Cd160 // CD160 molecule // 2q34 // 502585	Cd160	ENSRNOT00000000109	0.000375586	-3.23541
Heart	10721344	NM_001106255 // RGD1309036 // hypothetical LOC292874 // 1q22 // 292874 /// ENSRNOT00000	RGD1309036	NM_001106255	3.86304e-05	-3.27736
Heart	10940475	---		---	0.00412761	-3.29906
Heart	10733582	NM_130739 // Acsl6 // acyl-CoA synthetase long-chain family member 6 // 10q22 // 117243	Acsl6	NM_130739	0.00131792	-3.29963
Heart	10740567	NM_001106974 // Rbfox1 // RNA binding protein, fox-1 homolog (C. elegans) 1 // 10q12 //	Rbfox1	NM_001106974	0.00046656	-3.31586
Heart	10701853	NM_001135859 // Txlnb // taxilin beta // 1p12 // 308622 /// ENSRNOT00000016553 // Txlnb	Txlnb	NM_001135859	0.00205414	-3.32844
Heart	10801978	XM_225905 // RGD1305184 // similar to CDNA sequence BC023105 // 18q12.1 // 307412 /// E	RGD1305184	XM_225905	0.00046913	-3.3597
Heart	10732197	NM_001191589 // Rpl3l // ribosomal protein L3-like // 10q12 // 287122 /// FQ224678 // R	Rpl3l	NM_001191589	0.00492358	-3.38494
Heart	10772147	NM_001108860 // Tecrl // trans-2,3-enoyl-CoA reductase-like // 14p21 // 364134 /// ENSR	Tecrl	NM_001108860	0.00689642	-3.4001
Heart	10771649	NM_182952 // Cxcl11 // chemokine (C-X-C motif) ligand 11 // 14p22 // 305236 /// ENSRNOT	Cxcl11	NM_182952	0.000433724	-3.45502
Heart	10711944	NM_001143756 // Lrrc27 // leucine rich repeat containing 27 // 1q41 // 499281 /// ENSRN	Lrrc27	NM_001143756	7.34071e-05	-3.64518
Heart	10875300	NM_017139 // Penk // proenkephalin // 5q12 // 29237 /// ENSRNOT00000011892 // Penk // p	Penk	NM_017139	0.00381628	-3.67136
Heart	10818606	NM_001109637 // Lrrc39 // leucine rich repeat containing 39 // 2q41 // 691307 /// ENSRN	Lrrc39	NM_001109637	0.00316679	-3.67208
Heart	10859095	NM_001085403 // Klrb1c // killer cell lectin-like receptor subfamily B member 1C // ---	Klrb1c	NM_001085403	7.46667e-05	-3.68196
Heart	10734701	ENSRNOT00000065255 // Dhrs7c // dehydrogenase/reductase (SDR family) member 7C // 10q24	Dhrs7c	ENSRNOT00000065255	0.000524986	-3.73079
Heart	10865552	NM_021858 // Gnb3 // guanine nucleotide binding protein (G protein), beta polypeptide 3	Gnb3	NM_021858	0.000136467	-3.76636
Heart	10783686	NM_017239 // Myh6 // myosin, heavy chain 6, cardiac muscle, alpha // 15p13 // 29556 ///	Myh6	NM_017239	0.00738171	-3.85602
Heart	10786312	NM_001170749 // Asb14 // ankyrin repeat and SOCS box-containing 14 // 16p16 // 680076 /	Asb14	NM_001170749	0.00141211	-3.95877
Heart	10792621	NM_001169141 // Myom2 // myomesin 2 // 16q12.5 // 306616 /// ENSRNOT00000015908 // Myom	Myom2	NM_001169141	0.00343329	-3.97863
Heart	10706792	NM_181369 // Hrc // histidine rich calcium binding protein // 1q22 // 292905 /// ENSRNO	Hrc	NM_181369	0.00151856	-3.97902
Heart	10784059	NM_134332 // Gzmc // granzyme C // 15p12 // 171290 /// U57062 // Gzmc // granzyme C //	Gzmc	NM_134332	0.000495653	-3.98822
Heart	10827094	ENSRNOT00000045855 // Gbp1 // guanylate binding protein 1, interferon-inducible // 2q44	Gbp1	ENSRNOT00000045855	0.000311854	-4.13909
Heart	10730475	NM_020094 // Kcnip2 // Kv channel-interacting protein 2 // 1q54 // 56817 /// ENSRNOT000	Kcnip2	NM_020094	0.00153898	-4.35354
Heart	10778220	ENSRNOT00000018227 // Pgam2 // phosphoglycerate mutase 2 (muscle) // 14q21-q22 // 24959	Pgam2	ENSRNOT00000018227	0.00191448	-4.38744

## Sheet: Genes not clustered at TcMax
Literature review of 27 DEGs not functionally clustered by DAVID at Tc,Max*. ADP, adenosine diphosphate; DAVID, database for annotation, visualization, and integrated discovery; DEG, differentially expressed gene; Ensembl (European Molecular Biology Laboratory-European Bioinformatics Institute and Wellcome Trust Sanger Institute, release 75, Feb 2014); PF, protein folding; RA, regulation of apopt…
			Fold change from control (unheated)
Transcript ID	Gene Symbol	Functional Process	Heart	Liver	Kidney	Lung	Comments
10831298	Hspa1b	PF	31.7	67.9	24	35.9	Similar to DnaJ(Hsp40) homolog. See Table 2.
10702405	Dnaja4	Other	2.7	20.8	5.6	4.9	Subfamily A, member 4
10909360	SNORD14	PF	13	16.4	6.3	12.9	In mice, SNORD14 is transcribed from intro regions of HSC70 pre-message; biological relationship unknown in rats [42] [43]
10909356	SNORD14	PF	10.9	19.1	8.5	12
10909358	SNORD14	PF	9.7	17.8	4	3.6
10725112	ENSRNOG00000035002	Unknown	6.5	14.2	5.7	3.7	Uncharacterized
10887821	ENSRNOG00000026988	Unknown	6.5	4.9	3.8	3.7	Uncharacterized
10750282	Slc5a3	PF	5.5	19.4	2.4	5.4	Inositol transporter, chemical chaperone [44]
10760008	Uspl1	PF	5.2	9	5	5.2	Ubiquitin-specific peptidase like 1, SUMO isopeptidase [51]
10778196	Ccdc117	RA	4.9	3.8	2.9	5	Coiled-coil-domain–containing protein Uncharacterized (Ensembl)
10716936	MGC95208	RA	4.8	2.9	2.3	3.6	See Table 2.
10717920	LOC683722	Other	4.6	2.4	2.7	2.5	Tagap1, T-cell activation GTPase activating protein, 714 AA [53]
10778721	Ahsa2	PF	4.2	4.7	5.5	7.6	AHA1, activator of HSP90 ATPase homolog 2 [45]
10908133	Chordc1	PF	3.8	4.5	3.9	6.1	Zinc-binding protein [46] and novel ADP-dependent HSP90-interacting protein [47]
10919041	Fam46a	Other	3.7	4.7	3.2	4	Fam46 proteins seem to be involved in TGF-β signaling [54]
10726929	Dusp8	Unknown	3.6	4.9	2.8	2.5	Involved in arsenite-induced oxidative stress and apoptosis [52]
10768346	Rgs1	RA	2.9	3	3.1	3.2	Inhibits signal transduction by increasing the GTPase activity of G protein alpha subunits [55]
10722718	Arrdc4	Other	2.8	2.9	2.6	2.6	Arrestin domain-containing protein 4, 300 AA; also known as liver regeneration-related protein (Ensembl)
10722720	Arrdc4	Other	2.5	3.2	2.9	2.6
10768538	Swt1	Other	2.8	3.6	2.7	2.7	Swt1 RNA endoribonuclease homolog, 910 AA; role in transcription-based protein on homology (Ensembl) [56]
10766724	ENSRNOG00000037726	Unknown	2.5	4.7	3	3.7	Pseudogene (Ensembl)
10808461	Banp	PF/RA	2.4	3	2.8	2.5	BTG3-associated nuclear protein, also known as SMAR1, tumor suppressor and negative regulator of p53 transcription [48, 49]. HSP70 binds to untranslated regions of SMAR1 and regulates its mRNA stability [50]
10819298	ENSRNOG00000036938	Unknown	2.4	3.3	2.1	2.9	Pseudogene (Ensembl)
10869541	LOC500476	PF	2.4	3.4	2.4	3.1	Similar to Hsp8
10914074	Azi2	Other	2.3	2.1	2	3.3	NAP1, toll like receptor pathways [57]
10934095	ENSRNOG00000038117	Unknown	2.1	4	2	2.6	Uncharacterized
10878034	RGD1561150	PF	2.1	3	2.1	2.6	Similar to CPN10-like protein
