# Supplementary material for: Patterns of gene expression associated with recovery and injury in heat-stressed rats
Source: BMC Genomics. 2014 Dec 3;15(1):1058. doi: 10.1186/1471-2164-15-1058 (PMC4302131; doi:10.1186/1471-2164-15-1058)
Supplement: Supplementary file 7 — Additional file 7: Table S6: Table listing the enriched GO terms by organ at Tc,Max, 24 hours, and 48 hours. (XLSX 209 KB) [file 12864_2014_6768_MOESM7_ESM.xlsx]

## Sheet: Summary
Additional File 7: Enriched gene ontology (GO) terms from gene set analyses (worksheets list enriched GO terms at Tc,Max, 24 hours, and 48 hours)
Summary of Gene Set Analysis
Tissue	Tc,Max	24 h	48 h
HEART	223	10	486
LIVER	105	6	2
LUNG	127	0	0
KIDNEY	321	0	0

## Sheet: GO-TcMax
	Gene set analysis was conducted in Partek on DEGs found at Tc,Max. Only gene sets with <500 members were considered, where ≤4 members were present in the gene lists. Further, only gene sets enriched ≥2-fold (p<0.05) were included in the table. Gray-colored cells represent the gene ontology (GO) terms common to all 4 organs (consensus heat-stress response [HSR]); white-colored cells contain terms …																						consensus HSR
																							common HSR
																							unique to heart
																							unique to liver
																							unique to kidney
																							unique to lung
				HEART									LIVER									KIDNEY									LUNG
	function	type	GO ID	Enrichment Score	Enrichment p-value	% genes in group that are present	Condition * Time score	Heat * 3 vs. Control * 3 score	# genes in list, in group	# genes not in list, in group	# genes in list, not in group	# genes not in list, not in group	Enrichment Score	Enrichment p-value	% genes in group that are present	Condition * Time score	Heat * 3 vs. Control * 3 score	# genes in list, in group	# genes not in list, in group	# genes in list, not in group	# genes not in list, not in group	Enrichment Score	Enrichment p-value	% genes in group that are present	Condition * Time score	Heat * 3 vs. Control * 3 score	# genes in list, in group	# genes not in list, in group	# genes in list, not in group	# genes not in list, not in group	Enrichment Score	Enrichment p-value	% genes in group that are present	Condition * Time score	Heat * 3 vs. Control * 3 score	# genes in list, in group	# genes not in list, in group	# genes in list, not in group	# genes not in list, not in group
1	response to drug	biological process	42493	3.71673	0.0243134	1.91898	7.94458	7.97083	9	460	132	15257	7.76447	0.000424553	4.69484	7.1685	7.00566	20	406	292	14747	6.9353	0.000972829	2.8169	10.2435	9.67195	12	414	139	14900	3.17774	0.0416799	2.34542	8.90694	8.51316	11	458	194	15195
2	response to glucocorticoid stimulus	biological process	51384	5.84804	0.00288556	3.30189	6.7931	7.08434	7	205	134	15512	11.5154	9.97565e-06	9.44882	5.88404	5.47358	12	115	300	15038	4.81062	0.00814282	3.93701	7.82488	7.2082	5	122	146	15192	3.88903	0.0204652	3.30189	9.01045	8.65104	7	205	198	15448
3	response to mechanical stimulus	biological process	9612	8.2968	0.000249314	4.32432	10.0705	10.0097	8	177	133	15540	5.58073	0.00376982	8.10811	9.5233	9.14072	6	68	306	15085	5.12936	0.00592036	5.40541	12.0448	11.7891	4	70	147	15244	4.56986	0.0103594	3.78378	10.4767	10.1875	7	178	198	15475
4	response to estrogen stimulus	biological process	43627	5.4722	0.00420199	3.0837	8.58817	8.53446	7	220	134	15497	5.89969	0.0027403	7.52688	9.72156	9.42343	7	86	305	15067	8.12076	0.000297304	6.45161	15.4538	14.6832	6	87	145	15227	4.65825	0.00948305	3.52423	11.2835	11.0994	8	219	197	15434
5	response to cAMP	biological process	51591	10.666	2.33239e-05	7.29167	9.45294	9.51898	7	89	134	15628	3.11968	0.0441715	6.06061	10.4879	9.52099	4	62	308	15091	5.53723	0.00393741	6.06061	10.0652	10.2486	4	62	147	15252	4.81213	0.00813055	5.20833	10.3829	10.1171	5	91	200	15562
6	negative regulation of transcription from RNA polymerase II promoter	biological process	122	5.7945	0.00304424	2.35546	6.52167	6.44641	11	456	130	15261	6.04421	0.00237156	4.2654	7.6391	7.22396	18	404	294	14749	7.01673	0.000896751	2.8436	8.66601	7.53079	12	410	139	14904	4.84921	0.00783454	2.78373	9.17575	8.5072	13	454	192	15199
7	positive regulation of smooth muscle cell proliferation	biological process	48661	6.22172	0.00198583	6.66667	9.17915	9.69453	4	56	137	15661	3.58219	0.0278146	7.01754	9.42407	8.58787	4	53	308	15100	6.07097	0.00230894	7.01754	11.6075	11.2704	4	53	147	15261	4.89008	0.00752079	6.66667	8.7094	8.02918	4	56	201	15597
8	transcription factor complex	cellular component	5667	7.53983	0.000531486	3.46154	11.4891	11.6612	9	251	132	15466	4.8249	0.00802734	4.9505	9.41086	8.98794	10	192	302	14961	5.59778	0.00370607	3.46535	13.8485	12.933	7	195	144	15119	4.98928	0.00681058	3.46154	11.0697	10.8045	9	251	196	15402
9	response to hydrogen peroxide	biological process	42542	7.86381	0.000384407	5.60748	9.15182	8.44902	6	101	135	15616	6.56784	0.00140483	9.83607	9.95865	9.7173	6	55	306	15098	8.05303	0.000318138	8.19672	15.4687	14.4696	5	56	146	15258	5.9306	0.00265689	5.60748	13.6269	13.0181	6	101	199	15552
10	response to light stimulus	biological process	9416	3.77866	0.0228533	2.76243	7.1798	7.15864	5	176	136	15541	7.60959	0.000495677	21.0526	8.19347	7.07366	4	15	308	15138	10.4076	3.02011e-05	21.0526	7.78885	7.65436	4	15	147	15299	6.00256	0.00247241	4.41989	10.8984	10.1983	8	173	197	15480
11	RNA polymerase II core promoter proximal region sequence-specific DNA binding transcription factor activity involved in positive regulation of transcription	molecular function	1077	15.3651	2.12343e-07	11.2676	10.9023	10.6112	8	63	133	15654	6.56784	0.00140483	9.83607	9.16853	9.06516	6	55	306	15098	10.4841	2.7977e-05	9.83607	12.0627	11.603	6	55	145	15259	6.10011	0.00224261	7.04225	8.86166	8.78776	5	66	200	15587
12	cell surface	cellular component	9986	5.05547	0.00637438	2.4	8.3475	8.40347	9	366	132	15351	6.96866	0.000940909	4.77528	9.05464	8.82442	17	339	295	14814	4.79161	0.0082991	2.52809	13.0024	12.3815	9	347	142	14967	6.71246	0.00121567	3.46667	12.5016	12.0492	13	362	192	15291
13	negative regulation of neuron apoptotic process	biological process	43524	7.91427	0.00036549	5.66038	11.4897	11.7334	6	100	135	15617	8.28223	0.000252972	8.65385	9.36336	9.59735	9	95	303	15058	7.52004	0.000542112	5.76923	17.4718	16.4863	6	98	145	15216	7.70545	0.000450365	6.60377	10.3245	10.243	7	99	198	15554
14	double-stranded DNA binding	molecular function	3690	8.36579	0.000232694	5.07246	9.47885	9.09258	7	131	134	15586	7.04854	0.000868679	7.31707	9.41808	8.86164	9	114	303	15039	8.50176	0.000203111	5.69106	8.38701	7.95062	7	116	144	15198	7.75237	0.000429725	5.7971	8.83804	8.19068	8	130	197	15523
15	chaperone binding	molecular function	51087	7.57	0.000515694	9.52381	9.02431	9.20226	4	38	137	15679	8.60702	0.000182817	14.2857	13.2559	13.3432	6	36	306	15117	12.691	3.07872e-06	14.2857	16.4883	15.4348	6	36	145	15278	8.52605	0.000198236	11.9048	18.8162	18.3349	5	37	200	15616
16	positive regulation of angiogenesis	biological process	45766	4.76975	0.00848251	4.44444	11.2165	11.5275	4	86	137	15631	6.55417	0.00142416	8.43373	7.03178	6.73738	7	76	305	15077	8.7437	0.000159463	7.22892	10.6442	10.3184	6	77	145	15237	10.7577	2.12802e-05	8.88889	9.5279	9.31873	8	82	197	15571
17	response to lipopolysaccharide	biological process	32496	5.69649	0.00335773	2.88809	7.68545	7.67887	8	269	133	15448	10.0615	4.26908e-05	7.17949	8.79094	8.31841	14	181	298	14972	3.15846	0.0424912	2.5641	11.9702	11.3753	5	190	146	15124	11.0914	1.52433e-05	5.05415	8.49036	8.12244	14	263	191	15390
18	response to hypoxia	biological process	1666	5.52476	0.00398681	2.80702	6.89897	7.29789	8	277	133	15440	8.35127	0.000236096	6.11354	7.94647	7.87371	14	215	298	14938	7.77924	0.000418328	3.93013	11.8512	10.6436	9	220	142	15094	12.2875	4.60885e-06	5.26316	8.79141	8.22954	15	270	190	15383
19	positive regulation of apoptotic process	biological process	43065	11.806	7.46003e-06	3.45622	9.19029	8.65525	15	419	126	15298	12.33	4.41716e-06	7.3913	7.62729	7.32065	17	213	295	14940	9.34273	8.75999e-05	4.34783	12.2859	11.1606	10	220	141	15094	12.5031	3.71521e-06	4.37788	10.2467	9.67987	19	415	186	15238
20	response to heat	biological process	9408	9.25581	9.55546e-05	7.22892	13.4672	13.4517	6	77	135	15640	15.1886	2.53316e-07	16.9492	12.5891	12.4558	10	49	302	15104	10.677	2.30697e-05	10.1695	16.9143	16.0574	6	53	145	15261	13.6196	1.21647e-06	10.8434	14.3647	14.1048	9	74	196	15579
21	response to cytokine stimulus	biological process	34097	4.77808	0.0084121	2.29592	7.96881	8.17437	9	383	132	15334	6.21484	0.00199953	7.95455	8.72756	7.82506	7	81	305	15072	4.52751	0.0108076	4.54545	10.7595	10.3777	4	84	147	15230	15.5029	1.84994e-07	5.10204	8.63588	8.43168	20	372	185	15281
22	heat shock protein binding	molecular function	31072	13.3839	1.53979e-06	10.9375	9.8225	9.69198	7	57	134	15660	5.78791	0.00306437	8.4507	14.3241	13.6709	6	65	306	15088	7.34792	0.00064393	7.04225	17.171	16.1419	5	66	146	15248	15.8872	1.25968e-07	14.0625	15.8308	15.3176	9	55	196	15598
23	response to unfolded protein	biological process	6986	7.30457	0.00067246	8.88889	16.4801	15.8989	4	41	137	15676	14.9308	3.27831e-07	29.1667	11.5625	11.313	7	17	305	15136	19.9277	2.2157e-09	29.1667	15.2215	14.2642	7	17	144	15297	19.1117	5.0107e-09	20	15.512	14.8695	9	36	196	15617
24	unfolded protein binding	molecular function	51082	14.4361	5.37622e-07	12.7273	14.0844	13.9595	7	48	134	15669	11.9598	6.39597e-06	12.0482	12.3098	11.7067	10	73	302	15080	15.9976	1.12809e-07	10.8434	16.9407	15.8542	9	74	142	15240	32.6881	6.36419e-15	25.4545	15.3275	14.6864	14	41	191	15612
25	protein folding	biological process	6457	23.5439	5.95686e-11	10.6557	14.0332	13.9925	13	109	128	15608	10.9451	1.76446e-05	9.73451	11.2016	10.7986	11	102	301	15051	13.3466	1.59828e-06	7.9646	15.8577	14.835	9	104	142	15210	39.8148	5.11281e-18	17.2131	15.9549	15.3178	21	101	184	15552
26	response to calcium ion	biological process	51592	5.9691	0.00255655	4.71698	11.1945	11.1411	5	101	136	15616																			3.02242	0.0486831	3.77358	14.8587	14.5798	4	102	201	15551
27	negative regulation of transferase activity	biological process	51348	7.77781	0.00041893	4.60526	9.52371	9.53699	7	145	134	15572																			3.04604	0.0475468	3.28947	15.0116	14.6726	5	147	200	15506
28	negative regulation of Wnt receptor signaling pathway	biological process	30178	6.0521	0.00235291	4.80769	7.09005	6.80254	5	99	136	15618																			3.08023	0.0459489	3.84615	8.13877	8.08326	4	100	201	15553
29	regulation of kinase activity	biological process	43549	5.66567	0.00346283	2.31579	8.13541	8.11767	11	464	130	15253																			3.10206	0.0449564	2.31579	12.0363	11.9498	11	464	194	15189
30	cellular response to growth factor stimulus	biological process	71363	6.30387	0.00182921	3.18725	11.2191	11.2033	8	243	133	15474																			3.10353	0.0448904	2.78884	9.81774	9.66074	7	244	198	15409
31	connective tissue development	biological process	61448	4.30945	0.0134409	3.8835	6.95487	5.95624	4	99	137	15618																			3.10969	0.044615	3.8835	11.7257	10.2734	4	99	201	15554
32	learning	biological process	7612	4.30945	0.0134409	3.8835	12.6645	12.4733	4	99	137	15618																			3.10969	0.044615	3.8835	8.4908	8.30808	4	99	201	15554
33	RNA polymerase II regulatory region DNA binding	molecular function	1012	6.13702	0.00216135	4.90196	9.51238	9.74405	5	97	136	15620																			3.13953	0.0433032	3.92157	8.08489	7.52516	4	98	201	15555
34	response to ketone	biological process	1901654	4.5951	0.0101012	3.40136	6.49645	6.73306	5	142	136	15575																			3.16506	0.0422115	3.40136	8.83934	8.3859	5	142	200	15511
35	extracellular matrix	cellular component	31012	6.40469	0.00165379	3.23887	8.87631	9.12675	8	239	133	15478																			3.17526	0.0417833	2.83401	10.3881	10.0169	7	240	198	15413
36	negative regulation of protein modification process	biological process	31400	5.01906	0.00661075	2.83401	10.6471	10.8056	7	240	134	15477																			3.17526	0.0417833	2.83401	14.205	13.6988	7	240	198	15413
37	intracellular protein kinase cascade	biological process	7243	5.01906	0.00661075	2.83401	9.11343	9.21645	7	240	134	15477																			3.17526	0.0417833	2.83401	12.6112	11.8603	7	240	198	15413
38	single organism reproductive process	biological process	44702	4.69172	0.00917089	2.1322	7.94147	8.22723	10	459	131	15258																			3.17774	0.0416799	2.34542	10.7853	10.3338	11	458	194	15195
39	cognition	biological process	50890	3.49914	0.0302234	2.5641	12.2883	12.1774	5	190	136	15527																			3.187	0.0412954	3.07692	7.42375	7.23722	6	189	199	15464
40	regulation of muscle cell differentiation	biological process	51147	4.47774	0.0113591	4.08163	5.50459	5.03865	4	94	137	15623																			3.2629	0.0382773	4.08163	10.6713	9.67119	4	94	201	15559
41	negative regulation of kinase activity	biological process	33673	8.23395	0.000265485	4.96454	9.52371	9.53699	7	134	134	15583																			3.31565	0.0363104	3.5461	15.0116	14.6726	5	136	200	15517
42	learning or memory	biological process	7611	3.67559	0.0253345	2.68817	12.2883	12.1774	5	181	136	15536																			3.38101	0.0340131	3.22581	7.42375	7.23722	6	180	199	15473
43	RNA polymerase II regulatory region sequence-specific DNA binding	molecular function	977	6.49752	0.00150717	5.31915	9.51238	9.74405	5	89	136	15628																			3.39307	0.0336053	4.25532	8.08489	7.52516	4	90	201	15563
44	regulation of smooth muscle cell proliferation	biological process	48660	4.62001	0.00985267	4.25532	9.17915	9.69453	4	90	137	15627																			3.39307	0.0336053	4.25532	8.7094	8.02918	4	90	201	15563
45	blood vessel development	biological process	1568	4.65672	0.00949755	4.30108	9.77238	9.77511	4	89	137	15628																			3.42675	0.0324924	4.30108	12.8463	12.4545	4	89	201	15564
46	regulation of cellular component biogenesis	biological process	44087	3.44428	0.0319278	2.0649	12.7107	12.9513	7	332	134	15385																			3.42792	0.0324543	2.65487	13.6477	13.4509	9	330	196	15323
47	apical plasma membrane	cellular component	16324										5.19887	0.0055228	4.95495	9.05086	9.11476	11	211	301	14942										3.46115	0.0313936	3.01724	15.8089	15.1101	7	225	198	15428
48	response to growth factor stimulus	biological process	70848	5.6098	0.0036618	2.84698	11.2191	11.2033	8	273	133	15444																			3.50822	0.0299503	2.84698	9.41299	9.18236	8	273	197	15380
49	regulation of protein kinase activity	biological process	45859	5.08948	0.00616124	2.26244	8.06078	8.16553	10	432	131	15285																			3.54114	0.0289804	2.48869	12.0363	11.9498	11	431	194	15222
50	negative regulation of protein kinase activity	biological process	6469	6.79668	0.00111748	4.58015	9.63071	9.85331	6	125	135	15592																			3.58748	0.027668	3.81679	15.0116	14.6726	5	126	200	15527
51	response to alkaloid	biological process	43279	5.06769	0.00629695	3.81679	6.75245	6.93006	5	126	136	15591																			3.58748	0.027668	3.81679	8.562	8.20889	5	126	200	15527
52	response to insulin stimulus	biological process	32868										5.32071	0.00488926	7.69231	7.25844	6.59788	6	72	306	15081										3.58922	0.0276199	3.38983	8.3375	8.08394	6	171	199	15482
53	response to corticosteroid stimulus	biological process	31960	7.02846	0.000886297	3.57143	6.7872	7.06073	8	216	133	15501																			3.62545	0.0266372	3.125	9.01045	8.65104	7	217	198	15436
54	tissue development	biological process	9888	6.56554	0.00140806	2.45399	6.31362	5.97639	12	477	129	15240																			3.67219	0.0254208	2.45399	9.90233	9.16606	12	477	193	15176
55	response to alcohol	biological process	97305	5.0893	0.00616232	2.41287	6.67308	6.97043	9	364	132	15353																			3.75206	0.0234693	2.68097	7.24039	6.8031	10	363	195	15290
56	developmental process involved in reproduction	biological process	3006	5.1234	0.00595575	2.42588	7.5915	7.31592	9	362	132	15355																			3.78462	0.0227175	2.69542	10.7453	10.5521	10	361	195	15292
57	response to interleukin-1	biological process	70555	5.05188	0.00639731	4.81928	5.76548	5.71164	4	79	137	15638																			3.79141	0.0225637	4.81928	7.12488	6.59098	4	79	201	15574
58	response to peptide hormone stimulus	biological process	43434	7.56897	0.000516226	3.1746	8.80265	8.83851	10	305	131	15412	7.47198	0.000568803	7.75862	6.85239	6.67227	9	107	303	15046										3.837	0.0215581	2.85714	10.8272	10.4659	9	306	196	15347
59	regulation of striated muscle cell differentiation	biological process	51153	5.13768	0.00587127	4.93827	5.50459	5.03865	4	77	137	15640																			3.87109	0.0208357	4.93827	10.6713	9.67119	4	77	201	15576
60	cellular response to abiotic stimulus	biological process	71214	5.66281	0.00347276	3.65854	6.80273	6.88165	6	158	135	15559																			3.91822	0.0198765	3.65854	11.7293	11.3871	6	158	199	15495
61	negative regulation of protein serine/threonine kinase activity	biological process	71901	5.27117	0.00513758	5.12821	10.2036	10.3191	4	74	137	15643																			3.99536	0.0184008	5.12821	16.0898	15.7599	4	74	201	15579
62	embryonic organ development	biological process	48568	5.61745	0.00363388	4.34783	7.45131	6.80299	5	110	136	15607																			4.08648	0.0167982	4.34783	9.45303	9.34575	5	110	200	15543
63	negative regulation of canonical Wnt receptor signaling pathway	biological process	90090	7.51999	0.000542139	6.66667	7.09005	6.80254	5	70	136	15647																			4.12575	0.0161514	5.33333	8.13877	8.08326	4	71	201	15582
64	negative regulation of phosphorylation	biological process	42326	7.80611	0.000407241	4.0201	10.2412	10.3625	8	191	133	15526																			4.20037	0.0149901	3.51759	14.205	13.6988	7	192	198	15461
65	cell proliferation	biological process	8283	4.68435	0.00923872	2.26131	8.22382	8.01319	9	389	132	15328																			4.22401	0.0146398	2.76382	10.5837	10.4378	11	387	194	15266
66	regulation of protein serine/threonine kinase activity	biological process	71900	3.16901	0.0420453	2.10526	7.77495	7.94081	6	279	135	15438																			4.42365	0.0119904	3.15789	12.6075	12.4115	9	276	196	15377
67	negative regulation of protein phosphorylation	biological process	1933	6.58805	0.00137672	3.76344	10.6471	10.8056	7	179	134	15538																			4.54219	0.0106501	3.76344	14.205	13.6988	7	179	198	15474
68	positive regulation of inflammatory response	biological process	50729										5.36512	0.00467691	11.7647	7.57508	8.15285	4	30	308	15123										4.55911	0.0104714	6.06061	9.84236	9.13526	4	62	201	15591
69	muscle cell differentiation	biological process	42692	12.2776	4.65494e-06	6.38298	11.3809	11.7578	9	132	132	15585																			4.5991	0.0100609	4.25532	11.1643	11.18	6	135	199	15518
70	negative regulation of hydrolase activity	biological process	51346	3.01482	0.0490548	2.24215	15.042	15.2192	5	218	136	15499																			4.75945	0.0085703	3.58744	13.1491	12.5693	8	215	197	15438
71	transmembrane receptor protein tyrosine kinase signaling pathway	biological process	7169	7.14533	0.000788541	3.63636	8.18638	8.08998	8	212	133	15505																			4.83707	0.00793022	3.63636	10.9992	10.3999	8	212	197	15441
72	response to metal ion	biological process	10038	3.82098	0.0219063	2.23642	10.3485	10.1951	7	306	134	15411																			4.87094	0.00766613	3.19489	9.23749	9.07103	10	303	195	15350
73	cytokine-mediated signaling pathway	biological process	19221										3.58219	0.0278146	7.01754	7.67145	7.30209	4	53	308	15100										4.90758	0.00739032	4.54545	8.67406	8.32945	6	126	199	15527
74	wound healing	biological process	42060										3.29884	0.0369258	5.49451	8.074	7.65292	5	86	307	15067										4.94344	0.00713004	5.37634	9.65108	9.03933	5	88	200	15565
75	skeletal muscle cell differentiation	biological process	35914	14.1864	6.90154e-07	12.2807	11.9661	12.2912	7	50	134	15667																			5.07083	0.00627723	7.01754	7.79674	8.17735	4	53	201	15600
76	angiogenesis	biological process	1525	12.933	2.41705e-06	5.98802	8.74508	8.55269	10	157	131	15560										7.62643	0.000487398	4.92958	12.3373	11.7803	7	135	144	15179	5.10633	0.00605827	4.19162	10.5235	10.1619	7	160	198	15493
77	response to steroid hormone stimulus	biological process	48545	9.90911	4.97198e-05	3.10421	7.45541	7.72897	14	437	127	15280																			5.12958	0.00591902	2.88248	9.3271	9.12154	13	438	192	15215
78	cell migration	biological process	16477	7.26135	0.000702161	2.66075	8.28262	8.55206	12	439	129	15278																			5.12958	0.00591902	2.88248	8.02851	7.92951	13	438	192	15215
79	cellular response to hormone stimulus	biological process	32870	4.01077	0.0181195	2.32558	8.26953	8.15185	7	294	134	15423	6.61718	0.00133719	12.1951	7.27741	6.97911	5	36	307	15117										5.13548	0.00588422	3.32226	9.74412	9.30222	10	291	195	15362
80	structure-specific DNA binding	molecular function	43566	6.03542	0.0023925	3.41463	9.47885	9.09258	7	198	134	15519																			5.2489	0.0052533	3.90244	8.83804	8.19068	8	197	197	15456
81	apoptotic process	biological process	6915	7.17971	0.000761887	2.80612	11.142	11.281	11	381	130	15336										3.87807	0.0206907	2.30548	10.8102	9.81808	8	339	143	14975	5.28222	0.00508113	3.06122	13.2549	12.8015	12	380	193	15273
82	negative regulation of phosphorus metabolic process	biological process	10563	7.91191	0.000366353	3.64372	9.35527	9.55527	9	238	132	15479																			5.31603	0.00491224	3.64372	12.544	12.0127	9	238	196	15415
83	negative regulation of phosphate metabolic process	biological process	45936	7.91191	0.000366353	3.64372	9.35527	9.55527	9	238	132	15479																			5.31603	0.00491224	3.64372	12.544	12.0127	9	238	196	15415
84	sequence-specific DNA binding RNA polymerase II transcription factor activity	molecular function	981	9.56444	7.01807e-05	4.06504	10.2178	10.2802	10	236	131	15481																			5.34218	0.00478541	3.65854	7.79501	7.78978	9	237	196	15416
85	regulation of locomotion	biological process	40012	4.0961	0.0166374	2.05011	8.22423	8.32004	9	430	132	15287																			5.35071	0.00474477	2.96128	8.97839	8.7426	13	426	192	15227
86	regulation of cellular component movement	biological process	51270	4.0961	0.0166374	2.05011	8.22423	8.32004	9	430	132	15287																			5.35071	0.00474477	2.96128	8.97839	8.7426	13	426	192	15227
87	regulation of cell migration	biological process	30334	4.85782	0.0077674	2.32558	8.22423	8.32004	9	378	132	15339																			5.38273	0.00459526	3.10078	8.61003	8.47401	12	375	193	15278
88	aging	biological process	7568	6.4817	0.0015312	3.27869	8.21833	8.39119	8	236	133	15481	4.58379	0.0102161	5.05618	8.22398	7.83653	9	169	303	14984										5.39496	0.00453941	3.68852	11.2324	10.7733	9	235	196	15418
89	positive regulation of locomotion	biological process	40017	5.08385	0.00619601	2.86885	8.98974	9.1864	7	237	134	15480																			5.39496	0.00453941	3.68852	8.9601	8.82936	9	235	196	15418
90	positive regulation of cell differentiation	biological process	45597	4.43214	0.011889	2.04918	11.261	10.8853	10	478	131	15239	5.05877	0.00635339	10.8108	7.54961	6.91661	4	33	308	15120										5.39623	0.00453365	2.86885	11.4143	10.7531	14	474	191	15179
91	response to peptide	biological process	1901652	7.09459	0.000829583	2.98507	8.80265	8.83851	10	325	131	15392																			5.44844	0.00430302	3.28358	10.8753	10.1655	11	324	194	15329
92	positive regulation of cellular component movement	biological process	51272	5.14972	0.00580103	2.90456	8.98974	9.1864	7	234	134	15483																			5.47528	0.00418904	3.73444	8.9601	8.82936	9	232	196	15421
93	enzyme linked receptor protein signaling pathway	biological process	7167	8.60752	0.000182727	3.32326	9.56684	9.524	11	320	130	15397																			5.53817	0.00393372	3.32326	10.179	9.79504	11	320	194	15333
94	steroid hormone receptor activity	molecular function	3707										4.52768	0.0108057	9.30233	8.54149	8.72594	4	39	308	15114										5.61377	0.00364729	8.16327	7.04596	6.9564	4	45	201	15608
95	positive regulation of cell motility	biological process	2000147	5.2848	0.00506804	2.97872	8.98974	9.1864	7	228	134	15489																			5.64027	0.00355192	3.82979	8.9601	8.82936	9	226	196	15427
96	elevation of cytosolic calcium ion concentration	biological process	7204										3.10516	0.0448172	5.20833	5.22344	5.37581	5	91	307	15062										5.65324	0.00350614	4.63576	8.32401	7.89034	7	144	198	15509
97	RNA polymerase II transcription regulatory region sequence-specific DNA binding transcription factor activity involved in positive regulation of transcription	molecular function	1228	14.7279	4.01573e-07	10.3896	10.9023	10.6112	8	69	133	15648																			5.74526	0.00319791	6.49351	8.86166	8.78776	5	72	200	15581
98	positive regulation of cell migration	biological process	30335	5.37743	0.00461969	3.0303	8.98974	9.1864	7	224	134	15493	8.42908	0.000218422	8.82353	8.39067	7.66905	9	93	303	15060										5.75358	0.0031714	3.8961	8.9601	8.82936	9	222	196	15431
99	positive regulation of response to external stimulus	biological process	32103	3.14341	0.0431353	2.7027	8.66425	9.06293	4	144	137	15573																			5.76435	0.00313744	4.72973	9.99391	9.45253	7	141	198	15512
100	regulation of leukocyte mediated immunity	biological process	2703	4.21319	0.0147991	3.77358	14.1121	14.1341	4	102	137	15615																			5.97771	0.00253463	5.66038	14.1793	13.8526	6	100	199	15553
101	melanosome	cellular component	42470																			5.22631	0.00537331	5.55556	16.156	15.5162	4	68	147	15246	5.97794	0.00253404	6.84932	15.1004	14.4535	5	68	200	15585
102	cell death	biological process	8219	8.41647	0.000221193	2.84464	10.4544	10.5523	13	444	128	15273																			5.97961	0.00252982	3.06346	12.6675	12.3	14	443	191	15210
103	programmed cell death	biological process	12501	6.89406	0.00101379	2.70936	11.142	11.281	11	395	130	15322																			6.01161	0.00245014	3.20197	12.8826	12.4922	13	393	192	15260
104	positive regulation of immune effector process	biological process	2699	4.2449	0.0143371	3.80952	14.1121	14.1341	4	101	137	15616																			6.02537	0.00241665	5.71429	14.4019	13.9215	6	99	199	15554
105	regulation of cell motility	biological process	2000145	4.5776	0.0102795	2.22222	8.22423	8.32004	9	396	132	15321																			6.03294	0.00239844	3.20988	8.97839	8.7426	13	392	192	15261
106	response to purine-containing compound	biological process	14074	10.1914	3.74918e-05	5.67376	9.20483	9.29377	8	133	133	15584																			6.03542	0.0023925	4.96454	10.5759	10.2653	7	134	198	15519
107	regulation of immune effector process	biological process	2697	3.82096	0.0219068	2.7933	13.0595	12.957	5	174	136	15543																			6.07143	0.00230786	4.46927	12.9262	12.5577	8	171	197	15482
108	circadian rhythm	biological process	7623										4.94131	0.00714524	8.33333	6.96238	6.59792	5	55	307	15098	8.13073	0.000294354	8.33333	8.70188	9.03106	5	55	146	15259	6.0736	0.00230286	5.76923	6.83095	6.36936	6	98	199	15555
109	protease binding	molecular function	2020										3.26409	0.0382318	6.34921	11.8821	11.9912	4	59	308	15094	5.70529	0.00332831	6.34921	15.8808	15.107	4	59	147	15255	6.10011	0.00224261	7.04225	16.7148	16.3602	5	66	200	15587
110	reactive oxygen species metabolic process	biological process	72593	5.6586	0.0034874	5.71429	6.81373	7.03646	4	66	137	15651																			6.16276	0.00210643	7.14286	8.09004	7.0662	5	65	200	15588
111	RNA polymerase II core promoter proximal region sequence-specific DNA binding transcription factor activity	molecular function	982	15.0016	3.05406e-07	8.82353	10.3953	10.3059	9	93	132	15624																			6.17183	0.00208742	5.88235	8.73818	8.88775	6	96	199	15557
112	response to inorganic substance	biological process	10035	7.43839	0.000588234	2.71493	8.98991	8.76126	12	430	129	15287																			6.28499	0.00186407	3.16742	9.77096	9.52488	14	428	191	15225
113	cell communication	biological process	7154	3.12618	0.043885	1.80995	7.48464	7.82211	8	434	133	15283																			6.28499	0.00186407	3.16742	8.10816	7.69636	14	428	191	15225
114	striated muscle cell differentiation	biological process	51146	15.3469	2.16231e-07	9.18367	11.3809	11.7578	9	89	132	15628																			6.37562	0.00170257	6.12245	11.1643	11.18	6	92	199	15561
115	regulation of peptidase activity	biological process	52547	9.36408	8.57499e-05	3.96825	11.4441	11.5732	10	242	131	15475																			6.40034	0.001661	3.96825	13.2333	12.6916	10	242	195	15411
116	guanyl nucleotide binding	molecular function	19001	5.66841	0.00345335	2.6393	6.61914	6.69492	9	332	132	15385																			6.41089	0.00164356	3.51906	11.6104	11.423	12	329	193	15324
117	guanyl ribonucleotide binding	molecular function	32561	5.66841	0.00345335	2.6393	6.61914	6.69492	9	332	132	15385																			6.41089	0.00164356	3.51906	11.6104	11.423	12	329	193	15324
118	negative regulation of peptidase activity	biological process	10466	5.06769	0.00629695	3.81679	15.042	15.2192	5	126	136	15591																			6.45427	0.00157379	5.34351	13.9258	13.2352	7	124	198	15529
119	regulation of cysteine-type endopeptidase activity	biological process	2000116	9.08248	0.00011364	4.84848	12.2604	12.3951	8	157	133	15560																			6.58388	0.00138247	4.84848	13.2615	12.7639	8	157	197	15496
120	negative regulation of endopeptidase activity	biological process	10951	5.26373	0.00517595	4	15.042	15.2192	5	120	136	15597																			6.72563	0.00119976	5.6	13.9258	13.2352	7	118	198	15535
121	GTP binding	molecular function	5525	5.96678	0.00256247	2.76074	6.61914	6.69492	9	317	132	15400																			6.79194	0.00112279	3.68098	11.6104	11.423	12	314	193	15339
122	regulation of endopeptidase activity	biological process	52548	9.84124	5.32114e-05	4.20168	11.4441	11.5732	10	228	131	15489																			6.82746	0.00108361	4.20168	13.2333	12.6916	10	228	195	15425
123	death	biological process	16265	9.58083	6.90393e-05	3.01075	10.3398	10.5209	14	451	127	15266																			6.83319	0.00107742	3.22581	12.1446	11.8177	15	450	190	15203
124	negative regulation of cysteine-type endopeptidase activity involved in apoptotic process	biological process	43154										6.83358	0.001077	10.3448	10.1668	9.6661	6	52	306	15101	6.00703	0.00246139	6.89655	16.4949	15.4303	4	54	147	15260	6.85452	0.00105468	8.33333	14.1989	13.5248	5	55	200	15598
125	response to organophosphorus	biological process	46683	13.5484	1.30615e-06	7.43802	8.8574	9.012	9	112	132	15605																			6.91582	0.000991965	5.78512	10.5759	10.2653	7	114	198	15539
126	regulation of cysteine-type endopeptidase activity involved in apoptotic process	biological process	43281	9.47441	7.67921e-05	5.12821	12.2604	12.3951	8	148	133	15569																			6.94436	0.000964059	5.12821	13.2615	12.7639	8	148	197	15505
127	intracellular receptor signaling pathway	biological process	30522	4.92764	0.00724359	4.65116	10.6143	11.0671	4	82	137	15635																			7.05394	0.000863999	6.97674	12.7981	12.6635	6	80	199	15573
128	cellular response to extracellular stimulus	biological process	31668	5.58043	0.00377094	4.31034	9.43575	10.0068	5	111	136	15606																			7.16491	0.000773247	6.03448	8.57102	8.57677	7	109	198	15544
129	cellular process involved in reproduction	biological process	48610	3.33699	0.0355439	2.01729	13.4517	12.6705	7	340	134	15377																			7.42376	0.000596899	3.7464	12.7269	12.1377	13	334	192	15319
130	positive regulation of cytokine production	biological process	1819	3.84234	0.0214433	2.80899	9.25562	9.11851	5	173	136	15544																			7.56329	0.000519166	5.05618	10.3009	10.0021	9	169	196	15484
131	negative regulation of catalytic activity	biological process	43086	9.17846	0.000103239	3.07329	11.737	11.8096	13	410	128	15307																			7.80176	0.000409016	3.5461	13.003	12.4884	15	408	190	15245
132	response to oxidative stress	biological process	6979	6.81431	0.00109795	3.125	9.17979	8.93648	9	279	132	15438																			7.88063	0.000377993	4.16667	10.5717	10.1829	12	276	193	15377
133	cellular response to inorganic substance	biological process	71241	8.2292	0.000266749	6	10.4944	10.5503	6	94	135	15623																			8.06068	0.000315711	7	8.95295	8.91075	7	93	198	15560
134	response to gamma radiation	biological process	10332										7.49281	0.000557073	14.7059	6.0003	5.57856	5	29	307	15124										8.0908	0.000306344	10.8696	6.78555	7.04897	5	41	200	15612
135	regulation of blood pressure	biological process	8217																			6.27077	0.00189078	7.40741	9.21437	8.71898	4	50	147	15264	8.26096	0.000258412	6.25	8.41042	7.91602	8	120	197	15533
136	response to reactive oxygen species	biological process	302	9.51962	7.33976e-05	5.16129	9.24965	8.79733	8	147	133	15570																			8.58524	0.000186844	5.80645	11.8646	11.4056	9	146	196	15507
137	regulation of angiogenesis	biological process	45765	4.40826	0.0121763	3.24675	9.6867	9.8762	5	149	136	15568																			8.63399	0.000177954	5.84416	9.06863	8.90315	9	145	196	15508
138	negative regulation of neuron death	biological process	1901215	9.23531	9.75339e-05	5.83333	11.2577	11.5083	7	113	134	15604																			8.70463	0.000165817	6.66667	10.6432	10.4547	8	112	197	15541
139	cellular response to metal ion	biological process	71248	8.80616	0.000149808	6.66667	10.4944	10.5503	6	84	135	15633																			8.71409	0.000164255	7.77778	8.95295	8.91075	7	83	198	15570
140	positive regulation of immune system process	biological process	2684	4.85782	0.0077674	2.32558	9.84165	9.89489	9	378	132	15339																			8.75269	0.000158036	3.87597	10.6428	10.164	15	372	190	15281
141	cellular response to external stimulus	biological process	71496	8.33358	0.000240309	4.34783	9.17505	9.45355	8	176	133	15541																			8.85753	0.000142306	5.43478	9.15681	9.09331	10	174	195	15479
142	negative regulation of cellular protein metabolic process	biological process	32269	9.9194	4.92109e-05	3.5503	9.00642	9.25222	12	326	129	15391																			8.93311	0.000131947	4.14201	14.2983	13.6596	14	324	191	15329
143	response to extracellular stimulus	biological process	9991	3.93702	0.0195062	2.12202	8.76682	9.08279	8	369	133	15348																			9.03968	0.000118609	3.97878	8.59528	8.27538	15	362	190	15291
144	regulation of cytokine production	biological process	1817	5.92592	0.00266936	2.7439	8.63834	8.39226	9	319	132	15398																			9.24907	9.6201e-05	4.26829	9.98008	9.61117	14	314	191	15339
145	regulation of neuron apoptotic process	biological process	43523	8.99885	0.000123552	4.79042	10.9416	10.8843	8	159	133	15558																			9.66321	6.35799e-05	5.98802	10.0388	9.91264	10	157	195	15496
146	regulation of vasculature development	biological process	1901342	5.57392	0.00379556	3.59281	9.86954	10.0624	6	161	135	15556																			9.66321	6.35799e-05	5.98802	8.45237	8.40756	10	157	195	15496
147	negative regulation of protein metabolic process	biological process	51248	11.5145	9.984e-06	3.58974	9.34363	9.67503	14	376	127	15341																			9.9264	4.88674e-05	4.10256	14.2376	13.5274	16	374	189	15279
148	response to radiation	biological process	9314	4.01077	0.0181195	2.32558	9.06117	9.04372	7	294	134	15423	5.47452	0.00419222	12.1212	8.68643	8.48812	4	29	308	15124										10.1723	3.8214e-05	4.65116	9.70299	9.33345	14	287	191	15366
149	oxidoreductase activity, acting on single donors with incorporation of molecular oxygen, incorporation of two atoms of oxygen	molecular function	16702																			12.0862	5.63702e-06	18.5185	12.5162	11.2846	5	22	146	15292	10.2933	3.38585e-05	12.5	12.2346	11.2566	6	42	199	15611
150	signalosome	cellular component	8180																			8.81159	0.000148996	14.2857	16.0227	15.0627	4	24	147	15290	10.3587	3.17158e-05	17.2414	16.1894	15.7902	5	24	200	15629
151	response to molecule of bacterial origin	biological process	2237	5.44133	0.00433371	2.76817	7.68545	7.67887	8	281	133	15436																			10.6192	2.44421e-05	4.84429	8.49036	8.12244	14	275	191	15378
152	chaperone mediated protein folding requiring cofactor	biological process	51085										9.20418	0.000100618	30.7692	12.0655	11.4132	4	9	308	15144										10.9421	1.76979e-05	30.7692	15.6763	14.8513	4	9	201	15644
153	response to decreased oxygen levels	biological process	36293	6.81431	0.00109795	3.125	6.88197	7.25318	9	279	132	15438																			12.1605	5.23337e-06	5.20833	8.79141	8.22954	15	273	190	15380
154	regulation of neuron death	biological process	1901214	10.2279	3.61477e-05	4.94505	10.8221	10.8035	9	173	132	15544																			12.3342	4.39873e-06	6.59341	10.3434	10.0572	12	170	193	15483
155	positive regulation of programmed cell death	biological process	43068	13.2385	1.78077e-06	3.65297	8.74334	8.32162	16	422	125	15295																			12.3704	4.24242e-06	4.3379	10.2467	9.67987	19	419	186	15234
156	response to oxygen levels	biological process	70482	9.23913	9.7162e-05	3.57143	6.44073	6.88627	11	297	130	15420																			12.8587	2.60339e-06	5.19481	8.84068	8.27929	16	292	189	15361
157	positive regulation of cell death	biological process	10942	14.1968	6.83e-07	3.7037	8.62585	8.23773	17	442	124	15275																			13.0322	2.18865e-06	4.3573	10.2752	9.67396	20	439	185	15214
158	response to temperature stimulus	biological process	9266	8.63998	0.000176891	5.30303	13.342	13.3597	7	125	134	15592																			13.6851	1.13929e-06	8.33333	13.6687	13.4413	11	121	194	15532
159	protein refolding	biological process	42026	14.1316	7.28997e-07	44.4444	17.686	17.7656	4	5	137	15712																			16.9966	4.1541e-08	55.5556	19.4397	18.77	5	4	200	15649
160	response to topologically incorrect protein	biological process	35966	6.82859	0.00108238	7.84314	16.4801	15.8989	4	47	137	15670																			17.9452	1.60876e-08	17.6471	15.512	14.8695	9	42	196	15611
161	chaperone-mediated protein folding	biological process	61077	19.6603	2.895e-09	25.9259	11.5576	11.7125	7	20	134	15697																			27.9475	7.2874e-13	37.037	15.6327	14.925	10	17	195	15636
162	response to stress	biological process	6950										16.1924	9.28343e-08	11.1111	10.7191	10.287	15	120	297	15033	16.2856	8.4577e-08	8.14815	14.3672	13.3923	11	124	140	15190
163	negative regulation of apoptotic process	biological process	43066										13.4859	1.39036e-06	5.96659	8.8687	8.7609	25	394	287	14759	15.76	1.43055e-07	4.29594	13.4692	12.577	18	401	133	14913
164	positive regulation of transcription, DNA-dependent	biological process	45893										4.41468	0.0120984	3.7037	8.72185	8.22981	17	442	295	14711	10.0402	4.36092e-05	3.26797	9.99203	9.12808	15	444	136	14870
165	endoplasmic reticulum unfolded protein response	biological process	30968										7.02216	0.000891896	18.1818	10.966	9.86645	4	18	308	15135	9.79531	5.5712e-05	18.1818	14.3314	12.5804	4	18	147	15296
166	neuron projection	cellular component	43005										4.27345	0.0139336	4.34783	10.5252	10.3117	11	242	301	14911	7.06429	0.000855098	3.55731	11.9194	11.3945	9	244	142	15070
167	transcription from RNA polymerase II promoter	biological process	6366	9.3951	8.31304e-05	5.98291	9.56192	9.18488	7	110	134	15607	4.79452	0.00827495	6.89655	9.29746	9.07704	6	81	306	15072	6.4295	0.00161325	5.74713	7.8731	7.77383	5	82	146	15232
168	kidney development	biological process	1822	6.41913	0.00163008	4.25532	8.36764	7.79236	6	135	135	15582										5.44909	0.0043002	4.58716	11.591	10.4495	5	104	146	15210
169	response to organic cyclic compound	biological process	14070										9.98317	4.61703e-05	6.75676	7.3971	7.05609	15	207	297	14946	5.08775	0.0061719	3.15315	11.7023	10.6865	7	215	144	15099
170	response to organic substance	biological process	10033										4.51987	0.0108904	5.83333	8.40141	8.26529	7	113	305	15040	5.04479	0.00644282	4.16667	12.0442	11.0878	5	115	146	15199
171	negative regulation of cell proliferation	biological process	8285	3.93959	0.0194561	1.99557	9.95469	9.65944	9	442	132	15275	3.56246	0.0283689	3.90071	9.62862	9.10791	11	271	301	14882	5.03202	0.00652561	2.83688	11.441	10.5051	8	274	143	15040
172	protein dimerization activity	molecular function	46983										4.75987	0.00856669	5.20231	7.70784	7.38059	9	164	303	14989	4.95453	0.0070514	3.46821	11.3667	10.7431	6	167	145	15147
173	transmembrane transport	biological process	55085										3.15922	0.042459	4.7619	6.52913	6.03589	6	120	306	15033	4.84307	0.00788279	3.96825	4.733	4.69235	5	121	146	15193
174	protein heterodimerization activity	molecular function	46982	5.69706	0.00335581	2.46914	8.2782	7.87572	10	395	131	15322	9.52379	7.30918e-05	5.36193	9.41226	9.20608	20	353	292	14800	4.5056	0.011047	2.41287	9.99897	9.44755	9	364	142	14950
175	regulation of gene expression	biological process	10468										3.97571	0.0187659	5.76923	6.65979	6.43852	6	98	306	15055	3.9674	0.0189226	3.84615	5.06155	4.48159	4	100	147	15214
176	transcription factor binding	molecular function	8134	7.13805	0.000794301	2.79188	11.6895	11.3672	11	383	130	15334										3.65246	0.0259273	2.5974	9.75689	9.2964	6	225	145	15089
177	cellular response to calcium ion	biological process	71277	9.17227	0.00010388	14.2857	11.6247	11.9104	4	24	137	15693	6.52203	0.00147068	16	12.3059	11.7216	4	21	308	15132
178	positive regulation of cysteine-type endopeptidase activity involved in apoptotic process	biological process	43280	6.5933	0.00136951	5.43478	7.12659	7.19804	5	87	136	15630	6.08799	0.00226997	14.2857	6.31441	6.06626	4	24	308	15129
179	negative regulation of cell growth	biological process	30308	5.1643	0.00571707	3.90625	11.3632	11.8251	5	123	136	15594	4.06216	0.0172118	5.88235	9.43567	9.61306	6	96	306	15057
180	nervous system development	biological process	7399	4.25655	0.0141711	3.125	9.2734	10.1502	5	155	136	15562	3.39394	0.033576	4.63576	8.51013	8.24168	7	144	305	15009
181	response to glucose stimulus	biological process	9749	3.59691	0.0274083	3.125	8.83012	8.39297	4	124	137	15593	3.33939	0.0354585	5.55556	5.90954	6.00304	5	85	307	15068
182	regulation of epidermis development	biological process	45682	8.06315	0.000314934	10.8108	6.85858	7.61928	4	33	137	15684
183	response to mineralocorticoid stimulus	biological process	51385	7.75899	0.000426889	10	6.87175	7.34992	4	36	137	15681
184	transcription regulatory region sequence-specific DNA binding	molecular function	976	7.66027	0.000471181	4.51613	8.22462	8.21084	7	148	134	15569
185	regulation of cartilage development	biological process	61035	7.57	0.000515694	9.52381	8.13697	7.38512	4	38	137	15679
186	regulation of cell growth	biological process	1558	7.5676	0.000516931	3.4749	10.1867	10.6462	9	250	132	15467
187	regulation of epithelial cell differentiation	biological process	30856	7.22407	0.000728829	6.25	6.80371	6.90548	5	75	136	15642
188	cellular response to interleukin-1	biological process	71347	6.47776	0.00153725	7.14286	5.76548	5.71164	4	52	137	15665
189	positive regulation of cysteine-type endopeptidase activity	biological process	2001056	6.26817	0.00189569	5.05051	7.12659	7.19804	5	94	136	15623
190	system development	biological process	48731	5.96018	0.00257944	2.407	8.71385	8.78772	11	446	130	15271
191	positive regulation of endopeptidase activity	biological process	10950	5.92829	0.00266302	4.6729	7.12659	7.19804	5	102	136	15615
192	magnesium ion binding	molecular function	287	5.66281	0.00347276	3.65854	6.32562	5.9078	6	158	135	15559
193	positive regulation of peptidase activity	biological process	10952	5.61745	0.00363388	4.34783	7.12659	7.19804	5	110	136	15607
194	regulation of skeletal muscle tissue development	biological process	48641	5.55709	0.00385999	5.55556	6.76484	5.93966	4	68	137	15649
195	regulation of stem cell proliferation	biological process	72091	5.4588	0.00425867	5.40541	6.5248	5.77081	4	70	137	15647
196	regulation of canonical Wnt receptor signaling pathway	biological process	60828	5.43612	0.00435637	4.16667	7.09005	6.80254	5	115	136	15602
197	regulation of transferase activity	biological process	51338	5.35721	0.00471404	2.22222	8.13541	8.11767	11	484	130	15233
198	regulation of glucose metabolic process	biological process	10906	5.18153	0.00561942	5	7.56851	7.16566	4	76	137	15641
199	regulation of apoptotic signaling pathway	biological process	2001233	5.05188	0.00639731	4.81928	5.85875	5.79365	4	79	137	15638
200	extracellular matrix organization	biological process	30198	5.03609	0.00649911	3.78788	8.46813	8.42436	5	127	136	15590
201	extracellular structure organization	biological process	43062	5.00479	0.00670577	3.7594	8.46813	8.42436	5	128	136	15589
202	positive regulation of catabolic process	biological process	9896	4.94304	0.00713286	3.7037	8.03932	7.57972	5	130	136	15587
203	heart development	biological process	7507	4.92886	0.00723473	3.14136	7.07417	6.94289	6	185	135	15532
204	regulation of epithelial cell migration	biological process	10632	4.65672	0.00949755	4.30108	9.02222	9.15745	4	89	137	15628
205	nuclear body	cellular component	16604	4.55441	0.0105207	2.89855	13.6458	13.6403	6	201	135	15516
206	transcription regulatory region DNA binding	molecular function	44212	4.53404	0.0107372	2.36686	8.72343	8.7509	8	330	133	15387
207	regeneration	biological process	31099	4.48699	0.0112545	3.31126	9.12055	9.04584	5	146	136	15571
208	sulfur compound binding	molecular function	1901681	4.46052	0.0115563	3.28947	8.81925	9.21604	5	147	136	15570
209	regulatory region nucleic acid binding	molecular function	1067	4.41964	0.0120386	2.31884	8.72343	8.7509	8	337	133	15380
210	regulatory region DNA binding	molecular function	975	4.41964	0.0120386	2.31884	8.72343	8.7509	8	337	133	15380
211	enzyme inhibitor activity	molecular function	4857	4.38856	0.0124186	2.50896	8.50253	8.82486	7	272	134	15445
212	ossification	biological process	1503	4.37555	0.0125812	3.9604	5.30052	5.72483	4	97	137	15620
213	regulation of cellular carbohydrate metabolic process	biological process	10675	4.34231	0.0130065	3.92157	7.56851	7.16566	4	98	137	15619
214	regulation of ossification	biological process	30278	4.3063	0.0134834	3.16456	6.91731	6.14134	5	153	136	15564
215	heparin binding	molecular function	8201	4.2449	0.0143371	3.80952	9.86974	10.4559	4	101	137	15616
216	regulation of carbohydrate metabolic process	biological process	6109	4.15085	0.0157511	3.7037	7.56851	7.16566	4	104	137	15613
217	multicellular organismal reproductive process	biological process	48609	4.0961	0.0166374	2.05011	8.2869	8.55372	9	430	132	15287
218	positive regulation of cell cycle	biological process	45787	4.08991	0.0167408	3.63636	7.50835	7.54089	4	106	137	15611
219	regulation of Wnt receptor signaling pathway	biological process	30111	4.06531	0.0171577	2.97619	7.09005	6.80254	5	163	136	15554
220	response to carbohydrate stimulus	biological process	9743	4.06531	0.0171577	2.97619	8.20099	7.75944	5	163	136	15554
221	regulation of muscle system process	biological process	90257	4.05994	0.01725	3.6036	7.96489	8.64081	4	107	137	15610
222	nuclear chromatin	cellular component	790	4.03032	0.0177687	3.57143	10.5145	9.92158	4	108	137	15609
223	cellular response to oxidative stress	biological process	34599	3.97203	0.0188351	3.50877	8.56231	8.82359	4	110	137	15607
224	regulation of heart contraction	biological process	8016	3.94336	0.0193829	3.47826	8.86866	9.65177	4	111	137	15606
225	single-organism behavior	biological process	44708	3.85331	0.0212095	2.08877	12.1778	12.1786	8	375	133	15342
226	regulation of growth	biological process	40008	3.83883	0.0215187	1.96078	10.1867	10.6462	9	450	132	15267
227	positive regulation of epithelial cell proliferation	biological process	50679	3.83172	0.0216723	3.36134	10.03	9.71082	4	115	137	15602
228	regulation of striated muscle tissue development	biological process	16202	3.80454	0.0222694	3.33333	6.76484	5.93966	4	116	137	15601
229	regulation of muscle tissue development	biological process	1901861	3.80454	0.0222694	3.33333	6.76484	5.93966	4	116	137	15601
230	negative regulation of growth	biological process	45926	3.77866	0.0228533	2.76243	11.3632	11.8251	5	176	136	15541
231	regulation of muscle organ development	biological process	48634	3.77765	0.0228765	3.30579	6.76484	5.93966	4	117	137	15600
232	positive regulation of hydrolase activity	biological process	51345	3.68548	0.0250851	2.17391	8.20032	8.27759	7	315	134	15402
233	spermatogenesis	biological process	7283	3.64743	0.0260579	2.3622	9.27098	9.48391	6	248	135	15469
234	male gamete generation	biological process	48232	3.63071	0.0264974	2.35294	9.27098	9.48391	6	249	135	15468
235	positive regulation of defense response	biological process	31349	3.59691	0.0274083	3.125	6.57868	6.53005	4	124	137	15593
236	developmental maturation	biological process	21700	3.52326	0.0295032	3.05344	7.34578	7.15283	4	127	137	15590
237	mitochondrion organization	biological process	7005	3.49918	0.0302221	3.0303	11.9137	11.7145	4	128	137	15589
238	regulation of myeloid cell differentiation	biological process	45637	3.47534	0.0309513	3.00752	16.5749	15.7923	4	129	137	15588
239	response to hexose stimulus	biological process	9746	3.47534	0.0309513	3.00752	8.83012	8.39297	4	129	137	15588
240	cellular response to lipid	biological process	71396	3.46843	0.0311658	2.26415	6.18546	6.41181	6	259	135	15458
241	regulation of DNA metabolic process	biological process	51052	3.44276	0.0319763	2.52525	8.72287	8.98975	5	193	136	15524
242	small GTPase mediated signal transduction	biological process	7264	3.37523	0.0342102	2.21402	4.64639	5.29341	6	265	135	15452
243	protein complex binding	molecular function	32403	3.36646	0.0345117	1.90024	7.42635	7.57385	8	413	133	15304
244	glycosaminoglycan binding	molecular function	5539	3.33699	0.0355439	2.8777	9.86974	10.4559	4	135	137	15582
245	regulation of mitotic cell cycle	biological process	7346	3.24568	0.0389421	2.39234	5.13982	5.48762	5	204	136	15513
246	gamete generation	biological process	7276	3.22638	0.0397008	2.13523	9.27098	9.48391	6	275	135	15442
247	response to monosaccharide stimulus	biological process	34284	3.20618	0.0405109	2.75862	8.83012	8.39297	4	141	137	15576
248	positive regulation of organelle organization	biological process	10638	3.17755	0.0416878	2.34742	5.94751	6.24157	5	208	136	15509
249	reproductive structure development	biological process	48608	3.00328	0.0496239	2.58065	6.69216	5.93883	4	151	137	15566
250	cellular response to insulin stimulus	biological process	32869										10.749	2.14659e-05	11.8421	7.47609	7.37534	9	67	303	15086
251	negative regulation of signal transduction	biological process	9968										10.7088	2.23477e-05	27.7778	3.89052	4.04524	5	13	307	15140
252	intrinsic apoptotic signaling pathway in response to endoplasmic reticulum stress	biological process	70059										9.20418	0.000100618	30.7692	9.58389	9.59781	4	9	308	15144
253	positive regulation of glucose import	biological process	46326										8.26184	0.000258184	17.2414	6.15809	6.17846	5	24	307	15129
254	gluconeogenesis	biological process	6094										7.20694	0.000741421	19.0476	6.38631	5.57035	4	17	308	15136
255	negative regulation of insulin receptor signaling pathway	biological process	46627										6.68053	0.00125511	16.6667	7.80608	7.1698	4	20	308	15133
256	nucleosome	cellular component	786										6.61718	0.00133719	12.1951	10.7047	10.2306	5	36	307	15117
257	negative regulation of translation	biological process	17148										6.52203	0.00147068	16	10.9568	10.6829	4	21	308	15132
258	organ regeneration	biological process	31100										6.41535	0.00163624	8.23529	7.21409	7.05282	7	78	305	15075
259	NF-kappaB binding	molecular function	51059										6.22632	0.00197672	14.8148	12.9682	12.2146	4	23	308	15130
260	chromosome, telomeric region	cellular component	781										6.22632	0.00197672	14.8148	8.2567	8.13185	4	23	308	15130
261	glucose metabolic process	biological process	6006										6.0953	0.00225343	10.8696	4.97346	4.7074	5	41	307	15112
262	protein kinase B signaling cascade	biological process	43491										5.82808	0.00294372	13.3333	7.68874	6.79702	4	26	308	15127
263	regulation of cell cycle	biological process	51726										5.78791	0.00306437	8.4507	9.09194	8.44555	6	65	306	15088
264	cell cycle arrest	biological process	7050										5.71762	0.00328751	8.33333	7.06575	6.77633	6	66	306	15087
265	negative regulation of MAP kinase activity	biological process	43407										5.58797	0.00374262	12.5	8.10822	8.06683	4	28	308	15125
266	positive regulation of mesenchymal cell proliferation	biological process	2053										5.36512	0.00467691	11.7647	6.6856	5.6326	4	30	308	15123
267	response to estradiol stimulus	biological process	32355										5.10099	0.00609072	5.92593	4.42616	4.2617	8	127	304	15026
268	skeletal system morphogenesis	biological process	48705										5.05877	0.00635339	10.8108	7.75179	7.2861	4	33	308	15120
269	response to organic nitrogen	biological process	10243										5.01206	0.00665715	8.47458	5.25627	5.39661	5	54	307	15099
270	iron ion binding	molecular function	5506										4.98149	0.00686384	5.38922	8.27223	7.89202	9	158	303	14995
271	positive regulation of cell growth	biological process	30307										4.80419	0.00819535	8.06452	8.99657	8.08786	5	57	307	15096
272	nucleosome assembly	biological process	6334										4.80419	0.00819535	8.06452	10.7047	10.2306	5	57	307	15096
273	cellular response to drug	biological process	35690										4.78107	0.00838705	10	6.07188	5.63637	4	36	308	15117
274	insulin receptor signaling pathway	biological process	8286										4.78107	0.00838705	10	7.9444	6.47962	4	36	308	15117
275	cholesterol homeostasis	biological process	42632										4.60967	0.00995509	9.52381	5.66999	5.89929	4	38	308	15115
276	nucleoplasm	cellular component	5654										4.56919	0.0103664	5.40541	7.02573	7.08653	8	140	304	15013
277	protein kinase binding	molecular function	19901										4.37593	0.0125764	4.24028	9.32744	9.21868	12	271	300	14882
278	p53 binding	molecular function	2039										4.37056	0.0126442	8.88889	10.5737	10.3122	4	41	308	15112
279	positive regulation of JNK cascade	biological process	46330										4.37056	0.0126442	8.88889	6.62166	6.63926	4	41	308	15112
280	protein phosphatase binding	molecular function	19903										4.08087	0.0168927	8.16327	7.40016	7.23463	4	45	308	15108
281	negative regulation of gene expression	biological process	10629										3.83099	0.0216882	6.32911	4.59573	5.29068	5	74	307	15079
282	negative regulation of sequence-specific DNA binding transcription factor activity	biological process	43433										3.81951	0.0219385	7.54717	7.48406	7.99583	4	49	308	15104
283	ATPase activity	molecular function	16887										3.80963	0.0221563	5.55556	8.95826	9.15808	6	102	306	15051
284	secretory granule	cellular component	30141										3.78252	0.0227652	6.25	7.95418	8.41566	5	75	307	15078
285	protein dephosphorylation	biological process	6470										3.78252	0.0227652	6.25	5.38224	5.40623	5	75	307	15078
286	positive regulation of ERK1 and ERK2 cascade	biological process	70374										3.78252	0.0227652	6.25	5.86453	6.04304	5	75	307	15078
287	ATP catabolic process	biological process	6200										3.68801	0.0250218	6.09756	9.0884	8.69433	5	77	307	15076
288	MAPK cascade	biological process	165										3.47147	0.0310714	6.77966	8.00276	7.06706	4	55	308	15098
289	nuclear matrix	cellular component	16363										3.31427	0.0363605	6.45161	10.4515	10.0895	4	58	308	15095
290	response to DNA damage stimulus	biological process	6974										3.22455	0.0397736	4.83871	5.09351	5.49914	6	118	306	15035
291	intracellular signal transduction	biological process	35556										3.16761	0.0421041	3.94737	6.0774	6.17867	9	219	303	14934
292	chromatin	cellular component	785										3.16682	0.0421373	6.15385	8.80693	8.93675	4	61	308	15092
293	regulation of cell proliferation	biological process	42127										3.06409	0.0466964	4.65116	5.0728	4.98726	6	123	306	15030
294	brush border membrane	cellular component	31526																			7.31145	0.000667851	9.7561	11.2107	11.1327	4	37	147	15277
295	positive regulation of endothelial cell proliferation	biological process	1938																			6.48365	0.00152823	7.84314	9.96942	9.59429	4	47	147	15267
296	endoplasmic reticulum lumen	cellular component	5788																			6.41113	0.00164316	7.69231	14.7102	14.0449	4	48	147	15266
297	basolateral plasma membrane	cellular component	16323																			5.67529	0.00342968	4.02685	11.7786	11.5983	6	143	145	15171
298	protein complex	cellular component	43234																			5.65037	0.00351622	2.69542	11.9346	11.3665	10	361	141	14953
299	perinuclear region of cytoplasm	cellular component	48471																			4.91067	0.00736753	2.42131	12.2201	11.4225	10	403	141	14911
300	identical protein binding	molecular function	42802																			4.47391	0.0114026	2.57235	12.9884	11.5202	8	303	143	15011
301	oxidation-reduction process	biological process	55114																			4.39941	0.0122846	3.07692	9.89458	8.90874	6	189	145	15125
302	negative regulation of transcription, DNA-dependent	biological process	45892																			4.22334	0.0146496	2.30179	10.4663	9.62959	9	382	142	14932
303	positive regulation of gene expression	biological process	10628																			3.91662	0.0199083	3.14465	8.71949	8.56441	5	154	146	15160
304	positive regulation of cell proliferation	biological process	8284																			3.90872	0.0200662	2.31884	9.8175	9.09725	8	337	143	14977
305	transporter activity	molecular function	5215																			3.55871	0.0284755	3.38983	3.46919	3.81977	4	114	147	15200
306	ubiquitin-dependent protein catabolic process	biological process	6511																			3.50536	0.0300359	3.33333	14.7724	13.5366	4	116	147	15198
307	ubiquitin protein ligase binding	molecular function	31625																			3.00685	0.049447	2.83688	13.0473	11.5678	4	137	147	15177
308	regulation of lipid metabolic process	biological process	19216																												3.00588	0.0494952	2.94118	10.2649	9.31142	6	198	199	15455
309	regulation of behavior	biological process	50795																												3.0229	0.0486597	3.26797	9.56822	8.9792	5	148	200	15505
310	positive regulation of lymphocyte activation	biological process	51251																												3.0229	0.0486597	3.26797	9.93649	10.0211	5	148	200	15505
311	actin filament-based process	biological process	30029																												3.02541	0.0485381	2.95567	8.73089	8.6078	6	197	199	15456
312	purine nucleoside triphosphate catabolic process	biological process	9146																												3.04604	0.0475468	3.28947	14.0763	13.3814	5	147	200	15506
313	immune response	biological process	6955																												3.04985	0.047366	2.47253	7.9064	7.83405	9	355	196	15298
314	regulation of ion homeostasis	biological process	2000021																												3.09297	0.0453669	3.33333	10.0667	9.15751	5	145	200	15508
315	ribonucleoside triphosphate catabolic process	biological process	9203																												3.09297	0.0453669	3.33333	14.0763	13.3814	5	145	200	15508
316	purine ribonucleoside triphosphate catabolic process	biological process	9207																												3.09297	0.0453669	3.33333	14.0763	13.3814	5	145	200	15508
317	regulation of MAP kinase activity	biological process	43405																												3.10499	0.0448251	3.01508	9.40531	9.30934	6	193	199	15460
318	circulatory system process	biological process	3013																												3.10969	0.044615	3.8835	9.68332	9.08199	4	99	201	15554
319	regulation of leukocyte proliferation	biological process	70663																												3.11678	0.0442998	3.3557	8.37329	8.32399	5	144	200	15509
320	regulation of MAPK cascade	biological process	43408																												3.117	0.0442898	2.40385	9.06708	8.84949	10	406	195	15247
321	regulation of membrane potential	biological process	42391																												3.14569	0.0430374	3.04569	9.32956	8.60219	6	191	199	15462
322	regulation of cell activation	biological process	50865																												3.14908	0.0428917	2.64901	9.41067	9.19733	8	294	197	15359
323	regulation of T cell proliferation	biological process	42129																												3.16976	0.0420135	3.9604	8.67488	8.56508	4	97	201	15556
324	response to wounding	biological process	9611																												3.19867	0.0408166	2.43902	8.46709	8.16232	10	400	195	15253
325	regulation of chemotaxis	biological process	50920																												3.2004	0.0407459	4	10.0419	9.66305	4	96	201	15557
326	regulation of mononuclear cell proliferation	biological process	32944																												3.21429	0.040184	3.44828	8.37329	8.32399	5	140	200	15513
327	regulation of stress-activated protein kinase signaling cascade	biological process	70302																												3.21429	0.040184	3.44828	7.32037	7.22658	5	140	200	15513
328	regulation of stress-activated MAPK cascade	biological process	32872																												3.23926	0.039193	3.47222	7.32037	7.22658	5	139	200	15514
329	regulation of lymphocyte proliferation	biological process	50670																												3.23926	0.039193	3.47222	8.37329	8.32399	5	139	200	15514
330	G-protein coupled receptor signaling pathway, coupled to cyclic nucleotide second messenger	biological process	7187																												3.2629	0.0382773	4.08163	10.437	9.68523	4	94	201	15559
331	nucleoside phosphate catabolic process	biological process	1901292																												3.27156	0.037947	3.14136	13.3369	12.6874	6	185	199	15468
332	regulation of anatomical structure size	biological process	90066																												3.29311	0.037138	3.15789	12.7222	12.4252	6	184	199	15469
333	immune response-activating signal transduction	biological process	2757																												3.3271	0.0358971	4.16667	10.5115	10.2578	4	92	201	15561
334	negative regulation of secretion	biological process	51048																												3.34162	0.0353795	3.57143	7.22679	6.62822	5	135	200	15518
335	positive regulation of behavior	biological process	48520																												3.35986	0.0347401	4.21053	10.0419	9.66305	4	91	201	15562
336	actin cytoskeleton organization	biological process	30036																												3.38101	0.0340131	3.22581	8.73089	8.6078	6	180	199	15473
337	nucleotide catabolic process	biological process	9166																												3.426	0.0325168	3.26087	13.3369	12.6874	6	178	199	15475
338	amide binding	molecular function	33218																												3.47171	0.031064	3.2967	11.8657	11.6962	6	176	199	15477
339	cellular response to nitrogen compound	biological process	1901699																												3.47218	0.0310492	2.82686	8.39147	7.57449	8	275	197	15378
340	adenylate cyclase-modulating G-protein coupled receptor signaling pathway	biological process	7188																												3.49553	0.0303327	4.3956	10.437	9.68523	4	87	201	15566
341	regulation of leukocyte activation	biological process	2694																												3.52638	0.0294111	2.85714	9.41067	9.19733	8	272	197	15381
342	activation of immune response	biological process	2253																												3.53088	0.0292791	3.7594	10.0977	9.65733	5	128	200	15525
343	cytokine activity	molecular function	5125																												3.53088	0.0292791	3.7594	6.51919	6.3065	5	128	200	15525
344	response to toxic substance	biological process	9636																												3.56534	0.0282875	3.37079	5.11551	5.5454	6	172	199	15481
345	vascular process in circulatory system	biological process	3018																												3.56629	0.0282604	4.49438	9.68332	9.08199	4	85	201	15568
346	B cell activation	biological process	42113																												3.56629	0.0282604	4.49438	10.1803	10.2192	4	85	201	15568
347	cellular process involved in reproduction in multicellular organism	biological process	22412																												3.61329	0.0269629	3.40909	9.93061	9.11555	6	170	199	15483
348	peptide binding	molecular function	42277																												3.63756	0.0263164	3.42857	11.8657	11.6962	6	169	199	15484
349	cellular response to biotic stimulus	biological process	71216																												3.67461	0.0253592	3.90625	10.1071	9.78281	5	123	200	15530
350	intrinsic apoptotic signaling pathway	biological process	97193																												3.67635	0.0253152	4.65116	12.2267	11.573	4	82	201	15571
351	regulation of reproductive process	biological process	2000241																												3.71158	0.0244388	3.48837	9.01211	8.5109	6	166	199	15487
352	regulation of defense response	biological process	31347																												3.71385	0.0243835	2.96296	10.178	9.61895	8	262	197	15391
353	response to starvation	biological process	42594																												3.71413	0.0243766	4.70588	9.99454	9.89194	4	81	201	15572
354	regulation of JNK cascade	biological process	46328																												3.79518	0.0224788	4.03226	7.32037	7.22658	5	119	200	15534
355	cell activation involved in immune response	biological process	2263																												3.83095	0.0216891	4.87805	10.0445	9.96823	4	78	201	15575
356	leukocyte activation involved in immune response	biological process	2366																												3.83095	0.0216891	4.87805	10.0445	9.96823	4	78	201	15575
357	cellular response to organic nitrogen	biological process	71417																												3.87175	0.0208219	3.05344	8.39147	7.57449	8	254	197	15399
358	metal ion homeostasis	biological process	55065																												3.89168	0.0204111	2.88462	7.962	7.55861	9	303	196	15350
359	peptidyl-amino acid modification	biological process	18193																												3.90089	0.0202239	2.74725	12.5811	11.9859	10	354	195	15299
360	regulation of I-kappaB kinase/NF-kappaB cascade	biological process	43122																												3.91822	0.0198765	3.65854	10.375	9.96729	6	158	199	15495
361	proteolysis involved in cellular protein catabolic process	biological process	51603																												3.99509	0.0184057	3.125	11.8713	11.6757	8	248	197	15405
362	positive regulation of reproductive process	biological process	2000243																												3.99536	0.0184008	5.12821	10.2731	9.76062	4	74	201	15579
363	positive regulation of chemotaxis	biological process	50921																												3.99536	0.0184008	5.12821	10.0419	9.66305	4	74	201	15579
364	response to ionizing radiation	biological process	10212																												4.0192	0.0179673	4.2735	6.78555	7.04897	5	112	200	15541
365	regulation of execution phase of apoptosis	biological process	1900117																												4.05265	0.0173762	4.31034	11.3968	10.8381	5	111	200	15542
366	cellular response to peptide	biological process	1901653																												4.05466	0.0173414	3.77358	8.95375	8.0922	6	153	199	15500
367	organelle lumen	cellular component	43233																												4.07723	0.0169543	3.43137	12.8121	12.5693	7	197	198	15456
368	calcium ion homeostasis	biological process	55074																												4.07979	0.0169111	3.1746	8.88985	8.2887	8	244	197	15409
369	apoptotic signaling pathway	biological process	97190																												4.08648	0.0167982	4.34783	11.3968	10.8381	5	110	200	15543
370	peptide receptor activity	molecular function	1653																												4.1207	0.0162331	4.38596	7.23641	6.98474	5	109	200	15544
371	positive regulation of binding	biological process	51099																												4.12575	0.0161514	5.33333	11.9624	11.4858	4	71	201	15582
372	G-protein coupled peptide receptor activity	molecular function	8528																												4.19034	0.0151412	4.46429	7.23641	6.98474	5	107	200	15546
373	immune response-regulating cell surface receptor signaling pathway	biological process	2768																												4.21632	0.0147528	5.47945	8.20583	8.09824	4	69	201	15584
374	intracellular organelle lumen	cellular component	70013																												4.25087	0.0142519	3.5533	12.8121	12.5693	7	190	198	15463
375	membrane-enclosed lumen	cellular component	31974																												4.25536	0.014188	3.27869	13.9094	13.7151	8	236	197	15417
376	immune response-regulating signaling pathway	biological process	2764																												4.29788	0.0135973	4.58716	9.86876	9.77667	5	104	200	15549
377	cellular metal ion homeostasis	biological process	6875																												4.29888	0.0135838	3.09278	7.962	7.55861	9	282	196	15371
378	negative regulation of cell adhesion	biological process	7162																												4.31001	0.0134334	5.6338	8.87129	8.6432	4	67	201	15586
379	cellular calcium ion homeostasis	biological process	6874																												4.34639	0.0129535	3.33333	8.88985	8.2887	8	232	197	15421
380	taxis	biological process	42330																												4.40258	0.0122457	3.14685	7.61511	7.6654	9	277	196	15376
381	chemotaxis	biological process	6935																												4.42365	0.0119904	3.15789	7.61511	7.6654	9	276	196	15377
382	negative regulation of cell activation	biological process	50866																												4.44739	0.0117091	4.7619	8.1694	7.74619	5	100	200	15553
383	vitamin binding	molecular function	19842																												4.45679	0.0115995	5.88235	11.784	10.7572	4	64	201	15589
384	cellular response to radiation	biological process	71478																												4.45679	0.0115995	5.88235	9.89119	9.70336	4	64	201	15589
385	regulation of homeostatic process	biological process	32844																												4.48755	0.0112482	3.19149	12.389	11.4029	9	273	196	15380
386	sensory perception of pain	biological process	19233																												4.55911	0.0104714	6.06061	7.50004	6.59645	4	62	201	15591
387	cellular cation homeostasis	biological process	30003																												4.56119	0.0104496	3.04878	7.42266	7.12971	10	318	195	15335
388	second-messenger-mediated signaling	biological process	19932																												4.56439	0.0104162	4.90196	7.04868	6.8654	5	97	200	15556
389	leukocyte migration	biological process	50900																												4.56439	0.0104162	4.90196	6.61413	6.65336	5	97	200	15556
390	regulation of production of molecular mediator of immune response	biological process	2700																												4.61169	0.00993502	6.15385	8.40138	8.11444	4	61	201	15592
391	regulation of lipid biosynthetic process	biological process	46890																												4.64487	0.00961074	5	10.7832	9.92495	5	95	200	15558
392	monosaccharide binding	molecular function	48029																												4.66526	0.00941682	6.25	11.784	10.7572	4	60	201	15593
393	negative regulation of leukocyte activation	biological process	2695																												4.68588	0.00922458	5.05051	8.1694	7.74619	5	94	200	15559
394	immune effector process	biological process	2252																												4.70853	0.00901804	3.55556	9.27632	8.94213	8	217	197	15436
395	oxidoreductase activity, acting on paired donors, with incorporation or reduction of molecular oxygen	molecular function	16705																												4.74043	0.00873493	3.91061	11.8047	10.9663	7	172	198	15481
396	response to osmotic stress	biological process	6970																												4.77549	0.00843394	6.45161	15.9373	14.7546	4	58	201	15595
397	cytosolic calcium ion homeostasis	biological process	51480																												4.8887	0.00753123	4.02299	8.32401	7.89034	7	167	198	15486
398	regulation of viral reproduction	biological process	50792																												4.89008	0.00752079	6.66667	8.84945	8.65557	4	56	201	15597
399	negative regulation of immune effector process	biological process	2698																												4.94911	0.00708972	6.77966	8.8615	8.77898	4	55	201	15598
400	regulation of binding	biological process	51098																												4.94965	0.00708591	4.06977	11.0774	10.7689	7	165	198	15488
401	positive regulation of immune response	biological process	50778																												4.96985	0.00694422	3.72093	12.5439	11.9514	8	207	197	15446
402	negative regulation of immune system process	biological process	2683																												5.01157	0.00666043	4.11765	8.42725	8.10346	7	163	198	15490
403	regulation of inflammatory response	biological process	50727																												5.0429	0.00645497	4.14201	9.21819	8.64137	7	162	198	15491
404	positive regulation of adaptive immune response	biological process	2821																												5.07083	0.00627723	7.01754	16.3905	15.9692	4	53	201	15600
405	negative regulation of cellular catabolic process	biological process	31330																												5.07083	0.00627723	7.01754	11.8028	10.9177	4	53	201	15600
406	leukocyte proliferation	biological process	70661																												5.07083	0.00627723	7.01754	10.0998	10.0273	4	53	201	15600
407	regulation of response to external stimulus	biological process	32101																												5.10515	0.00606545	3.1339	9.86491	9.28018	11	340	194	15313
408	regulation of adaptive immune response based on somatic recombination of immune receptors built from immunoglobulin superfamily domains	biological process	2822																												5.127	0.00593433	5.61798	15.005	14.624	5	84	200	15569
409	cellular response to nutrient levels	biological process	31669																												5.127	0.00593433	5.61798	9.84065	9.75846	5	84	200	15569
410	positive regulation of adaptive immune response based on somatic recombination of immune receptors built from immunoglobulin superfamily domains	biological process	2824																												5.1336	0.00589527	7.14286	16.3905	15.9692	4	52	201	15601
411	positive regulation of leukocyte mediated immunity	biological process	2705																												5.19773	0.00552911	7.27273	16.3905	15.9692	4	51	201	15602
412	regulation of oxidoreductase activity	biological process	51341																												5.19773	0.00552911	7.27273	7.01741	6.42724	4	51	201	15602
413	positive regulation of lymphocyte mediated immunity	biological process	2708																												5.26325	0.00517846	7.40741	16.3905	15.9692	4	50	201	15603
414	negative regulation of catabolic process	biological process	9895																												5.3211	0.00488738	5.88235	12.2409	11.1065	5	80	200	15573
415	response to amine stimulus	biological process	14075																												5.33021	0.00484303	7.54717	5.85008	6.23069	4	49	201	15604
416	regulation of response to biotic stimulus	biological process	2831																												5.33021	0.00484303	7.54717	9.49218	9.4897	4	49	201	15604
417	cellular response to starvation	biological process	9267																												5.33021	0.00484303	7.54717	9.99454	9.89194	4	49	201	15604
418	regulation of lymphocyte mediated immunity	biological process	2706																												5.37139	0.00464767	5.95238	15.005	14.624	5	79	200	15574
419	cation homeostasis	biological process	55080																												5.38273	0.00459526	3.10078	7.53821	7.25982	12	375	193	15278
420	cytokine production	biological process	1816																												5.39869	0.00452251	7.69231	10.6517	10.318	4	48	201	15605
421	monocarboxylic acid metabolic process	biological process	32787																												5.4931	0.00411506	3.3033	9.03987	8.5673	11	322	194	15331
422	leukocyte differentiation	biological process	2521																												5.51672	0.00401902	4.08163	9.26316	9.53444	8	188	197	15465
423	positive regulation of cytokine biosynthetic process	biological process	42108																												5.61377	0.00364729	8.16327	11.8821	11.5703	4	45	201	15608
424	positive regulation of neuron apoptotic process	biological process	43525																												5.61377	0.00364729	8.16327	10.3406	10.0169	4	45	201	15608
425	rhythmic process	biological process	48511																												5.66834	0.00345359	3.84615	7.36887	7.13618	9	225	196	15428
426	regulation of cytokine biosynthetic process	biological process	42035																												5.91835	0.00268963	6.75676	11.0684	10.7085	5	69	200	15584
427	lymphocyte activation	biological process	46649																												5.92879	0.00266169	4	9.25537	9.55603	9	216	196	15437
428	myeloid leukocyte activation	biological process	2274																												5.97794	0.00253404	6.84932	11.9476	11.5544	5	68	200	15585
429	pigment granule	cellular component	48770																												5.97794	0.00253404	6.84932	15.1004	14.4535	5	68	200	15585
430	divalent inorganic cation homeostasis	biological process	72507																												5.97796	0.00253398	3.74532	7.42266	7.12971	10	257	195	15396
431	cellular ion homeostasis	biological process	6873																												6.18107	0.00206821	3.01811	8.21632	7.81296	15	482	190	15171
432	leukocyte chemotaxis	biological process	30595																												6.22648	0.00197639	7.24638	6.61413	6.65336	5	64	200	15589
433	cellular divalent inorganic cation homeostasis	biological process	72503																												6.40034	0.001661	3.96825	7.42266	7.12971	10	242	195	15411
434	lymphocyte differentiation	biological process	30098																												6.45427	0.00157379	5.34351	8.65338	9.04331	7	124	198	15529
435	ligand-activated sequence-specific DNA binding RNA polymerase II transcription factor activity	molecular function	4879																												6.45965	0.00156534	10.2564	7.04596	6.9564	4	35	201	15618
436	regulation of adaptive immune response	biological process	2819																												6.58991	0.00137416	6.38298	13.925	13.6305	6	88	199	15565
437	cell chemotaxis	biological process	60326																												6.70129	0.00122932	6.52174	6.41037	6.5209	6	86	199	15567
438	negative regulation of cysteine-type endopeptidase activity	biological process	2000117																												6.70573	0.00122388	8.06452	14.1989	13.5248	5	57	200	15596
439	ER-nucleus signaling pathway	biological process	6984																												6.76332	0.00115539	11.1111	11.7169	11.0166	4	32	201	15621
440	response to amphetamine	biological process	1975																												6.98232	0.000928152	11.7647	5.85008	6.23069	4	30	201	15623
441	response to nutrient levels	biological process	31667																												7.23828	0.000718545	3.67232	9.08733	8.68351	13	341	192	15312
442	positive regulation of T cell mediated immunity	biological process	2711																												7.33997	0.000649068	12.9032	16.3905	15.9692	4	27	201	15626
443	T cell activation	biological process	42110																												7.42306	0.000597321	5.51724	9.63677	9.9742	8	137	197	15516
444	positive regulation of neuron death	biological process	1901216																												7.60439	0.00049826	9.80392	10.4415	9.92471	5	46	200	15607
445	cell activation	biological process	1775																												7.86859	0.000382575	3.92749	8.8939	9.01177	13	318	192	15335
446	response to interleukin-4	biological process	70670																												7.88341	0.000376947	14.8148	10.3768	10.9519	4	23	201	15630
447	leukocyte activation	biological process	45321																												7.9751	0.000343919	4.21053	9.58855	9.68286	12	273	193	15380
448	regulation of multi-organism process	biological process	43900																												8.05177	0.000318537	6.06061	8.15209	7.88778	8	124	197	15529
449	cell recognition	biological process	8037																												8.1602	0.000285806	8.57143	16.3756	15.6043	6	64	199	15589
450	sperm part	cellular component	97223																												8.35482	0.000235259	16.6667	18.3094	17.3559	4	20	201	15633
451	dioxygenase activity	molecular function	51213																												8.40108	0.000224625	8.95522	12.2346	11.2566	6	61	199	15592
452	cellular response to interleukin-4	biological process	71353																												8.70795	0.000165266	18.1818	10.3768	10.9519	4	18	201	15635
453	regulation of T cell mediated immunity	biological process	2709																												8.76192	0.000156584	12.5	15.005	14.624	5	35	200	15618
454	T cell differentiation	biological process	30217																												9.07429	0.000114574	8.23529	8.65338	9.04331	7	78	198	15575
455	oxidoreductase activity, acting on paired donors, with incorporation or reduction of molecular oxygen, 2-oxoglutarate as one donor, and incorporation of one atom each of oxygen into both donors	molecular function	16706																												9.1423	0.000107041	13.5135	13.5624	12.5517	5	32	200	15621
456	response to endoplasmic reticulum stress	biological process	34976																												9.20717	0.000100318	10.3448	11.3654	10.7342	6	52	199	15601
457	L-ascorbic acid binding	molecular function	31418																												9.31268	9.0272e-05	21.0526	11.784	10.7572	4	15	201	15638
458	regulation of immune response	biological process	50776																												9.31386	9.01658e-05	4.29448	11.4315	11.0033	14	312	191	15341
459	'de novo' posttranslational protein folding	biological process	51084																												9.53893	7.19936e-05	22.2222	15.6763	14.8513	4	14	201	15639
460	'de novo' protein folding	biological process	6458																												9.53893	7.19936e-05	22.2222	15.6763	14.8513	4	14	201	15639
461	oxidoreductase activity, acting on single donors with incorporation of molecular oxygen	molecular function	16701																												10.1734	3.8171e-05	12.2449	12.2346	11.2566	6	43	199	15610
462	cell-cell recognition	biological process	9988																												10.1869	3.76613e-05	16.6667	15.6589	14.9167	5	25	200	15628
463	peptidyl-proline modification	biological process	18208																												10.5374	2.65248e-05	17.8571	13.2407	12.51	5	23	200	15630
464	sperm-egg recognition	biological process	35036																												10.5374	2.65248e-05	17.8571	15.6589	14.9167	5	23	200	15630
465	binding of sperm to zona pellucida	biological process	7339																												10.7236	2.20184e-05	18.5185	15.6589	14.9167	5	22	200	15631
466	zona pellucida receptor complex	cellular component	2199																												10.9421	1.76979e-05	30.7692	18.3094	17.3559	4	9	201	15644
467	cellular response to cytokine stimulus	biological process	71345																												11.3794	1.14288e-05	5.18519	8.14394	8.1131	14	256	191	15397

## Sheet: GO-24 h
Gene set analysis was conducted in Partek on DEGs found at 24 hours. Only gene sets with <500 members were considered, where ≥4 members were present in the gene lists. Only gene sets enriched ≥2-fold (p<0.05) were included in the table. Red-colored cells represent gene ontology (GO) terms unique to heart and orange-colored cells represent GO terms unique to liver. None of the GO terms were unique…																						unique to heart
																						unique to liver
			HEART									LIVER
function	type	GO ID	Enrichment Score	Enrichment p-value	% genes in group that are present	Condition * Time score	Heat * 24 vs. Control * 24 score	# genes in list, in group	# genes not in list, in group	# genes in list, not in group	# genes not in list, not in group	Enrichment Score	Enrichment p-value	% genes in group that are present	Condition * Time score	Heat * 24 vs. Control * 24 score	# genes in list, in group	# genes not in list, in group	# genes in list, not in group	# genes not in list, not in group
contractile fiber part	CC	44449	9.00568	0.000122711	2.91971	3.11345	3.32063	4	133	26	15695
response to cytokine stimulus	BP	34097	5.106	0.00606028	1.02041	2.85422	2.77122	4	388	26	15440
inflammatory response	BP	6954	6.91017	0.000997593	1.68067	2.08734	2.64821	4	234	26	15594
immune response	BP	6955	5.36695	0.00466833	1.0989	2.31909	2.54021	4	360	26	15468
response to wounding	BP	9611	9.20065	0.000100974	1.46341	2.2691	2.47472	6	404	24	15424
response to metal ion	BP	10038	5.90665	0.00272128	1.27796	1.84035	2.20106	4	309	26	15519
response to inorganic substance	BP	10035	11.1377	1.45528e-05	1.58371	1.78593	2.18588	7	435	23	15393
extracellular matrix	CC	31012	6.77257	0.00114475	1.61943	2.80765	2.03264	4	243	26	15585
proteinaceous extracellular matrix	CC	5578	8.58019	0.00018779	2.61438	2.80765	2.03264	4	149	26	15679
carbohydrate binding	MF	30246	7.08626	0.000836523	1.76211	2.52838	2.02654	4	223	26	15605
response to nutrient levels	BP	31667										9.45424	7.83566e-05	6.34921	2.55059	2.63116	4	59	52	15350
response to lipopolysaccharide	BP	32496										9.54542	7.15284e-05	3.07692	3.1689	3.13335	6	189	50	15220
response to drug	BP	42493										3.9777	0.0187287	1.17371	2.45936	2.45243	5	421	51	14988
receptor binding	MF	5102										6.32244	0.00179555	2.06612	2.68684	3.45857	5	237	51	15172
oxidation-reduction process	BP	55114										5.22145	0.00539948	2.05128	2.12275	2.90492	4	191	52	15218
aging	BP	7568										5.54405	0.00391066	2.24719	2.55634	2.53611	4	174	52	15235

## Sheet: GO-48 
Gene set analysis was conducted in Partek on DEGs found at 48 hpurs. Only gene sets with <500 members were considered, where ≥4 members were present in the gene lists. Only gene sets enriched ≥2-fold (p<0.05) were included in the table. White-colored cells represent terms common to 2 or 3 organs (common heat-stress response [HSR]), and red-colored cells represent gene ontology (GO) terms unique t…																						common HSR
																						unique to heart
			HEART									LIVER
function	type	GO ID	Enrichment Score	Enrichment p-value	% genes in group that are present	Condition * Time score	Heat * 24 vs. Control * 24 score	# genes in list, in group	# genes not in list, in group	# genes in list, not in group	# genes not in list, not in group	Enrichment Score	Enrichment p-value	% genes in group that are present	Condition * Time score	Heat * 24 vs. Control * 24 score	# genes in list, in group	# genes not in list, in group	# genes in list, not in group	# genes not in list, not in group
protein heterodimerization activity	MF	46982	16.3179	8.18902e-08	8.39506	3.19265	3.38406	34	371	446	15007	4.84821	0.00784238	1.07239	4.12177	2.44418	4	369	29	15063
response to drug	BP	42493	11.0058	1.66055e-05	6.82303	2.46254	3.06235	32	437	448	14941	4.39386	0.012353	0.938967	3.24154	2.09411	4	422	29	15010
chromosomal part	CC	44427	32.3824	8.63943e-15	10.6157	3.9376	4.01359	50	421	430	14957
chromosome segregation	BP	7059	25.6628	7.15813e-12	28.0702	4.05731	4.26002	16	41	464	15337
kinetochore	CC	776	22.4997	1.69241e-10	23.1884	4.0654	4.31906	16	53	464	15325
nuclear division	BP	280	22.2086	2.26418e-10	18.4466	4.05538	4.32741	19	84	461	15294
mitosis	BP	7067	22.2086	2.26418e-10	18.4466	4.05538	4.32741	19	84	461	15294
nucleosome assembly	BP	6334	21.1698	6.39832e-10	21.3333	4.02606	3.94953	16	59	464	15319
nucleosome	CC	786	20.9302	8.13034e-10	25	3.96372	3.84983	14	42	466	15336
chromosome, centromeric region	CC	775	HEART	9.59751e-10	30.7692	3.83786	4.08341	12	27	468	15351
protein-DNA complex assembly	BP	65004	19.4097	3.71952e-09	19.0476	4.02606	3.94953	16	68	464	15310
condensed chromosome kinetochore	CC	777	19.0587	5.2836e-09	30.5556	4.10194	4.34344	11	25	469	15353
organelle fission	BP	48285	18.8175	6.72454e-09	15.2	4.05538	4.32741	19	106	461	15272
nucleosome organization	BP	34728	17.8749	1.72599e-08	17.2043	4.02606	3.94953	16	77	464	15301
cell division	BP	51301	17.7275	2.00011e-08	12.4294	4.08203	4.2616	22	155	458	15223
cytokinesis	BP	910	17.2367	3.26734e-08	20.9677	4.02864	4.18601	13	49	467	15329
regulation of cell cycle process	BP	10564	16.8899	4.6218e-08	9.34579	3.62091	3.75598	30	291	450	15087
protein-DNA complex subunit organization	BP	71824	16.5198	6.69174e-08	15.6863	4.02606	3.94953	16	86	464	15292
microtubule-based process	BP	7017	16.1135	1.00458e-07	9.23567	3.71566	3.88793	29	285	451	15093
spindle	CC	5819	16.1013	1.01694e-07	16.3043	4.06171	4.09064	15	77	465	15301
protein-DNA complex	CC	32993	16.0354	1.08616e-07	17.5	3.96372	3.84983	14	66	466	15312
cellular macromolecular complex assembly	BP	34622	15.6177	1.64943e-07	8.82353	3.65815	3.74509	30	310	450	15068
condensed chromosome outer kinetochore	CC	940	15.0104	3.02735e-07	54.5455	4.57226	4.6101	6	5	474	15373
generation of precursor metabolites and energy	BP	6091	13.3079	1.66135e-06	10.7955	2.14107	2.80938	19	157	461	15221
extracellular matrix part	CC	44420	12.8094	2.73503e-06	11.4094	2.74636	3.05516	17	132	463	15246
response to steroid hormone stimulus	BP	48545	12.783	2.80815e-06	7.31707	3.21414	3.20947	33	418	447	14960
microtubule	CC	5874	12.7195	2.99231e-06	9.05512	3.5744	3.78628	23	231	457	15147
spindle pole	CC	922	12.5451	3.56245e-06	16.9231	3.90445	4.11622	11	54	469	15324
regulation of chromosome segregation	BP	51983	12.5386	3.58566e-06	30.4348	3.63761	3.8714	7	16	473	15362
protein localization to kinetochore	BP	34501	12.4176	4.04674e-06	80	3.81864	3.80227	4	1	476	15377
carbohydrate binding	MF	30246	12.0646	5.75974e-06	9.2511	2.92533	3.34283	21	206	459	15172
collagen fibril organization	BP	30199	11.7855	7.61429e-06	22.8571	2.88382	3.22875	8	27	472	15351
sister chromatid segregation	BP	819	11.5244	9.88618e-06	45.4545	3.83735	3.83719	5	6	475	15372
extracellular vesicular exosome	CC	70062	11.3821	1.13978e-05	16.6667	2.29301	2.85536	10	50	470	15328
cofactor binding	MF	48037	11.2048	1.36082e-05	8.49421	2.26757	2.99783	22	237	458	15141
midbody	CC	30496	11.1236	1.47602e-05	13.4831	4.152	4.17187	12	77	468	15301
microtubule motor activity	MF	3777	11.0813	1.53983e-05	16.129	4.13048	4.23014	10	52	470	15326
extracellular organelle	CC	43230	11.0813	1.53983e-05	16.129	2.29301	2.85536	10	52	470	15326
extracellular membrane-bounded organelle	CC	65010	11.0813	1.53983e-05	16.129	2.29301	2.85536	10	52	470	15326
extracellular matrix	CC	31012	10.7706	2.10074e-05	8.50202	3.3157	3.18753	21	226	459	15152
positive regulation of cell cycle process	BP	90068	10.7618	2.11931e-05	11.3821	3.54186	3.60544	14	109	466	15269
response to wounding	BP	9611	10.7527	2.13874e-05	7.07317	3.0432	3.08793	29	381	451	14997
wound healing	BP	42060	10.6705	2.32194e-05	12.9032	3.4883	3.03954	12	81	468	15297
response to oxygen levels	BP	70482	10.6584	2.35015e-05	7.79221	3.32257	3.28164	24	284	456	15094
fatty acid beta-oxidation using acyl-CoA dehydrogenase	BP	33539	10.5202	2.69847e-05	57.1429	1.7843	2.69148	4	3	476	15375
regulation of organelle organization	BP	33043	10.5053	2.73917e-05	6.75381	3.38198	3.48913	31	428	449	14950
microtubule cytoskeleton organization	BP	226	10.4322	2.94696e-05	9.55056	3.73518	3.81306	17	161	463	15217
response to nutrient levels	BP	31667	10.4091	3.01556e-05	7.34463	2.54841	3.07899	26	328	454	15050
extracellular matrix structural constituent	MF	5201	10.3759	3.11742e-05	22.5806	2.31715	2.9933	7	24	473	15354
cellular response to biotic stimulus	BP	71216	10.3105	3.32807e-05	10.9375	3.82911	3.16111	14	114	466	15264
Z disc	CC	30018	10.2578	3.50843e-05	13.4146	1.69149	2.34476	11	71	469	15307
cellular response to molecule of bacterial origin	BP	71219	10.016	4.4681e-05	11.3043	3.84912	3.17565	13	102	467	15276
chromosome organization	BP	51276	9.9901	4.58514e-05	6.47773	4.01045	3.97951	32	462	448	14916
immune response	BP	6955	9.93862	4.82737e-05	7.14286	3.23836	3.17435	26	338	454	15040
mitotic cell cycle	BP	278	9.93351	4.85213e-05	26.087	4.27174	4.56489	6	17	474	15361
centrosome	CC	5813	9.86316	5.20577e-05	7.59076	3.94807	4.1691	23	280	457	15098
response to corticosteroid stimulus	BP	31960	9.8413	5.32079e-05	8.48214	2.80923	2.97447	19	205	461	15173
microtubule cytoskeleton	CC	15630	9.83769	5.34006e-05	11.8812	3.6368	3.76601	12	89	468	15289
oxidation-reduction process	BP	55114	9.64635	6.46609e-05	6.88776	2.80894	3.17882	27	365	453	15013
cell cycle phase	BP	22403	9.64514	6.47395e-05	15.2542	4.21341	4.32789	9	50	471	15328
electron transport chain	BP	22900	9.37651	8.46903e-05	14.7541	2.03945	2.8194	9	52	471	15326
nuclear chromosome part	CC	44454	9.36927	8.53056e-05	8.18966	3.73371	3.82587	19	213	461	15165
response to extracellular stimulus	BP	9991	9.35818	8.62568e-05	6.89655	2.54841	3.07899	26	351	454	15027
leukocyte mediated immunity	BP	2443	9.35597	8.64476e-05	16.6667	2.92162	2.77347	8	40	472	15338
adaptive immune response based on somatic recombination of immune receptors built from immunoglobulin superfamily domains	BP	2460	9.35597	8.64476e-05	16.6667	3.1267	2.70768	8	40	472	15338
microtubule associated complex	CC	5875	9.26928	9.42764e-05	11.215	3.87174	4.02481	12	95	468	15283
chromosome condensation	BP	30261	9.18618	0.000102445	23.0769	4.29391	4.07631	6	20	474	15358
protein localization to chromosome	BP	34502	9.08038	0.000113878	29.4118	3.88418	3.87451	5	12	475	15366
motor activity	MF	3774	9.00112	0.000123272	10.9091	3.89626	3.97004	12	98	468	15280
respiratory electron transport chain	BP	22904	8.96055	0.000128375	22.2222	1.86007	2.84721	6	21	474	15357
condensed chromosome	CC	793	8.91216	0.00013474	15.6863	4.1987	3.96815	8	43	472	15335
spindle microtubule	CC	5876	8.81892	0.000147908	17.9487	4.147	3.99183	7	32	473	15346
mitotic sister chromatid segregation	BP	70	8.80113	0.000150563	40	3.75179	3.7975	4	6	476	15372
MCM complex	CC	42555	8.80113	0.000150563	40	3.20793	3.19017	4	6	476	15372
spindle checkpoint	BP	31577	8.78003	0.000153773	27.7778	3.48813	3.56111	5	13	475	15365
cell cycle	BP	7049	8.65375	0.000174472	9.39597	4.0218	4.17195	14	135	466	15243
response to decreased oxygen levels	BP	36293	8.56161	0.000191311	7.29167	3.28221	3.36276	21	267	459	15111
DNA metabolic process	BP	6259	8.55909	0.000191793	6.25	3.97167	3.96547	29	435	451	14943
DNA packaging	BP	6323	8.53893	0.000195699	20.6897	4.29391	4.07631	6	23	474	15355
regulation of cell adhesion mediated by integrin	BP	33628	8.53893	0.000195699	20.6897	3.21053	2.78625	6	23	474	15355
cell surface	CC	9986	8.5218	0.000199081	6.66667	3.15321	3.22549	25	350	455	15028
cell cycle checkpoint	BP	75	8.52149	0.000199142	11.1111	3.41188	3.70476	11	88	469	15290
cellular response to acid	BP	71229	8.49154	0.000205196	17.0732	2.55008	3.12404	7	34	473	15344
protein complex binding	MF	32403	8.46744	0.000210202	6.4133	2.968	3.10595	27	394	453	14984
ruffle	CC	1726	8.4061	0.0002235	13.0435	2.80731	3.09379	9	60	471	15318
metaphase plate congression	BP	51310	8.37331	0.00023095	36.3636	4.42217	4.29842	4	7	476	15371
mitotic chromosome condensation	BP	7076	8.37331	0.00023095	36.3636	4.26053	3.96808	4	7	476	15371
DNA replication initiation	BP	6270	8.37331	0.00023095	36.3636	3.39938	3.6226	4	7	476	15371
branched-chain amino acid catabolic process	BP	9083	8.37331	0.00023095	36.3636	2.40098	2.86055	4	7	476	15371
chromosome	CC	5694	8.34379	0.000237869	10.8911	4.21667	4.10189	11	90	469	15288
negative regulation of cell cycle phase transition	BP	1901988	8.33286	0.000240483	10.1695	3.55087	3.72492	12	106	468	15272
response to nutrient	BP	7584	8.273	0.000255318	7.75862	2.63508	3.10851	18	214	462	15164
regulation of microtubule-based process	BP	32886	8.25674	0.000259504	10.7843	3.59372	3.90407	11	91	469	15287
contractile fiber part	CC	44449	8.22574	0.000267675	9.48905	1.768	2.462	13	124	467	15254
regulation of microtubule cytoskeleton organization	BP	70507	8.13878	0.000291992	11.4943	3.59668	3.87728	10	77	470	15301
DNA conformation change	BP	71103	8.11716	0.000298376	14.0351	4.00489	3.92574	8	49	472	15329
establishment of chromosome localization	BP	51303	7.99199	0.000338161	33.3333	4.42217	4.29842	4	8	476	15370
negative regulation of production of molecular mediator of immune response	BP	2701	7.99199	0.000338161	33.3333	4.03054	2.93165	4	8	476	15370
basement membrane	CC	5604	7.9745	0.000344126	12.3288	2.8346	2.99028	9	64	471	15314
response to activity	BP	14823	7.87581	0.000379823	13.5593	2.489	3.30141	8	51	472	15327
regulation of cell cycle phase transition	BP	1901987	7.85008	0.000389722	8.69565	3.52153	3.69438	14	147	466	15231
innate immune response	BP	45087	7.83852	0.000394253	10.2804	3.54976	3.51711	11	96	469	15282
adaptive immune response	BP	2250	7.75908	0.00042685	13.3333	3.1267	2.70768	8	52	472	15326
cellular response to lipopolysaccharide	BP	71222	7.75812	0.000427258	10.1852	3.98118	3.24257	11	97	469	15281
protein polymerization	BP	51258	7.75443	0.000428837	15.2174	3.27701	3.4602	7	39	473	15339
response to hypoxia	BP	1666	7.72062	0.000443584	7.01754	3.10903	3.37448	20	265	460	15113
microtubule organizing center	CC	5815	7.71668	0.000445337	6.43432	3.9709	4.18527	24	349	456	15029
regulation of cytoskeleton organization	BP	51493	7.66351	0.000469658	7.37705	3.52192	3.57968	18	226	462	15152
fibrillar collagen	CC	5583	7.64838	0.000476816	30.7692	2.31136	3.11087	4	9	476	15369
cell proliferation	BP	8283	7.62839	0.000486444	6.28141	3.02458	3.1577	25	373	455	15005
cellular glucose homeostasis	BP	1678	7.61919	0.000490938	14.8936	2.49539	3.13187	7	40	473	15338
mitochondrial matrix	CC	5759	7.60041	0.000500246	10	2.12555	3.11363	11	99	469	15279
cell cycle phase transition	BP	44770	7.5732	0.000514047	11.6883	3.85585	4.30054	9	68	471	15310
mitotic cell cycle phase transition	BP	44772	7.5732	0.000514047	11.6883	3.85585	4.30054	9	68	471	15310
fatty-acyl-CoA binding	MF	62	7.53715	0.000532912	21.7391	2.04722	2.90411	5	18	475	15360
microtubule binding	MF	8017	7.52306	0.000540478	9.90991	3.43384	3.51611	11	100	469	15278
spindle organization	BP	7051	7.48758	0.000559998	14.5833	3.99642	4.1667	7	41	473	15337
liver development	BP	1889	7.44668	0.000583377	9.82143	2.50379	3.18643	11	101	469	15277
collagen	CC	5581	7.42361	0.00059699	12.6984	2.64708	3.12815	8	55	472	15323
response to fatty acid	BP	70542	7.42361	0.00059699	12.6984	2.99514	3.11027	8	55	472	15323
negative regulation of cell cycle process	BP	10948	7.41298	0.00060337	8.72483	3.61589	3.79537	13	136	467	15242
response to acid	BP	1101	7.37126	0.000629078	9.73451	2.69118	2.97312	11	102	469	15276
positive regulation of cytokinesis	BP	32467	7.336	0.000651652	28.5714	3.50837	3.75515	4	10	476	15368
spindle assembly checkpoint	BP	71173	7.336	0.000651652	28.5714	3.35657	3.37703	4	10	476	15368
microtubule polymerization or depolymerization	BP	31109	7.336	0.000651652	28.5714	3.71757	3.32959	4	10	476	15368
immunoglobulin binding	MF	19865	7.336	0.000651652	28.5714	3.86983	3.22302	4	10	476	15368
M band	CC	31430	7.336	0.000651652	28.5714	1.71734	2.57786	4	10	476	15368
extracellular matrix organization	BP	30198	7.30458	0.000672449	9.09091	2.92463	3.24432	12	120	468	15258
cellular response to oxidative stress	BP	34599	7.29677	0.000677723	9.64912	3.43266	3.55306	11	103	469	15275
extracellular structure organization	BP	43062	7.23715	0.000719357	9.02256	2.92463	3.24432	12	121	468	15257
sulfur compound binding	MF	1901681	7.22466	0.000728401	8.55263	2.82795	3.07666	13	139	467	15239
response to glucocorticoid stimulus	BP	51384	7.1991	0.00074726	7.54717	2.56509	2.87404	16	196	464	15182
cell activation involved in immune response	BP	2263	7.10924	0.00081752	10.9756	3.68426	2.97454	9	73	471	15305
leukocyte activation involved in immune response	BP	2366	7.10924	0.00081752	10.9756	3.68426	2.97454	9	73	471	15305
carbohydrate homeostasis	BP	33500	7.07878	0.000842797	9.40171	2.72941	2.91599	11	106	469	15272
glucose homeostasis	BP	42593	7.07878	0.000842797	9.40171	2.72941	2.91599	11	106	469	15272
branched-chain amino acid metabolic process	BP	9081	7.04991	0.000867486	26.6667	2.40098	2.86055	4	11	476	15367
regulation of sodium ion transmembrane transporter activity	BP	2000649	7.04991	0.000867486	26.6667	2.11453	2.44979	4	11	476	15367
response to cytokine stimulus	BP	34097	7.01709	0.000896431	6.12245	2.94254	2.96998	24	368	456	15010
lymphocyte mediated immunity	BP	2449	7.00934	0.000903409	15.7895	2.84355	2.71883	6	32	474	15346
caveola	CC	5901	7.00765	0.000904932	11.9403	3.60703	3.05129	8	59	472	15319
carbohydrate derivative binding	MF	97367	6.98201	0.000928435	8.33333	2.99429	3.12623	13	143	467	15235
cellular protein complex assembly	BP	43623	6.96255	0.000946683	7.95455	3.10629	3.43843	14	162	466	15216
inflammatory response	BP	6954	6.95013	0.000958514	7.14286	2.75433	3.10165	17	221	463	15157
fatty acid metabolic process	BP	6631	6.95013	0.000958514	7.14286	2.19257	2.93162	17	221	463	15157
cargo receptor activity	MF	38024	6.87862	0.00102956	13.2075	3.54136	3.24191	7	46	473	15332
glycosaminoglycan binding	MF	5539	6.84758	0.00106202	8.63309	3.03111	3.14401	12	127	468	15251
leukocyte chemotaxis	BP	30595	6.81183	0.00110068	11.5942	3.0496	2.97575	8	61	472	15317
brown fat cell differentiation	BP	50873	6.76174	0.00115721	18.5185	1.9072	2.56346	5	22	475	15356
cell activation	BP	1775	6.73628	0.00118706	6.34441	3.22704	2.97042	21	310	459	15068
heparin binding	MF	8201	6.6458	0.00129947	9.52381	2.98079	3.08928	10	95	470	15283
small molecule catabolic process	BP	44282	6.61659	0.00133798	7.38916	2.16578	2.89318	15	188	465	15190
single-organism catabolic process	BP	44712	6.61659	0.00133798	7.38916	2.16578	2.89318	15	188	465	15190
fatty acid beta-oxidation	BP	6635	6.59802	0.00136306	14.6341	2.10258	2.97341	6	35	474	15343
myeloid leukocyte activation	BP	2274	6.44209	0.00159308	10.9589	3.24343	2.79944	8	65	472	15313
cellular response to transforming growth factor beta stimulus	BP	71560	6.44192	0.00159335	10	2.56019	2.76817	9	81	471	15297
ATP hydrolysis coupled proton transport	BP	15991	6.42553	0.00161967	17.2414	2.19933	2.92035	5	24	475	15354
cytoskeleton organization	BP	7010	6.4035	0.00165576	5.76037	3.36471	3.55823	25	409	455	14969
positive regulation of immune system process	BP	2684	6.38903	0.00167988	5.94315	3.31198	2.89389	23	364	457	15014
centrosome organization	BP	51297	6.3445	0.00175638	13.9535	3.78762	4.2556	6	37	474	15341
regulation of phagocytosis	BP	50764	6.3445	0.00175638	13.9535	3.14555	2.89715	6	37	474	15341
regulation of ion transmembrane transport	BP	34765	6.34368	0.00175783	8.59375	2.39834	2.93495	11	117	469	15261
fatty acid oxidation	BP	19395	6.34005	0.00176422	12.069	2.11205	2.98316	7	51	473	15327
fatty acid catabolic process	BP	9062	6.34005	0.00176422	12.069	2.11205	2.98316	7	51	473	15327
coenzyme binding	MF	50662	6.33205	0.00177838	7.44681	2.46886	3.14804	14	174	466	15204
regulation of mitotic cell cycle	BP	7346	6.32839	0.00178491	7.17703	3.50739	3.68561	15	194	465	15184
fibronectin binding	MF	1968	6.3147	0.00180951	22.2222	3.52903	2.88601	4	14	476	15364
immunoglobulin mediated immune response	BP	16064	6.3147	0.00180951	22.2222	2.87606	2.7594	4	14	476	15364
sarcoplasmic reticulum membrane	CC	33017	6.3147	0.00180951	22.2222	2.03302	2.68269	4	14	476	15364
regulation of mitotic cell cycle phase transition	BP	1901990	6.2935	0.00184828	9.09091	3.70667	3.88929	10	100	470	15278
cell chemotaxis	BP	60326	6.28781	0.00185882	9.78261	3.59306	3.30786	9	83	471	15295
response to transforming growth factor beta stimulus	BP	71559	6.28781	0.00185882	9.78261	2.56019	2.76817	9	83	471	15295
G2 DNA damage checkpoint	BP	31572	6.26805	0.00189592	16.6667	3.8078	4.13214	5	25	475	15353
positive regulation of ion transmembrane transporter activity	BP	32414	6.26805	0.00189592	16.6667	2.61445	3.2151	5	25	475	15353
energy coupled proton transmembrane transport, against electrochemical gradient	BP	15988	6.26805	0.00189592	16.6667	2.19933	2.92035	5	25	475	15353
sarcoplasmic reticulum	CC	16529	6.26805	0.00189592	16.6667	1.83113	2.66722	5	25	475	15353
lipid oxidation	BP	34440	6.23963	0.00195058	11.8644	2.11205	2.98316	7	52	473	15326
positive regulation of organelle organization	BP	10638	6.14357	0.00214724	7.04225	3.09477	3.31797	15	198	465	15180
mitotic cell cycle checkpoint	BP	7093	6.10565	0.00223024	13.3333	3.75	4.07186	6	39	474	15339
mitotic spindle organization	BP	7052	6.10227	0.00223778	21.0526	3.9562	4.3013	4	15	476	15363
regulation of reproductive process	BP	2000241	6.09863	0.00224594	7.55814	3.40203	3.71426	13	159	467	15219
organic acid catabolic process	BP	16054	6.08346	0.00228027	7.89474	2.18966	2.92044	12	140	468	15238
carboxylic acid catabolic process	BP	46395	6.08346	0.00228027	7.89474	2.18966	2.92044	12	140	468	15238
regulation of immune response	BP	50776	6.08192	0.00228378	6.13497	3.53002	3.01159	20	306	460	15072
gamete generation	BP	7276	6.05789	0.00233934	6.40569	3.56277	3.66633	18	263	462	15115
proteinaceous extracellular matrix	CC	5578	6.02879	0.00240841	7.84314	3.46911	3.3955	12	141	468	15237
oxidoreductase activity, acting on the aldehyde or oxo group of donors	MF	16903	5.99128	0.00250045	13.0435	2.52001	3.01967	6	40	474	15338
cellular response to nitrogen compound	BP	1901699	5.98134	0.00252545	6.36042	2.35489	3.10734	18	265	462	15113
sarcolemma	CC	42383	5.93618	0.0026421	10.1266	2.35768	2.77888	8	71	472	15307
cellular response to organic nitrogen	BP	71417	5.92289	0.00267745	6.48855	2.38139	3.12068	17	245	463	15133
defense response to Gram-negative bacterium	BP	50829	5.90307	0.00273105	20	4.3714	3.11023	4	16	476	15362
microtubule organizing center organization	BP	31023	5.88009	0.00279452	12.766	3.78762	4.2556	6	41	474	15337
regulation of transmembrane transport	BP	34762	5.86497	0.00283711	8.08824	2.39834	2.93495	11	125	469	15253
negative regulation of mitotic cell cycle phase transition	BP	1901991	5.85947	0.00285275	11.1111	3.97969	4.05974	7	56	473	15322
hydrogen transport	BP	6818	5.85947	0.00285275	11.1111	2.1377	2.86085	7	56	473	15322
regulation of glucose metabolic process	BP	10906	5.85698	0.00285986	10	2.15483	2.87133	8	72	472	15306
cellular response to nutrient	BP	31670	5.83236	0.00293115	15.1515	3.68918	3.67459	5	28	475	15350
cellular response to lipid	BP	71396	5.80566	0.00301048	6.41509	3.63513	3.28707	17	248	463	15130
response to toxic substance	BP	9636	5.79955	0.00302891	7.30337	2.71225	3.24498	13	165	467	15213
response to oxidative stress	BP	6979	5.79407	0.00304557	6.25	3.19124	3.25246	18	270	462	15108
membrane-enclosed lumen	CC	31974	5.75075	0.00318038	6.55738	2.37442	3.14593	16	228	464	15150
cellular response to inorganic substance	BP	71241	5.71565	0.003294	9	3.11107	3.12244	9	91	471	15287
cell division site part	CC	32155	5.69806	0.00335247	14.7059	4.14452	4.39118	5	29	475	15349
response to increased oxygen levels	BP	36296	5.69806	0.00335247	14.7059	3.36017	3.09129	5	29	475	15349
response to hyperoxia	BP	55093	5.69806	0.00335247	14.7059	3.36017	3.09129	5	29	475	15349
antigen processing and presentation of peptide antigen	BP	48002	5.69806	0.00335247	14.7059	3.30547	2.75057	5	29	475	15349
regulation of ion transmembrane transporter activity	BP	32412	5.6274	0.00359791	9.63855	2.45776	2.91793	8	75	472	15303
immune effector process	BP	2252	5.62183	0.00361803	6.66667	3.28889	2.84049	15	210	465	15168
oxidoreductase activity, acting on NAD(P)H	MF	16651	5.59496	0.00371654	10.6061	2.66475	3.19348	7	59	473	15319
positive regulation of leukocyte migration	BP	2687	5.59496	0.00371654	10.6061	3.57621	2.85296	7	59	473	15319
organelle lumen	CC	43233	5.5845	0.00375562	6.86275	2.33632	3.12082	14	190	466	15188
positive regulation of transporter activity	BP	32411	5.56865	0.00381564	14.2857	2.61445	3.2151	5	30	475	15348
cellular response to amino acid stimulus	BP	71230	5.56865	0.00381564	14.2857	2.53287	3.17097	5	30	475	15348
sterol transport	BP	15918	5.56865	0.00381564	14.2857	3.38713	3.03412	5	30	475	15348
cholesterol transport	BP	30301	5.56865	0.00381564	14.2857	3.38713	3.03412	5	30	475	15348
ATP biosynthetic process	BP	6754	5.56865	0.00381564	14.2857	2.04914	2.82766	5	30	475	15348
organonitrogen compound biosynthetic process	BP	1901566	5.5656	0.00382728	5.65553	2.05198	2.67296	22	367	458	15011
positive regulation of cell differentiation	BP	45597	5.5462	0.00390224	5.32787	3.33114	3.35436	26	462	454	14916
negative regulation of microtubule depolymerization	BP	7026	5.53889	0.0039309	18.1818	3.02908	3.4018	4	18	476	15360
B cell mediated immunity	BP	19724	5.53889	0.0039309	18.1818	2.87606	2.7594	4	18	476	15360
single-organism carbohydrate catabolic process	BP	44724	5.51038	0.00404456	10.4478	2.37897	2.8952	7	60	473	15318
microtubule-based movement	BP	7018	5.47713	0.00418132	8.13008	4.13048	4.23014	10	113	470	15265
oxidoreductase activity, acting on the aldehyde or oxo group of donors, NAD or NADP as acceptor	MF	16620	5.44384	0.00432287	13.8889	2.57637	3.00855	5	31	475	15347
leukocyte cell-cell adhesion	BP	7159	5.44384	0.00432287	13.8889	2.60509	2.93528	5	31	475	15347
cellular response to decreased oxygen levels	BP	36294	5.4275	0.00439405	10.2941	3.50248	3.65173	7	61	473	15317
cellular response to hypoxia	BP	71456	5.4275	0.00439405	10.2941	3.50248	3.65173	7	61	473	15317
positive regulation of cell migration	BP	30335	5.37809	0.00461662	6.49351	3.08441	2.92193	15	216	465	15162
spermatogenesis	BP	7283	5.36164	0.0046932	6.29921	3.58776	3.68313	16	238	464	15140
monocarboxylic acid catabolic process	BP	72329	5.34627	0.00476588	10.1449	2.11205	2.98316	7	62	473	15316
male gamete generation	BP	48232	5.32419	0.00487229	6.27451	3.58776	3.68313	16	239	464	15139
angiogenesis	BP	1525	5.31751	0.00490494	7.18563	3.94396	3.263	12	155	468	15223
regulation of cyclin-dependent protein serine/threonine kinase activity	BP	79	5.27216	0.00513251	11.3208	4.165	4.40858	6	47	474	15331
reactive oxygen species metabolic process	BP	72593	5.26664	0.00516093	10	3.40643	3.23518	7	63	473	15315
positive regulation of cell motility	BP	2000147	5.22153	0.00539907	6.38298	3.08441	2.92193	15	220	465	15158
spindle assembly	BP	51225	5.2132	0.00544421	16.6667	3.88487	3.89915	4	20	476	15358
ligase activity, forming carbon-sulfur bonds	MF	16877	5.2132	0.00544421	16.6667	1.84758	2.87924	4	20	476	15358
granulocyte chemotaxis	BP	71621	5.20695	0.00547834	13.1579	2.65539	2.87376	5	33	475	15345
response to cold	BP	9409	5.20695	0.00547834	13.1579	2.15532	2.7227	5	33	475	15345
cellular lipid catabolic process	BP	44242	5.20572	0.00548509	8.33333	2.17914	2.97661	9	99	471	15279
regulation of transmembrane transporter activity	BP	22898	5.2014	0.00550886	8.98876	2.45776	2.91793	8	81	472	15297
ion channel binding	MF	44325	5.17965	0.00562999	11.1111	2.02234	2.47456	6	48	474	15330
immune response-regulating signaling pathway	BP	2764	5.14586	0.00582344	8.25688	3.86606	3.04971	9	100	471	15278
positive regulation of angiogenesis	BP	45766	5.13435	0.00589086	8.88889	4.33872	2.69839	8	82	472	15296
regulation of ion transport	BP	43269	5.12685	0.00593522	5.74018	2.46348	2.90502	19	312	461	15066
positive regulation of immune response	BP	50778	5.12418	0.00595108	6.51163	3.35494	2.94817	14	201	466	15177
monovalent inorganic cation transmembrane transporter activity	MF	15077	5.11408	0.00601149	5.98592	2.1181	2.66302	17	267	463	15111
carbohydrate catabolic process	BP	16052	5.11198	0.00602417	9.72222	2.37897	2.8952	7	65	473	15313
response to DNA damage stimulus	BP	6974	5.10979	0.00603735	5.52632	3.89716	4.02775	21	359	459	15019
regulation of smooth muscle cell migration	BP	14910	5.09441	0.00613093	12.8205	3.2303	3.04198	5	34	475	15344
actomyosin structure organization	BP	31032	5.09441	0.00613093	12.8205	2.08398	2.56817	5	34	475	15344
positive regulation of cell cycle	BP	45787	5.08682	0.00617766	8.18182	3.66888	3.40982	9	101	471	15277
leukocyte activation	BP	45321	5.07998	0.00622004	5.96491	3.28905	2.94826	17	268	463	15110
regeneration	BP	31099	5.07344	0.00626086	7.28477	4.09302	3.80056	11	140	469	15238
regulation of ubiquitin-protein ligase activity	BP	51438	5.06266	0.00632873	16	4.26821	4.09916	4	21	476	15357
regulation of microtubule depolymerization	BP	31114	5.06266	0.00632873	16	3.02908	3.4018	4	21	476	15357
cellular response to alkaloid	BP	71312	5.06266	0.00632873	16	2.41941	3.39199	4	21	476	15357
regulation of lipid storage	BP	10883	5.06266	0.00632873	16	2.52571	2.70996	4	21	476	15357
immune response-regulating cell surface receptor signaling pathway	BP	2768	5.03686	0.00649414	9.58904	4.07549	3.04268	7	66	473	15312
protein tetramerization	BP	51262	5.00342	0.00671495	8.69565	2.29565	3.02212	8	84	472	15294
DNA damage checkpoint	BP	77	5.00129	0.00672924	10.7143	3.6026	4.02904	6	50	474	15328
positive regulation of cellular component movement	BP	51272	4.99515	0.00677072	6.22407	3.08441	2.92193	15	226	465	15152
cellular response to hexose stimulus	BP	71331	4.98551	0.00683626	12.5	2.37647	3.09237	5	35	475	15343
cellular response to glucose stimulus	BP	71333	4.98551	0.00683626	12.5	2.37647	3.09237	5	35	475	15343
regulation of release of sequestered calcium ion into cytosol	BP	51279	4.98551	0.00683626	12.5	2.74424	3.08032	5	35	475	15343
intracellular organelle lumen	CC	70013	4.95076	0.00707802	6.59898	2.27881	3.10554	13	184	467	15194
response to molecule of bacterial origin	BP	2237	4.94572	0.00711376	5.88235	3.60018	3.17209	17	272	463	15106
positive regulation of heart contraction	BP	45823	4.91938	0.00730364	15.3846	2.20607	2.38187	4	22	476	15356
negative regulation of immune response	BP	50777	4.91528	0.00733363	10.5263	2.56184	2.78139	6	51	474	15327
lipid catabolic process	BP	16042	4.90837	0.0073845	6.81818	2.21507	2.94643	12	164	468	15214
cellular response to oxygen levels	BP	71453	4.89083	0.00751518	9.33333	3.50248	3.65173	7	68	473	15310
aging	BP	7568	4.88562	0.00755442	6.14754	3.42322	3.05253	15	229	465	15149
positive regulation of locomotion	BP	40017	4.88562	0.00755442	6.14754	3.08441	2.92193	15	229	465	15149
response to ethanol	BP	45471	4.88278	0.00757591	7.09677	3.06167	3.45892	11	144	469	15234
response to reactive oxygen species	BP	302	4.88278	0.00757591	7.09677	3.72837	3.34303	11	144	469	15234
regulation of heart growth	BP	60420	4.88008	0.00759643	12.1951	2.84118	3.29259	5	36	475	15342
negative regulation of proteolysis	BP	45861	4.88008	0.00759643	12.1951	4.36004	3.25032	5	36	475	15342
cellular response to monosaccharide stimulus	BP	71326	4.88008	0.00759643	12.1951	2.37647	3.09237	5	36	475	15342
regulation of cellular component movement	BP	51270	4.85285	0.00780609	5.23918	3.04531	2.98113	23	416	457	14962
protein homotetramerization	BP	51289	4.83129	0.00797625	10.3448	1.84967	2.66754	6	52	474	15326
regulation of heart contraction	BP	8016	4.80316	0.00820378	7.82609	2.54048	2.4964	9	106	471	15272
response to bacterium	BP	9617	4.79037	0.00830939	7.00637	3.4537	2.9264	11	146	469	15232
structural constituent of cytoskeleton	MF	5200	4.77792	0.00841348	11.9048	2.68868	3.28152	5	37	475	15341
negative regulation of immune effector process	BP	2698	4.74923	0.0086584	10.1695	3.45649	2.85875	6	53	474	15325
ATP metabolic process	BP	46034	4.74865	0.0086634	7.75862	2.40157	3.06016	9	107	471	15271
response to amino acid stimulus	BP	43200	4.6934	0.00915553	8.24742	2.90414	3.07558	8	89	472	15289
regulation of transporter activity	BP	32409	4.6934	0.00915553	8.24742	2.45776	2.91793	8	89	472	15289
regulation of cell division	BP	51302	4.68175	0.0092628	8.97436	3.88849	3.94021	7	71	473	15307
purine ribonucleoside triphosphate biosynthetic process	BP	9206	4.67888	0.00928941	11.6279	2.04914	2.82766	5	38	475	15340
establishment of organelle localization	BP	51656	4.66903	0.00938135	10	4.38834	4.17319	6	54	474	15324
DNA integrity checkpoint	BP	31570	4.66903	0.00938135	10	3.6026	4.02904	6	54	474	15324
protein homooligomerization	BP	51260	4.66565	0.0094131	6.1674	2.78471	3.12695	14	213	466	15165
regulation of ligase activity	BP	51340	4.65237	0.00953899	14.2857	4.26821	4.09916	4	24	476	15354
cellular response to growth factor stimulus	BP	71363	4.63913	0.0096661	5.9761	2.68319	2.86966	15	236	465	15142
tubulin binding	MF	15631	4.61112	0.00994069	6.8323	3.43384	3.51611	11	150	469	15228
tissue regeneration	BP	42246	4.5828	0.0102262	11.3636	4.09831	3.45574	5	39	475	15339
purine nucleoside triphosphate biosynthetic process	BP	9145	4.5828	0.0102262	11.3636	2.04914	2.82766	5	39	475	15339
response to lipopolysaccharide	BP	32496	4.56176	0.0104437	5.77617	3.67716	3.22524	16	261	464	15117
regulation of metal ion transport	BP	10959	4.55668	0.0104969	6.28019	2.50596	2.85247	13	194	467	15184
response to purine-containing compound	BP	14074	4.5395	0.0106787	7.0922	2.57581	3.3313	10	131	470	15247
chromatin organization	BP	6325	4.52775	0.010805	5.31915	4.01762	3.93955	20	356	460	15022
cellular response to fatty acid	BP	71398	4.52764	0.0108061	13.7931	2.71516	3.49844	4	25	476	15353
pancreas development	BP	31016	4.52764	0.0108061	13.7931	1.989	2.46388	4	25	476	15353
proton transport	BP	15992	4.51399	0.0109547	9.67742	2.20954	2.95621	6	56	474	15322
regulation of cell motility	BP	2000145	4.42646	0.0119568	5.18519	3.16078	3.03539	21	384	459	14994
regulation of cytokinesis	BP	32465	4.40821	0.0121769	13.3333	3.50837	3.75515	4	26	476	15352
myeloid cell activation involved in immune response	BP	2275	4.40821	0.0121769	13.3333	3.81505	2.91635	4	26	476	15352
hematopoietic progenitor cell differentiation	BP	2244	4.40821	0.0121769	13.3333	2.68749	2.73741	4	26	476	15352
leukocyte migration	BP	50900	4.40602	0.0122037	7.84314	3.0496	2.97575	8	94	472	15284
regulation of cellular carbohydrate metabolic process	BP	10675	4.40602	0.0122037	7.84314	2.15483	2.87133	8	94	472	15284
regulation of homeostatic process	BP	32844	4.40369	0.0122321	5.67376	2.99214	3.12746	16	266	464	15112
Rho GTPase binding	MF	17048	4.39899	0.0122897	10.8696	3.74685	4.2677	5	41	475	15337
cellular response to carbohydrate stimulus	BP	71322	4.39899	0.0122897	10.8696	2.37647	3.09237	5	41	475	15337
glucose catabolic process	BP	6007	4.39899	0.0122897	10.8696	2.4545	2.98121	5	41	475	15337
monosaccharide binding	MF	48029	4.36567	0.0127061	9.375	2.41047	2.95098	6	58	474	15320
organic hydroxy compound transport	BP	15850	4.36567	0.0127061	9.375	3.10832	2.91869	6	58	474	15320
positive regulation of protein secretion	BP	50714	4.35753	0.01281	8.43373	3.03027	3.05566	7	76	473	15302
regulation of leukocyte migration	BP	2685	4.35753	0.01281	8.43373	3.57621	2.85296	7	76	473	15302
monocarboxylic acid metabolic process	BP	32787	4.34178	0.0130133	5.40541	2.24643	2.96545	18	315	462	15063
negative regulation of organelle organization	BP	10639	4.31162	0.0134118	6.84932	3.54965	3.68083	10	136	470	15242
regulation of acute inflammatory response	BP	2673	4.311	0.0134201	10.6383	2.49898	2.75583	5	42	475	15336
growth factor binding	MF	19838	4.29688	0.0136109	7.69231	2.83081	2.99642	8	96	472	15282
lipid modification	BP	30258	4.29688	0.0136109	7.69231	2.16933	2.9835	8	96	472	15282
regulation of production of molecular mediator of immune response	BP	2700	4.29391	0.0136515	9.23077	3.71103	2.96964	6	59	474	15319
cleavage furrow	CC	32154	4.29371	0.0136542	12.9032	4.1701	4.23928	4	27	476	15351
response to copper ion	BP	46688	4.29371	0.0136542	12.9032	3.06233	3.49053	4	27	476	15351
negative regulation of microtubule polymerization or depolymerization	BP	31111	4.29371	0.0136542	12.9032	3.02908	3.4018	4	27	476	15351
neutrophil chemotaxis	BP	30593	4.29371	0.0136542	12.9032	2.96334	3.00798	4	27	476	15351
regulation of carbohydrate catabolic process	BP	43470	4.29371	0.0136542	12.9032	2.19772	2.57576	4	27	476	15351
regulation of cellular carbohydrate catabolic process	BP	43471	4.29371	0.0136542	12.9032	2.19772	2.57576	4	27	476	15351
positive regulation of protein transport	BP	51222	4.27359	0.0139317	6.50888	3.28832	3.32871	11	158	469	15220
glucose metabolic process	BP	6006	4.2435	0.0143573	7.61905	2.36219	3.04842	8	97	472	15281
lipid transport	BP	6869	4.24046	0.0144009	7.14286	2.7302	2.81895	9	117	471	15261
regulation of cell migration	BP	30334	4.23867	0.0144268	5.16796	3.17664	2.99584	20	367	460	15011
response to starvation	BP	42594	4.23561	0.014471	8.23529	1.86151	2.88075	7	78	473	15300
hydrogen ion transmembrane transporter activity	MF	15078	4.23561	0.014471	8.23529	2.2087	2.78411	7	78	473	15300
positive regulation of cell division	BP	51781	4.22547	0.0146185	10.4167	3.43734	3.54444	5	43	475	15335
regulation of locomotion	BP	40012	4.21823	0.0147247	5.01139	3.20453	3.10394	22	417	458	14961
defense response to bacterium	BP	42742	4.19309	0.0150996	7.08661	3.82549	3.0768	9	118	471	15260
G2/M transition of mitotic cell cycle	BP	86	4.18379	0.0152406	12.5	3.9857	4.363	4	28	476	15350
positive regulation of tumor necrosis factor production	BP	32760	4.18379	0.0152406	12.5	3.62537	3.27531	4	28	476	15350
porphyrin-containing compound metabolic process	BP	6778	4.18379	0.0152406	12.5	3.08068	2.69628	4	28	476	15350
protein C-terminus binding	MF	8022	4.15377	0.0157051	6.39535	3.01159	3.4001	11	161	469	15217
response to peptide hormone stimulus	BP	43434	4.15125	0.0157447	5.39683	2.68957	2.89377	17	298	463	15080
response to inorganic substance	BP	10035	4.14744	0.0158048	4.97738	2.86285	3.14881	22	420	458	14958
response to glucose stimulus	BP	9749	4.1463	0.0158228	7.03125	2.93592	3.13462	9	119	471	15259
regulation of blood pressure	BP	8217	4.1463	0.0158228	7.03125	3.26322	2.94146	9	119	471	15259
ribonucleoside triphosphate biosynthetic process	BP	9201	4.14228	0.0158866	10.2041	2.04914	2.82766	5	44	475	15334
positive regulation of leukocyte chemotaxis	BP	2690	4.14228	0.0158866	10.2041	3.74236	2.62288	5	44	475	15334
response to hydrogen peroxide	BP	42542	4.139	0.0159388	7.47664	3.7386	3.56084	8	99	472	15279
skeletal system development	BP	1501	4.139	0.0159388	7.47664	2.72267	3.13707	8	99	472	15279
regulation of ion homeostasis	BP	2000021	4.1382	0.0159516	6.66667	2.58677	2.89425	10	140	470	15238
lysosome	CC	5764	4.11461	0.0163323	6.35838	2.89953	2.994	11	162	469	15216
regulation of carbohydrate metabolic process	BP	6109	4.08786	0.0167751	7.40741	2.15483	2.87133	8	100	472	15278
vitamin binding	MF	19842	4.08753	0.0167806	8.82353	2.30843	3.05623	6	62	474	15316
positive regulation of phagocytosis	BP	50766	4.07817	0.0169384	12.1212	3.333	2.76861	4	29	476	15349
vacuole	CC	5773	4.07616	0.0169725	6.09137	2.90991	3.05516	12	185	468	15193
lytic vacuole	CC	323	4.07583	0.0169781	6.32184	2.89953	2.994	11	163	469	15215
protein ubiquitination	BP	16567	4.07394	0.0170102	5.46075	3.05743	3.50179	16	277	464	15101
single-organism biosynthetic process	BP	44711	4.06876	0.0170986	5.24781	2.37245	2.98387	18	325	462	15053
hexose catabolic process	BP	19320	4.06134	0.0172259	10	2.4545	2.98121	5	45	475	15333
mitochondrial membrane	CC	31966	4.0251	0.0178617	5.13514	2.1565	2.9365	19	351	461	15027
response to alkaloid	BP	43279	4.00934	0.0181453	6.87023	2.64468	2.96557	9	122	471	15256
protein oligomerization	BP	51259	3.9999	0.0183174	5.12129	2.72789	3.17778	19	352	461	15026
regulation of microtubule polymerization or depolymerization	BP	31110	3.98256	0.0186379	9.80392	3.27315	3.59108	5	46	475	15332
cortical cytoskeleton	CC	30863	3.98256	0.0186379	9.80392	2.0748	2.49443	5	46	475	15332
glycolysis	BP	6096	3.97657	0.0187499	11.7647	2.22453	2.86183	4	30	476	15348
hexose metabolic process	BP	19318	3.9648	0.0189719	6.81818	2.31133	3.02977	9	123	471	15255
response to temperature stimulus	BP	9266	3.9648	0.0189719	6.81818	2.68151	3.02603	9	123	471	15255
cellular process involved in reproduction	BP	48610	3.96398	0.0189873	5.18732	3.9671	4.0219	18	329	462	15049
lipid homeostasis	BP	55088	3.95694	0.0191215	8.57143	2.80005	2.88552	6	64	474	15314
response to alcohol	BP	97305	3.94995	0.0192557	5.09383	3.33548	3.43452	19	354	461	15024
cellular response to metal ion	BP	71248	3.94838	0.0192859	7.77778	3.5588	3.30501	7	83	473	15295
positive regulation of cytokine production	BP	1819	3.92443	0.0197533	6.17978	3.82473	3.1407	11	167	469	15211
response to hexose stimulus	BP	9746	3.92079	0.0198254	6.76692	2.93592	3.13462	9	124	471	15254
monosaccharide catabolic process	BP	46365	3.90584	0.0201241	9.61538	2.4545	2.98121	5	47	475	15331
regulation of B cell mediated immunity	BP	2712	3.87874	0.0206769	11.4286	3.04452	2.76774	4	31	476	15347
regulation of immunoglobulin mediated immune response	BP	2889	3.87874	0.0206769	11.4286	3.04452	2.76774	4	31	476	15347
response to estrogen stimulus	BP	43627	3.86021	0.0210636	5.72687	3.81949	3.19361	13	214	467	15164
external side of plasma membrane	CC	9897	3.83182	0.0216701	5.88235	2.9724	2.82063	12	192	468	15186
nucleoside triphosphate biosynthetic process	BP	9142	3.8311	0.0216857	9.43396	2.04914	2.82766	5	48	475	15330
membrane raft	CC	45121	3.82828	0.021747	5.70175	3.41597	3.01571	13	215	467	15163
organelle inner membrane	CC	19866	3.82419	0.0218361	5.41516	2.42033	3.04269	15	262	465	15116
regulation of cytokine production	BP	1817	3.79997	0.0223714	5.18293	3.77783	3.10701	17	311	463	15067
lung development	BP	30324	3.79568	0.0224676	7.01754	3.02461	2.80716	8	106	472	15272
regulation of viral genome replication	BP	45069	3.78446	0.0227211	11.1111	2.83205	3.29913	4	32	476	15346
regulation of neuron death	BP	1901214	3.77878	0.0228506	6.04396	3.13946	3.25095	11	171	469	15207
mitochondrial inner membrane	CC	5743	3.7468	0.0235932	5.4902	2.32807	3.02592	14	241	466	15137
response to growth factor stimulus	BP	70848	3.71153	0.02444	5.33808	2.68319	2.86966	15	266	465	15112
defense response to Gram-positive bacterium	BP	50830	3.69353	0.0248841	10.8108	3.99209	3.47933	4	33	476	15345
regulation of cytokine production involved in immune response	BP	2718	3.69353	0.0248841	10.8108	4.42406	3.20409	4	33	476	15345
regulation of calcium ion transport into cytosol	BP	10522	3.68727	0.0250403	9.09091	2.74424	3.08032	5	50	475	15328
inorganic cation transmembrane transporter activity	MF	22890	3.68652	0.025059	4.87805	2.24911	2.74079	20	390	460	14988
protein serine/threonine kinase activity	MF	4674	3.68496	0.0250983	4.94792	3.13003	3.46305	19	365	461	15013
negative regulation of cytokine production	BP	1818	3.68396	0.0251233	7.36842	3.68747	2.95893	7	88	473	15290
small molecule biosynthetic process	BP	44283	3.67223	0.0254196	5.10511	2.32309	2.91829	17	316	463	15062
response to cAMP	BP	51591	3.63359	0.0264212	7.29167	2.42286	3.06269	7	89	473	15289
regulation of cellular ketone metabolic process	BP	10565	3.63359	0.0264212	7.29167	1.9867	2.91325	7	89	473	15289
cofactor biosynthetic process	BP	51188	3.63359	0.0264212	7.29167	2.05163	2.87932	7	89	473	15289
multicellular organismal reproductive process	BP	48609	3.62708	0.0265936	4.7836	3.45782	3.6361	21	418	459	14960
response to peptide	BP	1901652	3.62224	0.0267228	5.07463	2.68957	2.89377	17	318	463	15060
regulation of fatty acid metabolic process	BP	19217	3.61803	0.0268355	8.92857	2.00604	2.96281	5	51	475	15327
regulation of leukocyte chemotaxis	BP	2688	3.61803	0.0268355	8.92857	3.74236	2.62288	5	51	475	15327
DNA repair	BP	6281	3.61183	0.0270025	5.53191	3.8345	4.1513	13	222	467	15156
T-tubule	CC	30315	3.60574	0.0271672	10.5263	1.96269	2.55785	4	34	476	15344
single organism reproductive process	BP	44702	3.55513	0.0285776	4.69083	3.42256	3.60806	22	447	458	14931
negative regulation of cellular catabolic process	BP	31330	3.55049	0.0287107	8.77193	3.25931	3.24727	5	52	475	15326
cell cortex part	CC	44448	3.53521	0.0291526	7.14286	2.66643	3.09328	7	91	473	15287
response to metal ion	BP	10038	3.53241	0.0292343	5.11182	3.01044	3.17252	16	297	464	15081
cellular ion homeostasis	BP	6873	3.5311	0.0292726	4.62777	2.61107	2.70986	23	474	457	14904
regulation of cell adhesion	BP	30155	3.52271	0.0295193	5.46218	3.23053	2.9708	13	225	467	15153
cytoplasmic microtubule	CC	5881	3.52095	0.0295713	10.2564	3.15188	3.41317	4	35	476	15343
innate immune response-activating signal transduction	BP	2758	3.52095	0.0295713	10.2564	3.31937	3.08407	4	35	476	15343
NADH dehydrogenase complex	CC	30964	3.52095	0.0295713	10.2564	2.046	2.90755	4	35	476	15343
respiratory chain complex I	CC	45271	3.52095	0.0295713	10.2564	2.046	2.90755	4	35	476	15343
mitochondrial respiratory chain complex I	CC	5747	3.52095	0.0295713	10.2564	2.046	2.90755	4	35	476	15343
tetrapyrrole metabolic process	BP	33013	3.52095	0.0295713	10.2564	3.08068	2.69628	4	35	476	15343
regulation of calcium ion transport	BP	51924	3.50855	0.0299404	6.29371	2.67992	3.03144	9	134	471	15244
positive regulation of cytoskeleton organization	BP	51495	3.48717	0.0305872	7.07071	3.49274	3.46325	7	92	473	15286
regulation of coagulation	BP	50818	3.48457	0.0306668	8.62069	3.82695	3.25879	5	53	475	15325
response to organophosphorus	BP	46683	3.48392	0.030687	6.61157	2.4059	3.07451	8	113	472	15265
positive regulation of endocytosis	BP	45807	3.48377	0.0306916	7.69231	4.14685	2.83974	6	72	474	15306
positive regulation of chemotaxis	BP	50921	3.48377	0.0306916	7.69231	3.46899	2.67473	6	72	474	15306
scavenger receptor activity	MF	5044	3.43898	0.0320974	10	3.68975	3.49402	4	36	476	15342
response to monosaccharide stimulus	BP	34284	3.43178	0.0323295	6.2069	2.93592	3.13462	9	136	471	15242
plasma membrane organization	BP	7009	3.42024	0.0327046	8.47458	2.14895	2.60899	5	54	475	15324
divalent inorganic cation homeostasis	BP	72507	3.40847	0.0330917	5.24345	2.71729	2.73295	14	253	466	15125
oxidoreductase activity, acting on CH-OH group of donors	MF	16614	3.40009	0.0333701	6.50407	2.41884	3.04891	8	115	472	15263
ossification	BP	1503	3.39331	0.0335972	6.93069	3.51263	3.26582	7	94	473	15284
protein localization to organelle	BP	33365	3.37644	0.034169	7.5	3.64053	3.76006	6	74	474	15304
negative regulation of protein depolymerization	BP	1901880	3.35969	0.0347462	9.7561	3.02908	3.4018	4	37	476	15341
positive regulation of myeloid leukocyte differentiation	BP	2763	3.35969	0.0347462	9.7561	2.29341	2.72671	4	37	476	15341
glucan metabolic process	BP	44042	3.35969	0.0347462	9.7561	2.39559	2.71141	4	37	476	15341
glycogen metabolic process	BP	5977	3.35969	0.0347462	9.7561	2.39559	2.71141	4	37	476	15341
cellular glucan metabolic process	BP	6073	3.35969	0.0347462	9.7561	2.39559	2.71141	4	37	476	15341
protein modification by small protein conjugation	BP	32446	3.35902	0.0347692	5	3.05743	3.50179	16	304	464	15074
regulation of viral reproduction	BP	50792	3.35742	0.0348249	8.33333	3.09032	3.548	5	55	475	15323
cellular response to cytokine stimulus	BP	71345	3.32849	0.0358473	5.18519	2.5614	2.82294	14	256	466	15122
positive regulation of response to external stimulus	BP	32103	3.31991	0.036156	6.08108	3.49675	2.8533	9	139	471	15239
regulation of developmental growth	BP	48638	3.31846	0.0362086	6.4	2.87013	3.1663	8	117	472	15261
regulation of endocytosis	BP	30100	3.31846	0.0362086	6.4	3.80279	2.91836	8	117	472	15261
monovalent inorganic cation transport	BP	15672	3.31053	0.036497	5.61224	2.0881	2.68261	11	185	469	15193
response to estradiol stimulus	BP	32355	3.28348	0.0374977	6.04027	3.58168	3.46647	9	140	471	15238
potassium ion transmembrane transporter activity	MF	15079	3.27844	0.0376871	6.34921	1.98266	2.6744	8	118	472	15260
transmembrane receptor protein serine/threonine kinase signaling pathway	BP	7178	3.25784	0.0384715	6.73077	1.95696	2.53438	7	97	473	15281
positive regulation of protein phosphorylation	BP	1934	3.25695	0.0385058	4.59519	3.29475	3.34687	21	436	459	14942
kinase binding	MF	19900	3.23835	0.0392287	4.64037	3.75483	3.93675	20	411	460	14967
response to interleukin-1	BP	70555	3.22274	0.0398457	7.22892	1.93492	2.63015	6	77	474	15301
DNA replication	BP	6260	3.21404	0.0401939	6.66667	3.99738	3.94567	7	98	473	15280
positive regulation of immune effector process	BP	2699	3.21404	0.0401939	6.66667	3.73024	2.98881	7	98	473	15280
negative regulation of protein complex disassembly	BP	43242	3.2086	0.0404133	9.30233	3.02908	3.4018	4	39	476	15339
activation of innate immune response	BP	2218	3.2086	0.0404133	9.30233	3.31937	3.08407	4	39	476	15339
positive regulation of defense response	BP	31349	3.19995	0.0407644	6.25	3.56695	2.76758	8	120	472	15258
regulation of nuclear division	BP	51783	3.17757	0.0416868	7.93651	3.70491	3.50707	5	58	475	15320
regulation of mitosis	BP	7088	3.17757	0.0416868	7.93651	3.70491	3.50707	5	58	475	15320
transport vesicle	CC	30133	3.17757	0.0416868	7.93651	2.6628	2.92525	5	58	475	15320
monosaccharide metabolic process	BP	5996	3.17664	0.0417256	5.92105	2.31133	3.02977	9	143	471	15235
organic hydroxy compound biosynthetic process	BP	1901617	3.1709	0.0419659	6.60377	2.41573	3.05562	7	99	473	15279
regulation of leukocyte mediated immunity	BP	2703	3.1709	0.0419659	6.60377	3.50538	2.83313	7	99	473	15279
cholesterol homeostasis	BP	42632	3.13656	0.043432	9.09091	3.02852	2.80564	4	40	476	15338
cellular divalent inorganic cation homeostasis	BP	72503	3.13379	0.0435526	5.15873	2.77358	2.72636	13	239	467	15139
mitochondrial membrane part	CC	44455	3.12346	0.0440045	6.15385	2.03039	2.8003	8	122	472	15256
regulation of protein ubiquitination	BP	31396	3.08653	0.0456599	6.48148	3.82853	4.0061	7	101	473	15277
isomerase activity	MF	16853	3.08595	0.0456864	6.10687	2.83993	3.3165	8	123	472	15255
regulation of immune effector process	BP	2697	3.07963	0.0459763	5.58659	3.33911	2.86863	10	169	470	15209
cell-substrate adhesion	BP	31589	3.07722	0.0460873	6.97674	3.53873	3.27108	6	80	474	15298
response to progesterone stimulus	BP	32570	3.06671	0.0465741	8.88889	3.24723	3.60109	4	41	476	15337
sterol homeostasis	BP	55092	3.06671	0.0465741	8.88889	3.02852	2.80564	4	41	476	15337
organelle assembly	BP	70925	3.06436	0.0466838	7.69231	3.65445	3.87601	5	60	475	15318
positive regulation of myeloid cell differentiation	BP	45639	3.06436	0.0466838	7.69231	3.4867	3.34939	5	60	475	15318
cell-cell adhesion	BP	16337	3.04986	0.0473654	4.98221	2.80135	2.80396	14	267	466	15111
regulation of multi-organism process	BP	43900	3.04892	0.0474099	6.06061	3.66549	3.46769	8	124	472	15254
positive regulation of DNA metabolic process	BP	51054	3.04529	0.0475827	6.42202	3.704	3.77444	7	102	473	15276
potassium channel activity	MF	5267	3.04529	0.0475827	6.42202	1.95234	2.66005	7	102	473	15276
maintenance of location	BP	51235	3.03042	0.0482952	6.89655	3.56765	3.68145	6	81	474	15297
perinuclear region of cytoplasm	CC	48471	3.02293	0.0486584	4.52489	3.73142	3.46202	20	422	460	14956
activation of immune response	BP	2253	3.01236	0.0491754	6.01504	3.47464	2.9913	8	125	472	15253
secretory granule	CC	30141	3.01168	0.0492091	5.33981	2.69767	2.96491	11	195	469	15183
positive regulation of inflammatory response	BP	50729	3.00963	0.0493099	7.57576	3.79032	2.82709	5	61	475	15317
response to other organism	BP	51707	3.00474	0.0495514	4.85437	3.52269	3.01195	15	294	465	15084
cation channel complex	CC	34703	3.00465	0.0495563	6.36364	2.19313	2.67954	7	103	473	15275
centriole	CC	5814	2.99895	0.0498393	8.69565	4.08596	4.29776	4	42	476	15336
G1/S transition of mitotic cell cycle	BP	82	2.99895	0.0498393	8.69565	3.42413	4.02328	4	42	476	15336
nuclear chromosome	CC	228	2.99895	0.0498393	8.69565	3.64312	3.84838	4	42	476	15336
positive regulation of developmental growth	BP	48639	2.99895	0.0498393	8.69565	2.7813	2.87681	4	42	476	15336
rough endoplasmic reticulum	CC	5791	2.99895	0.0498393	8.69565	2.49003	2.84954	4	42	476	15336
pyridoxal phosphate binding	MF	30170	2.99895	0.0498393	8.69565	1.84036	2.7136	4	42	476	15336
