# Supplementary material for: Patterns of gene expression associated with recovery and injury in heat-stressed rats
Source: BMC Genomics. 2014 Dec 3;15(1):1058. doi: 10.1186/1471-2164-15-1058 (PMC4302131; doi:10.1186/1471-2164-15-1058)
Supplement: Supplementary file 8 — Additional file 8: Table S7: Table listing DEGs mapping to KEGG pathways and genes of interest identified by self-organizing maps for both the heart (48 hours) and liver (24 hours). (XLSX 97 KB) [file 12864_2014_6768_MOESM8_ESM.xlsx]

## Sheet: Summary
Additional File 8: Summary of KEGG enrichment analysis and differentially expressed genes identified in self-organizing maps*
Summary of KEGG Enrichment Analysis
Tissue	Tc,Max	24 h	48 h
HEART	5	0	14
LIVER	7	0	0
LUNG	6	0	0
KIDNEY	5	0	0
Summary of Self Organizing Maps and Genes of Interest (GOI)
Tissue	Node	Genes
Heart	Node A	1351
	Node B	887
	Node C	985
Liver	Node D	667
	Node E	670
*Worksheets list enriched KEGG pathways by organ at Tc,Max, 24 hours, and 48 hours and genes of interest identified by self-organizing maps

## Sheet: KEGG-TcMax
DEGS at Tc,Max were analyzed in DAVID for enriched KEGG terms. Only 1 pathway (rno04010:MAPK signaling pathway [bold]) was enriched ≥2 fold (p<0.05, FDR-adjusted) in all 4 organs. The terms rno04621:Antigen processing and presentation and rno05322:Systemic lupus erthematosus were heavily enriched because of DEGs encoding heat shock proteins and histones, respectively.
Tissue	Category	Term	Count	%	P-Value	List Total	Pop Hits	Pop Total	Fold Enrichment	Bonferroni	Benjamini	FDR	Genes
Heart	KEGG_PATHWAY	rno04010:MAPK signaling pathway	12	5.6338	1.20295e-05	48	155	3113	5.02097	0.000709496	0.000709496	0.0120118	10895861	10880293	10878112	10886031	10899387	10732652	10761128	10797527	10869047	10726929	10828154	10896814	10826604	10774470
Heart	KEGG_PATHWAY	rno04012:ErbB signaling pathway	4	1.87793	0.0293984	48	45	3113	5.76481	0.828044	0.585324	25.7676	10878112	10896814	10803947	10828827
Heart	KEGG_PATHWAY	rno04612:Antigen processing and presentation	4	1.87793	0.046791	48	54	3113	4.80401	0.94083	0.610328	38.0308	10869047	10892184	10828154	10927699	10826604	10816048	10774470	10769381	10937318
Heart	KEGG_PATHWAY	rno05200:Pathways in cancer	7	3.28638	0.0547914	48	183	3113	2.48076	0.964014	0.485688	43.033	10892184	10917116	10927699	10878112	10886031	10896814	10816048	10769381	10937318	10828827
Heart	KEGG_PATHWAY	rno05322:Systemic lupus erythematosus	4	1.87793	0.060661	48	60	3113	4.32361	0.975082	0.459553	46.4686	10817531	10817527	10817529	10825146
Tissue	Category	Term	Count	%	P-Value	List Total	Pop Hits	Pop Total	Fold Enrichment	Bonferroni	Benjamini	FDR	Genes
Liver	KEGG_PATHWAY	rno04010:MAPK signaling pathway	18	3.85439	0.00016561	134	266	5590	2.82292	0.0206523	0.0206523	0.191619	10909347	10895861	10767489	10878112	10849841	10938025	10752769	10800590	10749854	10900358	10732652	10828154	10726929	10896814	10774470	10895144	10849833	10881303	10712629	10815998	10886031	10889219	10899387	10761128	10869047	10721871	10826604
Liver	KEGG_PATHWAY	rno05322:Systemic lupus erythematosus	9	1.92719	0.00125152	134	90	5590	4.17164	0.145971	0.0758631	1.43978	10817531	10795297	10866486	10817539	10795280	10798438	10798505	10817535	10825146	10866503	10825144	10817537	10798463	10817527	10798461	10798455	10798490	10798442	10798457	10825151	10798465	10763777	10798499
Liver	KEGG_PATHWAY	rno04621:NOD-like receptor signaling pathway	7	1.49893	0.00334137	134	62	5590	4.70992	0.34408	0.131139	3.80184	10745631	10921850	10890024	10892184	10927699	10849841	10775900	10816048	10769381	10937318
Liver	KEGG_PATHWAY	rno02010:ABC transporters	6	1.2848	0.00364669	134	44	5590	5.6886	0.36892	0.108706	4.14258	10834241	10888196	10758327	10732021	10748639	10882645
Liver	KEGG_PATHWAY	rno05020:Prion diseases	5	1.07066	0.00905649	134	35	5590	5.95949	0.682195	0.204881	9.99976	10745631	10849833	10828154	10849841	10728361
Liver	KEGG_PATHWAY	rno04910:Insulin signaling pathway	9	1.92719	0.0129496	134	132	5590	2.8443	0.806467	0.239453	14.0104	10738399	10749372	10901996	10879134	10778254	10929390	10937869	10789653	10940681
Liver	KEGG_PATHWAY	rno04930:Type II diabetes mellitus	5	1.07066	0.0284246	134	49	5590	4.25678	0.973574	0.404918	28.3907	10749372	10901996	10778254	10929390	10789653
Tissue	Category	Term	Count	%	P-Value	List Total	Pop Hits	Pop Total	Fold Enrichment	Bonferroni	Benjamini	FDR	Genes
Kidney	KEGG_PATHWAY	rno04010:MAPK signaling pathway	12	5.91133	8.04e-06	55	127	3079	5.28962	0.000651	0.000651	0.00857316	10895144	10895861	10878112	10886031	10897760	10899387	10732652	10761128	10869047	10726929	10828154	10896814	10774470
Kidney	KEGG_PATHWAY	rno04612:Antigen processing and presentation	6	2.95567	0.00191088	55	52	3079	6.45944	0.143525	0.0745404	2.0178	10921850	10869047	10835692	10892184	10828154	10927699	10816048	10774470	10937318
Kidney	KEGG_PATHWAY	rno05215:Prostate cancer	5	2.46305	0.00529293	55	41	3079	6.82705	0.349404	0.133496	5.49886	10921850	10892184	10927699	10816048	10897760	10937318	10828827
Kidney	KEGG_PATHWAY	rno05020:Prion diseases	4	1.97044	0.00542502	55	21	3079	10.6632	0.356365	0.104305	5.63252	10835692	10828154	10800919	10728361
Kidney	KEGG_PATHWAY	rno05200:Pathways in cancer	9	4.4335	0.00600251	55	160	3079	3.14898	0.385944	0.0929283	6.21484	10921850	10892184	10917116	10764551	10927699	10878112	10886031	10896814	10816048	10937318	10828827
Tissue	Category	Term	Count	%	P-Value	List Total	Pop Hits	Pop Total	Fold Enrichment	Bonferroni	Benjamini	FDR	Genes
Lung	KEGG_PATHWAY	rno04010:MAPK signaling pathway	12	4.1958	0.000728476	81	140	3121	3.30265	0.0552565	0.0552565	0.767885	10895861	10909347	10849833	10881303	10815998	10878112	10886031	10889219	10766463	10800590	10752769	10899387	10749854	10744227	10732652	10761128	10869047	10726929	10828154	10826604	10774470
Lung	KEGG_PATHWAY	rno05020:Prion diseases	5	1.74825	0.00287873	81	24	3121	8.02726	0.201376	0.106342	3.00343	10849833	10835692	10828154	10800919	10728361
Lung	KEGG_PATHWAY	rno05322:Systemic lupus erythematosus	7	2.44755	0.0032839	81	58	3121	4.65028	0.226296	0.081967	3.41953	10817531	10866486	10817527	10798442	10817529	10825151	10798465	10817539	10798505	10866503	10825146
Lung	KEGG_PATHWAY	rno04612:Antigen processing and presentation	6	2.0979	0.00704839	81	48	3121	4.81636	0.424042	0.128841	7.20899	10909347	10881303	10815998	10889219	10816048	10800590	10752769	10749854	10921850	10869047	10835692	10892184	10828154	10927699	10826604	10774470	10769381	10937318
Lung	KEGG_PATHWAY	rno05200:Pathways in cancer	10	3.4965	0.0271662	81	169	3121	2.27993	0.883315	0.349267	25.2734	10776437	10917116	10795673	10878112	10886031	10816048	10744227	10921850	10892184	10927699	10764551	10769381	10937318
Lung	KEGG_PATHWAY	rno04621:NOD-like receptor signaling pathway	4	1.3986	0.0335201	81	28	3121	5.50441	0.930009	0.358042	30.2775	10921850	10892184	10927699	10775900	10816048	10769381	10937318

## Sheet: Heart KEGG-48 h 
Enriched KEGG pathways were identified in heart at 48 hours by DAVID analysis with 2-way ANOVA of DEGs. Only 2 pathways were enriched (p<0.05, FDR-adjusted; bold).
Category	Term	Count	%	P-Value	Genes	List Total	Pop Hits	Pop Total	Fold Enrichment	Bonferroni	Benjamini	FDR
KEGG_PATHWAY	rno04110:Cell cycle	19	3.38078	2.94524e-07	10838647, 10717195, 10806129, 10710627, 10821016, 10767338, 10721176, 10829761, 10738118, 10849737, 10742194, 10850949, 10822852, 10870791, 10856043, 10911947, 10770577, 10879257, 10918509, 10926930	197	126	5590	4.27887	4.12325e-05	4.12325e-05	0.000347508
KEGG_PATHWAY	rno00280:Valine, leucine and isoleucine degradation	11	1.9573	3.02488e-06	10926782, 10891120, 10911976, 10866819, 10719863, 10827454, 10813271, 10917448, 10726611, 10759034, 10922002, 10826828	197	46	5590	6.78548	0.000423394	0.000211719	0.003569
KEGG_PATHWAY	rno00640:Propanoate metabolism	8	1.42349	0.000115108	10926782, 10762792, 10891120, 10781451, 10827454, 10917448, 10850645, 10726611, 10922002	197	33	5590	6.87894	0.0159869	0.00535761	0.135732
KEGG_PATHWAY	rno05322:Systemic lupus erythematosus	12	2.13523	0.000273567	10795295, 10769797, 10798507, 10798505, 10769771, 10825144, 10733942, 10795231, 10798455, 10798492, 10798457, 10798494, 10798497, 10795286, 10769788, 10795289, 10798459, 10798438, 10817535, 10798436, 10817537, 10798463, 10825153, 10795196, 10798488, 10795260, 10890860, 10798501, 10795265, 10795198	197	90	5590	3.78342	0.0375803	0.00953046	0.322306
KEGG_PATHWAY	rno04512:ECM-receptor interaction	11	1.9573	0.000478533	10929766, 10742128, 10923052, 10853559, 10883530, 10800237, 10928761, 10940627, 10927728, 10766809, 10737532	197	81	5590	3.85348	0.0648147	0.0133127	0.563164
KEGG_PATHWAY	rno00071:Fatty acid metabolism	8	1.42349	0.000556267	10928602, 10827454, 10917448, 10791677, 10726611, 10759034, 10733582, 10826828	197	42	5590	5.40488	0.0749422	0.0128993	0.654372
KEGG_PATHWAY	rno04114:Oocyte meiosis	12	2.13523	0.00163779	10717779, 10717195, 10774120, 10710627, 10821016, 10721176, 10829761, 10849737, 10742194, 10856043, 10921232, 10879257, 10918509	197	111	5590	3.06764	0.205052	0.0322512	1.91543
KEGG_PATHWAY	rno00650:Butanoate metabolism	6	1.06762	0.00537011	10754931, 10813271, 10917448, 10726611, 10759034, 10826828	197	33	5590	5.15921	0.529444	0.0899267	6.15566
KEGG_PATHWAY	rno04115:p53 signaling pathway	8	1.42349	0.0079104	10717195, 10810144, 10761047, 10778390, 10821016, 10898382, 10721176, 10829761, 10883903, 10918509	197	66	5590	3.43947	0.671053	0.116214	8.94496
KEGG_PATHWAY	rno03320:PPAR signaling pathway	8	1.42349	0.0116685	10928602, 10765413, 10827454, 10898359, 10866030, 10791677, 10901166, 10733582	197	71	5590	3.19725	0.806639	0.151529	12.9325
KEGG_PATHWAY	rno04920:Adipocytokine signaling pathway	7	1.24555	0.0291672	10762792, 10765413, 10898359, 10791677, 10744324, 10772986, 10733582	197	67	5590	2.96462	0.984143	0.313906	29.4793
KEGG_PATHWAY	rno04914:Progesterone-mediated oocyte maturation	8	1.42349	0.0321854	10717195, 10822852, 10774120, 10710627, 10821016, 10856043, 10829761, 10849737, 10918509	197	87	5590	2.60925	0.989746	0.317281	32.0231
KEGG_PATHWAY	rno04510:Focal adhesion	13	2.31317	0.040446	10929766, 10853819, 10923052, 10806461, 10940627, 10928761, 10737532, 10766809, 10898245, 10853559, 10800237, 10927728, 10890860	197	195	5590	1.89171	0.996912	0.358936	38.562
KEGG_PATHWAY	rno00620:Pyruvate metabolism	5	0.88968	0.0463413	10708544, 10811160, 10762792, 10917448, 10850645	197	39	5590	3.6379	0.998697	0.377801	42.8709

## Sheet: Heart Nodes - SOM
Self-organizing maps (SOM) were constructed for all 35 heart samples. SOMs identified 3 animals (9, 11, and 12) with common sets of down-regulated genes (node A) and up-regulated genes (node B) and 1 animal (11) with a strongly up-regulated set of genes (node C). Genes within each node are listed by Affymetrix Probe Set ID. See Figure 3.
Node A	Node B	Node C
10701788	10701679	10701968
10701792	10702224	10702194
10701817	10702505	10702306
10701853	10702519	10702535
10701913	10702626	10702592
10702352	10702880	10702660
10702383	10702945	10702676
10702446	10702955	10703104
10702450	10703666	10703723
10702467	10703680	10703970
10702598	10703710	10704665
10702670	10703757	10705065
10703045	10704242	10705071
10703063	10704372	10705225
10703850	10704411	10705276
10704062	10704505	10705304
10704728	10704927	10705367
10704819	10704941	10706134
10704831	10705058	10706297
10705631	10705213	10706437
10706009	10705329	10706597
10706036	10705511	10707177
10706236	10705874	10707275
10706339	10705937	10707662
10706346	10706219	10708399
10706559	10706963	10709016
10706792	10707230	10709020
10706820	10707378	10710226
10706994	10708065	10710236
10707303	10708099	10710446
10707548	10708214	10710580
10707626	10708672	10710595
10707721	10708760	10711454
10707756	10708834	10711957
10707790	10709261	10712224
10707935	10709629	10712239
10708093	10709779	10712276
10708095	10710026	10712330
10708230	10710313	10712383
10708247	10710627	10713102
10708544	10710647	10713278
10708727	10710886	10714000
10708775	10710993	10714214
10709083	10711268	10714276
10709880	10712171	10714323
10710427	10712299	10714616
10710857	10712359	10714745
10711260	10712477	10715117
10711608	10712720	10715146
10711657	10713074	10715541
10711664	10713084	10715622
10711733	10713467	10715841
10711944	10713520	10716480
10711961	10713682	10716746
10712020	10713974	10717003
10712270	10714020	10717087
10712758	10714103	10717240
10712763	10714106	10717421
10712955	10714136	10717571
10713382	10714913	10718084
10713450	10715078	10718208
10713480	10715107	10718283
10713496	10715200	10718902
10714048	10715416	10718934
10714264	10715706	10719561
10714576	10716085	10719692
10714700	10716552	10719842
10714973	10716576	10719847
10715364	10716592	10719922
10715566	10716609	10720247
10715638	10716616	10720479
10716080	10716624	10720506
10716634	10716785	10720508
10716646	10716990	10720512
10716910	10717168	10720514
10717069	10717195	10720516
10717325	10717779	10720847
10717459	10717882	10720884
10717488	10718459	10721388
10717855	10718954	10721739
10717951	10718968	10722736
10718010	10719777	10722903
10718102	10719817	10723371
10718556	10719967	10723413
10718696	10719983	10723971
10718944	10720468	10723992
10719062	10720520	10724341
10719442	10720797	10724494
10719659	10720859	10724792
10719939	10721176	10724950
10720721	10721261	10725344
10720878	10721268	10725782
10720907	10721728	10726085
10721112	10721962	10727122
10721188	10722131	10727232
10721276	10722228	10727808
10721344	10722247	10728574
10722005	10723131	10728883
10722012	10723689	10729397
10722241	10723740	10729409
10722489	10724391	10729444
10722505	10725397	10729525
10723284	10725877	10729610
10723299	10725919	10729795
10723323	10725927	10730349
10723579	10725947	10730750
10723639	10725989	10730765
10723922	10726108	10730767
10724578	10726371	10730769
10725039	10726408	10731524
10725245	10726726	10731531
10725253	10727375	10731622
10725474	10727701	10731643
10726001	10727922	10732021
10726114	10728193	10732182
10726346	10728195	10732418
10726423	10728346	10732844
10726457	10728440	10732893
10726604	10728597	10732926
10726611	10728730	10733134
10726669	10728924	10733836
10727398	10728930	10733997
10727418	10729002	10734258
10728319	10729269	10734422
10728328	10729507	10735091
10728386	10730098	10735195
10729209	10730131	10736050
10729438	10730190	10736901
10729693	10730254	10737116
10729732	10730446	10737205
10729752	10730559	10737627
10729802	10731591	10737733
10729834	10731746	10737999
10729847	10731970	10738196
10729854	10732657	10738341
10730383	10732676	10738477
10730475	10732725	10739302
10730633	10733007	10739642
10730954	10733688	10739792
10731047	10733690	10741044
10731210	10733849	10741074
10731229	10733942	10741200
10731380	10734720	10742048
10731783	10734853	10742171
10731795	10735117	10742247
10732197	10735205	10742533
10732253	10735424	10742555
10732346	10735662	10742663
10732465	10735959	10742820
10732644	10735974	10742968
10732649	10736557	10743387
10732837	10736585	10743619
10733389	10736697	10743680
10733438	10736702	10743683
10733582	10736795	10743699
10734027	10736802	10743702
10734180	10736812	10743759
10734212	10737518	10744641
10734294	10738118	10744700
10734472	10738177	10744709
10734701	10738451	10744718
10734828	10738538	10744970
10735331	10738576	10745438
10735647	10738676	10745637
10735777	10739457	10745683
10735940	10739497	10746387
10736067	10739796	10746483
10736288	10739886	10746619
10736307	10740209	10747113
10736764	10740379	10747262
10736841	10740982	10748273
10737438	10741028	10748363
10737659	10741248	10749075
10737740	10741302	10749187
10737815	10741463	10749994
10738313	10741970	10750286
10738705	10742016	10750296
10739094	10742128	10750421
10740153	10742194	10750491
10740171	10744127	10750982
10740240	10744134	10751136
10740271	10744494	10751255
10740546	10744589	10751295
10740567	10745107	10751307
10740649	10745266	10751404
10740688	10745340	10751803
10741629	10745595	10752222
10741723	10745850	10752262
10741814	10746022	10752266
10742145	10746042	10752295
10742213	10746139	10752441
10742315	10746276	10752563
10742327	10746976	10752695
10742474	10747640	10752993
10742546	10747959	10753437
10742601	10748857	10753444
10742684	10748861	10753461
10742989	10748958	10753861
10743031	10749061	10753865
10743037	10749594	10753994
10743341	10749675	10754020
10743530	10750087	10754156
10743622	10750144	10754510
10743652	10750391	10754676
10743774	10750876	10755544
10743818	10751161	10756054
10744081	10751498	10756289
10744098	10751659	10756622
10744324	10752334	10756991
10744348	10752603	10758949
10744485	10752744	10759641
10744756	10753172	10759729
10744830	10753425	10759762
10744862	10753839	10759981
10745408	10754000	10760322
10745492	10754176	10760379
10745549	10754296	10761506
10746000	10754384	10761549
10746032	10754831	10761555
10746158	10754876	10762254
10746399	10754983	10762683
10746458	10755184	10763531
10746469	10755875	10763745
10746583	10755992	10763827
10747084	10756953	10764054
10747550	10757104	10764240
10747614	10757311	10765446
10748382	10757438	10765503
10748922	10757562	10765600
10748953	10757715	10766072
10749132	10757768	10766080
10749172	10757810	10766085
10749330	10757962	10766283
10749689	10758883	10766382
10749723	10759162	10766797
10749874	10759342	10767102
10750047	10759585	10767247
10750310	10759752	10767597
10750320	10759805	10767921
10750479	10759999	10768116
10750580	10760196	10768339
10750672	10760824	10768426
10750996	10760971	10769086
10751328	10761033	10769370
10751348	10761042	10769760
10751393	10761245	10769919
10751948	10761255	10770117
10752081	10761463	10770119
10752309	10761810	10771592
10752576	10762021	10771622
10752630	10762140	10771883
10752654	10762537	10772582
10752679	10762740	10772915
10752807	10762964	10773088
10753135	10763021	10773521
10753143	10763268	10773773
10753198	10764184	10773784
10753214	10764196	10774171
10753257	10764260	10774375
10753582	10764318	10774638
10753604	10764415	10775577
10753614	10764718	10775628
10754120	10765044	10775798
10754179	10765469	10775873
10754337	10765534	10775905
10754410	10765574	10776089
10754480	10765650	10776264
10754482	10765659	10776437
10754785	10765746	10776519
10754857	10765996	10776710
10754931	10766765	10776751
10754950	10767230	10777037
10754987	10767338	10777137
10755560	10767987	10777532
10755846	10768138	10777547
10755987	10768642	10777748
10756077	10768726	10777788
10756088	10769657	10777812
10756178	10769680	10778993
10756229	10769771	10779081
10756251	10769788	10779093
10757409	10769797	10779270
10757898	10769825	10779456
10757926	10769954	10781029
10758010	10770032	10781089
10758064	10770649	10781361
10758085	10770728	10781829
10758327	10771669	10782020
10758457	10771984	10783210
10758534	10772705	10784164
10758555	10772770	10784523
10758624	10773168	10784525
10758697	10773481	10784968
10758916	10774037	10785090
10758930	10774094	10785213
10759034	10774102	10785724
10759248	10774306	10786115
10759511	10775084	10786235
10760024	10775553	10786324
10760393	10775606	10786646
10760663	10776370	10786846
10761152	10776419	10786945
10761201	10776875	10787095
10762044	10776915	10788101
10762067	10777032	10788204
10762108	10777182	10789386
10762429	10777677	10789508
10762910	10777770	10789869
10763137	10778558	10790132
10763225	10778605	10790317
10763587	10778918	10790442
10763931	10779115	10790670
10764244	10779162	10791264
10764314	10779553	10791522
10764495	10779584	10791640
10764626	10779638	10792035
10764862	10779671	10792566
10764872	10779673	10792570
10764983	10779794	10792863
10765115	10779818	10792999
10765293	10779839	10793243
10765383	10780360	10793338
10765413	10780798	10793528
10765437	10780919	10793799
10765444	10781146	10794599
10765720	10781304	10794625
10766037	10781496	10794800
10766059	10781616	10794812
10766105	10781794	10795673
10766588	10782271	10796220
10767016	10782927	10796701
10767175	10782956	10797323
10767290	10783353	10797462
10767503	10783572	10797796
10767821	10783805	10797949
10767827	10783818	10798142
10767856	10783964	10798163
10767944	10784135	10798169
10769436	10784172	10799578
10769517	10784566	10799671
10769629	10784729	10799682
10769672	10785297	10799977
10769807	10785361	10801071
10769830	10785479	10801343
10769959	10785626	10801411
10769998	10786028	10801425
10770040	10786132	10801709
10770045	10786228	10801915
10770070	10786577	10802391
10770143	10786851	10802506
10770252	10787491	10802543
10770313	10787784	10802619
10770543	10787841	10802650
10770666	10788180	10802734
10770680	10788427	10802936
10770996	10788497	10802945
10771506	10788858	10802956
10771649	10789052	10803264
10771819	10789152	10803305
10771869	10789401	10803315
10772147	10789732	10803759
10772200	10789740	10803895
10772272	10790362	10803921
10772281	10790401	10803929
10772294	10790698	10804511
10772318	10790954	10804582
10772405	10790963	10804774
10772490	10791000	10804834
10772564	10791233	10804843
10772791	10791309	10805077
10772901	10791472	10806829
10772986	10791604	10806946
10773002	10791652	10807188
10773160	10791661	10807542
10773170	10792268	10807576
10773410	10792713	10807845
10773636	10792751	10807875
10773945	10793365	10807877
10774120	10793458	10807879
10774163	10793495	10807881
10774242	10793961	10807883
10774424	10793965	10807885
10774438	10794116	10807887
10774652	10794328	10807889
10774737	10794345	10807891
10774830	10794666	10807900
10775499	10794691	10807902
10775519	10794756	10807906
10775532	10794824	10807908
10775719	10794829	10807910
10775782	10795112	10807912
10775805	10795174	10807919
10775862	10795196	10807923
10776646	10795198	10807925
10776811	10795203	10807927
10777034	10795231	10807929
10777442	10795260	10807931
10777468	10795265	10807933
10777521	10795282	10807935
10777958	10795286	10807937
10778001	10795289	10807939
10778038	10795291	10807943
10778220	10795295	10807945
10778361	10795400	10807947
10778399	10795546	10807949
10778486	10796440	10807951
10778613	10796445	10807953
10778647	10796476	10807955
10778661	10796770	10807957
10778820	10796858	10807959
10778859	10796941	10807961
10779068	10797274	10807963
10779159	10797292	10807965
10779342	10797509	10807995
10779350	10797726	10808103
10779485	10798027	10808325
10779600	10798436	10808393
10779748	10798438	10808620
10779758	10798455	10808922
10780289	10798457	10809126
10780393	10798459	10809507
10780594	10798463	10810236
10780813	10798475	10810631
10780884	10798488	10810795
10780889	10798492	10810951
10780908	10798494	10810955
10781207	10798497	10811185
10781220	10798501	10811283
10781355	10798507	10811501
10781424	10798558	10812270
10781451	10799084	10812922
10781999	10799087	10813150
10782144	10799241	10813236
10782166	10799539	10813622
10782314	10799736	10814687
10782450	10799914	10815663
10782454	10799985	10815679
10782583	10799999	10816749
10782590	10800392	10817215
10782599	10800891	10817666
10783213	10801545	10817769
10783686	10801734	10817794
10783715	10801783	10817808
10783981	10801821	10818186
10784059	10802023	10818326
10784114	10802065	10818660
10784253	10802422	10818708
10784346	10803681	10818880
10784378	10803824	10819852
10784470	10803991	10820713
10784621	10804463	10820953
10784747	10804603	10820965
10785031	10805100	10821860
10785326	10805186	10822178
10785372	10805214	10822234
10785602	10805527	10822394
10786163	10805967	10822627
10786312	10806129	10822631
10786640	10807007	10822757
10786727	10807975	10823109
10787281	10808197	10823432
10787313	10808595	10823920
10787611	10808702	10824091
10788079	10809524	10824165
10788198	10809688	10824339
10788374	10809856	10824655
10788559	10810064	10824821
10788841	10810144	10824844
10789127	10810230	10824860
10789138	10810264	10825022
10789143	10810341	10826002
10789470	10810503	10826056
10789477	10810703	10826117
10789500	10811452	10826235
10789502	10811476	10826442
10789591	10811663	10826451
10789747	10811768	10826559
10790238	10811832	10826866
10790352	10811911	10826884
10790355	10812216	10826897
10790360	10812775	10826943
10790418	10812823	10826954
10790490	10812931	10826956
10790585	10813152	10826967
10790651	10813361	10826969
10791250	10814561	10827201
10791401	10815120	10827216
10791545	10815369	10827240
10791677	10815659	10827400
10791750	10815785	10827777
10791921	10815834	10829046
10792187	10815850	10829622
10792354	10816014	10829667
10792441	10816433	10829738
10792621	10816500	10829965
10793068	10816791	10830081
10793229	10816886	10830135
10793304	10816941	10830478
10793306	10816959	10830484
10793734	10817057	10830491
10793771	10817186	10830498
10794159	10817429	10830624
10794172	10817444	10830908
10794229	10817535	10831158
10794360	10817537	10831308
10794573	10817539	10831460
10794704	10818440	10832555
10794769	10818452	10832563
10794875	10818915	10832688
10795082	10818983	10832693
10795093	10819145	10832790
10795108	10819322	10833070
10795335	10819360	10833729
10795384	10819672	10833731
10795418	10819726	10833746
10795548	10819946	10833764
10795736	10820908	10833969
10795796	10821016	10834022
10796198	10821250	10834031
10796280	10821698	10834290
10796835	10822075	10835054
10796838	10822107	10835989
10796955	10822290	10835998
10797432	10822558	10836490
10797493	10822852	10836570
10797648	10823555	10836719
10797671	10823591	10837366
10797774	10823609	10837412
10797786	10823838	10837709
10797966	10823970	10838117
10798100	10824140	10838792
10798119	10824294	10839144
10798764	10824322	10839268
10798856	10824434	10839320
10798902	10824452	10839634
10798943	10824951	10840262
10799156	10825144	10840431
10799407	10825153	10840467
10799558	10825226	10840475
10799622	10825575	10840477
10799848	10825686	10840481
10800166	10825809	10841170
10800426	10825869	10841192
10800471	10826238	10841226
10800562	10826771	10841508
10800696	10826779	10841710
10801114	10827749	10841990
10801271	10828026	10842104
10801483	10828032	10842143
10801794	10828162	10842709
10801929	10828447	10843575
10801935	10828737	10843682
10801978	10828863	10844015
10802407	10829437	10844055
10802416	10829761	10844074
10802508	10829840	10844331
10802517	10829993	10845587
10802691	10830230	10845814
10802853	10831090	10845977
10803003	10831620	10846185
10803125	10831628	10846652
10803294	10831816	10847490
10803323	10831859	10847735
10803359	10832228	10847806
10803588	10832306	10847817
10803666	10833005	10849833
10803900	10833031	10849848
10803903	10834109	10850070
10804127	10834967	10850315
10804346	10835233	10850486
10804405	10835624	10850521
10804519	10835964	10850775
10804562	10835975	10851587
10804875	10836035	10851619
10804935	10836945	10852421
10804945	10837138	10853137
10804949	10837170	10853152
10804954	10837342	10853229
10804974	10837648	10853267
10805254	10837794	10853324
10805304	10838331	10853871
10805384	10838373	10854386
10805396	10838647	10855118
10805571	10838694	10855424
10805585	10838733	10855472
10805671	10838741	10855615
10805794	10838743	10855632
10805944	10838745	10855681
10805986	10838762	10856020
10805996	10838843	10856089
10806456	10839400	10856202
10806461	10839790	10856367
10806855	10840568	10856948
10807071	10840607	10857112
10807632	10840673	10857541
10808159	10840721	10858190
10808426	10840910	10858871
10809100	10841066	10858886
10809251	10841800	10859121
10809791	10841974	10859136
10810210	10842187	10859237
10810299	10842465	10859748
10810539	10843212	10860179
10810635	10843893	10860457
10811293	10844005	10860531
10811951	10845112	10860566
10812493	10845969	10861425
10812722	10847980	10861764
10812810	10848293	10862262
10813136	10848416	10862550
10813271	10848429	10862554
10813578	10848589	10862561
10813678	10849228	10862609
10813934	10849290	10862694
10813969	10849488	10862910
10814105	10849614	10863015
10814111	10849737	10863026
10814342	10849823	10863269
10814415	10850025	10863287
10814452	10850092	10863690
10814752	10850362	10864025
10814781	10850608	10864048
10814788	10850613	10864094
10814795	10850979	10864176
10814815	10851251	10864433
10814833	10851280	10865516
10815099	10851386	10865672
10815137	10851513	10866012
10815150	10851581	10866535
10815652	10852091	10868000
10815706	10852136	10868186
10815763	10852600	10868362
10815806	10852740	10868437
10815857	10853755	10868753
10815919	10854084	10868986
10815927	10854190	10869158
10816176	10854645	10869331
10816394	10855449	10869339
10817208	10856043	10869656
10817222	10856274	10869693
10817274	10856415	10869808
10817331	10856707	10869946
10817547	10856747	10870046
10817696	10857124	10870211
10817778	10857838	10870240
10817881	10858390	10870342
10817918	10858408	10870587
10818090	10858487	10870653
10818245	10858559	10871076
10818272	10858566	10871182
10818314	10858599	10871489
10818376	10858648	10871570
10818594	10858707	10872276
10818606	10859047	10872790
10819024	10859086	10872852
10819116	10859119	10873027
10819136	10859342	10874458
10819192	10860351	10875375
10819318	10860584	10875483
10819350	10860996	10875910
10819537	10861226	10875954
10819874	10861591	10876069
10820232	10862131	10876149
10820277	10862338	10876831
10820308	10863215	10877002
10820316	10863282	10877644
10820324	10863757	10878001
10820458	10863857	10878210
10820766	10863904	10878836
10820824	10863950	10879134
10821004	10864572	10879358
10821389	10864874	10879555
10821395	10865222	10879718
10821546	10865381	10879785
10821556	10865463	10880124
10821632	10865630	10880172
10822033	10865752	10880270
10822386	10865960	10880324
10822726	10866019	10880805
10822799	10866116	10881256
10822929	10866120	10882126
10822961	10866672	10882377
10823098	10866819	10882399
10823678	10867008	10882475
10823803	10867045	10882733
10824061	10867173	10882802
10824502	10867614	10883880
10824689	10867642	10883912
10825100	10867919	10884247
10825209	10868627	10884642
10825274	10868643	10884713
10825276	10868864	10885393
10825743	10868923	10885524
10825890	10868935	10885693
10825915	10869050	10886049
10826054	10869094	10886429
10826148	10869288	10886652
10826335	10869310	10886806
10826534	10870567	10887816
10826541	10870667	10888046
10827000	10870791	10889260
10827094	10871054	10889322
10827299	10871151	10889541
10827370	10871337	10889759
10827454	10871540	10889779
10827484	10871582	10890024
10827592	10871693	10890084
10827870	10871695	10890102
10827894	10871706	10890602
10828394	10872032	10890729
10828714	10872057	10891039
10828854	10872131	10891765
10829418	10872252	10892035
10829690	10872531	10892381
10829694	10872681	10892409
10829703	10872940	10892472
10829771	10873580	10892548
10829881	10873786	10892557
10829888	10873830	10892575
10829927	10874019	10892588
10829933	10874918	10892632
10830030	10875267	10892677
10830164	10875723	10892706
10830174	10876045	10893008
10830183	10876242	10893482
10830189	10876315	10894778
10830264	10876420	10895589
10830561	10877896	10895688
10830615	10878635	10895997
10830630	10878880	10896205
10830696	10878954	10896533
10831152	10878969	10896966
10831247	10879257	10897347
10831825	10879704	10897648
10832232	10880343	10897752
10832482	10880404	10897868
10832840	10880901	10898268
10832881	10881047	10898809
10832937	10881211	10899151
10833154	10881424	10899263
10833593	10882461	10899354
10833635	10882905	10899405
10833659	10883903	10901231
10833823	10884352	10901859
10833837	10884489	10902082
10834005	10884926	10902112
10834213	10885006	10902341
10834300	10886278	10903177
10834411	10886347	10903273
10834462	10886693	10903280
10835292	10887538	10903286
10835322	10887719	10903288
10835324	10888872	10903290
10835339	10888953	10903292
10835498	10889022	10903294
10835597	10889199	10903300
10836271	10889308	10903736
10836504	10889877	10903977
10836606	10889944	10903979
10836638	10890190	10904189
10836650	10890252	10904521
10836661	10890299	10904590
10836829	10890645	10904707
10836877	10890936	10905026
10836973	10891293	10906428
10837027	10891405	10906643
10837068	10891502	10907082
10837097	10891834	10907341
10837728	10892050	10907793
10837769	10892180	10908002
10837801	10892339	10908319
10838242	10892702	10908764
10838278	10892937	10909072
10838312	10892939	10909394
10838326	10893035	10909463
10838354	10893258	10909761
10838670	10893528	10909866
10838704	10893918	10909886
10839222	10894333	10909987
10839229	10894549	10910064
10840043	10894582	10910460
10840300	10894606	10910562
10841339	10894878	10910575
10841532	10895128	10911524
10842590	10895344	10911531
10842633	10895585	10911635
10842742	10896263	10911711
10843523	10896605	10912483
10843634	10896674	10912629
10843881	10897041	10912631
10844183	10897419	10912819
10844202	10897465	10912977
10844726	10897529	10913010
10845114	10898029	10913129
10845743	10898245	10913155
10845751	10898382	10914833
10845809	10898862	10915597
10845859	10899055	10916228
10845947	10899073	10916232
10846158	10899499	10916458
10846248	10899644	10916493
10846346	10900263	10916961
10846386	10900478	10917486
10846429	10900579	10918186
10846604	10901166	10918833
10847509	10901251	10919017
10847634	10901409	10919354
10847728	10901458	10919470
10847786	10901538	10919525
10848019	10901621	10919804
10848315	10901713	10919864
10848362	10901783	10920089
10848596	10902313	10921097
10848849	10902547	10921107
10849156	10902578	10921120
10849275	10902584	10921766
10849875	10902614	10921833
10850199	10903206	10922151
10850259	10903346	10922489
10850645	10903790	10922956
10850918	10903941	10923635
10851364	10904227	10924015
10851484	10905453	10924132
10851486	10905577	10924223
10851497	10905696	10924719
10852244	10905773	10924798
10852464	10905933	10925303
10852620	10906024	10925490
10852884	10906533	10925526
10852896	10906934	10925970
10852934	10907178	10926188
10853132	10907302	10926596
10853202	10907559	10926651
10853240	10907585	10927612
10853292	10907763	10927645
10853347	10907869	10928888
10853637	10908127	10928991
10853676	10908291	10929396
10853995	10908521	10929594
10854239	10909210	10929656
10854417	10909646	10929983
10854544	10909758	10930098
10854623	10909903	10930301
10855008	10910204	10930416
10855367	10910482	10930658
10855369	10911010	10931129
10855441	10911287	10931271
10855512	10911593	10931336
10855637	10911947	10931651
10855664	10911999	10932029
10855850	10912112	10932089
10855853	10912640	10932189
10855881	10912841	10932211
10856302	10913078	10932517
10856712	10913974	10932634
10856740	10914312	10932973
10857027	10914481	10933349
10857412	10914849	10933479
10857435	10915437	10933538
10857663	10915734	10933664
10858020	10915751	10934173
10858160	10916110	10934635
10858330	10916125	10934720
10858858	10916167	10934914
10859494	10917299	10935215
10859627	10917883	10935229
10859641	10918031	10936853
10859766	10918191	10936856
10859919	10918288	10936959
10860111	10918326	10937501
10860372	10918364	10937601
10860374	10918368	10937604
10860685	10918374	10938849
10860900	10918509	10939129
10860916	10919090	10939764
10861033	10919226	10940085
10861132	10920078	10940452
10861213	10920659	10940499
10861333	10920697	10940515
10861624	10920860	10940558
10861712	10920981	10940570
10862501	10921163	10940576
10862586	10921232	10940614
10862735	10921288	10940631
10862867	10921680	10940659
10863104	10921751	10940663
10863153	10922857	10940667
10863158	10923127
10863420	10923385
10863542	10923857
10863733	10923940
10863918	10924248
10863924	10924286
10864121	10925060
10864302	10925158
10864367	10925753
10864525	10925839
10864732	10926245
10864840	10926252
10865016	10926258
10865092	10926277
10865270	10926930
10865527	10926948
10865552	10926965
10865740	10927213
10865777	10927285
10866459	10927509
10866709	10927728
10866724	10928056
10866760	10928684
10867022	10929128
10867060	10929556
10867081	10929713
10867095	10929725
10867142	10929766
10867165	10929995
10867225	10930076
10867398	10930259
10867799	10930411
10867944	10930488
10868125	10930510
10868416	10930717
10868428	10930749
10868817	10931010
10868999	10931196
10869125	10931247
10869137	10931457
10869267	10931498
10870177	10931566
10870261	10931568
10870490	10932016
10870847	10932139
10871117	10932382
10871169	10932410
10871173	10932437
10871435	10932475
10871650	10932534
10871737	10932582
10871750	10932610
10871975	10933408
10872283	10933559
10872307	10933920
10872473	10934239
10872770	10934608
10872887	10934689
10872978	10934772
10873534	10934891
10873725	10935314
10873732	10935845
10873895	10936013
10874037	10936048
10874118	10936321
10874240	10936365
10874860	10936482
10875145	10936649
10875300	10936899
10875363	10936987
10875532	10937060
10875631	10937499
10875756	10937521
10875853	10937525
10875932	10937725
10876011	10937777
10876060	10938346
10876717	10938649
10876935	10938719
10876970	10939293
10877078	10939310
10877507	10939584
10877669	10940013
10878047	10940068
10878157	10940260
10878202	10940441
10878416	10940466
10878564	10940494
10878875	10940495
10878905	10940501
10879063	10940516
10879090	10940522
10879662	10940536
10880163	10940549
10880267	10940594
10880516	10940595
10880539	10940666
10880824	10940677
10880833
10880872
10881140
10881590
10881766
10881771
10881801
10882155
10882450
10882534
10882761
10882890
10883071
10883303
10883386
10883606
10883716
10884162
10884211
10884278
10884309
10884408
10884418
10884476
10884553
10884585
10884921
10884934
10884964
10885178
10885851
10885892
10885998
10886185
10886387
10886631
10887481
10887826
10888110
10888210
10888608
10888610
10888620
10888684
10888701
10888785
10888852
10889036
10889074
10889148
10889522
10889560
10889575
10889684
10889753
10889764
10889766
10889812
10889923
10889961
10890091
10890170
10890182
10890206
10890342
10890691
10890967
10891071
10891120
10891264
10891830
10891888
10892109
10892305
10892309
10892835
10892968
10893127
10893247
10893267
10893590
10893849
10894390
10894540
10894993
10895004
10895037
10895165
10895508
10895583
10896250
10896337
10896353
10896380
10896551
10896957
10897186
10897239
10897285
10897574
10897604
10897734
10898003
10898022
10898179
10898212
10898359
10899736
10899756
10899884
10899947
10900545
10900793
10901055
10901263
10901357
10901563
10901813
10901993
10901999
10902249
10902280
10902282
10902290
10902409
10902534
10902646
10902843
10902912
10903189
10903267
10903391
10903721
10903816
10903906
10903925
10903936
10904151
10904528
10904787
10904948
10905153
10905909
10905980
10906208
10906302
10906592
10906819
10907637
10907806
10907811
10908308
10908347
10909033
10909411
10909621
10909783
10909883
10909892
10910004
10910071
10910233
10910338
10910421
10910473
10910872
10910936
10911001
10911742
10911745
10911797
10911813
10911976
10912567
10912736
10912917
10913218
10913340
10913538
10913590
10913722
10913803
10914303
10914385
10914415
10914424
10914442
10914571
10914616
10915726
10915817
10915998
10916040
10916867
10916920
10917236
10917245
10917290
10917448
10917462
10917622
10917916
10917992
10917994
10918025
10918274
10918318
10918342
10918392
10918415
10918501
10918535
10918586
10918728
10918770
10918776
10918940
10919103
10919339
10919386
10919429
10919574
10919658
10919687
10920084
10920122
10920301
10920322
10920568
10920868
10920900
10920973
10920977
10921052
10921380
10922002
10922680
10922692
10922923
10922969
10923576
10923606
10924274
10924354
10924494
10924507
10924517
10924593
10924621
10925014
10925405
10925687
10925991
10926113
10926342
10926658
10926782
10927051
10927230
10927468
10927588
10927692
10927792
10927809
10927826
10928307
10928486
10928549
10928602
10928813
10929122
10929387
10929458
10929482
10929732
10929910
10929991
10930190
10930307
10930560
10930595
10930779
10931038
10931047
10931327
10931341
10931346
10931382
10931678
10931991
10932128
10932181
10932366
10932996
10933130
10933259
10933279
10933557
10933589
10933601
10933733
10934024
10934394
10934569
10934579
10934700
10934754
10935087
10935131
10935475
10935791
10935935
10936067
10936215
10936488
10936520
10936717
10936917
10937660
10937709
10938001
10938060
10938321
10938467
10938488
10938858
10938952
10939289
10939465
10939595
10939805
10939816
10939919
10939929
10940030
10940172
10940391
10940453
10940472
10940473
10940475
10940500
10940503
10940518
10940519
10940534
10940541
10940555
10940557
10940599
10940603
10940609
10940612
10940613
10940616
10940618
10940629
10940635
10940636
10940644
10940645
10940658
10940665
10940670
10940671
10940675

## Sheet: Heart KEGG-48 h SOM
Gene sets within Nodes A [down-regulated] and B [up-regulated] as identified by self-organizing maps [SOMs] in the previous tab ("Heart Nodes - SOM") were analyzed in DAVID for heart at 48 hours. Enriched pathways are listed (p<0.05, FDR-adjusted). Terms and associated genes listed in red are pathways associated with supersaturated proteins (Ciryam et al, 2013). The KEGG pathway rno033220:Peroxis…
Node A	Category	Term	Count	%	P-Value	Genes	List Total	Pop Hits	Pop Total	Fold Enrichment	Bonferroni	Benjamini	FDR
	KEGG_PATHWAY	rno00190:Oxidative phosphorylation	63	4.94118	2.14113e-37	10871169, 10879662, 10903189, 10796198, 10730383, 10844726, 10882155, 10825743, 10820277, 10861333, 10710427, 10831152, 10746583, 10727398, 10917236, 10839229, 10934579, 10773636, 10726114, 10770996, 10929910, 10892968, 10767821, 10844202, 10897186, 10814788, 10846248, 10884476, 10753198, 10894390, 10769830, 10727418, 10819116, 10708775, 10931991, 10808426, 10910338, 10802853, 10861033, 10903267,…	381	137	5590	6.74694	3.29735e-35	3.29735e-35	2.56851e-34
	KEGG_PATHWAY	rno05012:Parkinson's disease	61	4.78431	4.33675e-34	10871169, 10879662, 10903189, 10796198, 10730383, 10880824, 10844726, 10882155, 10742474, 10825743, 10820277, 10861333, 10710427, 10746583, 10727398, 10917236, 10733438, 10839229, 10934579, 10773636, 10726114, 10718010, 10929910, 10844202, 10892968, 10767821, 10804954, 10897186, 10814788, 10846248, 10884476, 10753198, 10894390, 10769830, 10727418, 10708775, 10931991, 10808426, 10910338, 10802853,…	381	142	5590	6.30272	6.6786e-32	3.3393e-32	5.20237e-31
	KEGG_PATHWAY	rno05016:Huntington's disease	63	4.94118	1.08397e-27	10871169, 10879662, 10903189, 10796198, 10730383, 10844726, 10882155, 10742474, 10825743, 10820277, 10861333, 10710427, 10746583, 10727398, 10917236, 10733438, 10839229, 10934579, 10773636, 10726114, 10929910, 10844202, 10892968, 10767821, 10804954, 10897186, 10814788, 10846248, 10884476, 10753198, 10894390, 10769830, 10727418, 10708775, 10931991, 10808426, 10910338, 10802853, 10789127, 10861033,…	381	190	5590	4.8649	1.66932e-25	5.56439e-26	1.30033e-24
	KEGG_PATHWAY	rno05010:Alzheimer's disease	62	4.86275	7.61515e-26	10871169, 10879662, 10903189, 10796198, 10730383, 10844726, 10882155, 10770313, 10742474, 10805671, 10825743, 10820277, 10861333, 10710427, 10746583, 10933130, 10727398, 10917236, 10758555, 10839229, 10934579, 10773636, 10726114, 10929910, 10844202, 10892968, 10767821, 10804954, 10897186, 10814788, 10846248, 10884476, 10753198, 10894390, 10769830, 10727418, 10708775, 10931991, 10808426, 10910338,…	381	197	5590	4.61756	1.17273e-23	2.93183e-24	9.13514e-23
	KEGG_PATHWAY	rno04260:Cardiac muscle contraction	33	2.58824	4.86865e-18	10871169, 10783715, 10720721, 10903189, 10718556, 10918392, 10912917, 10913722, 10820277, 10762067, 10704062, 10744098, 10710427, 10913340, 10742601, 10769998, 10706236, 10902646, 10818376, 10758555, 10764244, 10934579, 10848315, 10726114, 10844202, 10893849, 10888110, 10860374, 10897186, 10726669, 10772901, 10783686, 10808426, 10786640, 10910338, 10865016, 10708093, 10903267, 10918940	381	78	5590	6.20735	7.49772e-16	1.49954e-16	5.84043e-15
	KEGG_PATHWAY	rno00280:Valine, leucine and isoleucine degradation	23	1.80392	1.98068e-14	10822799, 10707721, 10911976, 10827454, 10752081, 10889074, 10813271, 10917448, 10927809, 10794229, 10862586, 10818594, 10726611, 10759034, 10922002, 10926782, 10889522, 10891120, 10838704, 10802691, 10933130, 10782166, 10711664, 10883303	381	46	5590	7.33596	3.04334e-12	5.07261e-13	2.37033e-11
	KEGG_PATHWAY	rno00020:Citrate cycle (TCA cycle)	18	1.41176	5.28629e-13	10898003, 10885998, 10933589, 10761152, 10769807, 10770143, 10910071, 10889522, 10793304, 10779485, 10702467, 10781451, 10917245, 10793068, 10778661, 10849875, 10864302, 10940172, 10917236, 10893127	381	30	5590	8.80315	8.14009e-11	1.16287e-11	6.34082e-10
	KEGG_PATHWAY	rno05414:Dilated cardiomyopathy	28	2.19608	1.57103e-11	10783715, 10924507, 10774120, 10772318, 10718556, 10810210, 10918392, 10912917, 10913722, 10762067, 10704062, 10830174, 10837801, 10846346, 10758555, 10892835, 10742327, 10764244, 10848315, 10754482, 10893267, 10860374, 10888110, 10783686, 10746458, 10786640, 10865016, 10784346	381	90	5590	4.5646	2.41939e-09	3.02424e-10	1.88461e-08
	KEGG_PATHWAY	rno05410:Hypertrophic cardiomyopathy (HCM)	26	2.03922	1.10847e-10	10783715, 10924507, 10772318, 10718556, 10918392, 10912917, 10913722, 10762067, 10704062, 10837801, 10846346, 10758555, 10892835, 10742327, 10764244, 10817696, 10848315, 10893267, 10860374, 10888110, 10783686, 10878416, 10746458, 10786640, 10865016, 10784346	381	84	5590	4.54131	1.70704e-08	1.89671e-09	1.32972e-07
	KEGG_PATHWAY	rno00071:Fatty acid metabolism	17	1.33333	4.94414e-09	10794769, 10906302, 10827454, 10752081, 10889074, 10917448, 10791677, 10726611, 10759034, 10928602, 10802691, 10878564, 10744348, 10749172, 10733582, 10711664, 10883303	381	42	5590	5.93863	7.61397e-07	7.61397e-08	5.93099e-06
	KEGG_PATHWAY	rno00640:Propanoate metabolism	14	1.09804	8.87905e-08	10707721, 10827454, 10752081, 10927809, 10917448, 10850645, 10726611, 10922002, 10866709, 10926782, 10891120, 10781451, 10864302, 10782166, 10883303	381	33	5590	6.22445	1.36736e-05	1.24307e-06	0.000106513
	KEGG_PATHWAY	rno05412:Arrhythmogenic right ventricular cardiomyopathy (ARVC)	19	1.4902	1.36458e-06	10924507, 10772318, 10893267, 10803359, 10829933, 10860374, 10888110, 10718556, 10912917, 10830189, 10803323, 10795736, 10832840, 10746458, 10865016, 10784346, 10758555, 10752576, 10892835, 10742327	381	74	5590	3.76711	0.000210123	1.75119e-05	0.00163693
	KEGG_PATHWAY	rno00650:Butanoate metabolism	12	0.941176	6.13966e-06	10890342, 10752081, 10917448, 10813271, 10933589, 10726611, 10759034, 10795093, 10754931, 10779485, 10793068, 10819192, 10883303	381	33	5590	5.33524	0.000945063	7.27289e-05	0.00736489
	KEGG_PATHWAY	rno03320:PPAR signaling pathway	17	1.33333	1.52163e-05	10906302, 10765413, 10827454, 10752081, 10791250, 10940473, 10787313, 10791677, 10876060, 10872473, 10928602, 10828714, 10878564, 10919103, 10898359, 10749172, 10733582	381	71	5590	3.51299	0.00234059	0.000167367	0.018252
	KEGG_PATHWAY	rno00620:Pyruvate metabolism	12	0.941176	3.66515e-05	10708544, 10917448, 10933589, 10850645, 10761152, 10891264, 10866709, 10889522, 10793304, 10779485, 10917245, 10793068, 10919103, 10778661	381	39	5590	4.51444	0.00562854	0.000376225	0.0439584
	KEGG_PATHWAY	rno00760:Nicotinate and nicotinamide metabolism	8	0.627451	0.000599547	10734027, 10862735, 10881771, 10821556, 10930190, 10883606, 10884162, 10871737	381	23	5590	5.10328	0.0882213	0.00575574	0.716851
	KEGG_PATHWAY	rno00230:Purine metabolism	20	1.56863	0.00783938	10754482, 10774120, 10772200, 10883606, 10940629, 10709880, 10734027, 10908347, 10834213, 10862735, 10717069, 10797786, 10935475, 10815706, 10774652, 10903391, 10863542, 10859494, 10870261, 10871737	381	154	5590	1.90544	0.702405	0.0688132	9.0092
	KEGG_PATHWAY	rno00062:Fatty acid elongation in mitochondria	4	0.313725	0.0134936	10802691, 10889074, 10726611, 10883303	381	8	5590	7.33596	0.876579	0.10973	15.0384
	KEGG_PATHWAY	rno04920:Adipocytokine signaling pathway	11	0.862745	0.0141945	10817696, 10878416, 10906302, 10765413, 10790418, 10898359, 10940473, 10791677, 10744324, 10772986, 10733582	381	67	5590	2.40882	0.889375	0.109413	15.7597
	KEGG_PATHWAY	rno00072:Synthesis and degradation of ketone bodies	4	0.313725	0.0192339	10754931, 10813271, 10917448, 10819192	381	9	5590	6.52085	0.949757	0.1389	20.7829
	KEGG_PATHWAY	rno00360:Phenylalanine metabolism	5	0.392157	0.0198822	10936717, 10758457, 10715364, 10805794, 10778486	381	16	5590	4.58497	0.954621	0.136941	21.4088
	KEGG_PATHWAY	rno00380:Tryptophan metabolism	8	0.627451	0.0243733	10936717, 10752081, 10917448, 10726611, 10817778, 10778486, 10767290, 10883303	381	43	5590	2.72966	0.977629	0.158632	25.6216
	KEGG_PATHWAY	rno00630:Glyoxylate and dicarboxylate metabolism	4	0.313725	0.0432783	10898003, 10778661, 10761152, 10893127	381	12	5590	4.89064	0.998901	0.256386	41.1828
Node B	Category	Term	Count	%	PValue	Genes	List Total	Pop Hits	Pop Total	Fold Enrichment	Bonferroni	Benjamini	FDR
	KEGG_PATHWAY	rno04110:Cell cycle	34	3.80313	1.42571e-18	10717195, 10937521, 10867614, 10893528, 10721176, 10792751, 10863950, 10738118, 10755992, 10742194, 10860584, 10731970, 10809856, 10762964, 10899499, 10879257, 10803824, 10752603, 10918509, 10926930, 10838647, 10806129, 10710627, 10821016, 10792713, 10767338, 10851280, 10829761, 10849737, 10822852, 10870791, 10705213, 10760824, 10856043, 10916110, 10911947	306	61	3113	5.67031	2.16708e-16	2.16708e-16	1.70644e-15
	KEGG_PATHWAY	rno03030:DNA replication	16	1.78971	1.5098e-09	10938346, 10759752, 10937521, 10806129, 10890252, 10767338, 10863950, 10763021, 10758883, 10892939, 10761255, 10760824, 10927213, 10860996, 10829840, 10752603, 10926930	306	26	3113	6.26043	2.2949e-07	1.14745e-07	1.80708e-06
	KEGG_PATHWAY	rno04114:Oocyte meiosis	19	2.12528	6.24427e-08	10717779, 10717195, 10867614, 10710627, 10792713, 10821016, 10940536, 10721176, 10829761, 10852091, 10849737, 10742194, 10809688, 10731970, 10856043, 10899499, 10921232, 10879257, 10918509, 10803824	306	45	3113	4.29535	9.49124e-06	3.16376e-06	7.47377e-05
	KEGG_PATHWAY	rno05322:Systemic lupus erythematosus	21	2.34899	3.95686e-07	10795295, 10769797, 10831628, 10798507, 10769771, 10825144, 10733942, 10795231, 10798455, 10798457, 10798492, 10798494, 10798497, 10798475, 10793965, 10795286, 10769788, 10795289, 10795282, 10754176, 10819322, 10817539, 10798459, 10798438, 10817535, 10798436, 10828162, 10817537, 10754384, 10798463, 10788858, 10825153, 10795196, 10798488, 10795260, 10795174, 10831620, 10798501, 10795265, 10795198	306	60	3113	3.56062	6.01425e-05	1.5036e-05	0.000473596
	KEGG_PATHWAY	rno04666:Fc gamma R-mediated phagocytosis	18	2.01342	2.2227e-06	10780798, 10769788, 10760196, 10769797, 10710647, 10764718, 10734720, 10757768, 10739796, 10713074, 10769771, 10761245, 10814561, 10924248, 10825153, 10925060, 10768138, 10931196, 10708834, 10797509, 10932437, 10762021	306	50	3113	3.66235	0.000337794	6.75679e-05	0.00266032
	KEGG_PATHWAY	rno04142:Lysosome	19	2.12528	2.88545e-05	10940594, 10893258, 10727375, 10744127, 10939310, 10793458, 10924286, 10811663, 10875723, 10817429, 10858487, 10891834, 10871695, 10872940, 10891502, 10733690, 10934772, 10801545, 10761042, 10913974	306	65	3113	2.97371	0.00437635	0.000730725	0.0345306
	KEGG_PATHWAY	rno04650:Natural killer cell mediated cytotoxicity	17	1.90157	8.51311e-05	10791652, 10769788, 10716616, 10865222, 10769797, 10710647, 10769825, 10734720, 10769771, 10816791, 10777677, 10865463, 10765469, 10832306, 10705874, 10931196, 10708834, 10797509, 10732725	306	58	3113	2.9818	0.0128571	0.00184693	0.101846
	KEGG_PATHWAY	rno00240:Pyrimidine metabolism	15	1.67785	0.000199551	10938346, 10746276, 10888872, 10849228, 10810144, 10890252, 10791604, 10763021, 10940441, 10892939, 10883903, 10779818, 10930076, 10930510, 10927213, 10937777	306	50	3113	3.05196	0.0298793	0.00378466	0.238582
	KEGG_PATHWAY	rno04914:Progesterone-mediated oocyte maturation	14	1.566	0.000385269	10717195, 10710627, 10792713, 10821016, 10893528, 10940536, 10734720, 10829761, 10849737, 10809688, 10822852, 10731970, 10856043, 10803824, 10918509	306	47	3113	3.03032	0.0568898	0.00648689	0.460156
	KEGG_PATHWAY	rno03010:Ribosome	14	1.566	0.000740848	10912841, 10926965, 10921288, 10762140, 10799985, 10835975, 10892937, 10890299, 10873786, 10876420, 10914849, 10740379, 10733688, 10828737, 10706219, 10909758, 10716085, 10851386, 10774102, 10904227, 10755184, 10884352, 10875267, 10786132, 10871337, 10808595, 10852740, 10901251, 10878954, 10795546, 10705511, 10709779, 10777032, 10704411, 10892702, 10778918, 10705058, 10872531, 10911999, 10817444,…	306	50	3113	2.8485	0.106537	0.0112018	0.883128
	KEGG_PATHWAY	rno03440:Homologous recombination	7	0.782998	0.000797055	10723131, 10746042, 10867642, 10838762, 10860996, 10871151, 10759805	306	13	3113	5.47788	0.114144	0.0109578	0.949837
	KEGG_PATHWAY	rno04662:B cell receptor signaling pathway	12	1.34228	0.00090575	10769788, 10703666, 10769797, 10710647, 10720797, 10703680, 10730190, 10734720, 10939293, 10769771, 10865463, 10925060, 10730131, 10931196, 10797509	306	39	3113	3.13022	0.128672	0.0114124	1.07872
	KEGG_PATHWAY	rno04115:p53 signaling pathway	12	1.34228	0.00320905	10791652, 10717195, 10810144, 10867614, 10821016, 10865222, 10721176, 10829761, 10883903, 10762964, 10916110, 10898382, 10901783, 10918509	306	45	3113	2.71285	0.386491	0.0368841	3.77403
	KEGG_PATHWAY	rno00520:Amino sugar and nucleotide sugar metabolism	9	1.00671	0.00325569	10749061, 10768726, 10740982, 10794116, 10919090, 10868864, 10940260, 10772705, 10856747	306	27	3113	3.39107	0.390839	0.0347857	3.82791
	KEGG_PATHWAY	rno04810:Regulation of actin cytoskeleton	22	2.46085	0.011394	10780798, 10744494, 10803991, 10750144, 10760196, 10785479, 10794328, 10907559, 10764718, 10734720, 10757768, 10711268, 10816433, 10713074, 10761245, 10924248, 10799914, 10899644, 10832306, 10931196, 10708834, 10837138, 10932437, 10762021	306	128	3113	1.74852	0.824801	0.109633	12.8167
	KEGG_PATHWAY	rno04672:Intestinal immune network for IgA production	8	0.894855	0.0156864	10754384, 10705213, 10754176, 10831628, 10940522, 10907559, 10837138, 10831620	306	28	3113	2.90663	0.909574	0.139465	17.2411
	KEGG_PATHWAY	rno03420:Nucleotide excision repair	6	0.671141	0.0201	10761255, 10759752, 10890252, 10763021, 10860996, 10758883	306	17	3113	3.59054	0.95433	0.166022	21.575
	KEGG_PATHWAY	rno03430:Mismatch repair	5	0.559284	0.0409884	10765996, 10761255, 10759752, 10860996, 10758883	306	14	3113	3.63329	0.998273	0.297717	39.4033
	KEGG_PATHWAY	rno04620:Toll-like receptor signaling pathway	10	1.11857	0.045185	10940595, 10754384, 10803991, 10823970, 10754176, 10920860, 10874918, 10734720, 10898862, 10854190	306	49	3113	2.07616	0.999113	0.309198	42.502
Node C	Category	Term	Count	%	PValue	Genes	List Total	Pop Hits	Pop Total	Fold Enrichment	Bonferroni	Benjamini	FDR
	KEGG_PATHWAY	rno04530:Tight junction	18	2.2113	1.27081e-06	10729409, 10782020, 10822631, 10919525, 10931336, 10802945, 10765600, 10824860, 10835054, 10882126, 10930416, 10870046, 10739642, 10756054, 10820953, 10853229, 10735091, 10750491	189	130	5590	4.09524	0.00016138	0.00016138	0.00147376
	KEGG_PATHWAY	rno04514:Cell adhesion molecules (CAMs)	19	2.33415	1.79845e-06	10908319, 10782020, 10909072, 10880124, 10822631, 10909394, 10940659, 10919525, 10807542, 10909761, 10750982, 10940452, 10765600, 10898809, 10833969, 10756054, 10820953, 10879134, 10735091	189	148	5590	3.79701	0.000228378	0.000114195	0.00208566
	KEGG_PATHWAY	rno04670:Leukocyte transendothelial migration	13	1.59705	0.000437675	10908319, 10811185, 10782020, 10909072, 10822631, 10940659, 10919525, 10765600, 10930416, 10756054, 10820953, 10853229, 10735091	189	115	5590	3.34346	0.0540797	0.0183616	0.506399
	KEGG_PATHWAY	rno05217:Basal cell carcinoma	8	0.982801	0.00143752	10940576, 10923635, 10793528, 10795673, 10864094, 10806946, 10739302, 10742555	189	51	5590	4.63949	0.166978	0.0446466	1.65446
	KEGG_PATHWAY	rno04916:Melanogenesis	9	1.10565	0.0117642	10776437, 10940576, 10923635, 10795673, 10864094, 10785724, 10853229, 10793338, 10742555	189	92	5590	2.89337	0.777519	0.259613	12.8238
	KEGG_PATHWAY	rno04360:Axon guidance	10	1.2285	0.0266156	10934173, 10752695, 10720247, 10920089, 10860457, 10786646, 10853229, 10777137, 10715622, 10862262	189	127	5590	2.32888	0.967482	0.435037	26.8636
	KEGG_PATHWAY	rno04340:Hedgehog signaling pathway	6	0.737101	0.0295485	10845977, 10911711, 10797949, 10793528, 10864094, 10806946	189	52	5590	3.4127	0.977835	0.419679	29.3788
	KEGG_PATHWAY	rno04144:Endocytosis	13	1.59705	0.0372772	10776437, 10746387, 10804774, 10777748, 10802945, 10940452, 10729444, 10882126, 10833969, 10797323, 10716480, 10748363, 10928888	189	201	5590	1.91292	0.991971	0.45288	35.633
	KEGG_PATHWAY	rno04640:Hematopoietic cell lineage	7	0.859951	0.0464972	10776437, 10728883, 10742663, 10849833, 10830624, 10815679, 10746483	189	78	5590	2.65432	0.997635	0.489248	42.4301

## Sheet: Liver Nodes - SOM
Self-organizing maps (SOM) were constructed for all 34 liver samples at 24 hours. SOMs identified 2 animals (11 and 12) with a common down-regulated set of genes (node 1) and 1 animal (12) a highly up-regulated set of genes (node 2). Genes within each node are listed by Affymetrix Probe Set ID.
Region 1	Region 2
10701846	10702519
10702165	10703059
10702214	10703710
10702352	10703905
10704118	10704505
10704284	10704927
10704383	10704941
10704849	10704956
10704882	10705213
10704914	10705485
10704996	10706571
10705202	10706705
10705313	10706724
10705392	10706884
10706479	10707156
10707548	10707237
10707935	10707620
10707942	10707837
10708485	10708015
10708544	10708665
10709385	10708760
10709495	10709779
10709503	10710313
10709727	10710771
10709979	10710886
10710028	10711268
10710842	10711299
10711715	10711364
10712743	10711769
10713480	10711852
10714128	10712633
10714446	10713074
10714601	10713796
10714818	10713844
10714973	10714126
10715211	10714136
10715400	10714214
10715552	10714353
10716168	10714576
10716995	10715546
10717053	10715721
10717157	10715787
10718130	10716085
10720415	10716785
10720424	10718152
10720479	10718591
10720516	10718954
10720878	10719148
10721892	10719204
10722012	10719425
10722208	10719437
10722269	10719538
10722429	10719728
10723720	10719983
10723937	10720859
10724347	10721176
10724435	10721261
10724464	10721585
10725245	10721834
10725494	10721962
10726070	10722311
10726085	10722818
10726280	10722903
10726290	10723224
10726604	10723650
10726880	10725159
10726924	10725832
10727649	10725893
10728123	10726836
10728478	10727493
10728494	10728030
10728574	10728093
10728736	10728115
10729213	10728830
10729390	10728930
10729847	10729269
10730322	10729507
10730349	10729604
10731235	10729777
10731514	10729913
10732001	10730031
10733086	10730057
10733890	10730098
10734045	10730131
10734422	10730446
10734815	10730599
10735169	10731047
10736119	10731341
10736267	10731643
10736442	10732657
10736634	10732811
10736636	10733015
10736957	10733017
10737310	10733049
10737993	10733139
10738196	10733380
10738508	10733849
10738603	10734270
10738671	10734320
10739160	10734342
10739334	10734673
10740171	10734772
10740196	10735600
10740396	10735662
10740529	10736000
10740780	10736057
10740915	10736520
10741009	10736697
10741636	10736863
10741956	10736875
10742072	10737518
10743690	10737636
10743964	10738118
10743966	10738460
10744376	10738676
10744472	10739217
10745193	10739323
10745224	10740364
10745631	10740869
10745695	10741302
10745723	10741907
10746114	10742033
10746534	10742254
10746894	10743110
10747371	10743530
10748763	10743818
10749523	10744215
10749762	10744441
10749775	10745342
10749874	10745484
10750002	10745677
10750098	10746256
10750306	10746276
10750454	10747104
10750505	10747439
10750661	10747633
10751328	10748195
10752109	10748236
10752628	10748958
10752630	10748967
10753458	10749325
10753629	10750310
10753769	10750320
10753877	10750391
10753982	10750572
10754120	10750685
10754480	10750993
10754482	10751091
10755875	10751352
10756519	10751448
10756987	10751586
10757175	10752146
10757632	10752603
10758457	10752673
10758658	10752695
10758896	10752758
10759045	10753024
10759248	10753146
10759402	10754020
10760655	10754831
10760864	10754876
10760870	10755171
10760991	10755184
10761401	10755309
10761917	10757104
10761992	10757129
10762224	10757239
10762871	10757442
10763192	10757545
10763225	10757642
10763863	10757715
10763969	10758579
10765102	10758724
10765335	10759058
10765356	10759409
10765364	10759585
10765530	10759752
10766012	10760196
10766588	10760208
10766878	10760824
10766959	10761463
10767247	10761727
10767268	10762051
10769168	10762343
10769361	10762740
10769629	10763820
10770807	10764069
10771210	10764460
10771232	10764722
10771285	10765462
10771660	10765534
10771936	10765746
10771988	10765772
10772903	10766437
10773421	10766795
10773423	10767723
10774274	10767985
10775647	10767987
10775761	10768642
10776966	10768668
10778390	10769301
10778486	10769672
10778620	10769887
10778661	10769908
10779225	10770412
10779233	10770439
10779243	10770577
10779253	10770588
10779260	10770728
10779265	10771655
10779270	10771669
10779288	10772318
10779293	10772655
10779485	10772758
10779726	10772768
10780154	10772950
10780527	10773088
10782041	10773180
10782144	10773463
10782166	10773553
10782368	10774766
10782373	10775501
10782379	10775519
10782383	10775769
10782409	10775862
10782418	10776239
10782467	10776419
10782469	10776835
10782777	10776915
10782887	10777328
10783196	10777450
10783669	10777928
10783856	10778327
10784117	10778543
10784125	10778568
10784517	10779115
10784585	10779553
10784621	10779584
10785090	10779673
10785261	10780798
10786108	10780919
10787328	10781191
10787334	10781321
10787549	10781745
10787828	10781999
10787967	10782764
10788014	10783553
10788016	10783818
10788170	10783880
10788345	10783964
10788399	10785565
10789025	10785895
10789702	10786028
10789857	10788497
10791327	10788627
10791918	10788655
10793056	10789052
10793243	10789275
10793579	10789594
10793918	10790467
10793953	10790712
10793988	10791250
10794430	10791456
10795108	10791815
10795176	10791935
10795444	10791966
10795677	10791987
10796262	10792268
10796324	10792421
10796643	10792955
10796931	10793495
10797722	10793771
10798100	10794353
10798331	10794680
10798444	10794721
10799068	10794866
10799548	10794967
10800214	10795112
10801071	10795400
10801262	10796445
10801872	10796770
10802416	10796941
10802734	10797726
10802972	10797918
10802980	10798390
10803961	10798580
10803991	10799017
10804013	10799087
10804371	10799457
10804402	10800088
10806210	10800173
10806221	10800993
10806229	10802422
10806628	10803394
10806946	10803520
10807083	10803697
10807085	10803728
10807114	10803759
10807160	10805186
10807272	10806283
10807891	10807044
10807947	10807174
10808348	10807473
10808902	10807514
10809186	10808034
10809273	10808197
10809568	10808633
10809604	10809856
10810689	10810264
10811543	10810631
10812498	10811008
10813678	10811518
10814119	10811596
10814184	10811747
10814310	10812021
10814347	10812354
10815622	10812737
10815679	10812922
10816675	10813472
10816772	10813894
10816817	10814286
10817467	10814650
10817552	10814717
10818502	10815562
10818660	10816418
10819139	10816558
10819192	10817057
10820098	10817065
10820122	10817071
10820145	10817183
10820494	10817186
10820504	10818108
10820847	10818440
10821072	10818452
10822299	10818615
10822358	10819066
10822530	10820206
10823555	10820282
10823593	10820567
10823949	10820586
10824765	10821698
10824892	10821914
10825171	10821924
10825362	10822075
10825890	10822481
10826170	10822837
10826175	10823303
10826723	10824550
10827292	10824695
10827454	10825113
10827777	10825907
10828394	10826403
10828863	10826771
10828904	10826870
10830854	10826914
10831236	10827382
10831492	10827906
10831845	10829244
10832124	10829591
10832358	10829736
10832482	10829840
10832496	10830102
10833070	10830174
10833418	10830216
10833629	10830382
10833746	10830888
10833754	10831090
10834050	10831816
10834613	10832677
10835355	10832782
10835495	10832879
10835940	10833013
10836019	10833198
10836154	10834225
10836271	10834731
10836277	10835054
10836877	10835624
10837003	10835630
10837351	10835964
10837366	10836152
10837628	10836446
10837636	10836588
10838538	10836815
10838772	10836945
10838792	10838373
10838989	10839174
10839261	10839197
10839730	10839307
10841348	10839751
10842143	10839771
10842828	10839803
10842962	10839857
10843013	10839876
10843212	10840065
10843575	10840076
10843938	10840180
10844204	10840235
10844452	10840460
10844758	10840890
10845010	10842409
10845306	10843863
10845456	10844005
10845743	10844331
10845765	10846821
10846872	10847761
10847172	10847980
10847363	10848416
10848019	10848962
10848030	10848990
10849267	10850070
10850631	10850131
10852474	10850362
10852531	10850530
10854667	10850929
10854680	10850949
10855506	10851251
10855727	10851350
10855934	10851534
10856100	10851753
10856154	10852270
10856601	10852483
10857231	10852600
10857267	10853229
10859164	10853453
10859174	10853797
10859195	10854108
10859397	10854139
10859857	10854406
10860000	10854689
10860314	10855449
10861171	10856274
10861793	10856357
10862694	10856415
10863093	10856474
10863376	10856576
10863573	10858406
10863660	10858408
10863688	10858827
10863831	10859119
10864001	10859296
10864773	10859764
10865092	10859919
10866061	10860327
10866067	10861005
10866076	10861226
10866361	10862643
10866606	10863410
10866738	10863430
10866780	10863757
10866866	10864572
10866964	10865452
10867033	10865502
10867436	10865715
10867444	10865819
10867955	10866019
10868398	10866030
10868729	10866283
10869616	10866471
10869678	10866724
10869970	10866760
10870462	10867026
10871081	10867320
10871182	10867329
10871464	10867516
10871661	10868506
10871898	10868627
10872701	10868682
10872978	10868709
10873322	10868855
10873378	10869050
10873653	10869267
10873736	10870678
10874126	10871369
10874258	10871494
10875126	10871540
10875294	10871582
10875787	10871750
10875863	10871957
10876527	10871984
10877130	10873031
10877217	10873387
10877229	10874019
10877262	10874245
10877307	10874691
10877336	10874866
10877669	10875375
10878767	10875642
10879337	10875723
10879366	10875751
10879448	10875951
10879480	10876052
10880504	10876149
10880731	10877418
10880734	10877459
10880824	10878030
10881293	10880163
10881671	10880293
10881766	10880361
10881955	10880530
10882340	10880913
10882802	10881570
10884292	10883212
10884669	10883557
10884917	10883763
10885305	10883785
10885365	10884738
10885823	10885299
10886573	10887622
10886880	10887665
10886896	10888388
10887445	10888662
10887640	10888785
10887662	10889308
10887674	10889590
10888368	10890252
10888931	10890402
10888941	10890759
10890001	10892197
10890091	10892265
10890102	10892330
10890340	10893666
10890441	10893680
10890488	10893852
10891997	10894100
10892381	10894150
10892518	10894180
10892557	10894333
10892704	10894549
10893008	10895167
10893744	10895397
10894115	10896084
10894200	10897041
10894640	10897232
10894755	10898192
10895747	10898676
10895830	10899093
10895915	10899619
10895997	10900344
10896506	10900579
10896632	10900821
10897347	10901204
10897360	10901216
10898147	10901328
10898203	10901621
10898834	10901920
10899061	10902547
10899263	10903725
10899465	10903911
10899756	10904002
10899884	10904169
10900055	10904578
10900735	10905429
10900747	10905453
10900815	10905625
10901166	10905827
10901231	10906470
10901910	10906592
10901938	10906926
10902082	10907122
10902249	10907198
10902280	10907324
10902341	10907524
10902677	10907559
10902692	10907585
10902912	10907869
10903896	10908089
10905026	10909072
10905871	10909480
10905899	10909811
10906079	10910191
10906119	10910195
10907268	10910336
10907315	10910547
10907542	10911287
10907793	10911593
10907825	10912112
10909033	10912861
10909597	10913023
10909724	10913141
10909761	10914670
10910324	10914673
10910376	10914935
10910641	10916016
10911145	10916167
10911576	10917034
10911802	10917095
10911920	10918191
10912977	10918392
10913010	10918869
10914011	10919090
10914164	10919226
10914940	10919928
10915061	10920109
10915778	10920568
10916876	10921163
10916920	10921530
10916946	10921751
10917215	10922768
10917293	10923127
10917518	10923155
10917679	10923294
10917808	10923782
10918559	10923857
10918752	10923904
10918822	10924354
10919103	10924507
10919118	10924596
10919297	10924918
10919775	10925060
10919919	10925264
10920820	10925425
10921217	10925753
10921239	10925757
10921687	10926277
10921899	10926642
10922260	10926683
10923393	10926740
10924035	10927325
10924411	10927509
10925464	10927717
10925478	10927728
10926098	10928242
10926125	10928307
10926415	10928848
10926668	10928902
10926681	10930421
10926967	10930506
10927875	10930738
10928191	10930766
10929835	10930821
10930675	10931247
10930689	10931543
10930918	10931566
10930988	10931568
10931271	10931678
10931663	10932534
10931930	10932584
10932773	10932740
10933708	10933651
10933912	10934056
10934207	10934548
10934378	10934689
10934509	10934973
10935289	10935047
10935647	10935204
10935662	10935679
10935854	10936086
10936048	10936482
10936215	10936539
10936346	10936987
10936510	10937060
10936865	10937499
10937220	10937725
10937584	10937839
10939460	10937962
10939533	10938019
10939958	10938077
10940037	10938346
10940452	10938384
10940453	10938465
10940473	10938540
10940520	10938649
10940543	10939428
10940568	10939909
10940614	10940007
10940649	10940549
10940678	10940592
	10940598
	10940627
	10940654

## Sheet: Liver KEGG-24 h SOM
Gene sets within nodes 1 [down-regulated] and 2 [up-regulated] as identified by self-organizing maps [SOMs] in the previous tab ("Liver Nodes - SOM") were analyzed in DAVID for liver at 24 hours. DAVID analysis of nodes 1 and 2 identified only a single enriched KEGG pathway (bold; p<0.05, FDR-adjusted).
Category	Term	Count	%	P-Value	Genes	List Total	Pop Hits	Pop Total	Fold Enrichment	Bonferroni	Benjamini	FDR
KEGG_PATHWAY	rno03320:PPAR signaling pathway	17	1.36109	1.52163e-05	10715552, 10704284, 10827454, 10814286, 10791250, 10765530, 10940473, 10866030, 10878767, 10924411, 10715546, 10920820, 10919103, 10931566, 10931568, 10730349, 10716168, 10901166	381	71	5590	3.51299	0.00264416	0.00264416	0.018635
KEGG_PATHWAY	rno00980:Metabolism of xenobiotics by cytochrome P450	14	1.1209	0.000147743	10730031, 10884917, 10926967, 10825890, 10757175, 10911802, 10930766, 10910376, 10917808, 10769629, 10715211, 10771936, 10918822, 10771988, 10825907	381	60	5590	3.42345	0.0253814	0.0127723	0.180801
KEGG_PATHWAY	rno00982:Drug metabolism	15	1.20096	0.000279336	10730031, 10884917, 10926967, 10825890, 10757175, 10911802, 10930766, 10917808, 10769629, 10715211, 10771936, 10923393, 10918822, 10771988, 10769361, 10825907	381	72	5590	3.05665	0.0474486	0.0160731	0.341585
KEGG_PATHWAY	rno00330:Arginine and proline metabolism	11	0.880705	0.0026039	10874019, 10702214, 10726280, 10936865, 10933651, 10765462, 10730098, 10892265, 10893008, 10762871, 10850929, 10835355, 10883785	381	53	5590	3.04511	0.364707	0.107222	3.14289
KEGG_PATHWAY	rno00620:Pyruvate metabolism	9	0.720576	0.00402674	10832677, 10708544, 10779485, 10919103, 10841348, 10778661, 10736957, 10789275, 10805186, 10816675, 10910547	381	39	5590	3.38583	0.50444	0.131001	4.82167
KEGG_PATHWAY	rno00830:Retinol metabolism	11	0.880705	0.00582923	10730031, 10715211, 10823949, 10771936, 10771988, 10757175, 10836588, 10878767, 10917808, 10910376, 10930766	381	59	5590	2.73544	0.638414	0.155949	6.91003
KEGG_PATHWAY	rno00480:Glutathione metabolism	10	0.800641	0.00583612	10884917, 10874019, 10926967, 10825890, 10933651, 10911802, 10765462, 10769629, 10918822, 10850929, 10936048, 10883785, 10825907	381	50	5590	2.93438	0.638849	0.135405	6.91793
KEGG_PATHWAY	rno04512:ECM-receptor interaction	13	1.04083	0.00802842	10940627, 10940473, 10907559, 10834731, 10847761, 10852270, 10768642, 10768668, 10792955, 10789594, 10927728, 10812021, 10940654	381	81	5590	2.35475	0.754039	0.160814	9.40097
KEGG_PATHWAY	rno03030:DNA replication	8	0.640512	0.00810503	10938346, 10759752, 10890252, 10760824, 10850131, 10880361, 10752603, 10829840	381	35	5590	3.35358	0.757322	0.145583	9.48663
KEGG_PATHWAY	rno05020:Prion diseases	8	0.640512	0.00810503	10745631, 10768668, 10738460, 10721834, 10880734, 10880731, 10830382, 10750002, 10840076	381	35	5590	3.35358	0.757322	0.145583	9.48663
KEGG_PATHWAY	rno00500:Starch and sucrose metabolism	8	0.640512	0.0110395	10826175, 10890441, 10771936, 10771988, 10863430, 10749874, 10838989, 10770439, 10931543, 10826170	381	37	5590	3.17231	0.855078	0.175647	12.7123
KEGG_PATHWAY	rno00250:Alanine, aspartate and glutamate metabolism	7	0.560448	0.0139488	10712743, 10733139, 10897360, 10893008, 10740529, 10835355, 10925478	381	30	5590	3.42345	0.913203	0.199243	15.8058
KEGG_PATHWAY	rno00120:Primary bile acid biosynthesis	5	0.40032	0.0157369	10926668, 10704284, 10813678, 10729777, 10924411	381	15	5590	4.89064	0.936708	0.205466	17.6568
KEGG_PATHWAY	rno00051:Fructose and mannose metabolism	7	0.560448	0.0189878	10863430, 10888941, 10904002, 10788399, 10793579, 10913141, 10725832	381	32	5590	3.20948	0.964408	0.212003	20.9266
KEGG_PATHWAY	rno00380:Tryptophan metabolism	8	0.640512	0.0243733	10923393, 10862694, 10789025, 10836019, 10806628, 10778486, 10917808, 10910376	381	43	5590	2.72966	0.986343	0.248912	26.0821
KEGG_PATHWAY	rno00983:Drug metabolism	8	0.640512	0.0273541	10751586, 10806210, 10771936, 10806221, 10771988, 10818660, 10807085, 10757175, 10931271	381	44	5590	2.66762	0.991981	0.247142	28.8011
KEGG_PATHWAY	rno03020:RNA polymerase	6	0.480384	0.0283922	10718152, 10755309, 10901328, 10868682, 10839751, 10820206, 10825171	381	26	5590	3.38583	0.993341	0.243029	29.7263
