# Supplementary material for: Patterns of gene expression associated with recovery and injury in heat-stressed rats
Source: BMC Genomics. 2014 Dec 3;15(1):1058. doi: 10.1186/1471-2164-15-1058 (PMC4302131; doi:10.1186/1471-2164-15-1058)
Supplement: Supplementary file 9 — Additional file 9: Table S8: Table listing the functional annotation clusters identified by DAVID analysis. (XLSX 43 KB) [file 12864_2014_6768_MOESM9_ESM.xlsx]

## Sheet: DAVID-TcMax-Consensus HSR
Additional File 9 - DAVID functional annotation clusters. DAVID was used to functionally cluster the 78 transcript IDs enriched in each organ. Eleven functional annotation clusters (FACs) were enriched > 2 fold. All of the statistics are provided for each term within the cluster, but only the most enriched biological process in each FAC was used to describe the cluster in the manuscript. A total …
Annotation Cluster 1	Enrichment Score: 5.29
Category	Term	Count	%	P-Value	Genes	List Total	Pop Hits	Pop Total	Fold Enrichment	Bonferroni	Benjamini	FDR
GOTERM_BP_FAT	GO:0006457~protein folding	10	14.2857	5.26889e-10	10868289, 10816048, 10910084, 10776667, 10865855, 10756343, 10869047, 10810295, 10892184, 10927699, 10928154, 10819787, 10774470, 10937318	45	125	12092	21.4969	4.22565e-07	4.22565e-07	8.09042e-07
SP_PIR_KEYWORDS	Chaperone	9	12.8571	4.6052e-09	10776667, 10868289, 10869047, 10810295, 10723884, 10892184, 10828154, 10928154, 10774470, 10819787, 10910084, 10937318	43	86	8979	21.8526	3.96047e-07	1.98024e-07	4.96593e-06
GOTERM_MF_FAT	GO:0051082~unfolded protein binding	8	11.4286	8.57119e-09	10868289, 10869047, 10810295, 10723884, 10892184, 10927699, 10816048, 10774470, 10819787, 10910084, 10937318	42	80	11963	28.4833	1.14854e-06	1.14854e-06	1.00354e-05
INTERPRO	IPR002939:Chaperone DnaJ, C-terminal	4	5.71429	5.69329e-06	10868289, 10810295, 10819787, 10910084	44	9	10240	103.434	0.000586238	0.000195451	0.00635415
INTERPRO	IPR003095:Heat shock protein DnaJ	4	5.71429	5.38662e-05	10868289, 10810295, 10819787, 10910084	44	18	10240	51.7172	0.005533	0.00110906	0.0601041
GOTERM_MF_FAT	GO:0031072~heat shock protein binding	5	7.14286	0.000114878	10865855, 10868289, 10810295, 10819787, 10910084	42	74	11963	19.2455	0.0152767	0.00219681	0.13442
INTERPRO	IPR018253:Heat shock protein DnaJ, conserved site	4	5.71429	0.000233565	10868289, 10810295, 10819787, 10910084	44	29	10240	32.1003	0.0237729	0.00400197	0.260375
INTERPRO	IPR015609:Molecular chaperone, heat shock protein, Hsp40, DnaJ	4	5.71429	0.000258759	10868289, 10810295, 10819787, 10910084	44	30	10240	31.0303	0.0263035	0.0038007	0.288424
INTERPRO	IPR001623:Heat shock protein DnaJ, N-terminal	4	5.71429	0.000344693	10868289, 10810295, 10819787, 10910084	44	33	10240	28.2094	0.0348864	0.00442885	0.384042
SMART	SM00271:DnaJ	4	5.71429	0.00089845	10868289, 10810295, 10819787, 10910084	31	33	5083	19.8749	0.0204614	0.0102836	0.709932
Annotation Cluster 2	Enrichment Score: 4.07
Category	Term	Count	%	P-Value	Genes	List Total	Pop Hits	Pop Total	Fold Enrichment	Bonferroni	Benjamini	FDR
UP_SEQ_FEATURE	domain:Leucine-zipper	9	12.8571	2.46951e-10	10895861, 10939516, 10842469, 10795616, 10878112, 10770710, 10886031, 10794225, 10940529	39	55	7317	30.7007	3.35853e-08	3.35853e-08	2.89896e-07
INTERPRO	IPR004827:Basic-leucine zipper (bZIP) transcription factor	8	11.4286	2.79051e-10	10895861, 10842469, 10795616, 10878112, 10770710, 10886031, 10794225, 10940529	44	41	10240	45.4102	2.87423e-08	2.87423e-08	3.11452e-07
SMART	SM00338:BRLZ	8	11.4286	2.30773e-09	10895861, 10842469, 10795616, 10878112, 10770710, 10886031, 10794225, 10940529	31	41	5083	31.9937	5.30779e-08	5.30779e-08	1.82919e-06
GOTERM_BP_FAT	GO:0042981~regulation of apoptosis	15	21.4286	6.23592e-08	10895861, 10845384, 10917116, 10842469, 10778763, 10878112, 10711401, 10806122, 10899387, 10776667, 10761128, 10732652, 10939516, 10828154, 10928154, 10758134	45	677	12092	5.95372	5.00108e-05	2.50057e-05	9.57529e-05
GOTERM_BP_FAT	GO:0043067~regulation of programmed cell death	15	21.4286	7.35334e-08	10895861, 10845384, 10917116, 10842469, 10778763, 10878112, 10711401, 10806122, 10899387, 10776667, 10761128, 10732652, 10939516, 10828154, 10928154, 10758134	45	686	12092	5.87561	5.89721e-05	1.96577e-05	0.000112911
GOTERM_BP_FAT	GO:0010941~regulation of cell death	15	21.4286	7.76438e-08	10895861, 10845384, 10917116, 10842469, 10778763, 10878112, 10711401, 10806122, 10899387, 10776667, 10761128, 10732652, 10939516, 10828154, 10928154, 10758134	45	689	12092	5.85002	6.22684e-05	1.55675e-05	0.000119222
GOTERM_MF_FAT	GO:0046983~protein dimerization activity	13	18.5714	1.18003e-07	10895861, 10845384, 10917116, 10842469, 10878112, 10886031, 10794225, 10940529, 10899387, 10776667, 10892184, 10928154, 10795616, 10770710, 10937318	42	528	11963	7.01294	1.58122e-05	7.90615e-06	0.000138161
GOTERM_MF_FAT	GO:0003700~transcription factor activity	14	20	1.22984e-07	10895861, 10845384, 10917116, 10842469, 10778763, 10878112, 10886031, 10794225, 10940529, 10899387, 10939516, 10868940, 10795616, 10770710	42	644	11963	6.19203	1.64797e-05	5.49327e-06	0.000143993
INTERPRO	IPR011700:Basic leucine zipper	5	7.14286	2.61695e-07	10895861, 10842469, 10770710, 10794225, 10940529	44	14	10240	83.1169	2.69542e-05	1.34772e-05	0.00029208
GOTERM_MF_FAT	GO:0043565~sequence-specific DNA binding	12	17.1429	6.40683e-07	10899387, 10895861, 10845384, 10842469, 10868940, 10778763, 10795616, 10878112, 10770710, 10886031, 10794225, 10940529	42	502	11963	6.80876	8.58479e-05	2.14627e-05	0.000750129
GOTERM_CC_FAT	GO:0031974~membrane-enclosed lumen	14	20	9.19945e-07	10723884, 10917116, 10842469, 10778763, 10878112, 10886031, 10769131, 10806122, 10899387, 10776667, 10931308, 10928154, 10795616, 10770710, 10758134	26	1255	10776	4.62348	9.01506e-05	9.01506e-05	0.00101719
GOTERM_MF_FAT	GO:0030528~transcription regulator activity	16	22.8571	9.23265e-07	10895861, 10845384, 10917116, 10842469, 10778763, 10878112, 10886031, 10794225, 10940529, 10899387, 10939516, 10868940, 10795616, 10770710, 10702309, 10758134	42	1051	11963	4.33619	0.00012371	2.47432e-05	0.00108098
UP_SEQ_FEATURE	DNA-binding region:Basic motif	7	10	2.7409e-06	10842469, 10795616, 10878112, 10770710, 10886031, 10794225, 10940529	39	79	7317	16.6241	0.000372693	0.000186364	0.00321749
GOTERM_CC_FAT	GO:0070013~intracellular organelle lumen	13	18.5714	3.68159e-06	10723884, 10917116, 10842469, 10778763, 10878112, 10886031, 10806122, 10899387, 10776667, 10931308, 10928154, 10795616, 10770710, 10758134	26	1178	10776	4.57385	0.000360731	0.000180382	0.0040707
GOTERM_BP_FAT	GO:0006350~transcription	13	18.5714	3.8508e-06	10895861, 10845384, 10749352, 10842469, 10878112, 10886031, 10794225, 10940529, 10899387, 10868940, 10795616, 10770710, 10702309	45	684	12092	5.10708	0.00308359	0.000441096	0.00591277
GOTERM_BP_FAT	GO:0051252~regulation of RNA metabolic process	17	24.2857	4.04746e-06	10895861, 10845384, 10749352, 10917116, 10842469, 10778763, 10878112, 10886031, 10794225, 10940529, 10806122, 10899387, 10939516, 10868940, 10795616, 10770710, 10702309	45	1254	12092	3.64281	0.0032408	0.000405676	0.00621472
GOTERM_CC_FAT	GO:0043233~organelle lumen	13	18.5714	5.37992e-06	10723884, 10917116, 10842469, 10778763, 10878112, 10886031, 10806122, 10899387, 10776667, 10931308, 10928154, 10795616, 10770710, 10758134	26	1221	10776	4.41278	0.000527094	0.000175729	0.00594847
GOTERM_BP_FAT	GO:0051173~positive regulation of nitrogen compound metabolic process	12	17.1429	1.05096e-05	10895861, 10845384, 10917116, 10842469, 10778763, 10878112, 10886031, 10940529, 10899387, 10892184, 10868940, 10758134, 10937318	45	626	12092	5.15101	0.00839333	0.00093609	0.0161364
GOTERM_BP_FAT	GO:0006355~regulation of transcription, DNA-dependent	16	22.8571	1.48862e-05	10895861, 10845384, 10917116, 10842469, 10778763, 10878112, 10886031, 10794225, 10940529, 10806122, 10899387, 10939516, 10868940, 10795616, 10770710, 10702309	45	1224	12092	3.51256	0.0118679	0.00108476	0.0228555
GOTERM_BP_FAT	GO:0045941~positive regulation of transcription	11	15.7143	1.6551e-05	10899387, 10895861, 10845384, 10917116, 10842469, 10868940, 10778763, 10878112, 10886031, 10758134, 10940529	45	534	12092	5.53525	0.0131863	0.00110556	0.0254112
GOTERM_BP_FAT	GO:0031328~positive regulation of cellular biosynthetic process	12	17.1429	1.8043e-05	10895861, 10845384, 10917116, 10842469, 10778763, 10878112, 10886031, 10940529, 10899387, 10892184, 10868940, 10758134, 10937318	45	663	12092	4.86355	0.0143664	0.00111251	0.0277016
GOTERM_BP_FAT	GO:0010628~positive regulation of gene expression	11	15.7143	2.03845e-05	10899387, 10895861, 10845384, 10917116, 10842469, 10868940, 10778763, 10878112, 10886031, 10758134, 10940529	45	547	12092	5.4037	0.0162156	0.00108931	0.031296
GOTERM_MF_FAT	GO:0003677~DNA binding	16	22.8571	2.03953e-05	10861560, 10895861, 10845384, 10917116, 10842469, 10778763, 10878112, 10886031, 10794225, 10940529, 10899387, 10939516, 10868940, 10795616, 10770710, 10702309	42	1348	11963	3.38081	0.00272926	0.000455395	0.0238768
GOTERM_BP_FAT	GO:0043065~positive regulation of apoptosis	9	12.8571	2.12513e-05	10776667, 10899387, 10895861, 10732652, 10917116, 10842469, 10928154, 10878112, 10758134, 10806122	45	330	12092	7.32848	0.0168993	0.00106467	0.0326266
GOTERM_BP_FAT	GO:0009891~positive regulation of biosynthetic process	12	17.1429	2.13347e-05	10895861, 10845384, 10917116, 10842469, 10778763, 10878112, 10886031, 10940529, 10899387, 10892184, 10868940, 10758134, 10937318	45	675	12092	4.77709	0.0169651	0.001006	0.0327546
GOTERM_BP_FAT	GO:0043068~positive regulation of programmed cell death	9	12.8571	2.21959e-05	10776667, 10899387, 10895861, 10732652, 10917116, 10842469, 10928154, 10878112, 10758134, 10806122	45	332	12092	7.28434	0.0176438	0.000988473	0.0340766
GOTERM_BP_FAT	GO:0045449~regulation of transcription	18	25.7143	2.28956e-05	10895861, 10845384, 10749352, 10917116, 10842469, 10778763, 10878112, 10886031, 10794225, 10940529, 10806122, 10899387, 10939516, 10868940, 10795616, 10770710, 10702309, 10758134	45	1608	12092	3.00796	0.0181949	0.00096598	0.0351506
GOTERM_BP_FAT	GO:0010942~positive regulation of cell death	9	12.8571	2.36789e-05	10776667, 10899387, 10895861, 10732652, 10917116, 10842469, 10928154, 10878112, 10758134, 10806122	45	335	12092	7.2191	0.0188115	0.000949086	0.036353
SP_PIR_KEYWORDS	dna-binding	12	17.1429	3.71212e-05	10861560, 10899387, 10895861, 10845384, 10842469, 10868940, 10795616, 10878112, 10770710, 10886031, 10794225, 10940529	43	561	8979	4.46661	0.00318739	0.000638293	0.0400217
GOTERM_BP_FAT	GO:0045935~positive regulation of nucleobase, nucleoside, nucleotide and nucleic acid metabolic process	11	15.7143	5.0374e-05	10899387, 10895861, 10845384, 10917116, 10842469, 10868940, 10778763, 10878112, 10886031, 10758134, 10940529	45	608	12092	4.86155	0.0395957	0.00168196	0.0773216
GOTERM_BP_FAT	GO:0010557~positive regulation of macromolecule biosynthetic process	11	15.7143	6.6198e-05	10899387, 10895861, 10845384, 10917116, 10842469, 10868940, 10778763, 10878112, 10886031, 10758134, 10940529	45	628	12092	4.70672	0.0517077	0.00212145	0.101599
GOTERM_CC_FAT	GO:0031981~nuclear lumen	10	14.2857	0.000142929	10899387, 10917116, 10842469, 10778763, 10795616, 10878112, 10770710, 10886031, 10758134, 10806122	26	927	10776	4.471	0.0139104	0.00349588	0.157924
GOTERM_BP_FAT	GO:0045893~positive regulation of transcription, DNA-dependent	9	12.8571	0.000206116	10899387, 10845384, 10917116, 10842469, 10868940, 10778763, 10878112, 10886031, 10940529	45	456	12092	5.30351	0.152379	0.00531877	0.316024
SP_PIR_KEYWORDS	transcription regulation	11	15.7143	0.000208009	10899387, 10895861, 10845384, 10749352, 10842469, 10868940, 10795616, 10878112, 10770710, 10794225, 10940529	43	564	8979	4.07261	0.0177316	0.00297734	0.224075
GOTERM_BP_FAT	GO:0051254~positive regulation of RNA metabolic process	9	12.8571	0.000218779	10899387, 10845384, 10917116, 10842469, 10868940, 10778763, 10878112, 10886031, 10940529	45	460	12092	5.25739	0.160946	0.00546875	0.33541
SP_PIR_KEYWORDS	nucleus	18	25.7143	0.000289476	10895861, 10845384, 10749352, 10940689, 10842469, 10878112, 10757082, 10886031, 10794225, 10769131, 10940529, 10728361, 10899387, 10865855, 10868940, 10795616, 10770710, 10758134	43	1537	8979	2.44545	0.0245911	0.00355061	0.311709
SP_PIR_KEYWORDS	Transcription	11	15.7143	0.000382134	10899387, 10895861, 10845384, 10749352, 10842469, 10868940, 10795616, 10878112, 10770710, 10794225, 10940529	43	608	8979	3.77788	0.0323354	0.00410029	0.411297
GOTERM_BP_FAT	GO:0045944~positive regulation of transcription from RNA polymerase II promoter	8	11.4286	0.000428216	10899387, 10845384, 10917116, 10842469, 10868940, 10878112, 10886031, 10940529	45	384	12092	5.59815	0.290718	0.0100522	0.655511
GOTERM_BP_FAT	GO:0010604~positive regulation of macromolecule metabolic process	11	15.7143	0.000610969	10899387, 10895861, 10845384, 10917116, 10842469, 10868940, 10778763, 10878112, 10886031, 10758134, 10940529	45	825	12092	3.58281	0.387463	0.0139066	0.934044
GOTERM_MF_FAT	GO:0042802~identical protein binding	9	12.8571	0.000735399	10899387, 10761128, 10749352, 10892184, 10917116, 10842469, 10878112, 10770710, 10940529, 10937318	42	588	11963	4.35969	0.0938765	0.0122468	0.857645
GOTERM_MF_FAT	GO:0046982~protein heterodimerization activity	6	8.57143	0.00101082	10776667, 10899387, 10845384, 10842469, 10928154, 10878112, 10886031	42	227	11963	7.52863	0.126737	0.0149448	1.17712
GOTERM_BP_FAT	GO:0006357~regulation of transcription from RNA polymerase II promoter	9	12.8571	0.00132938	10899387, 10845384, 10917116, 10842469, 10868940, 10878112, 10886031, 10806122, 10940529	45	604	12092	4.00397	0.655917	0.0284227	2.02191
SP_PIR_KEYWORDS	leucine zipper	3	4.28571	0.00161261	10795616, 10878112, 10886031	43	13	8979	48.1878	0.129595	0.0153035	1.72527
SP_PIR_KEYWORDS	DNA binding	5	7.14286	0.00190214	10842469, 10795616, 10878112, 10770710, 10886031	43	114	8979	9.15851	0.151037	0.0162407	2.03216
GOTERM_MF_FAT	GO:0016563~transcription activator activity	6	8.57143	0.00262831	10899387, 10845384, 10917116, 10842469, 10868940, 10878112	42	282	11963	6.06028	0.297182	0.0346511	3.03436
INTERPRO	IPR011616:bZIP transcription factor, bZIP-1	3	4.28571	0.00412063	10795616, 10878112, 10886031	44	23	10240	30.3557	0.346427	0.0416384	4.50399
GOTERM_CC_FAT	GO:0005654~nucleoplasm	7	10	0.00432945	10899387, 10917116, 10778763, 10795616, 10878112, 10886031, 10758134	26	695	10776	4.17443	0.346366	0.068415	4.68425
GOTERM_MF_FAT	GO:0042803~protein homodimerization activity	6	8.57143	0.00439698	10899387, 10892184, 10917116, 10842469, 10878112, 10940529, 10937318	42	318	11963	5.37421	0.445947	0.0480168	5.02863
GOTERM_CC_FAT	GO:0005667~transcription factor complex	4	5.71429	0.00906148	10778763, 10795616, 10878112, 10886031	26	188	10776	8.81833	0.590195	0.119653	9.5751
GOTERM_MF_FAT	GO:0010843~promoter binding	3	4.28571	0.0131413	10878112, 10886031, 10940529	42	51	11963	16.7549	0.830111	0.104871	14.3484
GOTERM_CC_FAT	GO:0044451~nucleoplasm part	5	7.14286	0.0162597	10917116, 10778763, 10795616, 10878112, 10886031	26	430	10776	4.81932	0.799422	0.181939	16.5784
GOTERM_BP_FAT	GO:0044092~negative regulation of molecular function	5	7.14286	0.0207339	10899387, 10895861, 10828154, 10758134, 10806122	45	290	12092	4.63295	1	0.259227	27.5097
SP_PIR_KEYWORDS	repressor	4	5.71429	0.0216832	10895861, 10795616, 10770710, 10794225	43	128	8979	6.52544	0.848212	0.157505	21.0526
GOTERM_BP_FAT	GO:0006917~induction of apoptosis	4	5.71429	0.032426	10899387, 10842469, 10758134, 10806122	45	192	12092	5.59815	1	0.347143	39.7191
GOTERM_BP_FAT	GO:0012502~induction of programmed cell death	4	5.71429	0.032426	10899387, 10842469, 10758134, 10806122	45	192	12092	5.59815	1	0.347143	39.7191
SP_PIR_KEYWORDS	activator	4	5.71429	0.0486729	10842469, 10795616, 10794225, 10940529	43	176	8979	4.74577	0.986311	0.248796	41.6119
GOTERM_CC_FAT	GO:0005730~nucleolus	3	4.28571	0.130445	10917116, 10770710, 10806122	26	272	10776	4.57127	0.999999	0.745837	78.6793
GOTERM_BP_FAT	GO:0042127~regulation of cell proliferation	5	7.14286	0.221612	10761047, 10917116, 10878112, 10770710, 10806122	45	665	12092	2.02038	1	0.871298	97.8654
GOTERM_BP_FAT	GO:0008285~negative regulation of cell proliferation	3	4.28571	0.249545	10917116, 10878112, 10806122	45	264	12092	3.05354	1	0.890715	98.7821
GOTERM_CC_FAT	GO:0043228~non-membrane-bounded organelle	5	7.14286	0.631322	10917116, 10878112, 10770710, 10758134, 10806122	26	1823	10776	1.13676	1	0.994181	99.9984
GOTERM_CC_FAT	GO:0043232~intracellular non-membrane-bounded organelle	5	7.14286	0.631322	10917116, 10878112, 10770710, 10758134, 10806122	26	1823	10776	1.13676	1	0.994181	99.9984
Annotation Cluster 3	Enrichment Score: 3.96
Category	Term	Count	%	P-Value	Genes	List Total	Pop Hits	Pop Total	Fold Enrichment	Bonferroni	Benjamini	FDR
GOTERM_BP_FAT	GO:0042981~regulation of apoptosis	15	21.4286	6.23592e-08	10895861, 10845384, 10917116, 10842469, 10778763, 10878112, 10711401, 10806122, 10899387, 10776667, 10761128, 10732652, 10939516, 10828154, 10928154, 10758134	45	677	12092	5.95372	5.00108e-05	2.50057e-05	9.57529e-05
GOTERM_BP_FAT	GO:0043067~regulation of programmed cell death	15	21.4286	7.35334e-08	10895861, 10845384, 10917116, 10842469, 10778763, 10878112, 10711401, 10806122, 10899387, 10776667, 10761128, 10732652, 10939516, 10828154, 10928154, 10758134	45	686	12092	5.87561	5.89721e-05	1.96577e-05	0.000112911
GOTERM_BP_FAT	GO:0010941~regulation of cell death	15	21.4286	7.76438e-08	10895861, 10845384, 10917116, 10842469, 10778763, 10878112, 10711401, 10806122, 10899387, 10776667, 10761128, 10732652, 10939516, 10828154, 10928154, 10758134	45	689	12092	5.85002	6.22684e-05	1.55675e-05	0.000119222
GOTERM_BP_FAT	GO:0006916~anti-apoptosis	7	10	1.29996e-05	10776667, 10761128, 10939516, 10842469, 10828154, 10928154, 10711401, 10758134	45	145	12092	12.9723	0.0103716	0.00104204	0.0199592
GOTERM_BP_FAT	GO:0043066~negative regulation of apoptosis	8	11.4286	0.000179773	10776667, 10761128, 10845384, 10939516, 10842469, 10828154, 10928154, 10711401, 10758134	45	333	12092	6.45552	0.134278	0.00513645	0.275687
GOTERM_BP_FAT	GO:0043069~negative regulation of programmed cell death	8	11.4286	0.000197046	10776667, 10761128, 10845384, 10939516, 10842469, 10828154, 10928154, 10711401, 10758134	45	338	12092	6.36003	0.14619	0.00543506	0.302138
GOTERM_BP_FAT	GO:0060548~negative regulation of cell death	8	11.4286	0.000200657	10776667, 10761128, 10845384, 10939516, 10842469, 10828154, 10928154, 10711401, 10758134	45	339	12092	6.34127	0.14866	0.00535041	0.307667
GOTERM_BP_FAT	GO:0009408~response to heat	3	4.28571	0.026022	10776667, 10761128, 10828154, 10928154	45	69	12092	11.6831	1	0.305516	33.293
GOTERM_BP_FAT	GO:0043085~positive regulation of catalytic activity	3	4.28571	0.484141	10776667, 10845384, 10928154, 10758134	45	444	12092	1.81562	1	0.991982	99.9961
GOTERM_BP_FAT	GO:0044093~positive regulation of molecular function	3	4.28571	0.55609	10776667, 10845384, 10928154, 10758134	45	507	12092	1.59001	1	0.996861	99.9996
Annotation Cluster 4	Enrichment Score: 3.94
Category	Term	Count	%	P-Value	Genes	List Total	Pop Hits	Pop Total	Fold Enrichment	Bonferroni	Benjamini	FDR
GOTERM_BP_FAT	GO:0051789~response to protein stimulus	7	10	1.11257e-06	10776667, 10721865, 10895861, 10845384, 10827231, 10828154, 10928154, 10886031	45	95	12092	19.7998	0.000891882	0.000148702	0.00170834
GOTERM_BP_FAT	GO:0006986~response to unfolded protein	4	5.71429	0.00029515	10776667, 10721865, 10895861, 10828154, 10928154	45	36	12092	29.8568	0.210808	0.00714842	0.452246
GOTERM_BP_FAT	GO:0033554~cellular response to stress	7	10	0.00469018	10721865, 10868289, 10895861, 10828154, 10878112, 10886031, 10806122	45	436	12092	4.31417	0.976957	0.0803721	6.96436
Annotation Cluster 5	Enrichment Score: 3.87
Category	Term	Count	%	P-Value	Genes	List Total	Pop Hits	Pop Total	Fold Enrichment	Bonferroni	Benjamini	FDR
SP_PIR_KEYWORDS	stress-induced protein	4	5.71429	9.45626e-07	10776667, 10761128, 10723884, 10828154, 10928154	43	5	8979	167.051	8.13206e-05	2.71076e-05	0.00101969
SP_PIR_KEYWORDS	heat shock	4	5.71429	9.45626e-07	10776667, 10761128, 10723884, 10828154, 10928154	43	5	8979	167.051	8.13206e-05	2.71076e-05	0.00101969
GOTERM_BP_FAT	GO:0006916~anti-apoptosis	7	10	1.29996e-05	10776667, 10761128, 10939516, 10842469, 10828154, 10928154, 10711401, 10758134	45	145	12092	12.9723	0.0103716	0.00104204	0.0199592
GOTERM_BP_FAT	GO:0009628~response to abiotic stimulus	7	10	0.00303526	10776667, 10761128, 10732652, 10939516, 10828154, 10928154, 10878112, 10886031	45	399	12092	4.71423	0.912663	0.0563946	4.56049
GOTERM_BP_FAT	GO:0009266~response to temperature stimulus	4	5.71429	0.00617131	10776667, 10761128, 10828154, 10928154, 10886031	45	103	12092	10.4354	0.99302	0.100245	9.06766
GOTERM_BP_FAT	GO:0009408~response to heat	3	4.28571	0.026022	10776667, 10761128, 10828154, 10928154	45	69	12092	11.6831	1	0.305516	33.293
Annotation Cluster 6	Enrichment Score: 3.11
Category	Term	Count	%	P-Value	Genes	List Total	Pop Hits	Pop Total	Fold Enrichment	Bonferroni	Benjamini	FDR
GOTERM_BP_FAT	GO:0016265~death	9	12.8571	0.000117002	10776667, 10721865, 10845384, 10749352, 10928154, 10878112, 10711401, 10758134, 10933015, 10752650, 10806122	45	420	12092	5.7581	0.0895726	0.00360277	0.179507
GOTERM_BP_FAT	GO:0008219~cell death	8	11.4286	0.00066155	10776667, 10721865, 10749352, 10928154, 10878112, 10711401, 10758134, 10933015, 10752650, 10806122	45	413	12092	5.20506	0.41183	0.0146346	1.01101
GOTERM_BP_FAT	GO:0006915~apoptosis	7	10	0.00202532	10776667, 10721865, 10749352, 10928154, 10878112, 10711401, 10758134, 10933015, 10752650	45	368	12092	5.11135	0.803277	0.0398338	3.0651
GOTERM_BP_FAT	GO:0012501~programmed cell death	7	10	0.0022569	10776667, 10721865, 10749352, 10928154, 10878112, 10711401, 10758134, 10933015, 10752650	45	376	12092	5.0026	0.836685	0.0432345	3.4099
Annotation Cluster 7	Enrichment Score: 2.39
Category	Term	Count	%	P-Value	Genes	List Total	Pop Hits	Pop Total	Fold Enrichment	Bonferroni	Benjamini	FDR
UP_SEQ_FEATURE	DNA-binding region:Basic motif	7	10	2.7409e-06	10842469, 10795616, 10878112, 10770710, 10886031, 10794225, 10940529	39	79	7317	16.6241	0.000372693	0.000186364	0.00321749
UP_SEQ_FEATURE	cross-link:Glycyl lysine isopeptide (Lys-Gly) (interchain with G-Cter in SUMO)	3	4.28571	0.0198446	10842469, 10886031, 10940529	39	42	7317	13.4011	0.93452	0.420275	20.9665
SP_PIR_KEYWORDS	isopeptide bond	4	5.71429	0.0348882	10842469, 10886031, 10758134, 10940529	43	154	8979	5.42374	0.952829	0.209367	31.8139
SP_PIR_KEYWORDS	ubl conjugation	4	5.71429	0.145432	10842469, 10886031, 10758134, 10940529	43	283	8979	2.95143	0.999999	0.491243	81.6345
Annotation Cluster 8	Enrichment Score: 2.15
Category	Term	Count	%	P-Value	Genes	List Total	Pop Hits	Pop Total	Fold Enrichment	Bonferroni	Benjamini	FDR
SP_PIR_KEYWORDS	stress response	7	10	3.94645e-09	10721865, 10756343, 10761128, 10869047, 10723884, 10892184, 10828154, 10774470, 10937318	43	30	8979	48.7233	3.39395e-07	3.39395e-07	4.25558e-06
SP_PIR_KEYWORDS	molecular chaperone	4	5.71429	3.28816e-06	10776667, 10869047, 10723884, 10828154, 10928154, 10774470	43	7	8979	119.322	0.000282742	7.06931e-05	0.00354567
INTERPRO	IPR013126:Heat shock protein 70	3	4.28571	0.0011069	10756343, 10869047, 10828154, 10774470	44	12	10240	58.1818	0.107808	0.0125949	1.2285
INTERPRO	IPR018181:Heat shock protein 70, conserved site	3	4.28571	0.0011069	10756343, 10869047, 10828154, 10774470	44	12	10240	58.1818	0.107808	0.0125949	1.2285
INTERPRO	IPR001023:Heat shock protein Hsp70	3	4.28571	0.0011069	10756343, 10869047, 10828154, 10774470	44	12	10240	58.1818	0.107808	0.0125949	1.2285
SP_PIR_KEYWORDS	ATP	3	4.28571	0.156864	10776667, 10869047, 10828154, 10928154, 10774470	43	151	8979	4.14862	1	0.502797	84.1169
GOTERM_CC_FAT	GO:0016023~cytoplasmic membrane-bounded vesicle	3	4.28571	0.34155	10776667, 10869047, 10892184, 10928154, 10774470, 10937318	26	520	10776	2.39112	1	0.957151	99.0151
GOTERM_CC_FAT	GO:0031988~membrane-bounded vesicle	3	4.28571	0.361304	10776667, 10869047, 10892184, 10928154, 10774470, 10937318	26	543	10776	2.28984	1	0.956643	99.2967
GOTERM_CC_FAT	GO:0031410~cytoplasmic vesicle	3	4.28571	0.405237	10776667, 10869047, 10892184, 10928154, 10774470, 10937318	26	595	10776	2.08972	1	0.958518	99.6802
GOTERM_CC_FAT	GO:0031982~vesicle	3	4.28571	0.43491	10776667, 10869047, 10892184, 10928154, 10774470, 10937318	26	631	10776	1.9705	1	0.962758	99.8184
SP_PIR_KEYWORDS	atp-binding	5	7.14286	0.446673	10776667, 10756343, 10869047, 10892184, 10828154, 10928154, 10774470, 10937318	43	728	8979	1.43416	1	0.858791	99.8308
SP_PIR_KEYWORDS	nucleotide-binding	5	7.14286	0.675928	10776667, 10756343, 10869047, 10892184, 10828154, 10928154, 10774470, 10937318	43	966	8979	1.08082	1	0.968597	99.9995
Annotation Cluster 9	Enrichment Score: 2.14
Category	Term	Count	%	P-Value	Genes	List Total	Pop Hits	Pop Total	Fold Enrichment	Bonferroni	Benjamini	FDR
GOTERM_BP_FAT	GO:0000302~response to reactive oxygen species	7	10	9.20247e-07	10776667, 10895861, 10732652, 10761047, 10928154, 10878112, 10886031, 10806122	45	92	12092	20.4454	0.000737767	0.000147597	0.00141304
GOTERM_BP_FAT	GO:0043065~positive regulation of apoptosis	9	12.8571	2.12513e-05	10776667, 10899387, 10895861, 10732652, 10917116, 10842469, 10928154, 10878112, 10758134, 10806122	45	330	12092	7.32848	0.0168993	0.00106467	0.0326266
GOTERM_BP_FAT	GO:0043068~positive regulation of programmed cell death	9	12.8571	2.21959e-05	10776667, 10899387, 10895861, 10732652, 10917116, 10842469, 10928154, 10878112, 10758134, 10806122	45	332	12092	7.28434	0.0176438	0.000988473	0.0340766
GOTERM_BP_FAT	GO:0010942~positive regulation of cell death	9	12.8571	2.36789e-05	10776667, 10899387, 10895861, 10732652, 10917116, 10842469, 10928154, 10878112, 10758134, 10806122	45	335	12092	7.2191	0.0188115	0.000949086	0.036353
GOTERM_BP_FAT	GO:0010035~response to inorganic substance	8	11.4286	4.61464e-05	10776667, 10895861, 10732652, 10845384, 10761047, 10928154, 10878112, 10886031, 10806122	45	268	12092	8.02123	0.0363337	0.00168087	0.0708346
GOTERM_BP_FAT	GO:0006979~response to oxidative stress	7	10	4.84563e-05	10776667, 10895861, 10732652, 10761047, 10928154, 10878112, 10886031, 10806122	45	183	12092	10.2786	0.0381174	0.00168827	0.0743792
GOTERM_BP_FAT	GO:0042542~response to hydrogen peroxide	5	7.14286	0.000153569	10776667, 10895861, 10732652, 10928154, 10878112, 10806122	45	75	12092	17.9141	0.115888	0.00455153	0.235547
GOTERM_MF_FAT	GO:0046982~protein heterodimerization activity	6	8.57143	0.00101082	10776667, 10899387, 10845384, 10842469, 10928154, 10878112, 10886031	42	227	11963	7.52863	0.126737	0.0149448	1.17712
GOTERM_BP_FAT	GO:0010033~response to organic substance	11	15.7143	0.0015135	10776667, 10721865, 10895861, 10732652, 10845384, 10827231, 10828154, 10868940, 10928154, 10878112, 10886031, 10806122	45	928	12092	3.18515	0.703216	0.0314616	2.29892
GOTERM_BP_FAT	GO:0031668~cellular response to extracellular stimulus	4	5.71429	0.00167769	10845384, 10878112, 10886031, 10806122	45	65	12092	16.5361	0.739887	0.0339399	2.54532
GOTERM_BP_FAT	GO:0009628~response to abiotic stimulus	7	10	0.00303526	10776667, 10761128, 10732652, 10939516, 10828154, 10928154, 10878112, 10886031	45	399	12092	4.71423	0.912663	0.0563946	4.56049
GOTERM_BP_FAT	GO:0009991~response to extracellular stimulus	6	8.57143	0.00459871	10895861, 10732652, 10845384, 10878112, 10886031, 10806122	45	302	12092	5.33863	0.975194	0.0823775	6.83298
GOTERM_BP_FAT	GO:0045768~positive regulation of anti-apoptosis	3	4.28571	0.00460624	10776667, 10732652, 10928154, 10806122	45	28	12092	28.7905	0.975344	0.0807095	6.8438
GOTERM_BP_FAT	GO:0033554~cellular response to stress	7	10	0.00469018	10721865, 10868289, 10895861, 10828154, 10878112, 10886031, 10806122	45	436	12092	4.31417	0.976957	0.0803721	6.96436
GOTERM_BP_FAT	GO:0006366~transcription from RNA polymerase II promoter	4	5.71429	0.0050746	10895861, 10878112, 10702309, 10886031	45	96	12092	11.1963	0.983096	0.0848797	7.51458
GOTERM_BP_FAT	GO:0045767~regulation of anti-apoptosis	3	4.28571	0.0079493	10776667, 10732652, 10928154, 10806122	45	37	12092	21.7874	0.99834	0.124842	11.5338
GOTERM_BP_FAT	GO:0006351~transcription, DNA-dependent	4	5.71429	0.0145048	10895861, 10878112, 10702309, 10886031	45	141	12092	7.62301	0.999992	0.208923	20.0967
GOTERM_BP_FAT	GO:0032774~RNA biosynthetic process	4	5.71429	0.0153416	10895861, 10878112, 10702309, 10886031	45	144	12092	7.4642	0.999996	0.215825	21.1321
GOTERM_BP_FAT	GO:0009719~response to endogenous stimulus	7	10	0.016822	10776667, 10895861, 10732652, 10845384, 10868940, 10928154, 10886031, 10806122	45	573	12092	3.28268	0.999999	0.230223	22.9334
GOTERM_BP_FAT	GO:0007568~aging	4	5.71429	0.017096	10895861, 10761047, 10878112, 10886031	45	150	12092	7.16563	0.999999	0.229669	23.2625
GOTERM_BP_FAT	GO:0051591~response to cAMP	3	4.28571	0.0226184	10732652, 10878112, 10886031	45	64	12092	12.5958	1	0.275229	29.6224
GOTERM_BP_FAT	GO:0014070~response to organic cyclic substance	4	5.71429	0.0411084	10776667, 10928154, 10878112, 10886031, 10806122	45	211	12092	5.09405	1	0.40425	47.5108
GOTERM_BP_FAT	GO:0032496~response to lipopolysaccharide	3	4.28571	0.0675045	10776667, 10928154, 10878112, 10886031	45	117	12092	6.89003	1	0.535987	65.8081
GOTERM_BP_FAT	GO:0002237~response to molecule of bacterial origin	3	4.28571	0.0788763	10776667, 10928154, 10878112, 10886031	45	128	12092	6.29792	1	0.584625	71.6796
GOTERM_BP_FAT	GO:0031667~response to nutrient levels	4	5.71429	0.0826408	10895861, 10732652, 10878112, 10806122	45	282	12092	3.81151	1	0.597568	73.4056
GOTERM_BP_FAT	GO:0048545~response to steroid hormone stimulus	4	5.71429	0.088852	10776667, 10732652, 10928154, 10886031, 10806122	45	291	12092	3.69362	1	0.620602	76.0401
GOTERM_BP_FAT	GO:0043627~response to estrogen stimulus	3	4.28571	0.100933	10776667, 10732652, 10928154, 10806122	45	148	12092	5.44685	1	0.660453	80.4803
GOTERM_BP_FAT	GO:0009725~response to hormone stimulus	5	7.14286	0.113307	10776667, 10732652, 10868940, 10928154, 10886031, 10806122	45	510	12092	2.63442	1	0.691542	84.222
GOTERM_BP_FAT	GO:0042493~response to drug	4	5.71429	0.115572	10776667, 10895861, 10928154, 10878112, 10886031	45	327	12092	3.28699	1	0.694775	84.8294
GOTERM_BP_FAT	GO:0042592~homeostatic process	6	8.57143	0.115801	10895861, 10761047, 10749352, 10828154, 10878112, 10806122	45	714	12092	2.25808	1	0.691199	84.8898
GOTERM_BP_FAT	GO:0001666~response to hypoxia	3	4.28571	0.15301	10776667, 10845384, 10928154, 10806122	45	191	12092	4.22059	1	0.77608	92.1916
GOTERM_BP_FAT	GO:0070482~response to oxygen levels	3	4.28571	0.168376	10776667, 10845384, 10928154, 10806122	45	203	12092	3.9711	1	0.803076	94.1052
GOTERM_BP_FAT	GO:0007584~response to nutrient	3	4.28571	0.172261	10895861, 10732652, 10806122	45	206	12092	3.91327	1	0.807582	94.5141
GOTERM_BP_FAT	GO:0009617~response to bacterium	3	4.28571	0.180075	10776667, 10928154, 10878112, 10886031	45	212	12092	3.80252	1	0.816207	95.2576
GOTERM_CC_FAT	GO:0000267~cell fraction	4	5.71429	0.391901	10761128, 10761047, 10886031, 10806122	26	967	10776	1.71442	1	0.961218	99.5913
GOTERM_BP_FAT	GO:0048878~chemical homeostasis	3	4.28571	0.539587	10761047, 10878112, 10806122	45	492	12092	1.63848	1	0.996128	99.9993
Annotation Cluster 10	Enrichment Score: 2.14
Category	Term	Count	%	P-Value	Genes	List Total	Pop Hits	Pop Total	Fold Enrichment	Bonferroni	Benjamini	FDR
GOTERM_BP_FAT	GO:0006457~protein folding	10	14.2857	5.26889e-10	10868289, 10816048, 10910084, 10776667, 10865855, 10756343, 10869047, 10810295, 10892184, 10927699, 10928154, 10819787, 10774470, 10937318	45	125	12092	21.4969	4.22565e-07	4.22565e-07	8.09042e-07
GOTERM_BP_FAT	GO:0051085~chaperone mediated protein folding requiring cofactor	4	5.71429	1.98395e-05	10776667, 10756343, 10869047, 10810295, 10928154, 10774470	45	15	12092	71.6563	0.0157855	0.00113588	0.0304593
GOTERM_BP_FAT	GO:0051084~'de novo' posttranslational protein folding	4	5.71429	3.53098e-05	10776667, 10756343, 10869047, 10810295, 10928154, 10774470	45	18	12092	59.7136	0.0279217	0.00134761	0.0542046
GOTERM_BP_FAT	GO:0006458~'de novo' protein folding	4	5.71429	3.53098e-05	10776667, 10756343, 10869047, 10810295, 10928154, 10774470	45	18	12092	59.7136	0.0279217	0.00134761	0.0542046
KEGG_PATHWAY	rno04612:Antigen processing and presentation	4	5.71429	0.00354088	10869047, 10892184, 10828154, 10927699, 10816048, 10774470, 10937318	21	88	5590	12.0996	0.107304	0.0551741	3.02542
GOTERM_MF_FAT	GO:0005524~ATP binding	9	12.8571	0.057622	10923050, 10816048, 10776667, 10939480, 10865855, 10756343, 10869047, 10892184, 10828154, 10927699, 10928154, 10774470, 10937318	42	1245	11963	2.05904	0.999648	0.34201	50.0862
GOTERM_MF_FAT	GO:0032559~adenyl ribonucleotide binding	9	12.8571	0.0634113	10923050, 10816048, 10776667, 10939480, 10865855, 10756343, 10869047, 10892184, 10828154, 10927699, 10928154, 10774470, 10937318	42	1270	11963	2.0185	0.999846	0.35527	53.5606
GOTERM_MF_FAT	GO:0030554~adenyl nucleotide binding	9	12.8571	0.083259	10923050, 10816048, 10776667, 10939480, 10865855, 10756343, 10869047, 10892184, 10828154, 10927699, 10928154, 10774470, 10937318	42	1346	11963	1.90453	0.999991	0.425754	63.8613
GOTERM_MF_FAT	GO:0001883~purine nucleoside binding	9	12.8571	0.0902392	10923050, 10816048, 10776667, 10939480, 10865855, 10756343, 10869047, 10892184, 10828154, 10927699, 10928154, 10774470, 10937318	42	1370	11963	1.87117	0.999997	0.423623	66.9549
GOTERM_MF_FAT	GO:0001882~nucleoside binding	9	12.8571	0.0935532	10923050, 10816048, 10776667, 10939480, 10865855, 10756343, 10869047, 10892184, 10828154, 10927699, 10928154, 10774470, 10937318	42	1381	11963	1.85626	0.999998	0.422133	68.3371
GOTERM_MF_FAT	GO:0032555~purine ribonucleotide binding	9	12.8571	0.156224	10923050, 10816048, 10776667, 10939480, 10865855, 10756343, 10869047, 10892184, 10828154, 10927699, 10928154, 10774470, 10937318	42	1557	11963	1.64644	1	0.583337	86.3151
GOTERM_MF_FAT	GO:0032553~ribonucleotide binding	9	12.8571	0.156631	10923050, 10816048, 10776667, 10939480, 10865855, 10756343, 10869047, 10892184, 10828154, 10927699, 10928154, 10774470, 10937318	42	1558	11963	1.64538	1	0.570633	86.392
GOTERM_MF_FAT	GO:0017076~purine nucleotide binding	9	12.8571	0.189034	10923050, 10816048, 10776667, 10939480, 10865855, 10756343, 10869047, 10892184, 10828154, 10927699, 10928154, 10774470, 10937318	42	1634	11963	1.56885	1	0.633129	91.3985
GOTERM_MF_FAT	GO:0000166~nucleotide binding	9	12.8571	0.352038	10923050, 10816048, 10776667, 10939480, 10865855, 10756343, 10869047, 10892184, 10828154, 10927699, 10928154, 10774470, 10937318	42	1955	11963	1.31125	1	0.837496	99.3783
SP_PIR_KEYWORDS	atp-binding	5	7.14286	0.446673	10776667, 10756343, 10869047, 10892184, 10828154, 10928154, 10774470, 10937318	43	728	8979	1.43416	1	0.858791	99.8308
SP_PIR_KEYWORDS	nucleotide-binding	5	7.14286	0.675928	10776667, 10756343, 10869047, 10892184, 10828154, 10928154, 10774470, 10937318	43	966	8979	1.08082	1	0.968597	99.9995
Annotation Cluster 11	Enrichment Score: 2.018
Category	Term	Count	%	P-Value	Genes	List Total	Pop Hits	Pop Total	Fold Enrichment	Bonferroni	Benjamini	FDR
INTERPRO	IPR003070:Orphan nuclear receptor	3	4.28571	5.15372e-05	10899387, 10845384, 10868940	44	3	10240	232.727	0.0052944	0.00132624	0.0575061
PIR_SUPERFAMILY	PIRSF002524:nerve growth factor IB-like nuclear receptor	3	4.28571	9.40327e-05	10899387, 10845384, 10868940	26	3	4368	168	0.00272336	0.00272336	0.0793681
GOTERM_BP_FAT	GO:0045944~positive regulation of transcription from RNA polymerase II promoter	8	11.4286	0.000428216	10899387, 10845384, 10917116, 10842469, 10868940, 10878112, 10886031, 10940529	45	384	12092	5.59815	0.290718	0.0100522	0.655511
GOTERM_MF_FAT	GO:0016563~transcription activator activity	6	8.57143	0.00262831	10899387, 10845384, 10917116, 10842469, 10868940, 10878112	42	282	11963	6.06028	0.297182	0.0346511	3.03436
UP_SEQ_FEATURE	region of interest:Ligand-binding	3	4.28571	0.00568238	10899387, 10845384, 10868940	39	22	7317	25.5839	0.5393	0.227664	6.47073
GOTERM_MF_FAT	GO:0003707~steroid hormone receptor activity	3	4.28571	0.0117016	10899387, 10845384, 10868940	42	48	11963	17.8021	0.793459	0.106547	12.8739
INTERPRO	IPR001723:Steroid hormone receptor	3	4.28571	0.0121437	10899387, 10845384, 10868940	44	40	10240	17.4545	0.715909	0.108104	12.7478
INTERPRO	IPR001628:Zinc finger, nuclear hormone receptor-type	3	4.28571	0.0121437	10899387, 10845384, 10868940	44	40	10240	17.4545	0.715909	0.108104	12.7478
GOTERM_MF_FAT	GO:0004879~ligand-dependent nuclear receptor activity	3	4.28571	0.0126532	10899387, 10845384, 10868940	42	50	11963	17.09	0.818472	0.107525	13.8511
INTERPRO	IPR013088:Zinc finger, NHR/GATA-type	3	4.28571	0.0127328	10899387, 10845384, 10868940	44	41	10240	17.0288	0.732836	0.104158	13.3267
INTERPRO	IPR008946:Nuclear hormone receptor, ligand-binding	3	4.28571	0.0139476	10899387, 10845384, 10868940	44	43	10240	16.2368	0.764657	0.105317	14.5096
UP_SEQ_FEATURE	zinc finger region:NR C4-type	3	4.28571	0.0140292	10899387, 10845384, 10868940	39	35	7317	16.0813	0.853611	0.381446	15.2831
UP_SEQ_FEATURE	DNA-binding region:Nuclear receptor	3	4.28571	0.0140292	10899387, 10845384, 10868940	39	35	7317	16.0813	0.853611	0.381446	15.2831
INTERPRO	IPR000536:Nuclear hormone receptor, ligand-binding, core	3	4.28571	0.0145732	10899387, 10845384, 10868940	44	44	10240	15.8678	0.779549	0.102378	15.113
SMART	SM00399:ZnF_C4	3	4.28571	0.0228602	10899387, 10845384, 10868940	31	40	5083	12.2976	0.412504	0.162468	16.7483
SMART	SM00430:HOLI	3	4.28571	0.0273253	10899387, 10845384, 10868940	31	44	5083	11.1796	0.471243	0.147265	19.7163
GOTERM_BP_FAT	GO:0030534~adult behavior	3	4.28571	0.0466815	10845384, 10868940, 10764643	45	95	12092	8.48561	1	0.435745	52.0048
SP_PIR_KEYWORDS	zinc-finger	6	8.57143	0.0542457	10899387, 10868289, 10845384, 10868940, 10757082, 10764643	43	443	8979	2.82818	0.991741	0.259016	45.1962
SP_PIR_KEYWORDS	zinc	8	11.4286	0.0842147	10899387, 10868289, 10845384, 10917116, 10868940, 10757082, 10764643, 10910084	43	821	8979	2.03473	0.999482	0.328469	61.2734
SP_PIR_KEYWORDS	receptor	3	4.28571	0.959654	10899387, 10845384, 10868940	43	1018	8979	0.615365	1	0.999927	100
