# Supplementary material for: Patterns of gene expression associated with recovery and injury in heat-stressed rats
Source: BMC Genomics. 2014 Dec 3;15(1):1058. doi: 10.1186/1471-2164-15-1058 (PMC4302131; doi:10.1186/1471-2164-15-1058)
Supplement: Supplementary file 11 — Additional file 11: Table S9: Table of differentially expressed proteins (DEP) identified by quantification of normalized intensities by iTRAQ proteomics. (XLSX 2 MB) [file 12864_2014_6768_MOESM11_ESM.xlsx]

## Sheet: Summary
Additional File 11: Diffentially expressed proteins (DEP) in heart tissue determined by iTRAQ proteomics*†
	Tissue	TcMax	24 h	48 h	48 h Injured
	Heart	62(840)	175(1017)	10(997)	395(997)
	Up	28	120	3	220
	Down	34	58	7	175
	Unique IDs in study		1217
	Identified in DAVID		1019
	Mapped to transcript IDs		14118
	*numbers in parentheses are number of proteins identified
	† Worksheets list DEPs at Tc,Max, 24 hours, and 48 hours in heart and KEGG pathway enrichment results after DAVID analysis at 48 hours in heart

## Sheet: DEP-TcMax-Heart
List of differentially expressed proteins (DEP) at Tc,Max in heart by relative quantification of normalized intensities with iTRAQ reagents. Statistical significance between control and heat-stressed hearts was determined by permutation test and Mann-Whitney U test with Bonferroni correction (Y, statistically significant; N, not significant by both tests). Grey highlighted cells denote statistica…
Identified Proteins (761)	Accession Number	p-value	heart-fold change	Significance			Up	Down
60S ribosomal protein L4 [Rattus norvegicus]	11968086	1	3.43889	N			6978543	8394009
dihydropyrimidinase-related protein 2 [Rattus norvegicus]	157786744	1	2.60556	N			8393706	13162363
polyadenylate-binding protein 4 [Rattus norvegicus]	198386356	1	1.39444	N			13928716	19424338
dynactin subunit 2 [Rattus norvegicus]	51948450	1	1.08889	N			40538742	13592133
cofilin-1 [Rattus norvegicus]	8393101	1	0.633333	N			51948412	20302051
eukaryotic translation initiation factor 4B [Rattus norvegicus]	56605726	1	0.627778	N			54792127	61557028
gamma-enolase [Rattus norvegicus]	26023949	1	0.603333	N			57114330	78214305
small nuclear ribonucleoprotein-associated protein N [Rattus norvegicus]	13592085	1	0.577778	N			57164133	14389299
heat shock 70 kDa protein 1A/1B [Rattus norvegicus]	260064045	1.0E-04	0.577778	Y			60097941	13242237
cytochrome c oxidase subunit 6A2, mitochondrial precursor [Rattus norvegicus]	158517820	0.0032	0.494444	Y			61557127	14389299		1.3766
alpha-1-inhibitor 3 precursor [Rattus norvegicus]	83816939	0.0012	0.472222	Y			61889092	16758644
Cluster of alpha-1-inhibitor 3 precursor [Rattus norvegicus] (gi|83816939|ref|NP_001033064.1|)	83816939	0.0097	0.461111	N			78000203	110625958
alpha-1-macroglobulin precursor [Rattus norvegicus]	307746876	1.0E-04	0.433333	Y			83816939	6978505
Cluster of PREDICTED: DNA replication helicase 2 homolog (yeast) [Rattus norvegicus] (gi|293344978|ref|XP_002725876.1|-DECOY)	293344978	0.0016	0.422222	Y			110189666	17105336
PREDICTED: DNA replication helicase 2 homolog (yeast) [Rattus norvegicus]	293344978	0.0016	0.422222	Y			130502086	164448680
murinoglobulin-1 precursor [Rattus norvegicus]	12831225	0.029	0.388889	N			139948224	20302069
haptoglobin precursor [Rattus norvegicus]	60097941	1.0E-04	0.372222	Y			148747365	42476045
serine protease inhibitor A3N [Rattus norvegicus]	13928716	0.00023	0.344444	Y			157824043	76096304
fetuin-B precursor [Rattus norvegicus]	17865327	1	0.327778	N			158138568	110625958
NADH dehydrogenase [ubiquinone] 1 alpha subcomplex subunit 11 [Rattus norvegicus]	47058992	1	0.322222	N			158517820	6981324
PREDICTED: hypothetical protein [Rattus norvegicus]	293348303	1.0E-04	0.277778	Y			186659510	157822229
PREDICTED: Igk protein-like isoform 1 [Rattus norvegicus]	293346859	1	0.266667	N			260064045	6978431
fibrinogen beta chain precursor [Rattus norvegicus]	158186678	0.084	0.255556	N			293344978	16758348
PREDICTED: mCG147639-like [Rattus norvegicus]	293348301	1	0.25	N			293344978	18426866
alpha-2-antiplasmin precursor [Rattus norvegicus]	58865362	0.64	0.25	N			293348303	20302061
NADH dehydrogenase [ubiquinone] 1 beta subcomplex subunit 11, mitochondrial [Rattus norvegicus]	157822851	1	0.244444	N			293354517	270288740
apolipoprotein A-I preproprotein [Rattus norvegicus]	6978515	0.64	0.233333	N			300797519	300797978
inter-alpha-trypsin inhibitor heavy chain H3 precursor [Rattus norvegicus]	8393899	1	0.211111	N			307746876	18543177
protein NDRG2 [Rattus norvegicus]	19424278	1	0.211111	N				17985949
ATP synthase-coupling factor 6, mitochondrial precursor [Rattus norvegicus]	16758388	1	0.211111	N				17985949
fibrinogen alpha chain isoform 1 precursor [Rattus norvegicus]	56797757	1	0.211111	N				60678292
Cluster of PREDICTED: mucin 16, cell surface associated [Rattus norvegicus] (gi|293349036|ref|XP_002727050.1|-DECOY)	293349036	1	0.211111	N				197386807
PREDICTED: mucin 16, cell surface associated [Rattus norvegicus]	293349036	1	0.211111	N				94400790
Cluster of PREDICTED: 40S ribosomal protein S16-like [Rattus norvegicus] (gi|293349528)	293349528	1	0.205556	N				16905067
PREDICTED: 40S ribosomal protein S16-like [Rattus norvegicus]	293349528	1	0.205556	N
alpha-2-HS-glycoprotein precursor [Rattus norvegicus]	6978477	1	0.194444	N
28S ribosomal protein S36, mitochondrial [Rattus norvegicus]	300797955	1	0.194444	N
apolipoprotein E precursor [Rattus norvegicus]	162287337	1	0.194444	N
NADH dehydrogenase subunit 4 (mitochondrion) [Rattus norvegicus]	110189672	1	0.191111	N
succinate dehydrogenase complex, subunit C [Rattus norvegicus]	53850596	1	0.188889	N
myosin regulatory light chain 2, atrial isoform [Rattus norvegicus]	157821295	1	0.183333	N
tropomyosin alpha-1 chain isoform i [Rattus norvegicus]	78000203	1.0E-04	0.183333	Y
Cluster of carboxylesterase 1C precursor [Rattus norvegicus] (gi|57529187)	57529187	1	0.177778	N
carboxylesterase 1C precursor [Rattus norvegicus]	57529187	1	0.177778	N
kininogen-1 isoform 2 precursor [Rattus norvegicus]	156231040	1	0.177778	N
muscle-related coiled-coil protein [Rattus norvegicus]	157817562	1	0.177778	N
14-3-3 protein epsilon [Rattus norvegicus]	13928824	0.051	0.177778	N
proteasome subunit beta type-3 [Rattus norvegicus]	8394082	1	0.172222	N
PREDICTED: Cytochrome c oxidase subunit 5A, mitochondrial-like [Rattus norvegicus]	293345825	1	0.172222	N
PREDICTED: histone H2A type 2-C [Rattus norvegicus]	109467209	1	0.172222	N
corticosteroid-binding globulin precursor [Rattus norvegicus]	57527135	1	0.172222	N
lysine--tRNA ligase [Rattus norvegicus]	55741637	1	0.170556	N
tubulin beta-4B chain [Rattus norvegicus]	40018568	0.64	0.166667	N
Cluster of PREDICTED: histone H2A type 2-C [Rattus norvegicus] (gi|109467209)	109467209	1	0.166667	N
Cluster of tropomyosin alpha-1 chain isoform i [Rattus norvegicus] (gi|78000203)	78000203	0.64	0.166667	N
heterogeneous nuclear ribonucleoprotein K [Rattus norvegicus]	16923998	0.28	0.161111	N
ceruloplasmin precursor [Rattus norvegicus]	6978695	0.14	0.161111	N
Cluster of T-kininogen 1 precursor [Rattus norvegicus] (gi|80861401)	80861401	1	0.161111	N
tubulin alpha-1B chain [Rattus norvegicus]	112984124	0.64	0.155556	N
phosphatidate cytidylyltransferase 2 [Rattus norvegicus]	16758454	1	0.155556	N
cytochrome b-c1 complex subunit Rieske, mitochondrial [Rattus norvegicus]	57114330	0.0043	0.15	Y
complement C3 precursor [Rattus norvegicus]	158138561	0.64	0.15	N
Cluster of 60S ribosomal protein L10 [Rattus norvegicus] (gi|13592053)	13592053	1	0.15	N
60S ribosomal protein L10 [Rattus norvegicus]	13592053	1	0.15	N
heterogeneous nuclear ribonucleoprotein C [Rattus norvegicus]	71043810	1	0.15	N
NADH dehydrogenase [ubiquinone] 1 subunit C2 [Rattus norvegicus]	57164133	0.0012	0.15	Y
coiled-coil-helix-coiled-coil-helix domain-containing protein 3, mitochondrial [Rattus norvegicus]	157817027	1	0.144444	N
cytochrome c oxidase subunit VIIa polypeptide 2 like [Rattus norvegicus]	157821821	1	0.144444	N
PREDICTED: 40S ribosomal protein S3a-like [Rattus norvegicus]	293340905	1	0.144444	N
apolipoprotein O [Rattus norvegicus]	312596926	1	0.144444	N
hydroxyacylglutathione hydrolase, mitochondrial precursor [Rattus norvegicus]	315630402	1	0.144444	N
cofilin-2 [Rattus norvegicus]	357588464	1	0.144444	N
Cluster of histone H1.4 [Rattus norvegicus] (gi|18959218)	18959218	1	0.138889	N
histone H1.4 [Rattus norvegicus]	18959218	1	0.138889	N
metaxin-2 [Rattus norvegicus]	56605654	1	0.138889	N
succinyl-CoA ligase [ADP/GDP-forming] subunit alpha, mitochondrial precursor [Rattus norvegicus]	139948224	1.0E-04	0.138889	Y
myosin-binding protein C, cardiac-type [Rattus norvegicus]	157824043	1.0E-04	0.138889	Y
calmodulin [Rattus norvegicus]	14010863	1	0.138889	N
Cluster of histidine-rich glycoprotein precursor [Rattus norvegicus] (gi|19173806)	19173806	1	0.138889	N
histidine-rich glycoprotein precursor [Rattus norvegicus]	19173806	1	0.138889	N
long-chain-fatty-acid--CoA ligase 5 [Rattus norvegicus]	16758398	1	0.138889	N
PREDICTED: histone H3.3B-like [Rattus norvegicus]	293347902	1	0.138889	N
abhydrolase domain-containing protein 16A [Rattus norvegicus]	47087081	1	0.133333	N
tubulin beta-5 chain [Rattus norvegicus]	27465535	1	0.133333	N
nascent polypeptide-associated complex subunit alpha isoform 2 [Rattus norvegicus]	310703617	1	0.133333	N
PREDICTED: GF20391-like isoform 1 [Rattus norvegicus]	293342810	0.64	0.133333	N
Cluster of sodium/potassium-transporting ATPase subunit alpha-1 precursor [Rattus norvegicus] (gi|6978543)	6978543	0.011	0.127778	N
acyl-CoA-binding protein [Rattus norvegicus]	13937379	0.02	0.127778	N
Cluster of 14-3-3 protein epsilon [Rattus norvegicus] (gi|13928824)	13928824	1	0.127778	N
Cluster of tubulin beta-5 chain [Rattus norvegicus] (gi|27465535)	27465535	1	0.127778	N
T-kininogen 2 precursor [Rattus norvegicus]	57526868	1	0.127778	N
succinyl-CoA ligase [ADP-forming] subunit beta, mitochondrial [Rattus norvegicus]	158749584	0.1	0.127778	N
PREDICTED: glyceraldehyde-3-phosphate dehydrogenase-like [Rattus norvegicus]	293353978	1	0.127778	N
tropomyosin alpha-1 chain isoform a [Rattus norvegicus]	78000188	0.15	0.127778	N
heat shock protein HSP 90-beta [Rattus norvegicus]	148747365	1.0E-04	0.127778	Y
NADH dehydrogenase [ubiquinone] 1 alpha subcomplex subunit 6 [Rattus norvegicus]	194473636	0.15	0.127778	N
cardiac phospholamban [Rattus norvegicus]	12083675	1	0.127778	N
14-3-3 protein theta [Rattus norvegicus]	6981712	1	0.122222	N
serum albumin precursor [Rattus norvegicus]	158138568	1.0E-04	0.122222	Y
T-kininogen 1 precursor [Rattus norvegicus]	80861401	1	0.122222	N
ATP synthase subunit gamma, mitochondrial [Rattus norvegicus]	39930503	0.034	0.122222	N
14-3-3 protein gamma [Rattus norvegicus]	9507245	1	0.116667	N
ATP synthase subunit e, mitochondrial [Rattus norvegicus]	17978459	1	0.116667	N
Serine protease inhibitor [Rattus norvegicus]	32563565	1	0.116667	N
NAD(P) transhydrogenase, mitochondrial [Rattus norvegicus]	61557127	1.0E-04	0.116667	Y
cytochrome c oxidase subunit II (mitochondrion) [Rattus norvegicus]	110189666	1.0E-04	0.116667	Y
histone H1.0 [Rattus norvegicus]	6981004	1	0.116667	N
PREDICTED: glyceraldehyde-3-phosphate dehydrogenase-like [Rattus norvegicus]	62657298	0.19	0.116667	N
parathymosin [Rattus norvegicus]	14010875	1	0.116667	N
hsp90 co-chaperone Cdc37 [Rattus norvegicus]	16758570	1	0.111111	N
PREDICTED: solute carrier family 25, member 13 (citrin) [Rattus norvegicus]	293346639	1	0.111111	N
14-3-3 protein eta [Rattus norvegicus]	6981710	1	0.111111	N
myosin-4 [Rattus norvegicus]	106879208	1	0.111111	N
sodium/potassium-transporting ATPase subunit alpha-1 precursor [Rattus norvegicus]	6978543	0.0025	0.111111	Y
vitamin D-binding protein precursor [Rattus norvegicus]	6978879	1	0.111111	N
L-lactate dehydrogenase A chain [Rattus norvegicus]	8393706	1.0E-04	0.111111	Y
NADH dehydrogenase [ubiquinone] 1 beta subcomplex subunit 6 [Rattus norvegicus]	157820465	1	0.111111	N
NADH dehydrogenase [ubiquinone] 1 beta subcomplex subunit 10 [Rattus norvegicus]	157822175	0.022	0.111111	N
abhydrolase domain-containing protein 14B [Rattus norvegicus]	56090461	1	0.105556	N
apoptosis-inducing factor 1, mitochondrial precursor [Rattus norvegicus]	25742626	1	0.105556	N
NADH-ubiquinone oxidoreductase 75 kDa subunit, mitochondrial precursor [Rattus norvegicus]	53850628	0.037	0.105556	N
SET and MYND domain-containing protein 1 [Rattus norvegicus]	157819445	1	0.1	N
26S proteasome non-ATPase regulatory subunit 12 [Rattus norvegicus]	54400716	1	0.1	N
Cluster of serine/threonine-protein phosphatase 2A 55 kDa regulatory subunit B delta isoform [Rattus norvegicus] (gi|148747146)	148747146	1	0.1	N
serine/threonine-protein phosphatase 2A 55 kDa regulatory subunit B delta isoform [Rattus norvegicus]	148747146	1	0.1	N
PREDICTED: cytochrome c oxidase, subunit VIIc-like [Rattus norvegicus]	293347981	1	0.1	N
peptidyl-prolyl cis-trans isomerase FKBP4 [Rattus norvegicus]	300797999	1	0.1	N
protein kinase C delta-binding protein [Rattus norvegicus]	19745164	1	0.1	N
mitochondrial import inner membrane translocase subunit Tim13 [Rattus norvegicus]	21955146	1	0.1	N
ecto-ADP-ribosyltransferase 3 precursor [Rattus norvegicus]	58865636	1	0.1	N
Cluster of sarcoplasmic/endoplasmic reticulum calcium ATPase 2 isoform b [Rattus norvegicus] (gi|158635975)	158635975	0.27	0.1	N
sarcoplasmic/endoplasmic reticulum calcium ATPase 2 isoform b [Rattus norvegicus]	158635975	0.27	0.1	N
Cluster of elongation factor 1-alpha 2 [Rattus norvegicus] (gi|50054162)	50054162	1	0.1	N
medium-chain specific acyl-CoA dehydrogenase, mitochondrial precursor [Rattus norvegicus]	292494885	0.54	0.1	N
NADH dehydrogenase [ubiquinone] 1 beta subcomplex subunit 5, mitochondrial [Rattus norvegicus]	157823387	1	0.1	N
elongation factor 1-alpha 2 [Rattus norvegicus]	50054162	1	0.0944444	N
NAD(P)H-hydrate epimerase [Rattus norvegicus]	157823671	1	0.0944444	N
importin-7 [Rattus norvegicus]	157820315	1	0.0944444	N
40S ribosomal protein S14 [Rattus norvegicus]	12083607	1	0.0944444	N
serine protease inhibitor A3K precursor [Rattus norvegicus]	347800746	1	0.0944444	N
ATP synthase subunit delta, mitochondrial precursor [Rattus norvegicus]	20806153	1	0.0944444	N
Cluster of PREDICTED: uncharacterized protein LOC679739 [Rattus norvegicus] (gi|293343539)	293343539	1	0.0944444	N
PREDICTED: uncharacterized protein LOC679739 [Rattus norvegicus]	293343539	1	0.0944444	N
myomesin-1 [Rattus norvegicus]	300797519	0.00017	0.0888889	Y
catenin alpha-1 [Rattus norvegicus]	55742755	1	0.0888889	N
PREDICTED: 40S ribosomal protein S19-like [Rattus norvegicus]	109482372	1	0.0888889	N
AFG3-like protein 2 [Rattus norvegicus]	198442897	1	0.0888889	N
voltage-dependent anion-selective channel protein 3 [Rattus norvegicus]	13786204	0.32	0.0888889	N
mitochondrial antiviral-signaling protein [Rattus norvegicus]	53850640	1	0.0888889	N
inter-alpha-inhibitor H4 heavy chain precursor [Rattus norvegicus]	126722991	1	0.0888889	N
alcohol dehydrogenase class-3 [Rattus norvegicus]	186972146	1	0.0888889	N
general vesicular transport factor p115 [Rattus norvegicus]	9507177	1	0.0888889	N
cytochrome b-c1 complex subunit 7 [Rattus norvegicus]	189011657	1	0.0888889	N
PREDICTED: LOW QUALITY PROTEIN: protein KIAA0664 [Rattus norvegicus]	293340239	1	0.0888889	N
pyruvate dehydrogenase E1 component subunit beta, mitochondrial precursor [Rattus norvegicus]	56090293	1	0.0833333	N
inorganic pyrophosphatase [Rattus norvegicus]	213972586	1	0.0833333	N
ATP-binding cassette sub-family B member 7, mitochondrial [Rattus norvegicus]	47058990	1	0.0833333	N
ras-related protein Rab-1B [Rattus norvegicus]	158341664	1	0.0833333	N
T-complex protein 1 subunit eta [Rattus norvegicus]	157819651	1	0.0833333	N
isochorismatase domain-containing protein 1 [Rattus norvegicus]	62079215	1	0.0833333	N
calnexin precursor [Rattus norvegicus]	25282419	1	0.0833333	N
flotillin-2 isoform 1 [Rattus norvegicus]	13929186	1	0.0777778	N
prohibitin-2 [Rattus norvegicus]	61556754	1	0.0777778	N
PREDICTED: up-regulated during skeletal muscle growth protein 5-like [Rattus norvegicus]	293361188	1	0.0777778	N
6-phosphofructokinase type C [Rattus norvegicus]	57977273	1	0.0777778	N
ATP synthase subunit alpha, mitochondrial precursor [Rattus norvegicus]	40538742	1.0E-04	0.0777778	Y
ras-related protein R-Ras2 [Rattus norvegicus]	61740635	1	0.0777778	N
cAMP-dependent protein kinase catalytic subunit alpha [Rattus norvegicus]	155369271	1	0.0777778	N
cytochrome c oxidase subunit 5B, mitochondrial precursor [Rattus norvegicus]	16758362	0.31	0.0722222	N
cytochrome c oxidase subunit 4 isoform 1, mitochondrial precursor [Rattus norvegicus]	8393180	1	0.0722222	N
peroxiredoxin-2 [Rattus norvegicus]	8394432	1	0.0722222	N
mitochondrial import inner membrane translocase subunit TIM44 [Rattus norvegicus]	8394449	1	0.0722222	N
Cluster of ADP/ATP translocase 1 [Rattus norvegicus] (gi|32189355)	32189355	1	0.0722222	N
popeye domain-containing protein 2 [Rattus norvegicus]	40018594	1	0.0722222	N
adenylate kinase isoenzyme 1 [Rattus norvegicus]	61889092	0.0031	0.0722222	Y
tubulin alpha-8 chain [Rattus norvegicus]	66730465	1	0.0722222	N
NADH dehydrogenase [ubiquinone] 1 beta subcomplex subunit 8, mitochondrial [Rattus norvegicus]	157822261	1	0.0722222	N
acyl-protein thioesterase 1 [Rattus norvegicus]	6981362	1	0.0722222	N
gamma-sarcoglycan [Rattus norvegicus]	55741776	1	0.0722222	N
Cluster of myosin-6 [Rattus norvegicus] (gi|186659510)	186659510	1	0.0722222	N
apolipoprotein A-II preproprotein [Rattus norvegicus]	6978517	1	0.0666667	N
pyridine nucleotide-disulfide oxidoreductase domain-containing protein 2 [Rattus norvegicus]	51948490	1	0.0666667	N
calcium-regulated heat stable protein 1 [Rattus norvegicus]	22758142	1	0.0666667	N
PREDICTED: caseinolytic peptidase, ATP-dependent, proteolytic subunit-like [Rattus norvegicus]	293362033	1	0.0666667	N
T-complex protein 1 subunit theta [Rattus norvegicus]	347800699	1	0.0666667	N
troponin I, cardiac muscle [Rattus norvegicus]	8394469	1	0.0666667	N
Cluster of ras-related protein Rap-1b precursor [Rattus norvegicus] (gi|52138628)	52138628	1	0.0666667	N
ras-related protein Rap-1A precursor [Rattus norvegicus]	54114993	1	0.0666667	N
PREDICTED: 60S ribosomal protein L5-like [Rattus norvegicus]	62655567	1	0.0611111	N
proteasome subunit alpha type-4 [Rattus norvegicus]	8394069	1	0.0611111	N
NADH dehydrogenase [ubiquinone] flavoprotein 1, mitochondrial [Rattus norvegicus]	55741424	1	0.0611111	N
acyl-coenzyme A thioesterase 13 [Rattus norvegicus]	157817043	1	0.0611111	N
core histone macro-H2A.1 [Rattus norvegicus]	8393519	1	0.0611111	N
trans-2-enoyl-CoA reductase, mitochondrial precursor [Rattus norvegicus]	8393848	1	0.0611111	N
D-beta-hydroxybutyrate dehydrogenase, mitochondrial [Rattus norvegicus]	55742813	1	0.0611111	N
electron transfer flavoprotein subunit alpha, mitochondrial [Rattus norvegicus]	57527204	1	0.0611111	N
Cluster of NADP-dependent malic enzyme, mitochondrial [Rattus norvegicus] (gi|239049264)	239049264	1	0.0611111	N
NADP-dependent malic enzyme, mitochondrial [Rattus norvegicus]	239049264	1	0.0611111	N
Cluster of phosphoglycerate kinase 1 [Rattus norvegicus] (gi|40254752)	40254752	0.41	0.0611111	N
phosphoglycerate kinase 1 [Rattus norvegicus]	40254752	0.41	0.0611111	N
cytochrome b-c1 complex subunit 2, mitochondrial precursor [Rattus norvegicus]	55741544	0.078	0.0611111	N
proteasome subunit alpha type-2 [Rattus norvegicus]	8394063	1	0.0611111	N
grpE protein homolog 1, mitochondrial precursor [Rattus norvegicus]	13324704	1	0.0611111	N
myosin-6 [Rattus norvegicus]	186659510	1.0E-04	0.0611111	Y
Cluster of cAMP-dependent protein kinase catalytic subunit alpha [Rattus norvegicus] (gi|155369271)	155369271	1	0.0611111	N
isocitrate dehydrogenase [NAD] subunit alpha, mitochondrial precursor [Rattus norvegicus]	16758446	1	0.0555556	N
basigin isoform 1 precursor [Rattus norvegicus]	158081773	1	0.0555556	N
Cluster of PREDICTED: 40S ribosomal protein S10-like [Rattus norvegicus] (gi|293351416)	293351416	1	0.0555556	N
PREDICTED: 40S ribosomal protein S10-like [Rattus norvegicus]	293351416	1	0.0555556	N
pre-mRNA-processing-splicing factor 8 [Rattus norvegicus]	300797649	1	0.0555556	N
PREDICTED: serine/arginine repetitive matrix 2 [Rattus norvegicus]	293351338	1	0.0555556	N
transcription elongation factor B polypeptide 1 [Rattus norvegicus]	12018254	1	0.0555556	N
lon protease homolog, mitochondrial precursor [Rattus norvegicus]	19173766	1	0.0555556	N
protein transport protein Sec23A [Rattus norvegicus]	157786714	1	0.0555556	N
40S ribosomal protein S23 [Rattus norvegicus]	17530965	1	0.0555556	N
aflatoxin B1 aldehyde reductase member 2 [Rattus norvegicus]	19705537	1	0.0555556	N
GMP reductase 1 [Rattus norvegicus]	17105340	1	0.05	N
PREDICTED: ubiquitin B-like [Rattus norvegicus]	109497721	1	0.05	N
uncharacterized protein LOC315963 [Rattus norvegicus]	114145796	1	0.05	N
NADH dehydrogenase [ubiquinone] iron-sulfur protein 3, mitochondrial [Rattus norvegicus]	157817227	1	0.05	N
PREDICTED: sterile alpha motif domain-containing protein 9-like [Rattus norvegicus]	109473076	1	0.05	N
26S proteasome non-ATPase regulatory subunit 6 [Rattus norvegicus]	38454206	1	0.05	N
DNA-binding protein A [Rattus norvegicus]	82524639	1	0.0466667	N
NADH dehydrogenase [ubiquinone] 1 alpha subcomplex subunit 2 [Rattus norvegicus]	157817861	1	0.0444444	N
PDZ and LIM domain protein 5 [Rattus norvegicus]	16758028	1	0.0444444	N
methylmalonyl-CoA epimerase, mitochondrial [Rattus norvegicus]	157821869	1	0.0444444	N
fructose-bisphosphate aldolase A [Rattus norvegicus]	293336190	1	0.0444444	N
PREDICTED: Cytosolic carboxypeptidase 4-like [Rattus norvegicus]	293344141	1	0.0444444	N
ATP synthase subunit b, mitochondrial precursor [Rattus norvegicus]	19705465	0.64	0.0444444	N
WD repeat-containing protein 1 [Rattus norvegicus]	62078997	1	0.0444444	N
phosphoglucomutase-1 [Rattus norvegicus]	77627971	1	0.0444444	N
PREDICTED: nidogen-1 [Rattus norvegicus]	109505096	1	0.0444444	N
EH domain-containing protein 4 [Rattus norvegicus]	21326447	1	0.0444444	N
ADP/ATP translocase 2 [Rattus norvegicus]	32189350	1	0.0444444	N
PREDICTED: talin-2 [Rattus norvegicus]	293361202	1	0.04	N
troponin T, cardiac muscle [Rattus norvegicus]	6981666	1	0.0388889	N
troponin C, slow skeletal and cardiac muscles [Rattus norvegicus]	77627992	1	0.0388889	N
heat shock protein beta-3 [Rattus norvegicus]	13929052	1	0.0388889	N
hemopexin precursor [Rattus norvegicus]	16758014	1	0.0388889	N
striated muscle-specific serine/threonine-protein kinase isoform 1 [Rattus norvegicus]	157818307	1	0.0388889	N
CDGSH iron-sulfur domain-containing protein 1 [Rattus norvegicus]	157824004	1	0.0388889	N
Cluster of PREDICTED: plasma membrane associated protein, S3-12 [Rattus norvegicus] (gi|293362048|ref|XP_002730137.1|)	293362048	1	0.0388889	N
PREDICTED: plasma membrane associated protein, S3-12 [Rattus norvegicus]	293362048	1	0.0388889	N
isovaleryl-CoA dehydrogenase, mitochondrial precursor [Rattus norvegicus]	6981112	1	0.0388889	N
stress-70 protein, mitochondrial [Rattus norvegicus]	154816168	1	0.0333333	N
78 kDa glucose-regulated protein precursor [Rattus norvegicus]	25742763	1	0.0333333	N
fibrinogen gamma chain precursor [Rattus norvegicus]	61098186	1	0.0333333	N
NADH dehydrogenase [ubiquinone] iron-sulfur protein 8, mitochondrial [Rattus norvegicus]	157821497	1	0.0333333	N
delta(3,5)-Delta(2,4)-dienoyl-CoA isomerase, mitochondrial precursor [Rattus norvegicus]	12018256	1	0.0333333	N
Cluster of ras-related protein Rab-10 [Rattus norvegicus] (gi|61889071)	61889071	1	0.0333333	N
vitronectin precursor [Rattus norvegicus]	162287178	1	0.0333333	N
Cluster of chloride intracellular channel protein 4 [Rattus norvegicus] (gi|13929166)	13929166	1	0.0333333	N
chloride intracellular channel protein 4 [Rattus norvegicus]	13929166	1	0.0333333	N
ras-related protein Rab-1A [Rattus norvegicus]	45433570	1	0.0333333	N
thiomorpholine-carboxylate dehydrogenase [Rattus norvegicus]	16758840	1	0.0333333	N
actinin alpha 2 [Rattus norvegicus]	281332157	0.45	0.0333333	N
flavin reductase [Rattus norvegicus]	157819619	1	0.0333333	N
NADH dehydrogenase [ubiquinone] iron-sulfur protein 4, mitochondrial precursor [Rattus norvegicus]	68341995	1	0.0277778	N
fumarate hydratase, mitochondrial precursor [Rattus norvegicus]	158186722	1	0.0277778	N
NADH dehydrogenase [ubiquinone] iron-sulfur protein 5 [Rattus norvegicus]	72086149	1	0.0277778	N
succinate dehydrogenase [ubiquinone] flavoprotein subunit, mitochondrial precursor [Rattus norvegicus]	18426858	0.13	0.0277778	N
afamin precursor [Rattus norvegicus]	27229290	1	0.0277778	N
PREDICTED: dystroglycan 1 (dystrophin-associated glycoprotein 1) [Rattus norvegicus]	293349478	1	0.0277778	N
glycogenin-1 [Rattus norvegicus]	13591969	1	0.0277778	N
prohibitin [Rattus norvegicus]	13937353	1	0.0277778	N
receptor expression-enhancing protein 5 [Rattus norvegicus]	270288782	1	0.0277778	N
Cluster of T-complex protein 1 subunit zeta [Rattus norvegicus] (gi|76253725)	76253725	1	0.0277778	N
T-complex protein 1 subunit zeta [Rattus norvegicus]	76253725	1	0.0277778	N
mitochondrial inner membrane protein [Rattus norvegicus]	77917546	1	0.0277778	N
cytosolic 5'-nucleotidase 3 [Rattus norvegicus]	157823103	1	0.0277778	N
PREDICTED: uncharacterized protein KIAA0564 homolog [Rattus norvegicus]	293342202	1	0.0277778	N
Cluster of actinin alpha 2 [Rattus norvegicus] (gi|281332157)	281332157	1	0.0277778	N
NADH dehydrogenase [ubiquinone] 1 alpha subcomplex subunit 5 [Rattus norvegicus]	6981260	1	0.0277778	N
Cluster of tubulin alpha-4A chain [Rattus norvegicus] (gi|55741524)	55741524	1	0.0277778	N
ADP/ATP translocase 1 [Rattus norvegicus]	32189355	1	0.0222222	N
peptidyl-prolyl cis-trans isomerase D [Rattus norvegicus]	51948528	1	0.0222222	N
hypoxia up-regulated protein 1 precursor [Rattus norvegicus]	77404375	1	0.0222222	N
PREDICTED: solute carrier family 25 (mitochondrial carrier; adenine nucleotide translocator), member 31 [Rattus norvegicus]	109464795	1	0.0222222	N
glycogen [starch] synthase, muscle [Rattus norvegicus]	157823922	1	0.0222222	N
mitochondrial carrier homolog 2 [Rattus norvegicus]	158819029	1	0.0222222	N
PREDICTED: titin [Rattus norvegicus]	293346079	1	0.0222222	N
cysteinyl-tRNA synthetase 2, mitochondrial [Rattus norvegicus]	295148062	1	0.0222222	N
Cluster of cAMP-dependent protein kinase type I-alpha regulatory subunit [Rattus norvegicus] (gi|6981396)	6981396	1	0.0222222	N
cAMP-dependent protein kinase type I-alpha regulatory subunit [Rattus norvegicus]	6981396	1	0.0222222	N
cytochrome c oxidase subunit 7A2, mitochondrial precursor [Rattus norvegicus]	11968072	1	0.0222222	N
junctophilin-2 [Rattus norvegicus]	83816931	1	0.0183333	N
hexaprenyldihydroxybenzoate methyltransferase, mitochondrial [Rattus norvegicus]	9506505	1	0.0166667	N
laminin, gamma 1 precursor [Rattus norvegicus]	281371490	1	0.0166667	N
complement component 1 Q subcomponent-binding protein, mitochondrial precursor [Rattus norvegicus]	48675371	1	0.0166667	N
PREDICTED: obscurin, cytoskeletal calmodulin and titin-interacting RhoGEF [Rattus norvegicus]	293351519	1	0.0166667	N
C-reactive protein precursor [Rattus norvegicus]	8393197	1	0.0166667	N
proteasome subunit beta type-2 [Rattus norvegicus]	8394079	1	0.0166667	N
T-complex protein 1 subunit gamma [Rattus norvegicus]	40018616	1	0.0166667	N
rab GDP dissociation inhibitor beta [Rattus norvegicus]	40254781	1	0.0166667	N
protein-L-isoaspartate(D-aspartate) O-methyltransferase [Rattus norvegicus]	56961640	1	0.0166667	N
phosphoglucomutase-like protein 5 [Rattus norvegicus]	300794610	1	0.0166667	N
cytoplasmic aconitate hydratase [Rattus norvegicus]	8394162	1	0.0166667	N
alcohol dehydrogenase [NADP(+)] [Rattus norvegicus]	13591894	1	0.0166667	N
26S protease regulatory subunit 7 [Rattus norvegicus]	15100181	1	0.0166667	N
retinal dehydrogenase 1 [Rattus norvegicus]	14192935	1	0.0166667	N
Cd36 antigen-like [Rattus norvegicus]	157822749	1	0.015	N
cytochrome c oxidase subunit 5A, mitochondrial precursor [Rattus norvegicus]	24233541	1	0.0111111	N
podocalyxin precursor [Rattus norvegicus]	20301990	1	0.0111111	N
14-3-3 protein zeta/delta [Rattus norvegicus]	62990183	1	0.0111111	N
protein DJ-1 isoform 2 [Rattus norvegicus]	16924002	1	0.0111111	N
complement component C9 precursor [Rattus norvegicus]	16924006	1	0.0111111	N
ribosyldihydronicotinamide dehydrogenase [quinone] [Rattus norvegicus]	51948400	1	0.0111111	N
eukaryotic initiation factor 4A-I [Rattus norvegicus]	40786436	1	0.0111111	N
14-3-3 protein beta/alpha [Rattus norvegicus]	9507243	1	0.0111111	N
mitochondrial pyruvate carrier 1 [Rattus norvegicus]	19424244	1	0.0111111	N
UV excision repair protein RAD23 homolog B [Rattus norvegicus]	70778952	1	0.0111111	N
L-lactate dehydrogenase B chain [Rattus norvegicus]	6981146	1	0.0111111	N
heat shock 70 kDa protein 4 [Rattus norvegicus]	24025637	1	0.0111111	N
NADH dehydrogenase [ubiquinone] iron-sulfur protein 7, mitochondrial [Rattus norvegicus]	56606108	1	0.0111111	N
Cluster of alpha-enolase [Rattus norvegicus] (gi|158186651)	158186651	1	0.0111111	N
alpha-enolase [Rattus norvegicus]	158186651	1	0.0111111	N
myosin light chain kinase 3 [Rattus norvegicus]	160961485	1	0.0111111	N
branched-chain-amino-acid aminotransferase, mitochondrial precursor [Rattus norvegicus]	11693174	1	0.0111111	N
Cluster of platelet glycoprotein 4 [Rattus norvegicus] (gi|48675379)	48675379	1	0.00944444	N
Cluster of proteasome subunit alpha type-6 [Rattus norvegicus] (gi|8394076)	8394076	1	0.00555556	N
proteasome subunit alpha type-6 [Rattus norvegicus]	8394076	1	0.00555556	N
cytochrome b-c1 complex subunit 1, mitochondrial precursor [Rattus norvegicus]	51948476	1	0.00555556	N
aldo-keto reductase family 1 member B10 [Rattus norvegicus]	61556894	1	0.00555556	N
nuclease-sensitive element-binding protein 1 [Rattus norvegicus]	92373398	1	0.00555556	N
hydroxysteroid dehydrogenase-like protein 2 [Rattus norvegicus]	71043858	1	0.00555556	N
cellular nucleic acid-binding protein [Rattus norvegicus]	12018264	1	0.00555556	N
nicotinamide phosphoribosyltransferase [Rattus norvegicus]	29293813	1	0.00555556	N
dynamin-1-like protein [Rattus norvegicus]	77917614	1	0.00555556	N
calsequestrin-2 precursor [Rattus norvegicus]	157951709	1	0.00555556	N
xaa-Pro aminopeptidase 1 [Rattus norvegicus]	18777778	1	0.00555556	N
histone H2A.Z [Rattus norvegicus]	12083611	1	0.00555556	N
elongation factor 1-gamma [Rattus norvegicus]	51948418	1	0.00555556	N
acylpyruvase FAHD1, mitochondrial [Rattus norvegicus]	68163417	1	0.00555556	N
enoyl-CoA delta isomerase 1, mitochondrial precursor [Rattus norvegicus]	162287040	1	0.00555556	N
cytochrome c oxidase subunit 6B1 [Rattus norvegicus]	223718723	1	0.00555556	N
myomesin 2 [Rattus norvegicus]	281306803	1	0.00555556	N
selenium-binding protein 1 [Rattus norvegicus]	18266692	1	0.00555556	N
adenine phosphoribosyltransferase [Rattus norvegicus]	61556832	1	0.00555556	N
ras-related protein Rab-10 [Rattus norvegicus]	61889071	1	0.00555556	N
UTP--glucose-1-phosphate uridylyltransferase [Rattus norvegicus]	67078526	1	0.00555556	N
endonuclease G, mitochondrial precursor [Rattus norvegicus]	77917570	1	0.00555556	N
tubulin alpha-4A chain [Rattus norvegicus]	55741524	1	0.00555556	N
sodium/potassium-transporting ATPase subunit alpha-3 [Rattus norvegicus]	6978547	1	0	N
sarcoplasmic/endoplasmic reticulum calcium ATPase 3 [Rattus norvegicus]	6978555	1	0	N
cytochrome c, testis-specific [Rattus norvegicus]	6978727	1	0	N
histone H1t [Rattus norvegicus]	6981006	1	0	N
myosin-3 [Rattus norvegicus]	6981234	1	0	N
serpin H1 precursor [Rattus norvegicus]	8393057	1	0	N
myosin-7 [Rattus norvegicus]	8393807	0.18	0	N
ras-related protein Rab-4B [Rattus norvegicus]	8394136	1	0	N
NADH dehydrogenase [ubiquinone] iron-sulfur protein 6, mitochondrial precursor [Rattus norvegicus]	9506913	1	0	N
heat shock-related 70 kDa protein 2 [Rattus norvegicus]	11177910	1	0	N
histone H2B type 1-A [Rattus norvegicus]	12025524	1	0	N
histone H4 [Rattus norvegicus]	12083635	1	0	N
sodium/potassium-transporting ATPase subunit alpha-4 [Rattus norvegicus]	12408294	1	0	N
ADP-ribosylation factor 4 [Rattus norvegicus]	13162343	1	0	N
fibrillin-2 precursor [Rattus norvegicus]	13929180	1	0	N
ras-related protein Rab-14 [Rattus norvegicus]	16758368	1	0	N
sarcoplasmic/endoplasmic reticulum calcium ATPase 1 [Rattus norvegicus]	17157987	1	0	N
alpha-actinin-3 [Rattus norvegicus]	19173800	1	0	N
potassium-transporting ATPase alpha chain 2 [Rattus norvegicus]	19424160	1	0	N
ras-related protein Rab-26 [Rattus norvegicus]	19424272	1	0	N
aldo-keto reductase family 1 member C18 [Rattus norvegicus]	19924035	1	0	N
3-alpha-hydroxysteroid dehydrogenase [Rattus norvegicus]	19924087	1	0	N
polyubiquitin-B precursor [Rattus norvegicus]	20302085	1	0	N
stress-induced-phosphoprotein 1 [Rattus norvegicus]	20302113	1	0	N
ras-related protein Rab-8B [Rattus norvegicus]	23463313	1	0	N
heat shock protein HSP 90-alpha [Rattus norvegicus]	28467005	1	0	N
chloride intracellular channel protein 6 [Rattus norvegicus]	28570188	1	0	N
ras-related protein Rab-13 [Rattus norvegicus]	29789271	1	0	N
EH domain-containing protein 3 [Rattus norvegicus]	34536836	1	0	N
kinesin heavy chain isoform 5A [Rattus norvegicus]	47058980	1	0	N
heat shock 70 kDa protein 1-like [Rattus norvegicus]	47087121	1	0	N
complement component 4, gene 2 precursor [Rattus norvegicus]	50657362	1	0	N
murinoglobulin-2 precursor [Rattus norvegicus]	50657404	1	0	N
ezrin [Rattus norvegicus]	52138521	1	0	N
ras-related protein Rap-1b precursor [Rattus norvegicus]	52138628	1	0	N
tropomyosin alpha-3 chain isoform 1 [Rattus norvegicus]	52353308	1	0	N
ras-related C3 botulinum toxin substrate 2 [Rattus norvegicus]	56605840	1	0	N
poly(rC)-binding protein 3 [Rattus norvegicus]	58865460	1	0	N
serine (or cysteine) peptidase inhibitor, clade B, member 6b [Rattus norvegicus]	58866004	1	0	N
creatine kinase U-type, mitochondrial precursor [Rattus norvegicus]	60678254	1	0	N
ras-related protein Rab-3A [Rattus norvegicus]	61098195	1	0	N
ras-related protein Rab-35 [Rattus norvegicus]	61556789	1	0	N
poly(rC)-binding protein 2 [Rattus norvegicus]	61557337	1	0	N
T-complex protein 1 subunit zeta-2 [Rattus norvegicus]	62079183	1	0	N
coiled-coil-helix-coiled-coil-helix domain-containing protein 2, mitochondrial [Rattus norvegicus]	62543533	1	0	N
kynurenine--oxoglutarate transaminase 3 [Rattus norvegicus]	62543563	1	0	N
PREDICTED: ubiquitin-40S ribosomal protein S27a-like [Rattus norvegicus]	62664179	1	0	N
PREDICTED: ADP/ATP translocase 2-like [Rattus norvegicus]	62664637	1	0	N
tropomyosin beta chain [Rattus norvegicus]	66730475	1	0	N
ras-related protein Rab-43 [Rattus norvegicus]	66730539	1	0	N
leukotriene A-4 hydrolase [Rattus norvegicus]	71795621	1	0	N
26S proteasome non-ATPase regulatory subunit 2 [Rattus norvegicus]	72255509	1	0	N
serine/threonine-protein phosphatase 2A 55 kDa regulatory subunit B beta isoform [Rattus norvegicus]	76880455	1	0	N
tropomyosin alpha-1 chain isoform d [Rattus norvegicus]	78000194	1	0	N
PREDICTED: ribosomal protein L21-like [Rattus norvegicus]	109462131	1	0	N
PREDICTED: phosphoglycerate kinase 1-like [Rattus norvegicus]	109466036	1	0	N
PREDICTED: histone H2B type 2-E-like [Rattus norvegicus]	109467211	1	0	N
PREDICTED: glyceraldehyde-3-phosphate dehydrogenase-like [Rattus norvegicus]	109467549	1	0	N
PREDICTED: 60S ribosomal protein L21-like [Rattus norvegicus]	109467615	1	0	N
PREDICTED: 60S ribosomal protein L21-like [Rattus norvegicus]	109470366	1	0	N
PREDICTED: tubulin beta-1 chain-like [Rattus norvegicus]	109471451	1	0	N
PREDICTED: similar to Murinoglobulin 1 homolog [Rattus norvegicus]	109474141	1	0	N
PREDICTED: stratifin [Rattus norvegicus]	109477443	1	0	N
PREDICTED: 40S ribosomal protein S10-like [Rattus norvegicus]	109479312	1	0	N
PREDICTED: 60S ribosomal protein L21-like [Rattus norvegicus]	109484753	1	0	N
PREDICTED: ubiquitin-40S ribosomal protein S27a-like [Rattus norvegicus]	109511778	1	0	N
protein kinase C and casein kinase substrate in neurons protein 2 [Bos taurus]	114050779	1	0	N
cAMP-dependent protein kinase type I-beta regulatory subunit [Rattus norvegicus]	124430496	1	0	N
aldose reductase-related protein 1 [Rattus norvegicus]	148540194	1	0	N
aldo-keto reductase family 1, member C19 [Rattus norvegicus]	154756742	1	0	N
histidine triad nucleotide-binding protein 1 [Rattus norvegicus]	157819527	1	0	N
kinesin heavy chain isoform 5C [Rattus norvegicus]	157819777	1	0	N
histone cluster 3, H2bb [Rattus norvegicus]	157820457	1	0	N
uncharacterized protein LOC365554 [Rattus norvegicus]	157821781	1	0	N
tubulin alpha chain-like 3 [Rattus norvegicus]	157822841	1	0	N
beta-actin-like protein 2 [Rattus norvegicus]	157823033	1	0	N
tubulin, beta 4 [Rattus norvegicus]	158262004	1	0	N
rod-type transducin alpha subunit [Rattus norvegicus]	158635952	1	0	N
puromycin-sensitive aminopeptidase precursor [Rattus norvegicus]	158749540	1	0	N
lipoamide acyltransferase component of branched-chain alpha-keto acid dehydrogenase complex, mitochondrial [Rattus norvegicus]	158749632	1	0	N
ras-related protein Rab-8A [Rattus norvegicus]	162287395	1	0	N
heterogeneous nuclear ribonucleoprotein A3 isoform a [Rattus norvegicus]	162329577	1	0	N
peripherin [Rattus norvegicus]	166063971	1	0	N
uncharacterized protein LOC293656 [Rattus norvegicus]	197384917	1	0	N
myosin heavy chain IIa [Rattus norvegicus]	205830436	1	0	N
myosin, heavy polypeptide 1, skeletal muscle, adult [Rattus norvegicus]	205830438	1	0	N
myosin-7B [Rattus norvegicus]	211938461	1	0	N
NAD-dependent malic enzyme, mitochondrial [Rattus norvegicus]	221316701	1	0	N
retinal dehydrogenase 2 [Rattus norvegicus]	225735575	1	0	N
Cluster of GNAS isoform XLas [Rattus norvegicus] (gi|253970435)	253970435	1	0	N
GNAS isoform XLas [Rattus norvegicus]	253970435	1	0	N
GTP-binding nuclear protein Ran, testis-specific isoform [Rattus norvegicus]	262272076	1	0	N
eukaryotic translation initiation factor 2 subunit 3, Y-linked [Rattus norvegicus]	264681501	1	0	N
potassium-transporting ATPase alpha chain 1 [Rattus norvegicus]	281306811	1	0	N
myosin-8 [Rattus norvegicus]	281604096	1	0	N
PREDICTED: acyl carrier protein, mitochondrial-like [Rattus norvegicus]	293341009	1	0	N
PREDICTED: myosin, light chain 6, alkali, smooth muscle and non-muscle-like [Rattus norvegicus]	293341162	1	0	N
PREDICTED: cytochrome c oxidase subunit 6C-2-like [Rattus norvegicus]	293341450	1	0	N
PREDICTED: ubiquitin and ribosomal protein L40-like [Rattus norvegicus]	293342234	1	0	N
PREDICTED: ribosomal protein S10-like [Rattus norvegicus]	293342471	1	0	N
PREDICTED: histone cluster 1, H2ae-like [Rattus norvegicus]	293342765	1	0	N
PREDICTED: elongation factor 1-alpha 1-like isoform 1 [Rattus norvegicus]	293344192	1	0	N
PREDICTED: AHNAK nucleoprotein isoform 1 [Rattus norvegicus]	293344591	1	0	N
PREDICTED: ribosomal protein 10-like [Rattus norvegicus]	293345984	1	0	N
PREDICTED: Eno1 protein-like [Rattus norvegicus]	293346061	1	0	N
PREDICTED: aspartate aminotransferase, mitochondrial-like [Rattus norvegicus]	293346882	1	0	N
PREDICTED: H2A histone family, member V-like [Rattus norvegicus]	293348100	1	0	N
PREDICTED: cofilin-1-like [Rattus norvegicus]	293349471	1	0	N
PREDICTED: LOW QUALITY PROTEIN: perilipin-4-like [Rattus norvegicus]	293349617	1	0	N
PREDICTED: ribosomal protein S27a-like [Rattus norvegicus]	293350985	1	0	N
PREDICTED: myosin heavy polypeptide 13 [Rattus norvegicus]	293351598	1	0	N
PREDICTED: histidine-rich glycoprotein-like [Rattus norvegicus]	293352274	1	0	N
PREDICTED: ribosomal protein L21-like [Rattus norvegicus]	293354008	1	0	N
PREDICTED: histone H2A type 1 [Rattus norvegicus]	293354579	1	0	N
PREDICTED: Interferon-induced protein 44-like [Rattus norvegicus]	293357667	1	0	N
PREDICTED: Rps16 protein-like [Rattus norvegicus]	293357781	1	0	N
PREDICTED: solute carrier family 25, member 12, partial [Rattus norvegicus]	293357848	1	0	N
PREDICTED: titin [Rattus norvegicus]	293357883	1	0	N
PREDICTED: ubiquitin and ribosomal protein L40-like [Rattus norvegicus]	293358362	1	0	N
PREDICTED: poly(rC) binding protein 1-like [Rattus norvegicus]	293358795	1	0	N
PREDICTED: mucin 16, cell surface associated [Rattus norvegicus]	293360915	1	0	N
PREDICTED: D-erythrose-4-phosphate dehydrogenase-like [Rattus norvegicus]	293361587	1	0	N
PREDICTED: RAB12, member RAS oncogene family [Rattus norvegicus]	293361833	1	0	N
PREDICTED: liver carboxylesterase 1-like [Rattus norvegicus]	293361926	1	0	N
PREDICTED: caveolin 1, caveolae protein [Rattus norvegicus]	293362596	1	0	N
carboxylesterase 1E precursor [Rattus norvegicus]	298493214	1	0	N
guanine nucleotide-binding protein G(olf) subunit alpha [Rattus norvegicus]	300797437	1	0	N
guanine nucleotide-binding protein G(t) subunit alpha-2 [Rattus norvegicus]	312836784	1	0	N
inter-alpha-trypsin inhibitor heavy chain H1 precursor [Rattus norvegicus]	313151177	1	0	N
methylmalonate-semialdehyde dehydrogenase [acylating], mitochondrial precursor [Rattus norvegicus]	145651820	1	-0.00555556	N
heterogeneous nuclear ribonucleoprotein U [Rattus norvegicus]	148747541	1	-0.00555556	N
mitochondrial coenzyme A transporter SLC25A42 [Rattus norvegicus]	189027101	1	-0.00555556	N
Cluster of PREDICTED: cytochrome c, somatic-like [Rattus norvegicus] (gi|293343129|ref|XP_002725396.1|)	293343129	1	-0.00555556	N
PREDICTED: cytochrome c, somatic-like [Rattus norvegicus]	293343129	1	-0.00555556	N
NADH dehydrogenase [ubiquinone] 1 alpha subcomplex subunit 10, mitochondrial precursor [Rattus norvegicus]	170295834	1	-0.00555556	N
Cluster of PREDICTED: titin [Rattus norvegicus] (gi|293346079|ref|XP_001065955.2|-DECOY)	293346079	1	-0.00555556	N
PREDICTED: titin [Rattus norvegicus]	293346079	1	-0.00555556	N
Cluster of ADP-ribosylation factor 1 [Rattus norvegicus] (gi|11968098)	11968098	1	-0.00555556	N
ADP-ribosylation factor 1 [Rattus norvegicus]	11968098	1	-0.00555556	N
PREDICTED: filamin C, gamma isoform 3 [Rattus norvegicus]	109473203	1	-0.00555556	N
3-hydroxyacyl-CoA dehydrogenase type-2 [Rattus norvegicus]	13994225	1	-0.00555556	N
cullin-associated NEDD8-dissociated protein 2 [Rattus norvegicus]	31077144	1	-0.00555556	N
platelet glycoprotein 4 [Rattus norvegicus]	48675379	1	-0.00555556	N
NADH dehydrogenase [ubiquinone] 1 alpha subcomplex subunit 8 [Rattus norvegicus]	114145517	1	-0.00555556	N
glutaredoxin-related protein 5, mitochondrial [Rattus norvegicus]	157823513	1	-0.00555556	N
heat shock protein beta-2 [Rattus norvegicus]	18426864	1	-0.00555556	N
fatty acid-binding protein, epidermal [Rattus norvegicus]	22024394	1	-0.00555556	N
protein unc-45 homolog B [Rattus norvegicus]	157820137	1	-0.00555556	N
spectrin beta chain, brain 1 [Rattus norvegicus]	61557085	1	-0.0111111	N
pyruvate dehydrogenase complex, component X [Rattus norvegicus]	113205496	1	-0.0111111	N
aldose reductase-related protein 2 [Rattus norvegicus]	27465603	1	-0.0111111	N
serum deprivation-response protein [Rattus norvegicus]	56090257	1	-0.0111111	N
Cluster of 2-oxoglutarate dehydrogenase, mitochondrial precursor [Rattus norvegicus] (gi|62945278)	62945278	1	-0.0111111	N
2-oxoglutarate dehydrogenase, mitochondrial precursor [Rattus norvegicus]	62945278	1	-0.0111111	N
tripartite motif-containing protein 72 [Rattus norvegicus]	117940031	1	-0.0111111	N
succinate dehydrogenase [ubiquinone] iron-sulfur subunit, mitochondrial precursor [Rattus norvegicus]	209915614	1	-0.0111111	N
Cluster of eukaryotic translation initiation factor 2 subunit 3 [Rattus norvegicus] (gi|189217906)	189217906	1	-0.0111111	N
eukaryotic translation initiation factor 2 subunit 3 [Rattus norvegicus]	189217906	1	-0.0111111	N
jumonji domain containing 1C [Rattus norvegicus]	300795062	1	-0.0111111	N
sorting and assembly machinery component 50 homolog [Rattus norvegicus]	51948454	1	-0.0111111	N
heat shock protein 75 kDa, mitochondrial precursor [Rattus norvegicus]	84781723	1	-0.0111111	N
10 kDa heat shock protein, mitochondrial [Rattus norvegicus]	6981052	1	-0.0111111	N
proteasome activator complex subunit 2 [Rattus norvegicus]	8394091	1	-0.0111111	N
bifunctional epoxide hydrolase 2 [Rattus norvegicus]	12621098	1	-0.0111111	N
2-oxoisovalerate dehydrogenase subunit beta, mitochondrial precursor [Rattus norvegicus]	158749538	1	-0.0111111	N
calreticulin precursor [Rattus norvegicus]	11693172	1	-0.0111111	N
antithrombin-III precursor [Rattus norvegicus]	58865630	1	-0.0111111	N
cAMP-dependent protein kinase catalytic subunit beta [Rattus norvegicus]	117647220	1	-0.0116667	N
glycogen phosphorylase, brain form [Rattus norvegicus]	158187544	0.64	-0.0166667	N
PREDICTED: M2 pyruvate kinase-like [Rattus norvegicus]	62665891	1	-0.0166667	N
endoplasmin precursor [Rattus norvegicus]	210032365	1	-0.0166667	N
reticulocalbin-1 precursor [Rattus norvegicus]	157819753	1	-0.0166667	N
enoyl-CoA hydratase domain-containing protein 2, mitochondrial [Rattus norvegicus]	157821153	1	-0.0166667	N
PREDICTED: Ac2-008-like [Rattus norvegicus]	293352377	1	-0.0166667	N
protein phosphatase 1F [Rattus norvegicus]	28461153	1	-0.0166667	N
ATP synthase F0 subunit 8 (mitochondrion) [Rattus norvegicus]	110189667	1	-0.0166667	N
PREDICTED: iron-sulfur cluster assembly 2 homolog, mitochondrial [Rattus norvegicus]	109499823	1	-0.0166667	N
Cluster of PREDICTED: titin [Rattus norvegicus] (gi|293346079|ref|XP_001065955.2|)	293346079	1	-0.0166667	N
Cluster of serpin B6 [Rattus norvegicus] (gi|40018548)	40018548	1	-0.0222222	N
serpin B6 [Rattus norvegicus]	40018548	1	-0.0222222	N
acetyl-coenzyme A synthetase 2-like, mitochondrial [Rattus norvegicus]	157818027	1	-0.0222222	N
proline synthase co-transcribed bacterial homolog protein [Rattus norvegicus]	157823503	1	-0.0222222	N
Cluster of nuclease-sensitive element-binding protein 1 [Rattus norvegicus] (gi|92373398)	92373398	1	-0.0222222	N
PREDICTED: glyceraldehyde-3-phosphate dehydrogenase-like [Rattus norvegicus]	109484558	0.64	-0.0222222	N
glycine cleavage system H protein, mitochondrial precursor [Rattus norvegicus]	126723054	1	-0.0222222	N
ubiquitin carboxyl-terminal hydrolase isozyme L3 [Rattus norvegicus]	158749588	1	-0.0222222	N
sodium/potassium-transporting ATPase subunit alpha-2 precursor [Rattus norvegicus]	6978545	1	-0.0222222	N
short-chain specific acyl-CoA dehydrogenase, mitochondrial precursor [Rattus norvegicus]	11968090	1	-0.0222222	N
glutathione peroxidase 3 precursor [Rattus norvegicus]	41053837	1	-0.0222222	N
tubulin, beta 6 class V [Rattus norvegicus]	71043680	1	-0.0222222	N
trifunctional enzyme subunit alpha, mitochondrial precursor [Rattus norvegicus]	148747393	0.0047	-0.0277778	N
Cluster of beta-enolase [Rattus norvegicus] (gi|126723393)	126723393	1	-0.0277778	N
dynamin-like 120 kDa protein, mitochondrial precursor [Rattus norvegicus]	148747459	1	-0.0277778	N
G-protein-signaling modulator 1 isoform a [Rattus norvegicus]	224451084	1	-0.0277778	N
Cluster of cofilin-2 [Rattus norvegicus] (gi|357588464)	357588464	1	-0.0277778	N
T-complex protein 1 subunit delta [Rattus norvegicus]	33414505	1	-0.0277778	N
Cluster of kinesin-1 heavy chain [Rattus norvegicus] (gi|83776543)	83776543	1	-0.0277778	N
kinesin-1 heavy chain [Rattus norvegicus]	83776543	1	-0.0277778	N
enoyl-CoA hydratase, mitochondrial precursor [Rattus norvegicus]	17530977	1	-0.0277778	N
malate dehydrogenase, mitochondrial precursor [Rattus norvegicus]	42476181	0.064	-0.0277778	N
NSFL1 cofactor p47 [Rattus norvegicus]	14010837	1	-0.0277778	N
40S ribosomal protein S4, X isoform [Rattus norvegicus]	56090273	1	-0.0277778	N
maternal embryonic message 3 [Rattus norvegicus]	205360969	1	-0.0277778	N
Cluster of myosin light chain 3 [Rattus norvegicus] (gi|6981240)	6981240	0.17	-0.0277778	N
galectin-1 [Rattus norvegicus]	9845261	1	-0.0277778	N
radixin [Rattus norvegicus]	56799432	1	-0.0288889	N
H2A histone family, member X [Rattus norvegicus]	157817664	1	-0.0327778	N
superoxide dismutase [Mn], mitochondrial precursor [Rattus norvegicus]	8394331	1	-0.0333333	N
Cluster of cytochrome c oxidase subunit 5A, mitochondrial precursor [Rattus norvegicus] (gi|24233541)	24233541	1	-0.0333333	N
ATP synthase subunit d, mitochondrial [Rattus norvegicus]	9506411	1	-0.0333333	N
Cluster of ras-related C3 botulinum toxin substrate 1 precursor [Rattus norvegicus] (gi|54607147)	54607147	1	-0.0333333	N
ras-related C3 botulinum toxin substrate 1 precursor [Rattus norvegicus]	54607147	1	-0.0333333	N
pyruvate dehydrogenase phosphatase regulatory subunit, mitochondrial [Rattus norvegicus]	157818167	1	-0.0333333	N
dual specificity phosphatase 3 [Rattus norvegicus]	290563168	1	-0.0333333	N
Cluster of eukaryotic initiation factor 4A-II [Rattus norvegicus] (gi|56605748)	56605748	1	-0.0333333	N
sorbitol dehydrogenase [Rattus norvegicus]	77404286	1	-0.0333333	N
Cluster of creatine kinase S-type, mitochondrial precursor [Rattus norvegicus] (gi|189083744)	189083744	1	-0.0333333	N
creatine kinase S-type, mitochondrial precursor [Rattus norvegicus]	189083744	1	-0.0333333	N
sodium/potassium-transporting ATPase subunit beta-1 [Rattus norvegicus]	148747253	1	-0.0333333	N
ankyrin-1 [Rattus norvegicus]	157822539	1	-0.0333333	N
Cluster of caveolin-1 alpha isoform [Rattus norvegicus] (gi|189083698)	189083698	1	-0.0333333	N
caveolin-1 alpha isoform [Rattus norvegicus]	189083698	1	-0.0333333	N
PREDICTED: 6-phosphogluconate dehydrogenase, decarboxylating-like [Rattus norvegicus]	293347815	1	-0.0333333	N
dihydropteridine reductase [Rattus norvegicus]	11693160	1	-0.0333333	N
ATP synthase subunit beta, mitochondrial precursor [Rattus norvegicus]	54792127	1.0E-04	-0.0333333	Y
40S ribosomal protein S7 [Rattus norvegicus]	201862122	1	-0.0333333	N
ryanodine receptor 2 isoform 2 [Rattus norvegicus]	300795339	1	-0.0333333	N
microsomal glutathione S-transferase 3 [Rattus norvegicus]	300797728	1	-0.0361111	N
tensin 1 [Rattus norvegicus]	300796899	1	-0.0388889	N
pyruvate kinase isozymes M1/M2 [Rattus norvegicus]	16757994	1	-0.0388889	N
mitochondrial peptide methionine sulfoxide reductase [Rattus norvegicus]	16758004	1	-0.0388889	N
PREDICTED: glyceraldehyde-3-phosphate dehydrogenase-like [Rattus norvegicus]	62658024	1	-0.0388889	N
Cluster of PREDICTED: rCG38845-like [Rattus norvegicus] (gi|109481899|ref|XP_001080448.1|)	109481899	1	-0.0388889	N
collagen, type VI, alpha 2 precursor [Rattus norvegicus]	281427229	1	-0.0388889	N
Cluster of PREDICTED: regulator of G-protein signaling like 1-like [Rattus norvegicus] (gi|293341383|ref|XP_001071599.2|)	293341383	1	-0.0388889	N
PREDICTED: regulator of G-protein signaling like 1-like [Rattus norvegicus]	293341383	1	-0.0388889	N
PREDICTED: ribosomal protein S12-like [Rattus norvegicus]	293347028	1	-0.0388889	N
2-oxoglutarate dehydrogenase-like, mitochondrial [Rattus norvegicus]	157819765	1	-0.0388889	N
PREDICTED: erythrocyte membrane protein band 4.1-like 2 isoform 3 [Rattus norvegicus]	293355409	1	-0.0388889	N
electron transfer flavoprotein subunit beta [Rattus norvegicus]	51948412	0.0012	-0.0388889	Y
PREDICTED: acyl-CoA synthetase family member 3, mitochondrial [Rattus norvegicus]	293355295	1	-0.0388889	N
Cluster of polyubiquitin-C precursor [Rattus norvegicus] (gi|8394502)	8394502	1	-0.0388889	N
prolyl endopeptidase [Rattus norvegicus]	13786144	1	-0.0388889	N
apolipoprotein O-like [Rattus norvegicus]	62078943	1	-0.0388889	N
vinculin [Rattus norvegicus]	157822133	1	-0.0388889	N
PREDICTED: collagen alpha-1(VI) chain [Rattus norvegicus]	293344916	1	-0.0388889	N
glutathione S-transferase omega-1 [Rattus norvegicus]	56090550	1	-0.0444444	N
PREDICTED: rCG38845-like [Rattus norvegicus]	109481899	1	-0.0444444	N
PREDICTED: methylmalonyl-CoA mutase, mitochondrial [Rattus norvegicus]	293361577	1	-0.0444444	N
annexin A1 [Rattus norvegicus]	6978501	1	-0.0444444	N
ornithine aminotransferase, mitochondrial precursor [Rattus norvegicus]	11968102	1	-0.0444444	N
transketolase [Rattus norvegicus]	12018252	1	-0.0444444	N
NAD-dependent protein deacylase sirtuin-5, mitochondrial [Rattus norvegicus]	51948488	1	-0.0444444	N
N(G),N(G)-dimethylarginine dimethylaminohydrolase 2 [Rattus norvegicus]	260099650	1	-0.0444444	N
PREDICTED: rCG29914-like [Rattus norvegicus]	293354517	1.0E-04	-0.0444444	Y
PREDICTED: YjeF N-terminal domain containing 3 [Rattus norvegicus]	293354175	1	-0.0444444	N
eukaryotic initiation factor 4A-II [Rattus norvegicus]	56605748	1	-0.0444444	N
growth factor receptor-bound protein 2 [Rattus norvegicus]	77539774	1	-0.0444444	N
adenosylhomocysteinase [Rattus norvegicus]	8392878	1	-0.0444444	N
PREDICTED: succinate-semialdehyde dehydrogenase, mitochondrial [Rattus norvegicus]	293354557	1	-0.0444444	N
polyubiquitin-C precursor [Rattus norvegicus]	8394502	1	-0.0444444	N
Cluster of PREDICTED: glyceraldehyde-3-phosphate dehydrogenase-like [Rattus norvegicus] (gi|109484558)	109484558	1	-0.05	N
translationally-controlled tumor protein [Rattus norvegicus]	16758734	1	-0.05	N
serotransferrin precursor [Rattus norvegicus]	61556986	1	-0.05	N
annexin A6 [Rattus norvegicus]	130502086	1.0E-04	-0.05	Y
procollagen, type VI, alpha 3 precursor [Rattus norvegicus]	157817857	1	-0.05	N
mimecan precursor [Rattus norvegicus]	157824206	1	-0.05	N
laminin subunit beta-2 precursor [Rattus norvegicus]	6981142	1	-0.05	N
Cluster of aldose reductase-related protein 2 [Rattus norvegicus] (gi|27465603)	27465603	1	-0.05	N
[Pyruvate dehydrogenase [acetyl-transferring]]-phosphatase 1, mitochondrial isoform 2 [Rattus norvegicus]	122427836	1	-0.05	N
heterogeneous nuclear ribonucleoprotein L isoform b [Rattus norvegicus]	197927209	1	-0.05	N
Cluster of PREDICTED: AHNAK nucleoprotein isoform 1 [Rattus norvegicus] (gi|293344591|ref|XP_001078032.2|)	293344591	1	-0.05	N
neuroblast differentiation-associated protein AHNAK [Rattus norvegicus]	300794574	1	-0.05	N
four and a half LIM domains protein 2 [Rattus norvegicus]	13928940	1	-0.05	N
26S protease regulatory subunit 4 [Rattus norvegicus]	16923972	1	-0.05	N
Cluster of aspartate aminotransferase, mitochondrial [Rattus norvegicus] (gi|6980972)	6980972	0.64	-0.0555556	N
aspartate aminotransferase, mitochondrial [Rattus norvegicus]	6980972	0.64	-0.0555556	N
beta-enolase [Rattus norvegicus]	126723393	0.64	-0.0555556	N
NADH dehydrogenase [ubiquinone] 1 beta subcomplex subunit 9 [Rattus norvegicus]	187937028	1	-0.0555556	N
cell division control protein 42 homolog precursor [Rattus norvegicus]	61889112	1	-0.0555556	N
tripeptidyl-peptidase 2 [Rattus norvegicus]	13592121	1	-0.0555556	N
Cluster of pyruvate kinase isozymes M1/M2 [Rattus norvegicus] (gi|16757994)	16757994	1	-0.0555556	N
peroxiredoxin-6 [Rattus norvegicus]	16758348	0.00053	-0.0555556	Y
tubulin beta-2B chain [Rattus norvegicus]	110347600	1	-0.0555556	N
filamin-B [Rattus norvegicus]	157818975	1	-0.0555556	N
transcription termination factor 2 [Rattus norvegicus]	312922352	1	-0.0555556	N
long-chain specific acyl-CoA dehydrogenase, mitochondrial precursor [Rattus norvegicus]	6978431	0.00068	-0.0555556	Y
calpain-2 catalytic subunit precursor [Rattus norvegicus]	8393038	1	-0.0555556	N
proteasome subunit alpha type-1 [Rattus norvegicus]	8394060	1	-0.0555556	N
low molecular weight phosphotyrosine protein phosphatase isoform A [Rattus norvegicus]	10863989	1	-0.0555556	N
ATP synthase subunit O, mitochondrial precursor [Rattus norvegicus]	20302061	0.0014	-0.0555556	Y
decorin precursor [Rattus norvegicus]	54020664	1	-0.0555556	N
F-box only protein 6 [Rattus norvegicus]	148747108	1	-0.0555556	N
PREDICTED: cardiomyopathy associated 5 [Rattus norvegicus]	293345113	1	-0.0555556	N
myosin regulatory light chain 2, ventricular/cardiac muscle isoform [Rattus norvegicus]	78214305	0.00011	-0.0555556	Y
fermitin family homolog 2 [Rattus norvegicus]	58865400	1	-0.0611111	N
PREDICTED: 60S acidic ribosomal protein P2-like [Rattus norvegicus]	62661785	1	-0.0611111	N
reticulon 4 interacting protein 1 [Rattus norvegicus]	157821769	1	-0.0611111	N
spectrin alpha chain, erythrocyte [Rattus norvegicus]	158533972	1	-0.0611111	N
COP9 signalosome complex subunit 2 [Rattus norvegicus]	23463271	1	-0.0611111	N
ES1 protein homolog, mitochondrial precursor [Rattus norvegicus]	51948422	1	-0.0611111	N
PREDICTED: Isobutyryl-CoA dehydrogenase, mitochondrial-like [Rattus norvegicus]	109484416	1	-0.0611111	N
LYR motif-containing protein 7 [Rattus norvegicus]	197927123	1	-0.0611111	N
host cell factor 1 [Rattus norvegicus]	213385315	1	-0.0611111	N
Cluster of PREDICTED: 60S ribosomal protein L21-like [Rattus norvegicus] (gi|109467615)	109467615	1	-0.0611111	N
PREDICTED: guanylate binding protein 1, interferon-inducible, 67kDa [Rattus norvegicus]	109467739	1	-0.0611111	N
NADH dehydrogenase [ubiquinone] 1 beta subcomplex subunit 7 [Rattus norvegicus]	157823197	1	-0.0611111	N
PREDICTED: 60S ribosomal protein L21-like [Rattus norvegicus]	293340909	1	-0.0611111	N
isocitrate dehydrogenase [NADP] cytoplasmic [Rattus norvegicus]	13928690	1	-0.0611111	N
plakophilin-2 [Rattus norvegicus]	215276950	1	-0.0666667	N
delta-aminolevulinic acid dehydratase [Rattus norvegicus]	6978483	1	-0.0666667	N
desmin [Rattus norvegicus]	11968118	0.094	-0.0666667	N
glypican-1 precursor [Rattus norvegicus]	13540622	1	-0.0666667	N
Cluster of moesin [Rattus norvegicus] (gi|13540689)	13540689	1	-0.0666667	N
phosphohistidine phosphatase 1 [Rattus norvegicus]	164663846	1	-0.0666667	N
vacuolar protein sorting-associated protein 29 [Rattus norvegicus]	157786944	1	-0.0666667	N
mitochondrial import inner membrane translocase subunit Tim21 precursor [Rattus norvegicus]	56605764	1	-0.0722222	N
thioredoxin reductase 1, cytoplasmic [Rattus norvegicus]	78191795	1	-0.0722222	N
[3-methyl-2-oxobutanoate dehydrogenase [lipoamide]] kinase, mitochondrial precursor [Rattus norvegicus]	158517950	1	-0.0722222	N
moesin [Rattus norvegicus]	13540689	1	-0.0722222	N
serine/threonine-protein phosphatase PP1-alpha catalytic subunit [Rattus norvegicus]	13928710	1	-0.0722222	N
integrin-linked protein kinase [Rattus norvegicus]	19173772	1	-0.0722222	N
ATP synthase subunit g, mitochondrial [Rattus norvegicus]	47058994	0.54	-0.0722222	N
protein NipSnap homolog 2 [Rattus norvegicus]	62945328	1	-0.0722222	N
rab GDP dissociation inhibitor alpha [Rattus norvegicus]	71534276	1	-0.0722222	N
citrate lyase subunit beta-like protein, mitochondrial precursor [Rattus norvegicus]	213512607	1	-0.0722222	N
acetyl-CoA acetyltransferase, mitochondrial precursor [Rattus norvegicus]	8392836	0.64	-0.0722222	N
Cluster of heat shock cognate 71 kDa protein [Rattus norvegicus] (gi|13242237)	13242237	1	-0.0722222	N
delta-1-pyrroline-5-carboxylate dehydrogenase, mitochondrial [Rattus norvegicus]	197927423	1	-0.0722222	N
disks large homolog 1 [Rattus norvegicus]	6978763	1	-0.0777778	N
elongation factor 1-alpha 1 [Rattus norvegicus]	28460696	1	-0.0777778	N
[Protein ADP-ribosylarginine] hydrolase-like protein 1 [Rattus norvegicus]	61556810	1	-0.0777778	N
proteasome subunit beta type-5 [Rattus norvegicus]	160333293	1	-0.0777778	N
Cluster of PREDICTED: poly(rC) binding protein 1-like [Rattus norvegicus] (gi|293346908|ref|XP_002726454.1|)	293346908	1	-0.0777778	N
PREDICTED: poly(rC) binding protein 1-like [Rattus norvegicus]	293346908	1	-0.0777778	N
PREDICTED: nebulette [Rattus norvegicus]	293354765	1	-0.0777778	N
PREDICTED: glycine--tRNA ligase [Rattus norvegicus]	293346809	1	-0.0777778	N
spectrin alpha chain, non-erythrocytic 1 [Rattus norvegicus]	31543764	1	-0.0777778	N
alpha-sarcoglycan precursor [Rattus norvegicus]	157823585	1	-0.0777778	N
uncharacterized protein LOC362769 [Rattus norvegicus]	291167745	1	-0.0777778	N
ubiquinone biosynthesis protein COQ7 homolog [Rattus norvegicus]	25453396	1	-0.0811111	N
Cluster of glutathione S-transferase P [Rattus norvegicus] (gi|25453420)	25453420	1	-0.0833333	N
glutathione S-transferase P [Rattus norvegicus]	25453420	1	-0.0833333	N
pyruvate carboxylase, mitochondrial precursor [Rattus norvegicus]	31543464	1	-0.0833333	N
heat shock cognate 71 kDa protein [Rattus norvegicus]	13242237	1.0E-04	-0.0833333	Y
annexin A5 [Rattus norvegicus]	6978505	0.00052	-0.0833333	Y
catenin beta-1 [Rattus norvegicus]	46048609	1	-0.0833333	N
pre-B-cell leukemia transcription factor-interacting protein 1 [Rattus norvegicus]	155369305	1	-0.0833333	N
Cluster of PREDICTED: LOW QUALITY PROTEIN: calcium-binding mitochondrial carrier protein Aralar1 [Rattus norvegicus] (gi|293346045)	293346045	1	-0.0833333	N
PREDICTED: LOW QUALITY PROTEIN: calcium-binding mitochondrial carrier protein Aralar1 [Rattus norvegicus]	293346045	1	-0.0833333	N
proteasome activator complex subunit 1 [Rattus norvegicus]	61098214	1	-0.0833333	N
carbonic anhydrase 1 [Rattus norvegicus]	157817869	1	-0.0833333	N
valine--tRNA ligase [Rattus norvegicus]	158186770	1	-0.0833333	N
prothrombin precursor [Rattus norvegicus]	161333847	1	-0.0833333	N
PREDICTED: sorbin and SH3 domain-containing protein 1 [Rattus norvegicus]	293344730	1	-0.0833333	N
trifunctional enzyme subunit beta, mitochondrial precursor [Rattus norvegicus]	19424338	1.0E-04	-0.0888889	Y
alpha-actinin-1 [Rattus norvegicus]	13591902	1	-0.0888889	N
Cluster of aldehyde dehydrogenase, mitochondrial precursor [Rattus norvegicus] (gi|14192933)	14192933	1.0E-04	-0.0888889	N
aldehyde dehydrogenase, mitochondrial precursor [Rattus norvegicus]	14192933	1.0E-04	-0.0888889	N
ubiquitin-conjugating enzyme E2 N [Rattus norvegicus]	16758810	1	-0.0888889	N
transmembrane protein 126A [Rattus norvegicus]	58585236	1	-0.0888889	N
rho-related GTP-binding protein RhoC [Rattus norvegicus]	157824176	1	-0.0888889	N
PREDICTED: rCG43947-like [Rattus norvegicus]	293342695	1	-0.0888889	N
heterogeneous nuclear ribonucleoprotein H2 [Rattus norvegicus]	62078769	1	-0.0888889	N
PREDICTED: dehydrogenase/reductase (SDR family) member 7C [Rattus norvegicus]	109488340	1	-0.0888889	N
40S ribosomal protein SA [Rattus norvegicus]	8393693	1	-0.0888889	N
myosin light chain 3 [Rattus norvegicus]	6981240	1.0E-04	-0.0944444	N
citrate synthase, mitochondrial precursor [Rattus norvegicus]	18543177	0.00014	-0.0944444	Y
1,4-alpha-glucan-branching enzyme [Rattus norvegicus]	281332160	1	-0.0944444	N
bisphosphoglycerate mutase [Rattus norvegicus]	40786455	1	-0.0944444	N
heat shock 70 kDa protein 12B [Rattus norvegicus]	157821189	1	-0.0944444	N
Cluster of EH domain-containing protein 1 [Rattus norvegicus] (gi|58865448)	58865448	1	-0.0944444	N
EH domain-containing protein 1 [Rattus norvegicus]	58865448	1	-0.0944444	N
peroxisomal acyl-coenzyme A oxidase 1 [Rattus norvegicus]	8394149	1	-0.1	N
peptidyl-prolyl cis-trans isomerase B precursor [Rattus norvegicus]	11968126	1	-0.1	N
PREDICTED: titin [Rattus norvegicus]	293357883	1	-0.1	N
T-complex protein 1 subunit alpha [Rattus norvegicus]	6981642	1	-0.1	N
inorganic pyrophosphatase 2, mitochondrial [Rattus norvegicus]	209529636	1	-0.1	N
purine nucleoside phosphorylase [Rattus norvegicus]	157822819	1	-0.105556	N
mitochondrial carnitine/acylcarnitine carrier protein [Rattus norvegicus]	52138624	1	-0.105556	N
presequence protease, mitochondrial [Rattus norvegicus]	157819139	1	-0.105556	N
annexin A2 [Rattus norvegicus]	9845234	0.16	-0.105556	N
cytochrome b-c1 complex subunit 8 [Rattus norvegicus]	68341999	1	-0.111111	N
alpha-actinin-4 [Rattus norvegicus]	77539778	1	-0.111111	N
Cluster of cytochrome c oxidase subunit 6C-2 [Rattus norvegicus] (gi|160333459)	160333459	1	-0.111111	N
cytochrome c oxidase subunit 6C-2 [Rattus norvegicus]	160333459	1	-0.111111	N
60S acidic ribosomal protein P0 [Rattus norvegicus]	11693176	1	-0.111111	N
T-complex protein 1 subunit beta [Rattus norvegicus]	54400730	1	-0.111111	N
ATP-dependent (S)-NAD(P)H-hydrate dehydratase [Rattus norvegicus]	157822193	1	-0.111111	N
3-ketoacyl-CoA thiolase, mitochondrial [Rattus norvegicus]	18426866	1.0E-04	-0.116667	Y
thioredoxin reductase 2, mitochondrial precursor [Rattus norvegicus]	12018236	1	-0.116667	N
Cluster of zinc finger BED domain-containing protein 5 [Rattus norvegicus] (gi|157786908)	157786908	1	-0.116667	N
zinc finger BED domain-containing protein 5 [Rattus norvegicus]	157786908	1	-0.116667	N
MAP kinase-activated protein kinase 2 [Rattus norvegicus]	30017431	1	-0.116667	N
cytochrome b-c1 complex subunit 6, mitochondrial [Rattus norvegicus]	57164091	1	-0.116667	N
PREDICTED: potassium channel tetramerisation domain containing 12 [Rattus norvegicus]	293353985	1	-0.116667	N
elongation factor G, mitochondrial [Rattus norvegicus]	16758432	1	-0.122222	N
annexin A3 [Rattus norvegicus]	6978503	1	-0.122222	N
SPRY domain-containing protein 4 [Rattus norvegicus]	83642822	1	-0.127778	N
beta-lactamase-like protein 2 [Rattus norvegicus]	66730449	1	-0.127778	N
SRA stem-loop-interacting RNA-binding protein, mitochondrial [Rattus norvegicus]	157824057	1	-0.127778	N
PREDICTED: NADH dehydrogenase [ubiquinone] 1 beta subcomplex subunit 4-like [Rattus norvegicus]	293349583	1	-0.133333	N
Cluster of GTP-binding nuclear protein Ran [Rattus norvegicus] (gi|16758182)	16758182	1	-0.133333	N
GTP-binding nuclear protein Ran [Rattus norvegicus]	16758182	1	-0.133333	N
Cluster of aldo-keto reductase family 1, member C1 [Rattus norvegicus] (gi|76096330)	76096330	1	-0.133333	N
aldo-keto reductase family 1, member C1 [Rattus norvegicus]	76096330	1	-0.133333	N
protein disulfide-isomerase precursor [Rattus norvegicus]	6981324	0.00011	-0.138889	Y
glyoxalase domain-containing protein 4 [Rattus norvegicus]	62079189	0.0065	-0.138889	N
Cluster of protein kinase C and casein kinase substrate in neurons 2 protein [Rattus norvegicus] (gi|76880465)	76880465	1	-0.138889	N
protein kinase C and casein kinase substrate in neurons 2 protein [Rattus norvegicus]	76880465	1	-0.138889	N
myosin-9 [Rattus norvegicus]	6981236	0.64	-0.138889	N
heat shock protein beta-7 [Rattus norvegicus]	158749561	1	-0.138889	N
sarcoplasmic reticulum histidine-rich calcium-binding protein precursor [Rattus norvegicus]	31077132	1	-0.143889	N
Cluster of fibrillin-1 precursor [Rattus norvegicus] (gi|13929178)	13929178	1	-0.144444	N
fibrillin-1 precursor [Rattus norvegicus]	13929178	1	-0.144444	N
dihydropyrimidinase-related protein 3 [Rattus norvegicus]	25742568	1	-0.144444	N
mitochondrial-processing peptidase subunit alpha [Rattus norvegicus]	54234052	1	-0.144444	N
actin, aortic smooth muscle [Rattus norvegicus]	110625958	1.0E-04	-0.144444	Y
four and a half LIM domains protein 1 isoform 2 [Rattus norvegicus]	21728390	1	-0.15	N
endoplasmic reticulum aminopeptidase 1 precursor [Rattus norvegicus]	13540638	1	-0.15	N
ubiquinone biosynthesis monooxygenase COQ6 precursor [Rattus norvegicus]	58865534	1	-0.15	N
galectin-related protein [Rattus norvegicus]	197927125	1	-0.155556	N
filamin-C [Rattus norvegicus]	300797978	1.0E-04	-0.155556	Y
junction plakoglobin [Rattus norvegicus]	41529837	1	-0.155556	N
catalase [Rattus norvegicus]	6978607	0.64	-0.161111	N
fatty acid-binding protein, heart [Rattus norvegicus]	13162363	1.0E-04	-0.161111	Y
PREDICTED: collagen, type XV, alpha 1 [Rattus norvegicus]	109476383	1	-0.161111	N
alanyl-tRNA editing protein Aarsd1 [Rattus norvegicus]	77627733	1	-0.166667	N
protein MEMO1 [Rattus norvegicus]	71361623	1	-0.166667	N
reticulon-2 [Rattus norvegicus]	42476339	1	-0.166667	N
long-chain-fatty-acid--CoA ligase 6 [Rattus norvegicus]	18543341	1	-0.172222	N
actin-related protein 2/3 complex subunit 2 [Rattus norvegicus]	157817229	1	-0.183333	N
cathepsin D precursor [Rattus norvegicus]	42476045	0.00036	-0.183333	Y
sulfite oxidase, mitochondrial precursor [Rattus norvegicus]	74024923	1	-0.183333	N
eukaryotic translation initiation factor 5A-1 [Rattus norvegicus]	76096304	1.0E-04	-0.188889	Y
aspartate--tRNA ligase, cytoplasmic [Rattus norvegicus]	16758642	1	-0.188889	N
adenylate kinase isoenzyme 4, mitochondrial [Rattus norvegicus]	8392885	0.2	-0.188889	N
glutaryl-CoA dehydrogenase, mitochondrial [Rattus norvegicus]	157820807	1	-0.188889	N
tight junction protein ZO-1 [Rattus norvegicus]	157823439	1	-0.188889	N
thioredoxin [Rattus norvegicus]	16758644	1.0E-04	-0.194444	Y
phenylalanyl-tRNA synthetase beta chain [Rattus norvegicus]	51948478	1	-0.194444	N
Cluster of actin, aortic smooth muscle [Rattus norvegicus] (gi|110625958)	110625958	0.001	-0.194444	Y
actin, cytoplasmic 1 [Rattus norvegicus]	13592133	1.0E-04	-0.194444	Y
myozenin-2 [Rattus norvegicus]	157816913	0.64	-0.2	N
alpha-1-syntrophin [Rattus norvegicus]	201023317	1	-0.2	N
membrane primary amine oxidase [Rattus norvegicus]	71896590	1	-0.2	N
heat shock protein beta-6 [Rattus norvegicus]	20302069	1.0E-04	-0.205556	Y
maleylacetoacetate isomerase [Rattus norvegicus]	157822229	1.0E-04	-0.205556	Y
mitochondrial import inner membrane translocase subunit Tim10 [Rattus norvegicus]	25742598	1	-0.205556	N
aminoacyl tRNA synthase complex-interacting multifunctional protein 1 [Rattus norvegicus]	75832035	1	-0.205556	N
cysteine and glycine-rich protein 3 [Rattus norvegicus]	16924004	1	-0.211111	N
glutaminyl-tRNA synthetase [Rattus norvegicus]	56090285	1	-0.211111	N
uncharacterized protein LOC361201 [Rattus norvegicus]	290746393	1	-0.211111	N
prostaglandin reductase 1 [Rattus norvegicus]	20302022	1	-0.216667	N
hydroxyacyl-coenzyme A dehydrogenase, mitochondrial precursor [Rattus norvegicus]	17105336	1.0E-04	-0.216667	Y
PREDICTED: similar to ABI gene family, member 3 (NESH) binding protein isoform 2 [Rattus norvegicus]	293340778	1	-0.222222	N
peptidyl-prolyl cis-trans isomerase A [Rattus norvegicus]	8394009	1.0E-04	-0.227778	Y
beta-1-syntrophin [Rattus norvegicus]	194474040	1	-0.227778	N
talin-1 [Rattus norvegicus]	189181726	1	-0.227778	N
prelamin-A/C isoform C2 [Rattus norvegicus]	50355947	1	-0.238889	N
BAG family molecular chaperone regulator 3 [Rattus norvegicus]	58865450	1	-0.244444	N
Cluster of vimentin [Rattus norvegicus] (gi|14389299)	14389299	1.0E-04	-0.244444	Y
vimentin [Rattus norvegicus]	14389299	1.0E-04	-0.244444	Y
tubulin alpha-3 chain [Rattus norvegicus]	66730459	1	-0.248889	N
annexin A4 [Rattus norvegicus]	55742832	1	-0.25	N
ribose-phosphate pyrophosphokinase 1 [Rattus norvegicus]	57527447	1	-0.255556	N
NEDD8 precursor [Rattus norvegicus]	20302051	1.0E-04	-0.255556	Y
myosin light polypeptide 6 [Rattus norvegicus]	155369650	0.21	-0.261111	N
V-type proton ATPase catalytic subunit A [Rattus norvegicus]	157819953	1	-0.272222	N
adenylyl cyclase-associated protein 1 [Rattus norvegicus]	59709467	0.64	-0.277778	N
carboxylesterase 1D precursor [Rattus norvegicus]	140969642	1	-0.283333	N
transgelin-2 [Rattus norvegicus]	61557028	1.0E-04	-0.288889	Y
Cluster of acyl carrier protein, mitochondrial [Rattus norvegicus] (gi|157820787)	157820787	0.12	-0.294444	N
acyl carrier protein, mitochondrial [Rattus norvegicus]	157820787	0.12	-0.294444	N
pyruvate dehydrogenase kinase, isozyme 2 [Rattus norvegicus]	13540705	1	-0.338889	N
Cluster of complement component 4, gene 2 precursor [Rattus norvegicus] (gi|50657362)	50657362	1	-0.35	N
complement C4 precursor [Rattus norvegicus]	158186621	1	-0.35	N
carbonic anhydrase 2 [Rattus norvegicus]	9506445	0.02	-0.366667	N
hemoglobin subunit beta-2 [Rattus norvegicus]	164448680	1.0E-04	-0.366667	Y
amine oxidase [flavin-containing] A [Rattus norvegicus]	270288740	1.0E-04	-0.366667	Y
hemoglobin, beta adult major chain [Rattus norvegicus]	40445397	0.64	-0.444444	N
filamin-A [Rattus norvegicus]	197386807	0.00081	-0.472222	Y
hemoglobin subunit beta-1 [Rattus norvegicus]	17985949	1.0E-04	-0.483333	Y
Cluster of hemoglobin subunit beta-1 [Rattus norvegicus] (gi|17985949)	17985949	1.0E-04	-0.488889	Y
hemoglobin, alpha 2 [Rattus norvegicus]	60678292	1.0E-04	-0.494444	Y
spectrin beta chain, erythrocyte [Rattus norvegicus]	47058982	1	-0.572222	N
heat shock protein beta-1 [Rattus norvegicus]	94400790	1.0E-04	-0.588889	Y
S-formylglutathione hydrolase isoform a [Rattus norvegicus]	157823267	1	-0.647778	N
transgelin [Rattus norvegicus]	13928744	0.21	-0.661111	N
alpha-crystallin B chain [Rattus norvegicus]	16905067	1.0E-04	-0.672222	Y
protein arginine N-methyltransferase 3 [Rattus norvegicus]	25742837	1	-0.716667	N
neutral alpha-glucosidase AB [Rattus norvegicus]	157822919	1	-0.738889	N
guanine deaminase [Rattus norvegicus]	148747414	1	-1.06111	N
mitochondrial 18 kDa protein [Rattus norvegicus]	55741522	1	-1.23889	N
26S proteasome non-ATPase regulatory subunit 7 [Rattus norvegicus]	157818107	1	-1.36444	N
ras suppressor protein 1 [Rattus norvegicus]	157821061	1	-1.66111	N
short/branched chain specific acyl-CoA dehydrogenase, mitochondrial [Rattus norvegicus]	6978433	1	-1.85611	N
PREDICTED: epiplakin 1-like [Rattus norvegicus]	109482461	1	-1.92778	N

## Sheet: DEP-24 h-Heart
List of proteins differentially expressed at 24 h after heat stress in heart by relative quantification of normalized intensities with iTRAQ reagents. Change in normalized intensity relative to control is indicated. Statistical significance between control and heat-stressed hearts was determined by permutation test and Mann-Whitney U test with Bonferroni correction (Y, statistically significant; …
Identified Proteins (920)	Accession number	p-value	fold change	Significance
peptidyl-prolyl cis-trans isomerase FKBP4 [Rattus norvegicus]	300797999	1	2.675	N
neutral alpha-glucosidase AB [Rattus norvegicus]	157822919	1	1.89444	N
heat shock 70 kDa protein 1A/1B [Rattus norvegicus]	260064045	1.0E-04	1.72778	Y
26S proteasome non-ATPase regulatory subunit 6 [Rattus norvegicus]	38454206	1	1.62778	N
myosin light chain 4 [Rattus norvegicus]	157823723	1.0E-04	1.57222	Y
serpin H1 precursor [Rattus norvegicus]	8393057	1	1.51111	N		148747541	145651820
PREDICTED: rCG53558-like [Rattus norvegicus]	293343845	1	1.48333	N
carbonic anhydrase 3 [Rattus norvegicus]	31377484	1	1.36833	N
myosin regulatory light chain 2, atrial isoform [Rattus norvegicus]	157821295	1.0E-04	1.36111	Y
natriuretic peptides A precursor [Rattus norvegicus]	6981278	1	1.30556	N		155369650	14192933
bone morphogenetic protein 10 precursor [Rattus norvegicus]	73532772	0.022	1.28889	N
Cluster of T-kininogen 1 precursor [Rattus norvegicus] (gi|80861401)	80861401	1.0E-04	1.27222	Y
SET and MYND domain-containing protein 1 [Rattus norvegicus]	157819445	1	1.08889	N
26S proteasome non-ATPase regulatory subunit 2 [Rattus norvegicus]	72255509	1	1.05556	N
T-kininogen 2 precursor [Rattus norvegicus]	57526868	0.0004	0.988889	Y
PREDICTED: hypothetical protein [Rattus norvegicus]	293348303	1.0E-04	0.955556	Y
kininogen-1 isoform 2 precursor [Rattus norvegicus]	156231040	1.0E-04	0.95	Y
PREDICTED: obscurin, cytoskeletal calmodulin and titin-interacting RhoGEF [Rattus norvegicus]	293351519	1	0.933333	N
14-3-3 protein theta [Rattus norvegicus]	6981712	1	0.905556	N		11560133	57527204
serine protease inhibitor A3N [Rattus norvegicus]	13928716	1.0E-04	0.894444	Y
transgelin [Rattus norvegicus]	13928744	1.0E-04	0.894444	Y
complement component C9 precursor [Rattus norvegicus]	16924006	1	0.883333	N
lysine--tRNA ligase [Rattus norvegicus]	55741637	1	0.877222	N
haptoglobin precursor [Rattus norvegicus]	60097941	1.0E-04	0.833333	Y
heat shock protein beta-1 [Rattus norvegicus]	94400790	1.0E-04	0.805556	Y
hemopexin precursor [Rattus norvegicus]	16758014	1.0E-04	0.8	Y
ubiquinone biosynthesis monooxygenase COQ6 precursor [Rattus norvegicus]	58865534	1	0.716667	N
fibrinogen alpha chain isoform 1 precursor [Rattus norvegicus]	56797757	1.0E-04	0.711111	Y
carboxylesterase 1D precursor [Rattus norvegicus]	140969642	0.13	0.711111	N
vimentin [Rattus norvegicus]	14389299	1.0E-04	0.688889	Y
PREDICTED: Igk protein-like isoform 1 [Rattus norvegicus]	293346859	0.78	0.677778	N
clusterin precursor [Rattus norvegicus]	46048420	0.26	0.677778	N
keratin, type II cytoskeletal 1 [Rattus norvegicus]	120474989	0.077	0.65	N
filamin-A [Rattus norvegicus]	197386807	1.0E-04	0.644444	Y
Cluster of keratin, type I cytoskeletal 10 [Rattus norvegicus] (gi|57012436)	57012436	0.21	0.644444	N
keratin, type I cytoskeletal 10 [Rattus norvegicus]	57012436	0.21	0.644444	N
Cluster of keratin, type II cytoskeletal 5 [Rattus norvegicus] (gi|50233797)	50233797	0.00051	0.638889	N
PREDICTED: keratin, type II cytoskeletal 6A-like [Rattus norvegicus]	293348969	0.00051	0.638889	N
[3-methyl-2-oxobutanoate dehydrogenase [lipoamide]] kinase, mitochondrial precursor [Rattus norvegicus]	158517950	1	0.623889	N
membrane primary amine oxidase [Rattus norvegicus]	71896590	1.0E-04	0.622222	Y
endoplasmin precursor [Rattus norvegicus]	210032365	1.0E-04	0.605556	Y
calreticulin precursor [Rattus norvegicus]	11693172	1.0E-04	0.6	Y		46485440
ceruloplasmin precursor [Rattus norvegicus]	6978695	1.0E-04	0.6	Y		6978695	61556993
four and a half LIM domains protein 1 isoform 1 [Rattus norvegicus]	76781465	1.0E-04	0.588889	Y
T-kininogen 1 precursor [Rattus norvegicus]	80861401	1.0E-04	0.588889	Y
elongation factor 1-alpha 1 [Rattus norvegicus]	28460696	1.0E-04	0.588889	Y
guanine deaminase [Rattus norvegicus]	148747414	1.0E-04	0.544444	Y
heat shock protein HSP 90-alpha [Rattus norvegicus]	28467005	1.0E-04	0.538889	Y
heat shock protein beta-7 [Rattus norvegicus]	158749561	1.0E-04	0.538889	Y
fibrinogen beta chain precursor [Rattus norvegicus]	158186678	1.0E-04	0.533333	Y
destrin [Rattus norvegicus]	75991707	1.0E-04	0.5	Y
transgelin-2 [Rattus norvegicus]	61557028	1.0E-04	0.494444	Y
myosin light polypeptide 6 [Rattus norvegicus]	155369650	1.0E-04	0.488889	Y
inter-alpha-inhibitor H4 heavy chain precursor [Rattus norvegicus]	126722991	1.0E-04	0.488889	Y
fatty acid-binding protein, epidermal [Rattus norvegicus]	22024394	1.0E-04	0.483333	Y
dihydropyrimidinase-related protein 3 [Rattus norvegicus]	25742568	1	0.483333	N
protein disulfide-isomerase A3 precursor [Rattus norvegicus]	8393322	1.0E-04	0.466667	Y		8392878	59709473
nuclease-sensitive element-binding protein 1 [Rattus norvegicus]	92373398	0.0086	0.466667	Y
60S ribosomal protein L6 [Rattus norvegicus]	162287391	1.0E-04	0.461111	Y
PREDICTED: erythrocyte membrane protein band 4.1-like 2 isoform 3 [Rattus norvegicus]	293355409	1	0.444444	N
inter-alpha-trypsin inhibitor heavy chain H1 precursor [Rattus norvegicus]	313151177	1.0E-04	0.444444	Y
dihydropyrimidinase-related protein 2 [Rattus norvegicus]	157786744	1	0.444444	N
Cluster of histone H1.4 [Rattus norvegicus] (gi|18959218)	18959218	0.0039	0.433333	Y
histone H1.4 [Rattus norvegicus]	18959218	0.0039	0.433333	Y
protein disulfide-isomerase precursor [Rattus norvegicus]	6981324	1.0E-04	0.427778	Y		158186678	14192933
78 kDa glucose-regulated protein precursor [Rattus norvegicus]	25742763	1.0E-04	0.422222	Y
vitamin D-binding protein precursor [Rattus norvegicus]	6978879	0.0075	0.416667	Y		76781465	158186722
Cluster of histone H2A.Z [Rattus norvegicus] (gi|12083611)	12083611	1	0.416667	N
Cluster of peptidyl-prolyl cis-trans isomerase A [Rattus norvegicus] (gi|8394009)	8394009	1.0E-04	0.405556	Y		16923986
peptidyl-prolyl cis-trans isomerase A [Rattus norvegicus]	8394009	1.0E-04	0.405556	Y		25282419
heterogeneous nuclear ribonucleoprotein U [Rattus norvegicus]	148747541	0.0061	0.4	Y
mimecan precursor [Rattus norvegicus]	157824206	1	0.4	N
tubulin alpha-1A chain [Rattus norvegicus]	11560133	1.0E-04	0.394444	Y		11968118
tubulin beta-2B chain [Rattus norvegicus]	110347600	0.78	0.394444	N
annexin A2 [Rattus norvegicus]	9845234	1.0E-04	0.394444	Y		130502086
annexin A1 [Rattus norvegicus]	6978501	1.0E-04	0.394444	Y		80861401	6978661
PREDICTED: histone cluster 1, H2ae-like [Rattus norvegicus]	293342765	1.0E-04	0.388889	Y
filamin-C [Rattus norvegicus]	300797978	1.0E-04	0.388889	Y
inter-alpha-trypsin inhibitor heavy chain H3 precursor [Rattus norvegicus]	8393899	1.0E-04	0.388889	Y		16758182
calpain-2 catalytic subunit precursor [Rattus norvegicus]	8393038	1	0.383333	N		140971918	139948224
fibrinogen gamma chain precursor [Rattus norvegicus]	61098186	1	0.377778	N
prothrombin precursor [Rattus norvegicus]	161333847	1	0.377778	N
gelsolin precursor [Rattus norvegicus]	51854227	1	0.377778	N
40S ribosomal protein S23 [Rattus norvegicus]	17530965	0.011	0.372222	N
transketolase [Rattus norvegicus]	12018252	1	0.372222	N
40S ribosomal protein S4, X isoform [Rattus norvegicus]	56090273	0.00025	0.372222	Y
Cluster of ADP-ribosylation factor 1 [Rattus norvegicus] (gi|11968098)	11968098	0.053	0.372222	N		16758094
ADP-ribosylation factor 1 [Rattus norvegicus]	11968098	0.053	0.372222	N		148747393
6-phosphofructokinase type C [Rattus norvegicus]	57977273	1	0.366667	N
serum albumin precursor [Rattus norvegicus]	158138568	1.0E-04	0.366667	Y
Cluster of polypyrimidine tract-binding protein 1 isoform b [Rattus norvegicus] (gi|13487910|ref|NP_071961.1|)	13487910	1	0.366667	N
polypyrimidine tract-binding protein 1 isoform b [Rattus norvegicus]	13487910	1	0.366667	N
protein disulfide-isomerase A6 precursor [Rattus norvegicus]	52345385	1.0E-04	0.361111	Y
heterogeneous nuclear ribonucleoprotein A/B [Rattus norvegicus]	140971918	1.0E-04	0.361111	Y
ras-related C3 botulinum toxin substrate 1 precursor [Rattus norvegicus]	54607147	0.076	0.355556	N
Cluster of eukaryotic peptide chain release factor GTP-binding subunit ERF3A [Rattus norvegicus] (gi|51571949)	51571949	1	0.35	N
eukaryotic peptide chain release factor GTP-binding subunit ERF3A [Rattus norvegicus]	51571949	1	0.35	N
serotransferrin precursor [Rattus norvegicus]	61556986	1.0E-04	0.35	Y
striated muscle-specific serine/threonine-protein kinase isoform 1 [Rattus norvegicus]	157818307	1	0.344444	N
complement C3 precursor [Rattus norvegicus]	158138561	1.0E-04	0.344444	Y
nucleobindin-1 precursor [Rattus norvegicus]	16758210	0.033	0.338889	N
alpha-actinin-4 [Rattus norvegicus]	77539778	0.49	0.333333	N
lanC-like protein 1 [Rattus norvegicus]	39930499	1	0.333333	N
PREDICTED: 40S ribosomal protein S13-like [Rattus norvegicus]	109476367	0.0015	0.333333	Y
apolipoprotein A-I preproprotein [Rattus norvegicus]	6978515	1.0E-04	0.333333	Y		13928716	6981146
talin-1 [Rattus norvegicus]	189181726	0.00026	0.327778	Y
heterogeneous nuclear ribonucleoprotein D0 isoform a [Rattus norvegicus]	127138710	1.0E-04	0.322222	Y
adenylyl cyclase-associated protein 1 [Rattus norvegicus]	59709467	1	0.322222	N
purine nucleoside phosphorylase [Rattus norvegicus]	157822819	0.056	0.322222	N
antithrombin-III precursor [Rattus norvegicus]	58865630	1.0E-04	0.322222	Y
T-complex protein 1 subunit beta [Rattus norvegicus]	54400730	0.058	0.316667	N
NLR family member X1 precursor [Rattus norvegicus]	68163453	1	0.316667	N
phosphoglycerate mutase 1 [Rattus norvegicus]	16757984	1.0E-04	0.311111	Y
leukotriene A-4 hydrolase [Rattus norvegicus]	71795621	0.0052	0.305556	Y
alpha-1-macroglobulin precursor [Rattus norvegicus]	307746876	1.0E-04	0.305556	Y
thioredoxin [Rattus norvegicus]	16758644	1.0E-04	0.305556	Y
Cluster of ras-related protein Rab-2A [Rattus norvegicus] (gi|13929006)	13929006	0.25	0.3	N
ras-related protein Rab-2A [Rattus norvegicus]	13929006	0.25	0.3	N
60S ribosomal protein L13a [Rattus norvegicus]	77404207	0.78	0.294444	N
Cluster of carboxylesterase 1C precursor [Rattus norvegicus] (gi|57529187)	57529187	1	0.294444	N
carboxylesterase 1C precursor [Rattus norvegicus]	57529187	1	0.294444	N
heat shock protein HSP 90-beta [Rattus norvegicus]	148747365	1.0E-04	0.294444	Y
Cluster of peptidyl-prolyl cis-trans isomerase D [Rattus norvegicus] (gi|51948528)	51948528	1	0.294444	N
peptidyl-prolyl cis-trans isomerase D [Rattus norvegicus]	51948528	1	0.294444	N
heat shock protein beta-3 [Rattus norvegicus]	13929052	0.091	0.288889	N
stress-induced-phosphoprotein 1 [Rattus norvegicus]	20302113	0.083	0.288889	N
transaldolase [Rattus norvegicus]	42476292	0.0012	0.288889	Y
heterogeneous nuclear ribonucleoproteins A2/B1 [Rattus norvegicus]	157265559	1.0E-04	0.288889	Y
transforming protein RhoA precursor [Rattus norvegicus]	16923986	0.00013	0.288889	Y
Cluster of complement factor H precursor [Rattus norvegicus] (gi|77861917)	77861917	1	0.288889	N
complement factor H precursor [Rattus norvegicus]	77861917	1	0.288889	N
adenosylhomocysteinase [Rattus norvegicus]	8392878	0.008	0.288889	Y		25742763	62945278
C-reactive protein precursor [Rattus norvegicus]	8393197	0.005	0.283333	Y		313151177	17105336
polyubiquitin-C precursor [Rattus norvegicus]	8394502	1.0E-04	0.283333	Y		9845261
alpha-actinin-1 [Rattus norvegicus]	13591902	1	0.282778	N
PREDICTED: LOW QUALITY PROTEIN: protein KIAA0664 [Rattus norvegicus]	293340239	1	0.277778	N
actin-related protein 2/3 complex subunit 2 [Rattus norvegicus]	157817229	0.016	0.277778	N
Cluster of polyubiquitin-C precursor [Rattus norvegicus] (gi|8394502)	8394502	1	0.277778	N		11560133
Cluster of GTP-binding nuclear protein Ran [Rattus norvegicus] (gi|16758182)	16758182	0.01	0.277778	Y
GTP-binding nuclear protein Ran [Rattus norvegicus]	16758182	0.01	0.277778	Y
peptidyl-prolyl cis-trans isomerase B precursor [Rattus norvegicus]	11968126	0.14	0.272222	N
calnexin precursor [Rattus norvegicus]	25282419	0.0034	0.272222	Y
vinculin [Rattus norvegicus]	157822133	1.0E-04	0.272222	Y
spectrin alpha chain, non-erythrocytic 1 [Rattus norvegicus]	31543764	1.0E-04	0.272222	Y
Cluster of PREDICTED: poly(rC) binding protein 1-like [Rattus norvegicus] (gi|293358795|ref|XP_575592.2|)	293358795	1	0.266667	N
PREDICTED: poly(rC) binding protein 1-like [Rattus norvegicus]	293358795	1	0.266667	N
astrocytic phosphoprotein PEA-15 [Rattus norvegicus]	61557370	1	0.261111	N
heterogeneous nuclear ribonucleoprotein F [Rattus norvegicus]	82546819	0.65	0.261111	N
Cluster of heat shock cognate 71 kDa protein [Rattus norvegicus] (gi|13242237)	13242237	1.0E-04	0.261111	Y
serine/threonine-protein phosphatase 5 [Rattus norvegicus]	13929024	1	0.255556	N
rab GDP dissociation inhibitor alpha [Rattus norvegicus]	71534276	1	0.255556	N
ecto-ADP-ribosyltransferase 3 precursor [Rattus norvegicus]	58865636	1	0.255556	N
collagen, type VI, alpha 2 precursor [Rattus norvegicus]	281427229	1	0.255556	N
L-xylulose reductase [Rattus norvegicus]	19705501	1	0.255556	N
angiotensinogen precursor [Rattus norvegicus]	19705570	1	0.255556	N
spectrin beta chain, brain 1 [Rattus norvegicus]	61557085	0.02	0.25	N
clathrin heavy chain 1 [Rattus norvegicus]	9506497	1.0E-04	0.25	Y		42476144
sarcoplasmic reticulum histidine-rich calcium-binding protein precursor [Rattus norvegicus]	31077132	0.025	0.25	N
Cluster of PREDICTED: ribosomal protein L10-like [Rattus norvegicus] (gi|109479462|ref|XP_001080201.1|)	109479462	0.7	0.25	N
PREDICTED: ribosomal protein L10-like [Rattus norvegicus]	109479462	0.7	0.25	N
Cluster of PREDICTED: 40S ribosomal protein S25-like [Rattus norvegicus] (gi|293346237)	293346237	0.78	0.25	N
PREDICTED: 40S ribosomal protein S25-like [Rattus norvegicus]	293346237	0.78	0.25	N
actin-related protein 10 [Rattus norvegicus]	57527131	1	0.25	N
Cluster of caveolin-1 alpha isoform [Rattus norvegicus] (gi|189083698)	189083698	1.0E-04	0.244444	Y
caveolin-1 alpha isoform [Rattus norvegicus]	189083698	1.0E-04	0.244444	Y
cytochrome b5 [Rattus norvegicus]	11560046	1	0.244444	N		8394328
maternal embryonic message 3 [Rattus norvegicus]	205360969	0.11	0.244444	N
heat shock 70 kDa protein 4 [Rattus norvegicus]	24025637	0.51	0.244444	N
tubulin beta-5 chain [Rattus norvegicus]	27465535	1	0.238889	N
retinal dehydrogenase 1 [Rattus norvegicus]	14192935	1	0.238889	N
junction plakoglobin [Rattus norvegicus]	41529837	1	0.238889	N
sodium/potassium-transporting ATPase subunit beta-1 [Rattus norvegicus]	148747253	1	0.238889	N
Cluster of tubulin alpha-1A chain [Rattus norvegicus] (gi|11560133)	11560133	0.01	0.238889	Y		13242237
annexin A4 [Rattus norvegicus]	55742832	0.031	0.233333	N
Cluster of complement component 4, gene 2 precursor [Rattus norvegicus] (gi|50657362)	50657362	1	0.233333	N
PREDICTED: 60S ribosomal protein L5-like [Rattus norvegicus]	62655567	0.00049	0.233333	Y
complement C4 precursor [Rattus norvegicus]	158186621	1	0.233333	N
rab GDP dissociation inhibitor beta [Rattus norvegicus]	40254781	1.0E-04	0.227778	Y
eukaryotic initiation factor 4A-I [Rattus norvegicus]	40786436	0.054	0.227778	N
histone H2A.Z [Rattus norvegicus]	12083611	1	0.227778	N
bis(5'-nucleosyl)-tetraphosphatase [asymmetrical] [Rattus norvegicus]	46485421	1	0.227778	N
fermitin family homolog 2 [Rattus norvegicus]	58865400	1	0.227778	N
14-3-3 protein zeta/delta [Rattus norvegicus]	62990183	0.00034	0.227778	Y
Cluster of PREDICTED: importin 5 [Rattus norvegicus] (gi|293354006|ref|XP_224534.5|)	293354006	0.42	0.227778	N
PREDICTED: importin 5 [Rattus norvegicus]	293354006	0.42	0.227778	N
fructose-bisphosphate aldolase B [Rattus norvegicus]	158081751	1	0.222222	N
complement factor B precursor [Rattus norvegicus]	218156285	0.78	0.222222	N
annexin A5 [Rattus norvegicus]	6978505	1.0E-04	0.222222	Y		293348303	6981112
14-3-3 protein beta/alpha [Rattus norvegicus]	9507243	0.14	0.222222	N		62655567
prelamin-A/C isoform C2 [Rattus norvegicus]	50355947	1	0.222222	N
T-complex protein 1 subunit epsilon [Rattus norvegicus]	51890219	1	0.222222	N
junctophilin-2 [Rattus norvegicus]	83816931	1	0.222222	N
decorin precursor [Rattus norvegicus]	54020664	0.23	0.222222	N
galectin-1 [Rattus norvegicus]	9845261	1.0E-04	0.222222	Y		157786694
proteasome subunit beta type-2 [Rattus norvegicus]	8394079	1	0.216667	N		127138710
glutathione S-transferase alpha-5 [Rattus norvegicus]	229092283	1	0.216667	N
Cluster of PREDICTED: regulator of G-protein signaling like 1-like [Rattus norvegicus] (gi|293341383|ref|XP_001071599.2|)	293341383	1	0.216667	N
PREDICTED: regulator of G-protein signaling like 1-like [Rattus norvegicus]	293341383	1	0.216667	N
Cluster of eukaryotic initiation factor 4A-II [Rattus norvegicus] (gi|56605748)	56605748	0.00074	0.216667	Y
heat shock protein beta-2 [Rattus norvegicus]	18426864	1.0E-04	0.216667	Y
ubiquitin thioesterase OTUB1 [Rattus norvegicus]	157821731	1.0E-04	0.216667	Y
profilin-1 [Rattus norvegicus]	42476144	1.0E-04	0.211111	Y
apolipoprotein E precursor [Rattus norvegicus]	162287337	1	0.211111	N
6-phosphofructokinase, liver type [Rattus norvegicus]	6981352	0.78	0.211111	N		158749561	18426866
cellular nucleic acid-binding protein [Rattus norvegicus]	12018264	1	0.211111	N
prostaglandin reductase 1 [Rattus norvegicus]	20302022	0.0076	0.211111	N
nucleosome assembly protein 1-like 4 [Rattus norvegicus]	58865912	0.49	0.211111	N
Cluster of serpin B6 [Rattus norvegicus] (gi|40018548)	40018548	0.78	0.211111	N
serpin B6 [Rattus norvegicus]	40018548	0.78	0.211111	N
protein unc-45 homolog B [Rattus norvegicus]	157820137	1	0.205556	N
PREDICTED: 40S ribosomal protein S3a-like [Rattus norvegicus]	293340905	0.78	0.205556	N
xanthine dehydrogenase/oxidase [Rattus norvegicus]	8394544	1	0.205556	N		13928824
Cluster of fibrillin-1 precursor [Rattus norvegicus] (gi|13929178)	13929178	0.22	0.205556	N
fibrillin-1 precursor [Rattus norvegicus]	13929178	0.22	0.205556	N
histidine-rich glycoprotein precursor [Rattus norvegicus]	19173806	1	0.205556	N
heterogeneous nuclear ribonucleoprotein K [Rattus norvegicus]	16923998	1.0E-04	0.205556	Y
NADH dehydrogenase [ubiquinone] 1 beta subcomplex subunit 7 [Rattus norvegicus]	157823197	0.0041	0.205556	Y
trifunctional purine biosynthetic protein adenosine-3 [Rattus norvegicus]	197927388	1	0.2	N
chloride intracellular channel protein 4 [Rattus norvegicus]	13929166	1	0.2	N
ras-related protein Rap-1A precursor [Rattus norvegicus]	54114993	1	0.2	N
polymerase I and transcript release factor [Rattus norvegicus]	157786694	1.0E-04	0.2	Y
WD repeat-containing protein 1 [Rattus norvegicus]	62078997	0.0004	0.194444	Y
annexin A6 [Rattus norvegicus]	130502086	1.0E-04	0.194444	Y
serum deprivation-response protein [Rattus norvegicus]	56090257	1.0E-04	0.194444	Y
PREDICTED: cardiomyopathy associated 5 [Rattus norvegicus]	293345113	1	0.194444	N
T-complex protein 1 subunit gamma [Rattus norvegicus]	40018616	0.78	0.194444	N
Cluster of alpha-1-inhibitor 3 precursor [Rattus norvegicus] (gi|83816939|ref|NP_001033064.1|)	83816939	0.5	0.194444	N
cytoglobin [Rattus norvegicus]	18543351	0.029	0.188889	N
alpha-2-antiplasmin precursor [Rattus norvegicus]	58865362	1	0.188889	N
leucine-rich repeat-containing protein 59 [Rattus norvegicus]	56605670	0.055	0.188889	N
40S ribosomal protein SA [Rattus norvegicus]	8393693	1	0.188889	N		8394502	292494885
heparin cofactor 2 precursor [Rattus norvegicus]	13242285	1	0.188889	N
eukaryotic translation initiation factor 5A-1 [Rattus norvegicus]	76096304	1	0.188889	N
T-complex protein 1 subunit eta [Rattus norvegicus]	157819651	0.49	0.188889	N
N(G),N(G)-dimethylarginine dimethylaminohydrolase 2 [Rattus norvegicus]	260099650	1	0.188889	N
phosphoglucomutase-like protein 5 [Rattus norvegicus]	300794610	1	0.188889	N
Cluster of transcription elongation factor B polypeptide 1 [Rattus norvegicus] (gi|12018254)	12018254	0.74	0.188889	N
transcription elongation factor B polypeptide 1 [Rattus norvegicus]	12018254	0.74	0.188889	N
Cluster of histidine-rich glycoprotein precursor [Rattus norvegicus] (gi|19173806)	19173806	1	0.188889	N
sorting and assembly machinery component 50 homolog [Rattus norvegicus]	51948454	1	0.188889	N
kinesin-1 heavy chain [Rattus norvegicus]	83776543	1	0.183333	N
catalase [Rattus norvegicus]	6978607	1.0E-04	0.183333	Y		14389299	20302069
myosin-9 [Rattus norvegicus]	6981236	0.78	0.183333	N		92373398	6981666
glutathione S-transferase P [Rattus norvegicus]	25453420	0.12	0.183333	N
ubiquitin-like modifier-activating enzyme 1 [Rattus norvegicus]	62078893	1.0E-04	0.183333	Y
PREDICTED: collagen alpha-1(VI) chain [Rattus norvegicus]	293344916	1	0.183333	N
ribosyldihydronicotinamide dehydrogenase [quinone] [Rattus norvegicus]	51948400	1	0.183333	N
ras-related protein Rab-5B [Rattus norvegicus]	121583768	1	0.177778	N
Cluster of PREDICTED: dipeptidyl peptidase 3-like [Rattus norvegicus] (gi|109486899)	109486899	1	0.177778	N
PREDICTED: dipeptidyl peptidase 3-like [Rattus norvegicus]	109486899	1	0.177778	N
serine/threonine-protein phosphatase 2A activator [Rattus norvegicus]	157819489	0.78	0.177778	N
alcohol dehydrogenase [NADP(+)] [Rattus norvegicus]	13591894	0.026	0.177778	N
gamma-enolase [Rattus norvegicus]	26023949	1	0.173333	N
cell division control protein 42 homolog precursor [Rattus norvegicus]	61889112	1	0.172222	N
integrin-linked protein kinase [Rattus norvegicus]	19173772	0.0097	0.172222	Y
Cluster of T-complex protein 1 subunit zeta [Rattus norvegicus] (gi|76253725)	76253725	1	0.172222	N
T-complex protein 1 subunit zeta [Rattus norvegicus]	76253725	1	0.172222	N
murinoglobulin-1 precursor [Rattus norvegicus]	12831225	1	0.172222	N
ubiquitin-conjugating enzyme E2 N [Rattus norvegicus]	16758810	1	0.172222	N
eukaryotic translation initiation factor 4B [Rattus norvegicus]	56605726	1	0.172222	N
glyoxalase domain-containing protein 4 [Rattus norvegicus]	62079189	1	0.166667	N
transmembrane emp24 domain-containing protein 2 precursor [Rattus norvegicus]	13929014	0.52	0.166667	N
Cluster of moesin [Rattus norvegicus] (gi|13540689)	13540689	1	0.166667	N
Cluster of 14-3-3 protein epsilon [Rattus norvegicus] (gi|13928824)	13928824	1	0.166667	N
Cluster of spliceosome RNA helicase Ddx39b [Rattus norvegicus] (gi|51592092)	51592092	0.73	0.166667	N
spliceosome RNA helicase Ddx39b [Rattus norvegicus]	51592092	0.73	0.166667	N
Cluster of protein argonaute-2 [Rattus norvegicus] (gi|11024680)	11024680	1	0.166667	N		189083698
protein argonaute-2 [Rattus norvegicus]	11024680	1	0.166667	N		189083698
sodium/potassium-transporting ATPase subunit alpha-1 precursor [Rattus norvegicus]	6978543	0.0013	0.166667	Y		13928744	8394331
Cluster of sodium/potassium-transporting ATPase subunit alpha-1 precursor [Rattus norvegicus] (gi|6978543)	6978543	0.00053	0.166667	Y		156231040	13162363
PREDICTED: ubiquitin B-like [Rattus norvegicus]	109497721	1	0.166667	N
26S protease regulatory subunit 4 [Rattus norvegicus]	16923972	1	0.161111	N
acyl-coenzyme A thioesterase 9, mitochondrial [Rattus norvegicus]	62078649	1	0.161111	N
alpha-1-syntrophin [Rattus norvegicus]	201023317	1	0.161111	N
SON DNA-binding protein isoform 2 [Rattus norvegicus]	281332170	1	0.161111	N
aminopeptidase B [Rattus norvegicus]	13592047	1	0.161111	N
UMP-CMP kinase [Rattus norvegicus]	71043752	1	0.161111	N
ADP/ATP translocase 2 [Rattus norvegicus]	32189350	1	0.155556	N
voltage-dependent anion-selective channel protein 3 [Rattus norvegicus]	13786204	0.016	0.155556	N
14-3-3 protein epsilon [Rattus norvegicus]	13928824	0.0026	0.155556	Y
importin-7 [Rattus norvegicus]	157820315	1	0.155556	N
EH domain-containing protein 2 [Rattus norvegicus]	67846074	1	0.155556	N
PREDICTED: rCG43947-like [Rattus norvegicus]	293342695	1	0.155556	N
60S acidic ribosomal protein P0 [Rattus norvegicus]	11693176	1	0.155556	N		157821581
rho GDP-dissociation inhibitor 1 [Rattus norvegicus]	55742827	1	0.155556	N
eukaryotic initiation factor 4A-II [Rattus norvegicus]	56605748	1	0.155556	N
Cluster of acyl carrier protein, mitochondrial [Rattus norvegicus] (gi|157820787)	157820787	0.0056	0.155556	N
acyl carrier protein, mitochondrial [Rattus norvegicus]	157820787	0.0056	0.155556	N
PREDICTED: nidogen-1 [Rattus norvegicus]	109505096	1	0.155556	N
microsomal glutathione S-transferase 3 [Rattus norvegicus]	300797728	1	0.151667	N
moesin [Rattus norvegicus]	13540689	1	0.15	N
peroxisomal acyl-coenzyme A oxidase 1 [Rattus norvegicus]	8394149	1	0.15	N		189181726
mitogen-activated protein kinase 1 [Rattus norvegicus]	16758698	1	0.15	N
puromycin-sensitive aminopeptidase precursor [Rattus norvegicus]	158749540	0.78	0.15	N
cytoplasmic aconitate hydratase [Rattus norvegicus]	8394162	1	0.15	N		307746876
calpastatin isoform a [Rattus norvegicus]	76159282	1	0.15	N
fascin [Rattus norvegicus]	201066380	0.78	0.15	N
succinate dehydrogenase complex, subunit C [Rattus norvegicus]	53850596	1	0.15	N
muscle-related coiled-coil protein [Rattus norvegicus]	157817562	1	0.15	N
neuroblast differentiation-associated protein AHNAK [Rattus norvegicus]	300794574	1.0E-04	0.15	Y
afamin precursor [Rattus norvegicus]	27229290	1	0.15	N
proteasome subunit alpha type-2 [Rattus norvegicus]	8394063	1	0.144444	N		71795621
pyruvate carboxylase, mitochondrial precursor [Rattus norvegicus]	31543464	1	0.144444	N
gamma-sarcoglycan [Rattus norvegicus]	55741776	1	0.144444	N
cytoplasmic dynein 1 heavy chain 1 [Rattus norvegicus]	148491097	1	0.144444	N
prolyl endopeptidase [Rattus norvegicus]	13786144	1	0.144444	N
ezrin [Rattus norvegicus]	52138521	1	0.144444	N
histidine triad nucleotide-binding protein 1 [Rattus norvegicus]	157819527	1	0.144444	N
cAMP-dependent protein kinase inhibitor alpha [Rattus norvegicus]	16758610	1	0.138889	N
PREDICTED: 60S acidic ribosomal protein P2-like [Rattus norvegicus]	62661785	0.24	0.138889	N
T-complex protein 1 subunit theta [Rattus norvegicus]	347800699	1	0.138889	N
alpha-1-inhibitor 3 precursor [Rattus norvegicus]	83816939	1	0.138889	N
26S proteasome non-ATPase regulatory subunit 11 [Rattus norvegicus]	157820107	1	0.138889	N
BAG family molecular chaperone regulator 3 [Rattus norvegicus]	58865450	1	0.138889	N
galectin-related protein [Rattus norvegicus]	197927125	1	0.138889	N
mitochondrial carnitine/acylcarnitine carrier protein [Rattus norvegicus]	52138624	1	0.138889	N
26S proteasome non-ATPase regulatory subunit 5 [Rattus norvegicus]	348041394	1	0.138889	N
glycogen [starch] synthase, muscle [Rattus norvegicus]	157823922	1	0.135556	N
26S protease regulatory subunit 8 [Rattus norvegicus]	13592141	1	0.133333	N
myosin light chain kinase 3 [Rattus norvegicus]	160961485	0.78	0.133333	N
Cluster of tripartite motif-containing protein 55 [Rattus norvegicus] (gi|58866012)	58866012	1	0.133333	N
tripartite motif-containing protein 54 [Rattus norvegicus]	61557310	1	0.133333	N
Cluster of PREDICTED: titin [Rattus norvegicus] (gi|293346079|ref|XP_001065955.2|-DECOY)	293346079	1	0.133333	N
PREDICTED: titin [Rattus norvegicus]	293346079	1	0.133333	N
PREDICTED: pyruvate kinase isozymes M1/M2-like isoform 1 [Rattus norvegicus]	293350511	1	0.133333	N
cysteine and glycine-rich protein 3 [Rattus norvegicus]	16924004	1	0.133333	N
Cluster of PREDICTED: 40S ribosomal protein S10-like [Rattus norvegicus] (gi|293351416)	293351416	1	0.133333	N
PREDICTED: 40S ribosomal protein S10-like [Rattus norvegicus]	293351416	1	0.133333	N
tubulin polymerization-promoting protein family member 3 [Rattus norvegicus]	57526937	1	0.128333	N
alpha-2-HS-glycoprotein precursor [Rattus norvegicus]	6978477	1	0.127778	N		260064045	16758094
superoxide dismutase [Cu-Zn] [Rattus norvegicus]	8394328	1.0E-04	0.127778	Y		6978505
calmodulin [Rattus norvegicus]	14010863	1	0.127778	N
adenosine kinase [Rattus norvegicus]	52345435	0.78	0.127778	N
Cluster of catenin alpha-1 [Rattus norvegicus] (gi|55742755)	55742755	1	0.127778	N
catenin alpha-1 [Rattus norvegicus]	55742755	1	0.127778	N
programmed cell death 6-interacting protein [Rattus norvegicus]	210032180	1	0.127778	N
ribonuclease inhibitor isoform b [Rattus norvegicus]	323363004	1	0.122778	N
5'-AMP-activated protein kinase subunit gamma-1 [Rattus norvegicus]	6981392	1	0.122222	N		6978501	40786469
heat shock cognate 71 kDa protein [Rattus norvegicus]	13242237	1.0E-04	0.122222	Y
inositol monophosphatase 1 [Rattus norvegicus]	14091736	1	0.122222	N
serine--tRNA ligase, cytoplasmic [Rattus norvegicus]	56090265	1	0.122222	N
PREDICTED: solute carrier family 25 (mitochondrial carrier; adenine nucleotide translocator), member 31 [Rattus norvegicus]	109464795	1	0.122222	N
Cluster of cAMP-dependent protein kinase type I-alpha regulatory subunit [Rattus norvegicus] (gi|6981396)	6981396	0.78	0.122222	N		6978879	42476181
cAMP-dependent protein kinase type I-alpha regulatory subunit [Rattus norvegicus]	6981396	0.78	0.122222	N		6981324	48675862
ras-related protein Rab-5C [Rattus norvegicus]	347800697	1	0.122222	N
cytochrome c oxidase subunit I (mitochondrion) [Rattus norvegicus]	110189665	1	0.12	N
desmin [Rattus norvegicus]	11968118	1.0E-04	0.116667	Y
T-complex protein 1 subunit alpha [Rattus norvegicus]	6981642	1	0.116667	N		8393899	48675862
cAMP-dependent protein kinase catalytic subunit alpha [Rattus norvegicus]	155369271	0.057	0.116667	N
Cluster of tubulin beta-4B chain [Rattus norvegicus] (gi|40018568)	40018568	1	0.116667	N
Cluster of elongation factor 1-alpha 2 [Rattus norvegicus] (gi|50054162)	50054162	1	0.116667	N
tubulin, beta 6 class V [Rattus norvegicus]	71043680	1	0.116667	N
alanyl-tRNA editing protein Aarsd1 [Rattus norvegicus]	77627733	1	0.116667	N
uncharacterized protein LOC315963 [Rattus norvegicus]	114145796	1	0.116667	N
lactoylglutathione lyase [Rattus norvegicus]	46485429	0.065	0.111111	N
aromatic-L-amino-acid decarboxylase isoform a [Rattus norvegicus]	6978759	1	0.111111	N		71896590	158138498
proteasome subunit beta type-1 precursor [Rattus norvegicus]	16758370	1	0.111111	N
large proline-rich protein BAG6 isoform 2 [Rattus norvegicus]	77020272	1	0.111111	N
phosphohistidine phosphatase 1 [Rattus norvegicus]	164663846	0.13	0.111111	N
1,4-alpha-glucan-branching enzyme [Rattus norvegicus]	281332160	1	0.111111	N
Cluster of tyrosine-protein phosphatase non-receptor type 11 isoform 1 [Rattus norvegicus] (gi|294862239)	294862239	1	0.111111	N
tyrosine-protein phosphatase non-receptor type 11 isoform 1 [Rattus norvegicus]	294862239	1	0.111111	N
ubiquitin carboxyl-terminal hydrolase 7 [Rattus norvegicus]	67078438	1	0.111111	N
polyadenylate-binding protein 4 [Rattus norvegicus]	198386356	1	0.111111	N
annexin A3 [Rattus norvegicus]	6978503	1	0.111111	N		57526868	6980972
PREDICTED: peroxiredoxin-1-like [Rattus norvegicus]	293345623	1.0E-04	0.111111	Y
cullin-associated NEDD8-dissociated protein 2 [Rattus norvegicus]	31077144	1	0.107222	N
Cluster of serine/threonine-protein phosphatase 2A catalytic subunit alpha isoform [Rattus norvegicus] (gi|8394018)	8394018	1	0.105556	N		31543764
serine/threonine-protein phosphatase 2A catalytic subunit alpha isoform [Rattus norvegicus]	8394018	1	0.105556	N		42476292
aspartate--tRNA ligase, cytoplasmic [Rattus norvegicus]	16758642	1	0.105556	N
laminin, gamma 1 precursor [Rattus norvegicus]	281371490	1	0.105556	N
proteasome subunit alpha type-4 [Rattus norvegicus]	8394069	1	0.105556	N		109476367
platelet-activating factor acetylhydrolase IB subunit beta [Rattus norvegicus]	11693154	1	0.105556	N		18266692
Cluster of pyridine nucleotide-disulfide oxidoreductase domain-containing protein 2 [Rattus norvegicus] (gi|51948490|ref|NP_001004261.1|-DECOY)	51948490	1	0.105556	N
pyridine nucleotide-disulfide oxidoreductase domain-containing protein 2 [Rattus norvegicus]	51948490	1	0.105556	N
plastin-2 [Rattus norvegicus]	58865656	1	0.105556	N
fetuin-B precursor [Rattus norvegicus]	17865327	1	0.105556	N
procollagen, type VI, alpha 3 precursor [Rattus norvegicus]	157817857	1	0.1	N
dual specificity phosphatase 3 [Rattus norvegicus]	290563168	1	0.1	N
nascent polypeptide-associated complex subunit alpha isoform 2 [Rattus norvegicus]	310703617	1	0.1	N
serine/threonine-protein phosphatase 2A 65 kDa regulatory subunit A alpha isoform [Rattus norvegicus]	55926139	1	0.1	N
abhydrolase domain-containing protein 14B [Rattus norvegicus]	56090461	1	0.1	N
secernin-2 [Rattus norvegicus]	58865854	1	0.1	N
G-protein-signaling modulator 1 isoform a [Rattus norvegicus]	224451084	1	0.1	N
26S proteasome non-ATPase regulatory subunit 13 [Rattus norvegicus]	157821581	1.0E-04	0.1	Y
elongation factor 2 [Rattus norvegicus]	8393296	0.00013	0.1	Y		6978515	17530977
cytochrome c oxidase subunit 7A2, mitochondrial precursor [Rattus norvegicus]	11968072	0.32	0.1	N		293345623
acyl-CoA dehydrogenase family member 9, mitochondrial [Rattus norvegicus]	197313734	0.78	0.1	N
carnitine O-palmitoyltransferase 1, muscle isoform [Rattus norvegicus]	6978703	0.05	0.0944444	N		11693172	117940031
peroxiredoxin-6 [Rattus norvegicus]	16758348	0.08	0.0944444	N
glucose-6-phosphate isomerase [Rattus norvegicus]	46485440	1.0E-04	0.0944444	Y
flavin reductase [Rattus norvegicus]	157819619	0.78	0.0944444	N
ADP/ATP translocase 1 [Rattus norvegicus]	32189355	1.0E-04	0.0944444	Y
Cluster of PREDICTED: LOW QUALITY PROTEIN: calcium-binding mitochondrial carrier protein Aralar1 [Rattus norvegicus] (gi|293346045)	293346045	1	0.0944444	N
PREDICTED: LOW QUALITY PROTEIN: calcium-binding mitochondrial carrier protein Aralar1 [Rattus norvegicus]	293346045	1	0.0944444	N
Cluster of PREDICTED: NADH dehydrogenase [ubiquinone] 1 beta subcomplex subunit 4-like [Rattus norvegicus] (gi|293349583)	293349583	1	0.0944444	N
PREDICTED: NADH dehydrogenase [ubiquinone] 1 beta subcomplex subunit 4-like [Rattus norvegicus]	293349583	1	0.0944444	N
PREDICTED: laminin, alpha 2 [Rattus norvegicus]	293355398	1	0.0944444	N
beta-1-syntrophin [Rattus norvegicus]	194474040	1	0.0944444	N
3-mercaptopyruvate sulfurtransferase [Rattus norvegicus]	20304123	1	0.0944444	N
Cluster of ADP/ATP translocase 1 [Rattus norvegicus] (gi|32189355)	32189355	1.0E-04	0.0944444	Y
mitochondrial 2-oxoglutarate/malate carrier protein [Rattus norvegicus]	11693170	1	0.0888889	N		32189355
pyruvate dehydrogenase kinase, isozyme 2 [Rattus norvegicus]	13540705	1	0.0888889	N
cytosol aminopeptidase [Rattus norvegicus]	58865398	1	0.0888889	N
integrin beta-1-binding protein 2 [Rattus norvegicus]	157818035	1	0.0888889	N
NAD(P)H-hydrate epimerase [Rattus norvegicus]	157823671	1	0.0888889	N
Cluster of sarcoplasmic/endoplasmic reticulum calcium ATPase 2 isoform b [Rattus norvegicus] (gi|158635975)	158635975	1.0E-04	0.0888889	Y
sarcoplasmic/endoplasmic reticulum calcium ATPase 2 isoform b [Rattus norvegicus]	158635975	1.0E-04	0.0888889	Y
MAP kinase-activated protein kinase 2 [Rattus norvegicus]	30017431	1	0.0888889	N
Cluster of platelet glycoprotein 4 [Rattus norvegicus] (gi|48675379)	48675379	1	0.0888889	N
platelet glycoprotein 4 [Rattus norvegicus]	48675379	1	0.0888889	N
bifunctional aminoacyl-tRNA synthetase [Rattus norvegicus]	66793366	1	0.0888889	N
protein-cysteine N-palmitoyltransferase HHAT-like protein [Rattus norvegicus]	157822045	1	0.0888889	N
dynamin-like 120 kDa protein, mitochondrial precursor [Rattus norvegicus]	148747459	1	0.0833333	N
biliverdin reductase A precursor [Rattus norvegicus]	16758714	1	0.0833333	N
protein NDRG2 [Rattus norvegicus]	19424278	1	0.0833333	N
Cluster of proteasome subunit alpha type-7 [Rattus norvegicus] (gi|56550075)	56550075	1	0.0833333	N
proteasome subunit alpha type-7 [Rattus norvegicus]	56550075	1	0.0833333	N
up-regulated during skeletal muscle growth protein 5 [Rattus norvegicus]	19424210	1	0.0833333	N
adenylate kinase isoenzyme 4, mitochondrial [Rattus norvegicus]	8392885	1	0.0777778	N		52345385	62945278
glutathione S-transferase alpha-4 [Rattus norvegicus]	157820217	0.17	0.0777778	N
aminoacylase-1A [Rattus norvegicus]	52851387	1	0.0777778	N
adenine phosphoribosyltransferase [Rattus norvegicus]	61556832	0.28	0.0777778	N
translationally-controlled tumor protein [Rattus norvegicus]	16758734	1	0.0777778	N
T-complex protein 1 subunit delta [Rattus norvegicus]	33414505	1	0.0777778	N
heat shock protein 75 kDa, mitochondrial precursor [Rattus norvegicus]	84781723	1	0.0777778	N
proteasome activator complex subunit 2 [Rattus norvegicus]	8394091	1	0.0777778	N		157822133
voltage-dependent anion-selective channel protein 2 [Rattus norvegicus]	13786202	1	0.0777778	N
26S protease regulatory subunit 6A [Rattus norvegicus]	13928808	1	0.0777778	N
myosin-6 [Rattus norvegicus]	186659510	0.78	0.0722222	N
selenium-binding protein 1 [Rattus norvegicus]	18266692	1.0E-04	0.0722222	Y
elongation factor 1-gamma [Rattus norvegicus]	51948418	1	0.0722222	N
NADH dehydrogenase subunit 4 (mitochondrion) [Rattus norvegicus]	110189672	1	0.0722222	N
glutathione peroxidase 1 [Rattus norvegicus]	145275165	1	0.0722222	N
presequence protease, mitochondrial [Rattus norvegicus]	157819139	1	0.0722222	N
mitochondrial carrier homolog 1 [Rattus norvegicus]	197313797	1	0.0722222	N
sulfite oxidase, mitochondrial precursor [Rattus norvegicus]	74024923	1	0.0722222	N
vacuolar protein sorting-associated protein 29 [Rattus norvegicus]	157786944	1	0.0722222	N
ubiquitin carboxyl-terminal hydrolase 5 [Rattus norvegicus]	157819971	1	0.0722222	N
glutaryl-CoA dehydrogenase, mitochondrial [Rattus norvegicus]	157820807	1	0.0722222	N
14-3-3 protein eta [Rattus norvegicus]	6981710	1	0.0722222	N		9845234	54020666
ras-related protein R-Ras2 [Rattus norvegicus]	61740635	1	0.0722222	N
NADH dehydrogenase [ubiquinone] 1 beta subcomplex subunit 5, mitochondrial [Rattus norvegicus]	157823387	1	0.0666667	N
PREDICTED: talin-2 [Rattus norvegicus]	293361202	1	0.0666667	N
catenin beta-1 [Rattus norvegicus]	46048609	1	0.0666667	N
transient receptor potential cation channel subfamily M member 8 [Rattus norvegicus]	52851375	1	0.0666667	N
alpha-sarcoglycan precursor [Rattus norvegicus]	157823585	1	0.0666667	N
3'(2'),5'-bisphosphate nucleotidase 1 [Rattus norvegicus]	25282455	1	0.0666667	N
cytochrome c oxidase subunit VIIa polypeptide 2 like [Rattus norvegicus]	157821821	1	0.0611111	N
PREDICTED: mCG147639-like [Rattus norvegicus]	293348301	1.0E-04	0.0611111	Y
NEDD8 precursor [Rattus norvegicus]	20302051	0.57	0.0611111	N
PREDICTED: DNA damage-binding protein 1 [Rattus norvegicus]	293344614	1	0.0611111	N
Cluster of cofilin-1 [Rattus norvegicus] (gi|8393101)	8393101	1	0.0611111	N		158138568	189181716
mitochondrial pyruvate carrier 1 [Rattus norvegicus]	19424244	1	0.0611111	N
tubulin alpha-4A chain [Rattus norvegicus]	55741524	1	0.0611111	N
26S proteasome non-ATPase regulatory subunit 7 [Rattus norvegicus]	157818107	1	0.0563889	N
long-chain-fatty-acid--CoA ligase 5 [Rattus norvegicus]	16758398	1	0.0555556	N
ATP synthase subunit beta, mitochondrial precursor [Rattus norvegicus]	54792127	0.00011	0.0555556	Y
myomesin-1 [Rattus norvegicus]	300797519	1	0.0555556	N
PDZ and LIM domain protein 5 [Rattus norvegicus]	16758028	1	0.0555556	N
cofilin-1 [Rattus norvegicus]	8393101	1	0.0555556	N		293342765	293344978
14-3-3 protein gamma [Rattus norvegicus]	9507245	1	0.0555556	N		62990183
cadherin-13 precursor [Rattus norvegicus]	20302073	1	0.0555556	N
COP9 signalosome complex subunit 2 [Rattus norvegicus]	23463271	1	0.0555556	N
target of Myb protein 1 [Rattus norvegicus]	56605806	1	0.0555556	N
protein-L-isoaspartate(D-aspartate) O-methyltransferase [Rattus norvegicus]	56961640	1	0.0555556	N
Cluster of hypoxanthine-guanine phosphoribosyltransferase [Rattus norvegicus] (gi|51092266)	51092266	0.083	0.0555556	N
hypoxanthine-guanine phosphoribosyltransferase [Rattus norvegicus]	51092266	0.083	0.0555556	N
aldose reductase-related protein 2 [Rattus norvegicus]	27465603	1	0.05	N
PREDICTED: glycine--tRNA ligase [Rattus norvegicus]	293346809	1	0.05	N
PREDICTED: ryanodine receptor 3 [Rattus norvegicus]	293346192	1	0.05	N
PREDICTED: epiplakin 1-like [Rattus norvegicus]	109482461	1	0.05	N
thimet oligopeptidase [Rattus norvegicus]	126723582	1	0.05	N
NADH dehydrogenase [ubiquinone] 1 alpha subcomplex subunit 5 [Rattus norvegicus]	6981260	1	0.05	N		148747414	13324704
tripeptidyl-peptidase 2 [Rattus norvegicus]	13592121	1	0.05	N
SH3 domain-binding glutamic acid-rich protein [Rattus norvegicus]	189085369	1	0.05	N
Cluster of PREDICTED: uncharacterized protein LOC679739 [Rattus norvegicus] (gi|293343539)	293343539	1	0.05	N
PREDICTED: uncharacterized protein LOC679739 [Rattus norvegicus]	293343539	1	0.05	N
PREDICTED: sorbin and SH3 domain-containing protein 1 [Rattus norvegicus]	293344730	1	0.05	N
PREDICTED: solute carrier family 25, member 13 (citrin) [Rattus norvegicus]	293346639	1	0.05	N
NADH dehydrogenase [ubiquinone] 1 beta subcomplex subunit 8, mitochondrial [Rattus norvegicus]	157822261	1	0.05	N
maleylacetoacetate isomerase [Rattus norvegicus]	157822229	1	0.0444444	N
thioredoxin reductase 2, mitochondrial precursor [Rattus norvegicus]	12018236	1	0.0444444	N
ATP synthase subunit e, mitochondrial [Rattus norvegicus]	17978459	1	0.0444444	N
peripherin [Rattus norvegicus]	166063971	1	0.0444444	N
Cluster of aldo-keto reductase family 1 member B10 [Rattus norvegicus] (gi|61556894)	61556894	1	0.0444444	N
UTP--glucose-1-phosphate uridylyltransferase [Rattus norvegicus]	67078526	1	0.0444444	N
[Pyruvate dehydrogenase [acetyl-transferring]]-phosphatase 1, mitochondrial isoform 2 [Rattus norvegicus]	122427836	1	0.0444444	N
28S ribosomal protein S31, mitochondrial [Rattus norvegicus]	157824010	1	0.0388889	N
receptor expression-enhancing protein 5 [Rattus norvegicus]	270288782	1	0.0388889	N
PREDICTED: 6-phosphogluconate dehydrogenase, decarboxylating-like [Rattus norvegicus]	293347815	1	0.0388889	N
mitochondrial import inner membrane translocase subunit Tim13 [Rattus norvegicus]	21955146	1	0.0388889	N
apolipoprotein O-like [Rattus norvegicus]	62078943	1	0.0388889	N
myosin-binding protein C, cardiac-type [Rattus norvegicus]	157824043	1	0.0388889	N
fumarylacetoacetate hydrolase domain-containing protein 2 [Rattus norvegicus]	198386332	1	0.0388889	N
NAD-dependent protein deacylase sirtuin-5, mitochondrial [Rattus norvegicus]	51948488	1	0.0388889	N
A-kinase anchor protein 13 [Rattus norvegicus]	198386328	1	0.0388889	N
bifunctional epoxide hydrolase 2 [Rattus norvegicus]	12621098	1	0.0388889	N
corticosteroid-binding globulin precursor [Rattus norvegicus]	57527135	1	0.0388889	N
ferrochelatase, mitochondrial [Rattus norvegicus]	157823017	1	0.0388889	N
Cluster of PREDICTED: brain protein 44 [Rattus norvegicus] (gi|293352827|ref|XP_002728068.1|)	293352827	1	0.0388889	N
PREDICTED: brain protein 44 [Rattus norvegicus]	293352827	1	0.0388889	N
Cluster of L-lactate dehydrogenase A chain [Rattus norvegicus] (gi|8393706)	8393706	1	0.0388889	N		9506497	77627992
L-lactate dehydrogenase A chain [Rattus norvegicus]	8393706	1	0.0388889	N		13242237
cytochrome b-c1 complex subunit 6, mitochondrial [Rattus norvegicus]	57164091	1	0.0388889	N
argininosuccinate lyase [Rattus norvegicus]	31377525	1	0.0377778	N
phosphatidate cytidylyltransferase 2 [Rattus norvegicus]	16758454	1	0.0366667	N
S-formylglutathione hydrolase isoform a [Rattus norvegicus]	157823267	1	0.035	N
PREDICTED: proteasome (prosome, macropain) 26S subunit, ATPase, 6-like [Rattus norvegicus]	293341981	1	0.0333333	N
proteasome subunit alpha type-1 [Rattus norvegicus]	8394060	1	0.0333333	N		61556986
SRA stem-loop-interacting RNA-binding protein, mitochondrial [Rattus norvegicus]	157824057	1	0.0333333	N
PREDICTED: ferritin heavy chain-like [Rattus norvegicus]	293358129	1	0.0333333	N
PREDICTED: remodeling and spacing factor 1 [Rattus norvegicus]	293344232	1	0.0333333	N
radixin [Rattus norvegicus]	56799432	1	0.0333333	N
NSFL1 cofactor p47 [Rattus norvegicus]	14010837	1	0.0333333	N
thiomorpholine-carboxylate dehydrogenase [Rattus norvegicus]	16758840	1	0.0333333	N
spectrin beta chain, erythrocyte [Rattus norvegicus]	47058982	1	0.0333333	N
mitochondrial carrier homolog 2 [Rattus norvegicus]	158819029	1	0.0333333	N
dysferlin [Rattus norvegicus]	157823277	1	0.0333333	N
aflatoxin B1 aldehyde reductase member 2 [Rattus norvegicus]	19705537	1	0.0333333	N
ATP synthase subunit g, mitochondrial [Rattus norvegicus]	47058994	1	0.0333333	N
actin, aortic smooth muscle [Rattus norvegicus]	110625958	1	0.0333333	N
NADH dehydrogenase [ubiquinone] 1 alpha subcomplex subunit 4 [Rattus norvegicus]	189085365	1	0.0333333	N
cytochrome c oxidase subunit 6B1 [Rattus norvegicus]	223718723	1	0.0333333	N
PREDICTED: aldehyde dehydrogenase 7 family, member A1 [Rattus norvegicus]	62664437	1	0.0277778	N
acid ceramidase precursor [Rattus norvegicus]	40254747	1	0.0277778	N
dynamin-1-like protein [Rattus norvegicus]	77917614	1	0.0277778	N
PREDICTED: methylmalonyl-CoA mutase, mitochondrial [Rattus norvegicus]	293361577	1	0.0277778	N
myosin-8 [Rattus norvegicus]	281604096	1	0.0277778	N
filamin-B [Rattus norvegicus]	157818975	1	0.0277778	N
GTP:AMP phosphotransferase, mitochondrial [Rattus norvegicus]	6978479	1	0.0277778	N		157823723	148747393
actin, cytoplasmic 1 [Rattus norvegicus]	13592133	1	0.0277778	N
mitochondrial import inner membrane translocase subunit Tim8 A [Rattus norvegicus]	16758098	1	0.0277778	N
cytochrome b-c1 complex subunit Rieske, mitochondrial [Rattus norvegicus]	57114330	1	0.0277778	N
NADH dehydrogenase subunit 5 (mitochondrion) [Rattus norvegicus]	110189673	1	0.0277778	N
apolipoprotein A-IV precursor [Rattus norvegicus]	8392909	1	0.0222222	N		56090273	78000203
ATP synthase-coupling factor 6, mitochondrial precursor [Rattus norvegicus]	16758388	1	0.0222222	N
Cluster of actin, aortic smooth muscle [Rattus norvegicus] (gi|110625958)	110625958	1	0.0222222	N
fatty acid-binding protein, adipocyte [Rattus norvegicus]	16758094	1.0E-04	0.0222222	Y
citrate lyase subunit beta-like protein, mitochondrial precursor [Rattus norvegicus]	213512607	1	0.0222222	N
PREDICTED: ATP-binding cassette, sub-family A (ABC1), member 8a [Rattus norvegicus]	293351924	1	0.0222222	N
EH domain-containing protein 4 [Rattus norvegicus]	21326447	1	0.0222222	N
ATP synthase subunit gamma, mitochondrial [Rattus norvegicus]	39930503	1	0.0222222	N
ras-related protein Rab-10 [Rattus norvegicus]	61889071	1	0.0222222	N
microtubule-associated protein 4 [Rattus norvegicus]	66730360	1	0.0222222	N
regulator of microtubule dynamics protein 1 [Rattus norvegicus]	72255551	1	0.0222222	N
uncharacterized protein LOC362769 [Rattus norvegicus]	291167745	1	0.0222222	N
mitochondrial inner membrane protein [Rattus norvegicus]	77917546	1	0.0222222	N
PREDICTED: titin [Rattus norvegicus]	293346079	1	0.0222222	N
thiosulfate sulfurtransferase [Rattus norvegicus]	57528682	1	0.0166667	N
ornithine aminotransferase, mitochondrial precursor [Rattus norvegicus]	11968102	1	0.0166667	N		293336190
nucleoside diphosphate kinase B [Rattus norvegicus]	55926145	0.78	0.0166667	N
elongation factor 1-delta [Rattus norvegicus]	61556967	1	0.0166667	N
eukaryotic translation initiation factor 3 subunit J [Rattus norvegicus]	117940021	1	0.0166667	N
polyribonucleotide nucleotidyltransferase 1, mitochondrial [Rattus norvegicus]	215277019	1	0.0166667	N
small glutamine-rich tetratricopeptide repeat-containing protein alpha [Rattus norvegicus]	12083667	1	0.0166667	N
PREDICTED: ryanodine receptor 1 [Rattus norvegicus]	293343910	1	0.0166667	N
Cluster of phosphoglycerate kinase 1 [Rattus norvegicus] (gi|40254752)	40254752	1	0.0166667	N
phosphoglycerate kinase 1 [Rattus norvegicus]	40254752	1	0.0166667	N
Cluster of ras-related protein Rab-1A [Rattus norvegicus] (gi|45433570)	45433570	1	0.0166667	N
glycerol-3-phosphate dehydrogenase 1-like protein [Rattus norvegicus]	300798457	1	0.0166667	N
lon protease homolog, mitochondrial precursor [Rattus norvegicus]	19173766	1	0.0166667	N
NADH dehydrogenase [ubiquinone] iron-sulfur protein 4, mitochondrial precursor [Rattus norvegicus]	68341995	1	0.0111111	N
Cluster of beta-enolase [Rattus norvegicus] (gi|126723393)	126723393	1	0.0111111	N
zinc-binding alcohol dehydrogenase domain-containing protein 2 [Rattus norvegicus]	157817316	1	0.0111111	N
basigin isoform 1 precursor [Rattus norvegicus]	158081773	1	0.0111111	N
cytosolic 5'-nucleotidase 3 [Rattus norvegicus]	157823103	1	0.0111111	N
heterogeneous nuclear ribonucleoprotein A1 [Rattus norvegicus]	8393547	1	0.0111111	N		8393197	195927000
adapter molecule crk [Rattus norvegicus]	9506515	1	0.0111111	N		56605748
protein kinase C and casein kinase substrate in neurons 3 [Rattus norvegicus]	58000415	1	0.0111111	N
prohibitin-2 [Rattus norvegicus]	61556754	1	0.0111111	N
OCIA domain-containing protein 1 [Rattus norvegicus]	62078483	1	0.0111111	N
aldose reductase-related protein 1 [Rattus norvegicus]	148540194	1	0.0111111	N
beta-parvin [Rattus norvegicus]	198041989	1	0.0111111	N
NADH dehydrogenase [ubiquinone] 1 alpha subcomplex subunit 9, mitochondrial [Rattus norvegicus]	198278533	1	0.0111111	N
Cluster of prohibitin [Rattus norvegicus] (gi|13937353)	13937353	1	0.0111111	N
prohibitin [Rattus norvegicus]	13937353	1	0.0111111	N
elongation factor G, mitochondrial [Rattus norvegicus]	16758432	1	0.0111111	N
ATP synthase subunit delta, mitochondrial precursor [Rattus norvegicus]	20806153	1	0.0111111	N
proteasome activator complex subunit 1 [Rattus norvegicus]	61098214	1	0.0111111	N
NAD(P) transhydrogenase, mitochondrial [Rattus norvegicus]	61557127	1	0.0111111	N
protein FAM162A [Rattus norvegicus]	71361663	1	0.0111111	N
Cluster of pyruvate kinase isozymes M1/M2 [Rattus norvegicus] (gi|16757994)	16757994	1	0.0111111	N
insulin-degrading enzyme [Rattus norvegicus]	6981076	1	0.00555556	N		22024394	281332157
ATP synthase subunit O, mitochondrial precursor [Rattus norvegicus]	20302061	0.018	0.00555556	N
glycogenin-1 [Rattus norvegicus]	13591969	1	0.00555556	N
NADH dehydrogenase [ubiquinone] 1 subunit C2 [Rattus norvegicus]	57164133	1	0.00555556	N
cytochrome c oxidase subunit 4 isoform 1, mitochondrial precursor [Rattus norvegicus]	8393180	1	0.00555556	N		300797978	11968090
tubulin beta-4B chain [Rattus norvegicus]	40018568	1	0.00555556	N
isocitrate dehydrogenase [NAD] subunit alpha, mitochondrial precursor [Rattus norvegicus]	16758446	1	0.00555556	N
Cluster of myosin-6 [Rattus norvegicus] (gi|186659510)	186659510	1	0.00555556	N
Cluster of PREDICTED: titin [Rattus norvegicus] (gi|293346079|ref|XP_001065955.2|)	293346079	1	0.00555556	N
sodium/potassium-transporting ATPase subunit alpha-2 precursor [Rattus norvegicus]	6978545	1	0	N		16758014	16758404
sodium/potassium-transporting ATPase subunit alpha-3 [Rattus norvegicus]	6978547	1	0	N		60097941	18543177
sarcoplasmic/endoplasmic reticulum calcium ATPase 3 [Rattus norvegicus]	6978555	1	0	N		94400790	19424338
cytochrome c, testis-specific [Rattus norvegicus]	6978727	1	0	N		28460696	157820845
histone H1t [Rattus norvegicus]	6981006	1	0	N		210032365	189083744
myosin-3 [Rattus norvegicus]	6981234	1	0	N		75991707	6981240
serine/threonine-protein phosphatase PP1-beta catalytic subunit [Rattus norvegicus]	6981388	1	0	N		162287391	32563565
tropomyosin alpha-4 chain [Rattus norvegicus]	6981672	1	0	N		8394009	51948422
kininogen-1 isoform 1 precursor [Rattus norvegicus]	7549773	1	0	N		18959218	62079055
serine/threonine-protein phosphatase 2A catalytic subunit beta isoform [Rattus norvegicus]	8394021	1	0	N		58865630
ras-related protein Rab-4B [Rattus norvegicus]	8394136	1	0	N		158138561
NADH dehydrogenase [ubiquinone] iron-sulfur protein 6, mitochondrial precursor [Rattus norvegicus]	9506913	1	0	N		62078893
glutathione S-transferase Mu 3 [Rattus norvegicus]	10120486	1	0	N		157821731
heat shock-related 70 kDa protein 2 [Rattus norvegicus]	11177910	1	0	N		8393296
Cluster of serine/threonine-protein phosphatase PP1-gamma catalytic subunit isoform 1 [Rattus norvegicus] (gi|11968062)	11968062	1	0	N		158635975
serine/threonine-protein phosphatase PP1-gamma catalytic subunit isoform 1 [Rattus norvegicus]	11968062	1	0	N		158635975
sodium/potassium-transporting ATPase subunit alpha-4 [Rattus norvegicus]	12408294	1	0	N
glyceraldehyde-3-phosphate dehydrogenase, testis-specific [Rattus norvegicus]	13027414	1	0	N
ADP-ribosylation factor 5 [Rattus norvegicus]	13162339	1	0	N
ADP-ribosylation factor 4 [Rattus norvegicus]	13162343	1	0	N
ras-related protein Rab-3B [Rattus norvegicus]	13592037	1	0	N
acyl-coenzyme A thioesterase 1 [Rattus norvegicus]	13786132	1	0	N
polypyrimidine tract-binding protein 3 [Rattus norvegicus]	13786186	1	0	N
fibrillin-2 precursor [Rattus norvegicus]	13929180	1	0	N
ras-related protein Rab-14 [Rattus norvegicus]	16758368	1	0	N
sarcoplasmic/endoplasmic reticulum calcium ATPase 1 [Rattus norvegicus]	17157987	1	0	N
E3 ubiquitin-protein ligase TRIM63 [Rattus norvegicus]	18266714	1	0	N
alpha-actinin-3 [Rattus norvegicus]	19173800	1	0	N
aldo-keto reductase family 1 member C18 [Rattus norvegicus]	19924035	1	0	N
3-alpha-hydroxysteroid dehydrogenase [Rattus norvegicus]	19924087	1	0	N
Cluster of major urinary protein precursor [Rattus norvegicus] (gi|22219450)	22219450	1	0	N
major urinary protein precursor [Rattus norvegicus]	22219450	1	0	N
ras-related protein Rab-8B [Rattus norvegicus]	23463313	1	0	N
keratin, type I cytoskeletal 20 [Rattus norvegicus]	27465585	1	0	N
tropomyosin alpha-3 chain isoform 2 [Rattus norvegicus]	29336093	1	0	N
major urinary protein 4 precursor [Rattus norvegicus]	38454302	1	0	N
ras-related protein Rab-1A [Rattus norvegicus]	45433570	1	0	N
heat shock 70 kDa protein 1-like [Rattus norvegicus]	47087121	1	0	N
keratin, type II cytoskeletal 5 [Rattus norvegicus]	50233797	1	0	N
complement component 4, gene 2 precursor [Rattus norvegicus]	50657362	1	0	N
murinoglobulin-2 precursor [Rattus norvegicus]	50657404	1	0	N
keratin, type I cytoskeletal 15 [Rattus norvegicus]	51591903	1	0	N
keratin, type I cytoskeletal 13 [Rattus norvegicus]	51591909	1	0	N
keratin, type I cytoskeletal 24 [Rattus norvegicus]	51889726	1	0	N
tropomyosin alpha-3 chain isoform 1 [Rattus norvegicus]	52353308	1	0	N
Cluster of enoyl-CoA delta isomerase 2, mitochondrial [Rattus norvegicus] (gi|55741520)	55741520	1	0	N
enoyl-CoA delta isomerase 2, mitochondrial [Rattus norvegicus]	55741520	1	0	N
ATP-dependent RNA helicase DDX39A [Rattus norvegicus]	55926219	1	0	N
metaxin-2 [Rattus norvegicus]	56605654	1	0	N
keratin, type II cytoskeletal 75 [Rattus norvegicus]	57012352	1	0	N
keratin, type I cuticular Ha5 [Rattus norvegicus]	57012430	1	0	N
enoyl-Coenzyme A delta isomerase 3 [Rattus norvegicus]	57164137	1	0	N
poly(rC)-binding protein 3 [Rattus norvegicus]	58865460	1	0	N
glutathione S-transferase omega-2 [Rattus norvegicus]	58865708	1	0	N
serine (or cysteine) peptidase inhibitor, clade B, member 6b [Rattus norvegicus]	58866004	1	0	N
tripartite motif-containing protein 55 [Rattus norvegicus]	58866012	1	0	N
creatine kinase U-type, mitochondrial precursor [Rattus norvegicus]	60678254	1	0	N
ras-related protein Rab-3A [Rattus norvegicus]	61098195	1	0	N
uncharacterized protein LOC313163 [Rattus norvegicus]	62078857	1	0	N
T-complex protein 1 subunit zeta-2 [Rattus norvegicus]	62079183	1	0	N
PREDICTED: NADH dehydrogenase [ubiquinone] 1 beta subcomplex subunit 4-like [Rattus norvegicus]	62660147	1	0	N
PREDICTED: glyceraldehyde-3-phosphate dehydrogenase-like [Rattus norvegicus]	62664602	1	0	N
tropomyosin beta chain [Rattus norvegicus]	66730475	1	0	N
serine/threonine-protein phosphatase 2A 55 kDa regulatory subunit B beta isoform [Rattus norvegicus]	76880455	1	0	N
adenylate kinase 2, mitochondrial isoform b [Rattus norvegicus]	77020256	1	0	N
ras-related protein Rab-4A [Rattus norvegicus]	77404180	1	0	N
tropomyosin alpha-1 chain isoform d [Rattus norvegicus]	78000194	1	0	N
porphobilinogen deaminase [Rattus norvegicus]	78214363	1	0	N
uncharacterized protein LOC303448 [Rattus norvegicus]	81295343	1	0	N
ras-related protein Rab-2B [Rattus norvegicus]	83415090	1	0	N
myosin-4 [Rattus norvegicus]	106879208	1	0	N
PREDICTED: spectrin, beta, non-erythrocytic 4 [Rattus norvegicus]	109461491	1	0	N
PREDICTED: phosphoglycerate kinase 1-like [Rattus norvegicus]	109466036	1	0	N
PREDICTED: histone H2A type 2-C [Rattus norvegicus]	109467209	1	0	N
PREDICTED: histone H2B type 2-E-like [Rattus norvegicus]	109467211	1	0	N
PREDICTED: glyceraldehyde-3-phosphate dehydrogenase-like [Rattus norvegicus]	109467549	1	0	N
PREDICTED: NADH dehydrogenase [ubiquinone] 1 alpha subcomplex subunit 7-like [Rattus norvegicus]	109470085	1	0	N
PREDICTED: proteasome subunit beta type-3-like [Rattus norvegicus]	109470850	1	0	N
PREDICTED: tubulin beta-1 chain-like [Rattus norvegicus]	109471451	1	0	N
PREDICTED: similar to Murinoglobulin 1 homolog [Rattus norvegicus]	109474141	1	0	N
PREDICTED: similar to peptidyl prolyl isomerase H [Rattus norvegicus]	109477123	1	0	N
PREDICTED: stratifin [Rattus norvegicus]	109477443	1	0	N
PREDICTED: 40S ribosomal protein S10-like [Rattus norvegicus]	109479312	1	0	N
PREDICTED: adenylosuccinate synthetase isozyme 1-like isoform 2 [Rattus norvegicus]	109479984	1	0	N
PREDICTED: keratin, type II cytoskeletal 6A-like isoform 1 [Rattus norvegicus]	109482941	1	0	N
PREDICTED: peptidyl-prolyl cis-trans isomerase D [Rattus norvegicus]	109487667	1	0	N
PREDICTED: H2A histone family, member V-like [Rattus norvegicus]	109506843	1	0	N
PREDICTED: ubiquitin-40S ribosomal protein S27a-like [Rattus norvegicus]	109511778	1	0	N
keratin, type II cytoskeletal cochleal [Rattus norvegicus]	114145409	1	0	N
mitochondrial pyruvate carrier 2 [Rattus norvegicus]	117647218	1	0	N
acyl-coenzyme A thioesterase 5 [Rattus norvegicus]	119310193	1	0	N
cAMP-dependent protein kinase type I-beta regulatory subunit [Rattus norvegicus]	124430496	1	0	N
beta-enolase [Rattus norvegicus]	126723393	1	0	N
tubulin beta-3 chain [Rattus norvegicus]	145966774	1	0	N
Cluster of NADH dehydrogenase [ubiquinone] flavoprotein 3, mitochondrial isoform 2 [Rattus norvegicus] (gi|155369704)	155369704	1	0	N
NADH dehydrogenase [ubiquinone] flavoprotein 3, mitochondrial isoform 2 [Rattus norvegicus]	155369704	1	0	N
uncharacterized protein LOC287559 [Rattus norvegicus]	157786666	1	0	N
catenin alpha-2 [Rattus norvegicus]	157817081	1	0	N
phosphoribosyltransferase domain-containing protein 1 [Rattus norvegicus]	157817282	1	0	N
H2A histone family, member X [Rattus norvegicus]	157817664	1	0	N
protein argonaute-4 [Rattus norvegicus]	157817745	1	0	N
eukaryotic peptide chain release factor GTP-binding subunit ERF3B [Rattus norvegicus]	157818483	1	0	N
carbonyl reductase [NADPH] 3 [Rattus norvegicus]	157819653	1	0	N
Cluster of uncharacterized protein LOC364073 [Rattus norvegicus] (gi|157819755)	157819755	1	0	N
uncharacterized protein LOC364073 [Rattus norvegicus]	157819755	1	0	N
2-oxoglutarate dehydrogenase-like, mitochondrial [Rattus norvegicus]	157819765	1	0	N
histone cluster 3, H2bb [Rattus norvegicus]	157820457	1	0	N
proteasome subunit alpha type-7-like [Rattus norvegicus]	157820507	1	0	N
acyl-coenzyme A thioesterase 4 [Rattus norvegicus]	157822089	1	0	N
Cd36 antigen-like [Rattus norvegicus]	157822749	1	0	N
tubulin alpha chain-like 3 [Rattus norvegicus]	157822841	1	0	N
ATP-dependent RNA helicase DDX3X [Rattus norvegicus]	157823027	1	0	N
beta-actin-like protein 2 [Rattus norvegicus]	157823033	1	0	N
glutathione S-transferase, mu 6-like [Rattus norvegicus]	157823707	1	0	N
alpha-enolase [Rattus norvegicus]	158186651	1	0	N
valine--tRNA ligase [Rattus norvegicus]	158186770	1	0	N
NADH dehydrogenase [ubiquinone] flavoprotein 3, mitochondrial isoform 1 [Rattus norvegicus]	162287192	1	0	N
ras-related protein Rab-8A [Rattus norvegicus]	162287395	1	0	N
ryanodine receptor 2 isoform 1 [Rattus norvegicus]	189181710	1	0	N
40S ribosomal protein S7 [Rattus norvegicus]	201862122	1	0	N
myosin heavy chain IIa [Rattus norvegicus]	205830436	1	0	N
myosin, heavy polypeptide 1, skeletal muscle, adult [Rattus norvegicus]	205830438	1	0	N
myosin-7B [Rattus norvegicus]	211938461	1	0	N
retinal dehydrogenase 2 [Rattus norvegicus]	225735575	1	0	N
Cluster of plectin isoform 1 [Rattus norvegicus] (gi|256221435)	256221435	1	0	N
plectin isoform 1 [Rattus norvegicus]	256221435	1	0	N
plectin isoform 1e [Rattus norvegicus]	256221664	1	0	N
plectin isoform 1d [Rattus norvegicus]	256221749	1	0	N
ATP-dependent RNA helicase DDX3Y [Rattus norvegicus]	264681499	1	0	N
potassium-transporting ATPase alpha chain 1 [Rattus norvegicus]	281306811	1	0	N
PREDICTED: ras-related protein Rab-37-like isoform 1 [Rattus norvegicus]	293340566	1	0	N
PREDICTED: carbonyl reductase 2-like isoform 1 [Rattus norvegicus]	293340749	1	0	N
PREDICTED: acyl carrier protein, mitochondrial-like [Rattus norvegicus]	293341009	1	0	N
PREDICTED: Cfh protein-like [Rattus norvegicus]	293341356	1	0	N
PREDICTED: ubiquitin and ribosomal protein L40-like [Rattus norvegicus]	293342234	1	0	N
PREDICTED: lactate dehydrogenase A-like [Rattus norvegicus]	293344081	1	0	N
PREDICTED: ribosomal protein 10-like [Rattus norvegicus]	293345984	1	0	N
PREDICTED: glyceraldehyde-3-phosphate dehydrogenase-like [Rattus norvegicus]	293346098	1	0	N
PREDICTED: major urinary protein-like [Rattus norvegicus]	293347399	1	0	N
PREDICTED: eukaryotic translation initiation factor 2C, 3 [Rattus norvegicus]	293347639	1	0	N
PREDICTED: ubiquitin-40S ribosomal protein S27a [Rattus norvegicus]	293347747	1	0	N
Cluster of PREDICTED: ribosomal protein S7-like [Rattus norvegicus] (gi|293347830|ref|XP_002726666.1|)	293347830	1	0	N
PREDICTED: ribosomal protein S7-like [Rattus norvegicus]	293347830	1	0	N
PREDICTED: H2A histone family, member V-like [Rattus norvegicus]	293348100	1	0	N
PREDICTED: ribosomal protein S25-like [Rattus norvegicus]	293348700	1	0	N
PREDICTED: rCG50520-like [Rattus norvegicus]	293348972	1	0	N
PREDICTED: cofilin-1-like [Rattus norvegicus]	293349471	1	0	N
PREDICTED: LOW QUALITY PROTEIN: perilipin-4-like [Rattus norvegicus]	293349617	1	0	N
Cluster of PREDICTED: zinc finger protein 318-like [Rattus norvegicus] (gi|293349654|ref|XP_002727227.1|)	293349654	1	0	N
PREDICTED: zinc finger protein 318-like [Rattus norvegicus]	293349654	1	0	N
PREDICTED: transcription elongation factor B polypeptide 1-like [Rattus norvegicus]	293351076	1	0	N
PREDICTED: myosin heavy polypeptide 13 [Rattus norvegicus]	293351598	1	0	N
PREDICTED: inducible carbonyl reductase-like [Rattus norvegicus]	293352109	1	0	N
PREDICTED: regulator of G-protein signaling like 1-like [Rattus norvegicus]	293352780	1	0	N
PREDICTED: glyceraldehyde-3-phosphate dehydrogenase-like [Rattus norvegicus]	293353978	1	0	N
PREDICTED: importin 5 [Rattus norvegicus]	293354045	1	0	N
PREDICTED: YjeF N-terminal domain containing 3 [Rattus norvegicus]	293354175	1	0	N
PREDICTED: histone H2A type 1 [Rattus norvegicus]	293354579	1	0	N
PREDICTED: solute carrier family 25, member 12, partial [Rattus norvegicus]	293357848	1	0	N
PREDICTED: titin [Rattus norvegicus]	293357883	1	0	N
PREDICTED: ubiquitin and ribosomal protein L40-like [Rattus norvegicus]	293358362	1	0	N
PREDICTED: dipeptidylpeptidase 3-like [Rattus norvegicus]	293360899	1	0	N
PREDICTED: zinc finger protein 318, partial [Rattus norvegicus]	293361544	1	0	N
PREDICTED: RAB12, member RAS oncogene family [Rattus norvegicus]	293361833	1	0	N
PREDICTED: liver carboxylesterase 1-like [Rattus norvegicus]	293361926	1	0	N
PREDICTED: caveolin 1, caveolae protein [Rattus norvegicus]	293362596	1	0	N
PREDICTED: NADH dehydrogenase [ubiquinone] 1 beta subcomplex subunit 4-like [Rattus norvegicus]	293362923	1	0	N
tyrosine-protein phosphatase non-receptor type 11 isoform 2 [Rattus norvegicus]	294862237	1	0	N
protein argonaute-1 [Rattus norvegicus]	300795987	1	0	N
Unknown decoy protein for peptide #54323	nown #54323-DECOY	1	0	N
NADH dehydrogenase [ubiquinone] iron-sulfur protein 3, mitochondrial [Rattus norvegicus]	157817227	1	-0.00555556	N
ubiquinone biosynthesis protein COQ7 homolog [Rattus norvegicus]	25453396	1	-0.00555556	N
PREDICTED: RAB1B, member RAS oncogene family-like [Rattus norvegicus]	293350886	1	-0.00555556	N
lipoyl synthase, mitochondrial precursor [Rattus norvegicus]	58865650	1	-0.00555556	N
coiled-coil-helix-coiled-coil-helix domain-containing protein 3, mitochondrial [Rattus norvegicus]	157817027	1	-0.00555556	N
CDGSH iron-sulfur domain-containing protein 1 [Rattus norvegicus]	157824004	1	-0.00555556	N
calsequestrin-2 precursor [Rattus norvegicus]	157951709	1	-0.00555556	N
adenylosuccinate lyase [Rattus norvegicus]	194473622	1	-0.00555556	N
inorganic pyrophosphatase 2, mitochondrial [Rattus norvegicus]	209529636	1	-0.00555556	N
cathepsin D precursor [Rattus norvegicus]	42476045	1	-0.00555556	N
alcohol dehydrogenase class-3 [Rattus norvegicus]	186972146	1	-0.00555556	N
NADH dehydrogenase [ubiquinone] 1 beta subcomplex subunit 11, mitochondrial [Rattus norvegicus]	157822851	1	-0.0111111	N
NADH dehydrogenase [ubiquinone] iron-sulfur protein 5 [Rattus norvegicus]	72086149	1	-0.0111111	N
elongation factor 1-alpha 2 [Rattus norvegicus]	50054162	1	-0.0111111	N
NADH-ubiquinone oxidoreductase 75 kDa subunit, mitochondrial precursor [Rattus norvegicus]	53850628	1	-0.0111111	N
L-2-hydroxyglutarate dehydrogenase, mitochondrial [Rattus norvegicus]	157820173	1	-0.0111111	N
phosphomannomutase 2 [Rattus norvegicus]	157820469	1	-0.0111111	N
2,4-dienoyl-CoA reductase, mitochondrial precursor [Rattus norvegicus]	292781228	1	-0.0111111	N
pre-mRNA-processing-splicing factor 8 [Rattus norvegicus]	300797649	1	-0.0111111	N
cytochrome c oxidase subunit 5B, mitochondrial precursor [Rattus norvegicus]	16758362	1	-0.0111111	N
transitional endoplasmic reticulum ATPase [Rattus norvegicus]	17865351	1	-0.0111111	N
ATP synthase subunit b, mitochondrial precursor [Rattus norvegicus]	19705465	1	-0.0111111	N
apoptosis-inducing factor 1, mitochondrial precursor [Rattus norvegicus]	25742626	1	-0.0111111	N
EH domain-containing protein 1 [Rattus norvegicus]	58865448	1	-0.0111111	N
prostaglandin reductase 2 [Rattus norvegicus]	62543513	1	-0.0166667	N
cytochrome c oxidase subunit II (mitochondrion) [Rattus norvegicus]	110189666	1	-0.0166667	N
inorganic pyrophosphatase [Rattus norvegicus]	213972586	1	-0.0166667	N
PREDICTED: histidine-rich glycoprotein-like [Rattus norvegicus]	293352274	1	-0.0166667	N
Cluster of PREDICTED: histone H2B type 2-E-like [Rattus norvegicus] (gi|109467211)	109467211	1	-0.0166667	N
Cluster of ryanodine receptor 2 isoform 1 [Rattus norvegicus] (gi|189181710)	189181710	1	-0.0166667	N
PREDICTED: GF20391-like isoform 1 [Rattus norvegicus]	293342810	1	-0.0166667	N
ryanodine receptor 2 isoform 2 [Rattus norvegicus]	300795339	1	-0.0166667	N
trifunctional enzyme subunit alpha, mitochondrial precursor [Rattus norvegicus]	148747393	0.00024	-0.0166667	Y
sorbitol dehydrogenase [Rattus norvegicus]	77404286	1	-0.0166667	N
ATP synthase subunit d, mitochondrial [Rattus norvegicus]	9506411	1	-0.0166667	N		16923998
electron transfer flavoprotein-ubiquinone oxidoreductase, mitochondrial precursor [Rattus norvegicus]	52138635	1	-0.0166667	N
peptidyl-prolyl cis-trans isomerase F, mitochondrial precursor [Rattus norvegicus]	26892289	1	-0.0222222	N
bisphosphoglycerate mutase [Rattus norvegicus]	40786455	1	-0.0222222	N
protein DJ-1 isoform 2 [Rattus norvegicus]	16924002	1	-0.0222222	N
NADH dehydrogenase [ubiquinone] 1 alpha subcomplex subunit 6 [Rattus norvegicus]	194473636	1	-0.0222222	N
60 kDa heat shock protein, mitochondrial [Rattus norvegicus]	206597443	1	-0.0222222	N
PREDICTED: Cytochrome c oxidase subunit 5A, mitochondrial-like [Rattus norvegicus]	293345825	1	-0.0222222	N
Cluster of proteasome subunit beta type-3 [Rattus norvegicus] (gi|8394082)	8394082	1	-0.0222222	N		148747365
proteasome subunit beta type-3 [Rattus norvegicus]	8394082	1	-0.0222222	N		157265559
spectrin beta chain, non-erythrocytic 2 [Rattus norvegicus]	9507135	1	-0.0222222	N		62078997
cytochrome b-c1 complex subunit 1, mitochondrial precursor [Rattus norvegicus]	51948476	1	-0.0222222	N
dnaJ homolog subfamily A member 4 [Rattus norvegicus]	70794764	1	-0.0222222	N
10 kDa heat shock protein, mitochondrial [Rattus norvegicus]	6981052	1	-0.0222222	N		8393322	281306803
succinate dehydrogenase [ubiquinone] flavoprotein subunit, mitochondrial precursor [Rattus norvegicus]	18426858	1	-0.0222222	N
glycogen phosphorylase, brain form [Rattus norvegicus]	158187544	1	-0.0222222	N
NADH dehydrogenase [ubiquinone] 1 alpha subcomplex subunit 8 [Rattus norvegicus]	114145517	1	-0.0277778	N
Cluster of glutathione S-transferase omega-1 [Rattus norvegicus] (gi|56090550)	56090550	1	-0.0277778	N
glutathione S-transferase omega-1 [Rattus norvegicus]	56090550	1	-0.0277778	N
ATP synthase F0 subunit 8 (mitochondrion) [Rattus norvegicus]	110189667	1	-0.0277778	N
peroxiredoxin-2 [Rattus norvegicus]	8394432	1	-0.0277778	N		6978543
alpha-crystallin B chain [Rattus norvegicus]	16905067	1	-0.0277778	N
Cluster of serine/threonine-protein phosphatase 2A 55 kDa regulatory subunit B delta isoform [Rattus norvegicus] (gi|148747146)	148747146	1	-0.0277778	N
serine/threonine-protein phosphatase 2A 55 kDa regulatory subunit B delta isoform [Rattus norvegicus]	148747146	1	-0.0277778	N
pyruvate kinase isozymes M1/M2 [Rattus norvegicus]	16757994	1	-0.0277778	N
dihydropteridine reductase [Rattus norvegicus]	11693160	1	-0.0333333	N		32189355
voltage-dependent anion-selective channel protein 1 [Rattus norvegicus]	13786200	1	-0.0333333	N
NADH dehydrogenase [ubiquinone] 1 beta subcomplex subunit 9 [Rattus norvegicus]	187937028	1	-0.0333333	N
protein transport protein Sec24B [Rattus norvegicus]	157823845	1	-0.0333333	N
serine protease inhibitor A3K precursor [Rattus norvegicus]	347800746	1	-0.0333333	N
26S proteasome non-ATPase regulatory subunit 12 [Rattus norvegicus]	54400716	1	-0.0333333	N
isocitrate dehydrogenase [NADP] cytoplasmic [Rattus norvegicus]	13928690	1	-0.0333333	N
NADH dehydrogenase [ubiquinone] iron-sulfur protein 8, mitochondrial [Rattus norvegicus]	157821497	1	-0.0333333	N
Cluster of glutathione S-transferase Mu 6 [Rattus norvegicus] (gi|157822007)	157822007	1	-0.0333333	N
glutathione S-transferase Mu 6 [Rattus norvegicus]	157822007	1	-0.0333333	N
methylmalonyl-CoA epimerase, mitochondrial [Rattus norvegicus]	157821869	1	-0.0333333	N
PREDICTED: rCG42655-like [Rattus norvegicus]	293341020	1	-0.0333333	N
cytochrome c oxidase subunit 6C-2 [Rattus norvegicus]	160333459	1	-0.0388889	N
very long-chain specific acyl-CoA dehydrogenase, mitochondrial precursor [Rattus norvegicus]	6978435	1	-0.0388889	N		Up	Down
Cluster of carbonyl reductase [NADPH] 1 [Rattus norvegicus] (gi|9506467)	9506467	1	-0.0388889	N		19173772
carbonyl reductase [NADPH] 1 [Rattus norvegicus]	9506467	1	-0.0388889	N		40254781
endonuclease G, mitochondrial precursor [Rattus norvegicus]	77917570	1	-0.0388889	N
aldo-keto reductase family 1 member B10 [Rattus norvegicus]	61556894	1	-0.0388889	N
fructose-bisphosphate aldolase A [Rattus norvegicus]	293336190	1.0E-04	-0.0388889	Y
glutathione S-transferase Mu 4 [Rattus norvegicus]	66730313	1	-0.0388889	N
acetyl-coenzyme A synthetase 2-like, mitochondrial [Rattus norvegicus]	157818027	1	-0.0388889	N
succinate dehydrogenase [ubiquinone] iron-sulfur subunit, mitochondrial precursor [Rattus norvegicus]	209915614	1	-0.0388889	N
PREDICTED: succinate-semialdehyde dehydrogenase, mitochondrial [Rattus norvegicus]	293354557	1	-0.0388889	N
acyl-CoA dehydrogenase family, member 10 [Rattus norvegicus]	197386131	1	-0.0444444	N
glycogen debranching enzyme [Rattus norvegicus]	157819187	1	-0.0444444	N
ubiquitin carboxyl-terminal hydrolase 14 [Rattus norvegicus]	56605688	1	-0.0444444	N
reticulon 4 interacting protein 1 [Rattus norvegicus]	157821769	1	-0.0444444	N
histone cluster 2, H2ab [Rattus norvegicus]	162459050	1	-0.0491667	N
phosphoglucomutase-1 [Rattus norvegicus]	77627971	1	-0.05	N
hydroxyacylglutathione hydrolase, mitochondrial precursor [Rattus norvegicus]	315630402	1	-0.05	N
adenylate kinase isoenzyme 1 [Rattus norvegicus]	61889092	1	-0.05	N
Cluster of NADH dehydrogenase [ubiquinone] 1 alpha subcomplex subunit 7 [Rattus norvegicus] (gi|325974480)	325974480	1	-0.05	N
NADH dehydrogenase [ubiquinone] 1 alpha subcomplex subunit 7 [Rattus norvegicus]	325974480	1	-0.05	N
3-hydroxyacyl-CoA dehydrogenase type-2 [Rattus norvegicus]	13994225	1	-0.0555556	N
hydroxymethylglutaryl-CoA lyase, mitochondrial precursor [Rattus norvegicus]	13242293	1	-0.0555556	N
ATP-binding cassette sub-family B member 7, mitochondrial [Rattus norvegicus]	47058990	1	-0.0555556	N
leucine-rich PPR motif-containing protein, mitochondrial precursor [Rattus norvegicus]	56605990	1	-0.0555556	N
glycerol-3-phosphate dehydrogenase [NAD(+)], cytoplasmic [Rattus norvegicus]	57527919	1	-0.0555556	N
glycogen phosphorylase, muscle form [Rattus norvegicus]	158138498	1.0E-04	-0.0555556	Y
O-acetyl-ADP-ribose deacetylase MACROD1 [Rattus norvegicus]	21326475	1	-0.0611111	N
succinyl-CoA ligase [ADP-forming] subunit beta, mitochondrial [Rattus norvegicus]	158749584	0.013	-0.0611111	N
PREDICTED: rCG29914-like [Rattus norvegicus]	293354517	1	-0.0611111	N
mitochondrial import receptor subunit TOM70 [Rattus norvegicus]	47058988	1	-0.0611111	N
ATP synthase subunit alpha, mitochondrial precursor [Rattus norvegicus]	40538742	0.00021	-0.0611111	N
phosphoglycerate mutase 2 [Rattus norvegicus]	8393948	1	-0.0611111	N		16758644
NADH dehydrogenase [ubiquinone] flavoprotein 1, mitochondrial [Rattus norvegicus]	55741424	1	-0.0611111	N
valacyclovir hydrolase precursor [Rattus norvegicus]	81295385	1	-0.0611111	N
pyruvate dehydrogenase complex, component X [Rattus norvegicus]	113205496	0.043	-0.0666667	N
NADH dehydrogenase [ubiquinone] 1 beta subcomplex subunit 10 [Rattus norvegicus]	157822175	0.55	-0.0666667	N
trifunctional enzyme subunit beta, mitochondrial precursor [Rattus norvegicus]	19424338	0.0026	-0.0666667	Y
NADH dehydrogenase [ubiquinone] 1 alpha subcomplex subunit 2 [Rattus norvegicus]	157817861	1	-0.0666667	N
methylcrotonoyl-CoA carboxylase subunit alpha, mitochondrial [Rattus norvegicus]	57528264	1	-0.0666667	N
Cluster of PREDICTED: plasma membrane associated protein, S3-12 [Rattus norvegicus] (gi|293362048|ref|XP_002730137.1|)	293362048	1	-0.0666667	N
PREDICTED: plasma membrane associated protein, S3-12 [Rattus norvegicus]	293362048	1	-0.0666667	N
fumarate hydratase, mitochondrial precursor [Rattus norvegicus]	158186722	0.00026	-0.0722222	Y
aconitate hydratase, mitochondrial precursor [Rattus norvegicus]	40538860	1.0E-04	-0.0722222	Y
beta-lactamase-like protein 2 [Rattus norvegicus]	66730449	1	-0.0722222	N
stress-70 protein, mitochondrial [Rattus norvegicus]	154816168	1	-0.0722222	N
Cluster of PREDICTED: cytochrome c, somatic-like [Rattus norvegicus] (gi|293343129|ref|XP_002725396.1|)	293343129	1	-0.0722222	N
PREDICTED: cytochrome c, somatic-like [Rattus norvegicus]	293343129	1	-0.0722222	N
phosphatidylethanolamine-binding protein 1 [Rattus norvegicus]	8393910	1	-0.0777778	N		16758182
Cluster of cytochrome c oxidase subunit 5A, mitochondrial precursor [Rattus norvegicus] (gi|24233541)	24233541	1	-0.0777778	N
succinyl-CoA ligase [GDP-forming] subunit beta, mitochondrial [Rattus norvegicus]	189491689	0.78	-0.0777778	N
Cluster of actinin alpha 2 [Rattus norvegicus] (gi|281332157)	281332157	0.19	-0.0777778	N
cytochrome c oxidase subunit 5A, mitochondrial precursor [Rattus norvegicus]	24233541	1	-0.0777778	N
hemoglobin, beta adult major chain [Rattus norvegicus]	40445397	1	-0.0777778	N
cytochrome b-c1 complex subunit 7 [Rattus norvegicus]	189011657	1	-0.0777778	N
hexaprenyldihydroxybenzoate methyltransferase, mitochondrial [Rattus norvegicus]	9506505	1	-0.0777778	N		56090257
GMP reductase 1 [Rattus norvegicus]	17105340	1	-0.0833333	N
ubiquinone biosynthesis protein COQ9, mitochondrial precursor [Rattus norvegicus]	78214350	0.78	-0.0833333	N
deoxyguanosine kinase, mitochondrial [Rattus norvegicus]	157819621	1	-0.0833333	N
NADH dehydrogenase [ubiquinone] 1 beta subcomplex subunit 6 [Rattus norvegicus]	157820465	1	-0.0833333	N
hemoglobin, alpha 2 [Rattus norvegicus]	60678292	1	-0.0888889	N
isocitrate dehydrogenase [NAD] subunit beta, mitochondrial precursor [Rattus norvegicus]	55926203	0.076	-0.0888889	N
creatine kinase M-type [Rattus norvegicus]	6978661	1.0E-04	-0.0888889	Y		56797757	40538860
four and a half LIM domains protein 2 [Rattus norvegicus]	13928940	1	-0.0888889	N
delta-1-pyrroline-5-carboxylate dehydrogenase, mitochondrial [Rattus norvegicus]	197927423	1	-0.0888889	N
heat shock protein beta-6 [Rattus norvegicus]	20302069	0.00014	-0.0944444	Y
branched-chain-amino-acid aminotransferase, mitochondrial precursor [Rattus norvegicus]	11693174	1	-0.0944444	N		54792127
6-phosphofructokinase, muscle type [Rattus norvegicus]	13929002	0.39	-0.0944444	N
troponin I, cardiac muscle [Rattus norvegicus]	8394469	1	-0.0944444	N		6978607
acyl-CoA-binding protein [Rattus norvegicus]	13937379	1	-0.0944444	N
fatty acid-binding protein, heart [Rattus norvegicus]	13162363	1.0E-04	-0.1	Y
PREDICTED: glyceraldehyde-3-phosphate dehydrogenase-like [Rattus norvegicus]	109484558	1	-0.1	N
elongation factor Tu, mitochondrial precursor [Rattus norvegicus]	157820845	1.0E-04	-0.1	Y
glutamate dehydrogenase 1, mitochondrial precursor [Rattus norvegicus]	6980956	0.013	-0.1	N		80861401	162287040
acyl-coenzyme A thioesterase 13 [Rattus norvegicus]	157817043	1	-0.105556	N
PREDICTED: pyruvate dehydrogenase E1 component subunit alpha, somatic form, mitochondrial-like isoform 1 [Rattus norvegicus]	293342555	1.0E-04	-0.105556	Y
PREDICTED: rCG63528-like isoform 2 [Rattus norvegicus]	109458553	1	-0.105556	N
propionyl-CoA carboxylase alpha chain, mitochondrial [Rattus norvegicus]	158303308	0.038	-0.105556	N
cytochrome b-c1 complex subunit 2, mitochondrial precursor [Rattus norvegicus]	55741544	0.14	-0.111111	N
NADH dehydrogenase [ubiquinone] 1 alpha subcomplex subunit 10, mitochondrial precursor [Rattus norvegicus]	170295834	0.78	-0.111111	N
L-lactate dehydrogenase B chain [Rattus norvegicus]	6981146	1.0E-04	-0.111111	Y		61557028	6978431
hydroxysteroid dehydrogenase-like protein 2 [Rattus norvegicus]	71043858	1	-0.111111	N
Cluster of PREDICTED: rCG38845-like [Rattus norvegicus] (gi|109481899|ref|XP_001080448.1|)	109481899	0.02	-0.111111	N
PREDICTED: rCG38845-like [Rattus norvegicus]	109481899	0.02	-0.111111	N
[Protein ADP-ribosylarginine] hydrolase-like protein 1 [Rattus norvegicus]	61556810	1	-0.111111	N
tropomyosin alpha-1 chain isoform a [Rattus norvegicus]	78000188	1	-0.116667	N
actinin alpha 2 [Rattus norvegicus]	281332157	1.0E-04	-0.116667	Y
PREDICTED: caseinolytic peptidase, ATP-dependent, proteolytic subunit-like [Rattus norvegicus]	293362033	1	-0.116667	N
3-hydroxyisobutyryl-CoA hydrolase, mitochondrial [Rattus norvegicus]	61556993	0.0089	-0.116667	Y
neurofilament heavy polypeptide [Rattus norvegicus]	158341642	1	-0.122222	N
myomesin 2 [Rattus norvegicus]	281306803	1.0E-04	-0.122222	Y
PREDICTED: uncharacterized protein KIAA0564 homolog [Rattus norvegicus]	293342202	1	-0.122222	N
aspartate aminotransferase, mitochondrial [Rattus norvegicus]	6980972	1.0E-04	-0.122222	Y		197386807	189083744
PREDICTED: glyceraldehyde-3-phosphate dehydrogenase-like [Rattus norvegicus]	62657298	0.44	-0.122222	N
acetyl-CoA acetyltransferase, mitochondrial precursor [Rattus norvegicus]	8392836	1.0E-04	-0.122222	N		18959218	62543563
carbonic anhydrase 2 [Rattus norvegicus]	9506445	1	-0.122222	N		18426864
hemoglobin subunit beta-1 [Rattus norvegicus]	17985949	0.014	-0.127778	N
myosin regulatory light chain 2, ventricular/cardiac muscle isoform [Rattus norvegicus]	78214305	0.78	-0.127778	N
NADH dehydrogenase [ubiquinone] iron-sulfur protein 7, mitochondrial [Rattus norvegicus]	56606108	1	-0.127778	N
citrate synthase, mitochondrial precursor [Rattus norvegicus]	18543177	1.0E-04	-0.133333	Y
enoyl-CoA delta isomerase 1, mitochondrial precursor [Rattus norvegicus]	162287040	1.0E-04	-0.133333	Y
pyruvate dehydrogenase E1 component subunit beta, mitochondrial precursor [Rattus norvegicus]	56090293	0.13	-0.133333	N
cysteinyl-tRNA synthetase 2, mitochondrial [Rattus norvegicus]	295148062	1	-0.138889	N
superoxide dismutase [Mn], mitochondrial precursor [Rattus norvegicus]	8394331	1.0E-04	-0.138889	Y		6978543
delta(3,5)-Delta(2,4)-dienoyl-CoA isomerase, mitochondrial precursor [Rattus norvegicus]	12018256	0.032	-0.138889	N
Cluster of hemoglobin subunit beta-1 [Rattus norvegicus] (gi|17985949)	17985949	1	-0.138889	N
protein NipSnap homolog 2 [Rattus norvegicus]	62945328	1	-0.138889	N
tripartite motif-containing protein 72 [Rattus norvegicus]	117940031	0.0028	-0.138889	Y
Cluster of creatine kinase S-type, mitochondrial precursor [Rattus norvegicus] (gi|189083744)	189083744	1.0E-04	-0.138889	Y
creatine kinase S-type, mitochondrial precursor [Rattus norvegicus]	189083744	1.0E-04	-0.138889	Y
isovaleryl-CoA dehydrogenase, mitochondrial precursor [Rattus norvegicus]	6981112	1.0E-04	-0.144444	Y		28467005	293342555
peroxiredoxin-5, mitochondrial precursor [Rattus norvegicus]	16758404	1.0E-04	-0.144444	Y
NADP-dependent malic enzyme, mitochondrial [Rattus norvegicus]	239049264	1	-0.144444	N
chaperone activity of bc1 complex-like, mitochondrial [Rattus norvegicus]	61557218	1	-0.144444	N
D-beta-hydroxybutyrate dehydrogenase, mitochondrial [Rattus norvegicus]	55742813	1	-0.15	N
complement component 1 Q subcomponent-binding protein, mitochondrial precursor [Rattus norvegicus]	48675371	1	-0.15	N
PREDICTED: titin [Rattus norvegicus]	293357883	1	-0.15	N
evolutionarily conserved signaling intermediate in Toll pathway, mitochondrial precursor [Rattus norvegicus]	55741518	1	-0.15	N
tubulin alpha-8 chain [Rattus norvegicus]	66730465	1	-0.15	N
troponin T, cardiac muscle [Rattus norvegicus]	6981666	1.0E-04	-0.15	Y		8394009	51948412
lipoamide acyltransferase component of branched-chain alpha-keto acid dehydrogenase complex, mitochondrial [Rattus norvegicus]	158749632	0.44	-0.15	N
malate dehydrogenase, mitochondrial precursor [Rattus norvegicus]	42476181	1.0E-04	-0.15	Y
electron transfer flavoprotein subunit beta [Rattus norvegicus]	51948412	1.0E-04	-0.15	Y
ES1 protein homolog, mitochondrial precursor [Rattus norvegicus]	51948422	1.0E-04	-0.15	Y
kynurenine--oxoglutarate transaminase 3 [Rattus norvegicus]	62543563	0.00043	-0.155556	Y
carboxymethylenebutenolidase homolog [Rattus norvegicus]	56912206	0.045	-0.155556	N
electron transfer flavoprotein subunit alpha, mitochondrial [Rattus norvegicus]	57527204	1.0E-04	-0.155556	Y
Cluster of tropomyosin alpha-1 chain isoform i [Rattus norvegicus] (gi|78000203)	78000203	1	-0.155556	N
Cluster of acyl-coenzyme A thioesterase 2, mitochondrial [Rattus norvegicus] (gi|48675862)	48675862	1.0E-04	-0.155556	Y
acyl-coenzyme A thioesterase 2, mitochondrial [Rattus norvegicus]	48675862	1.0E-04	-0.155556	Y
propionyl-CoA carboxylase beta chain, mitochondrial precursor [Rattus norvegicus]	148747119	0.018	-0.155556	N
myosin light chain 3 [Rattus norvegicus]	6981240	0.00012	-0.155556	Y		126722991	8393807
isocitrate dehydrogenase [NAD] subunit gamma 1, mitochondrial precursor [Rattus norvegicus]	54020666	0.0007	-0.155556	Y
Serine protease inhibitor [Rattus norvegicus]	32563565	0.00056	-0.161111	Y
succinyl-CoA:3-ketoacid coenzyme A transferase 1, mitochondrial precursor [Rattus norvegicus]	189181716	1.0E-04	-0.161111	Y
Cluster of aldehyde dehydrogenase, mitochondrial precursor [Rattus norvegicus] (gi|14192933)	14192933	1.0E-04	-0.161111	Y
aldehyde dehydrogenase, mitochondrial precursor [Rattus norvegicus]	14192933	1.0E-04	-0.161111	Y
mitochondrial import inner membrane translocase subunit Tim10 [Rattus norvegicus]	25742598	1	-0.161111	N
PREDICTED: guanylate binding protein 1, interferon-inducible, 67kDa [Rattus norvegicus]	109467739	1	-0.166667	N
isocitrate dehydrogenase [NADP], mitochondrial precursor [Rattus norvegicus]	62079055	1.0E-04	-0.172222	Y
myoglobin [Rattus norvegicus]	11024650	1.0E-04	-0.172222	N		157823197
Cluster of PREDICTED: glyceraldehyde-3-phosphate dehydrogenase-like [Rattus norvegicus] (gi|109484558)	109484558	0.38	-0.172222	N
amine oxidase [flavin-containing] A [Rattus norvegicus]	270288740	1	-0.172222	N
methylmalonate-semialdehyde dehydrogenase [acylating], mitochondrial precursor [Rattus norvegicus]	145651820	1.0E-04	-0.177778	Y
grpE protein homolog 1, mitochondrial precursor [Rattus norvegicus]	13324704	1.0E-04	-0.183333	Y
hemoglobin subunit beta-2 [Rattus norvegicus]	164448680	1	-0.183333	N
succinyl-CoA ligase [ADP/GDP-forming] subunit alpha, mitochondrial precursor [Rattus norvegicus]	139948224	1.0E-04	-0.183333	Y
dihydrolipoyl dehydrogenase, mitochondrial precursor [Rattus norvegicus]	40786469	1.0E-04	-0.194444	Y
long-chain specific acyl-CoA dehydrogenase, mitochondrial precursor [Rattus norvegicus]	6978431	1.0E-04	-0.194444	Y
PREDICTED: DNA replication helicase 2 homolog (yeast) [Rattus norvegicus]	293344978	1.0E-04	-0.205556	Y
glycine cleavage system H protein, mitochondrial precursor [Rattus norvegicus]	126723054	1	-0.211111	N
tropomyosin alpha-1 chain isoform i [Rattus norvegicus]	78000203	0.00034	-0.222222	Y
Cluster of 2-oxoglutarate dehydrogenase, mitochondrial precursor [Rattus norvegicus] (gi|62945278)	62945278	1.0E-04	-0.227778	Y
2-oxoglutarate dehydrogenase, mitochondrial precursor [Rattus norvegicus]	62945278	1.0E-04	-0.227778	Y
3-ketoacyl-CoA thiolase, mitochondrial [Rattus norvegicus]	18426866	1.0E-04	-0.227778	Y
cytochrome b-c1 complex subunit 8 [Rattus norvegicus]	68341999	0.0051	-0.233333	N
cytochrome c oxidase subunit 6A2, mitochondrial precursor [Rattus norvegicus]	158517820	1	-0.238889	N
myosin-7 [Rattus norvegicus]	8393807	1.0E-04	-0.244444	Y		16757984
medium-chain specific acyl-CoA dehydrogenase, mitochondrial precursor [Rattus norvegicus]	292494885	1.0E-04	-0.255556	Y
enoyl-CoA hydratase, mitochondrial precursor [Rattus norvegicus]	17530977	1.0E-04	-0.261111	Y
carnitine O-acetyltransferase [Rattus norvegicus]	51854229	0.78	-0.272222	N
short-chain specific acyl-CoA dehydrogenase, mitochondrial precursor [Rattus norvegicus]	11968090	1.0E-04	-0.277778	Y		300794574
dihydrolipoyllysine-residue succinyltransferase component of 2-oxoglutarate dehydrogenase complex, mitochondrial [Rattus norvegicus]	195927000	1.0E-04	-0.277778	Y
hydroxyacyl-coenzyme A dehydrogenase, mitochondrial precursor [Rattus norvegicus]	17105336	1.0E-04	-0.311111	Y
pyruvate dehydrogenase kinase, isozyme 1 precursor [Rattus norvegicus]	59709473	1.0E-04	-0.316667	Y
PREDICTED: ankyrin 2, neuronal [Rattus norvegicus]	293357553	1	-0.383333	N
troponin C, slow skeletal and cardiac muscles [Rattus norvegicus]	77627992	1.0E-04	-0.394444	Y
glutaminyl-tRNA synthetase [Rattus norvegicus]	56090285	0.51	-0.605556	N
adenylyl cyclase-associated protein 2 [Rattus norvegicus]	16758742	1	-0.694444	N
delta-aminolevulinic acid dehydratase [Rattus norvegicus]	6978483	1	-0.711111	N		157821295	293336190
thioredoxin reductase 1, cytoplasmic [Rattus norvegicus]	78191795	1	-0.866667	N
Cluster of aldo-keto reductase family 1, member C1 [Rattus norvegicus] (gi|76096330)	76096330	1	-0.95	N
aldo-keto reductase family 1, member C1 [Rattus norvegicus]	76096330	1	-0.95	N
eukaryotic translation initiation factor 3 subunit B [Rattus norvegicus]	72255511	1	-1.06667	N
60S ribosomal protein L4 [Rattus norvegicus]	11968086	1	-1.06667	N		293348301
cofilin-2 [Rattus norvegicus]	357588464	1	-1.09167	N
PREDICTED: glyceraldehyde-3-phosphate dehydrogenase-like [Rattus norvegicus]	62658024	1	-1.32778	N
eukaryotic translation initiation factor 3 subunit I [Rattus norvegicus]	169234840	1	-1.61667	N
PREDICTED: acyl-CoA synthetase family member 3, mitochondrial [Rattus norvegicus]	293355295	1	-1.68333	N
2-oxoisovalerate dehydrogenase subunit beta, mitochondrial precursor [Rattus norvegicus]	158749538	0.7	-1.87222	N
28S ribosomal protein S36, mitochondrial [Rattus norvegicus]	300797955	1	-2.09444	N
mitochondrial-processing peptidase subunit alpha [Rattus norvegicus]	54234052	1	-2.31111	N
uncharacterized protein LOC299909 [Rattus norvegicus]	187282120	1	-2.35556	N
PREDICTED: histone H3.3B-like [Rattus norvegicus]	293351972	1	-2.77778	N

## Sheet: DEP-48 h-Heart
List of proteins differentially expressed at 48 h after heat stress in heart by relative quantification of normalized intensities with iTRAQ reagents. Change in normalized intensity relative to control was analyzed separately for heat stress animals with and without histopathological evidence of inflammation in the heart (n=3 heat-injured and n=3 heat-stressed). Statistical significance between c…
Identified Proteins (900)	Accession Number	p-value	fold change heat-injured	fold change heat-stressed	Statistical Significance
serpin H1 precursor [Rattus norvegicus]	8393057	1	4.76111	-0.738889	N		Up	Down
uteroglobin precursor [Rattus norvegicus]	6981694	0.00098	4.37778	-2.45556	N		6981642	6978661
advanced glycosylation end product-specific receptor precursor [Rattus norvegicus]	259089426	1	4.01389	-1.975	N		13929190	11024650
myosin regulatory light chain 12B [Rattus norvegicus]	203097095	0.76	4.01389	-2.575	N		8393038	13162363
pulmonary surfactant-associated protein A precursor [Rattus norvegicus]	8394337	1	3.94167	-2.39167	N		58865656	13929002
cytochrome c oxidase subunit I (mitochondrion) [Rattus norvegicus]	110189665	1	3.88611	5.60833	N		58865656	16758094
complement factor B precursor [Rattus norvegicus]	218156285	0.023	3.76944	-2.46389	N		293346859	77917570
Cluster of SEC14-like protein 3 [Rattus norvegicus] (gi|198278563)	198278563	1	3.6	-2.72222	N		39930505	158187544
SEC14-like protein 3 [Rattus norvegicus]	198278563	1	3.6	-2.72222	N		197386807	13929166
protein S100-A9 [Rattus norvegicus]	16758364	1	3.58611	-2.44611	N		6981672	13929166
retinal dehydrogenase 1 [Rattus norvegicus]	14192935	0.057	3.5	-2.47778	N		57526868	20302069
PREDICTED: myristoylated alanine-rich C-kinase substrate [Rattus norvegicus]	293356892	1	3.46417	0.673056	N		28460696	110625958
peptidyl-prolyl cis-trans isomerase FKBP1A [Rattus norvegicus]	47271544	0.00015	3.36667	-2.67778	N		51854227	126723393
T-complex protein 1 subunit alpha [Rattus norvegicus]	6981642	<1.0E-04	3.28611	2.86389	Y		56090273	126723393
complement component C9 precursor [Rattus norvegicus]	16924006	0.032	3.275	-2.29167	N		59709467	158749632
galectin-3 [Rattus norvegicus]	13929190	<1.0E-04	3.21389	-1.39722	Y		77539778	293346079
complement factor D precursor [Rattus norvegicus]	117647198	1	3.16667	-0.288889	N		148747541	6981146
pulmonary surfactant-associated protein B precursor [Rattus norvegicus]	20301980	0.53	3.08611	-2.05833	N		260064045	13324704
heterogeneous nuclear ribonucleoprotein C [Rattus norvegicus]	71043810	1	3.075	-2.21389	N		27465535	42476181
lon protease homolog, mitochondrial precursor [Rattus norvegicus]	19173766	1	3.05278	0.0638889	N		55742832	54020666
calpain-2 catalytic subunit precursor [Rattus norvegicus]	8393038	0.0094	3.03056	-1.74722	Y		11693172	57527204
alpha-actinin-1 [Rattus norvegicus]	13591902	1	3.01389	-1.175	N		12831225	148747119
corticosteroid-binding globulin precursor [Rattus norvegicus]	57527135	0.11	3.01111	-1.76667	N		80861401	158138498
Cluster of PREDICTED: histone H3.3B-like [Rattus norvegicus] (gi|293347902|ref|XP_002726720.1|)	293347902	1	3.00556	-1.11889	N		293348303	158749584
PREDICTED: histone H3.3B-like [Rattus norvegicus]	293347902	1	3.00556	-1.11889	N		12025524	158819029
Cluster of plastin-2 [Rattus norvegicus] (gi|58865656)	58865656	<1.0E-04	2.98056	-1.36389	Y		140971918	162287040
plastin-2 [Rattus norvegicus]	58865656	<1.0E-04	2.98056	-1.36389	Y		8393899	189181716
PREDICTED: Igk protein-like isoform 1 [Rattus norvegicus]	293346859	<1.0E-04	2.89444	-0.905556	Y		14389299	189491689
general vesicular transport factor p115 [Rattus norvegicus]	9507177	0.76	2.85278	-2.18056	N		14389299	270288740
PREDICTED: pyruvate kinase isozymes M1/M2-like isoform 1 [Rattus norvegicus]	293350511	1	2.84722	-1.33056	N		18959218	292781228
guanine nucleotide-binding protein G(I)/G(S)/G(T) subunit beta-1 [Rattus norvegicus]	148747524	0.052	2.84444	-2.28889	N		61557028	300797519
ezrin [Rattus norvegicus]	52138521	0.64	2.51389	-1.68611	N		156231040	6978543
40S ribosomal protein S13 [Rattus norvegicus]	39930505	0.00028	2.50833	-1.63611	Y		156231040	6978543
filamin-A [Rattus norvegicus]	197386807	<1.0E-04	2.46389	-0.613889	Y		6978501	6980972
PREDICTED: 40S ribosomal protein S16-like [Rattus norvegicus]	293349528	1	2.45	0.205556	N		8393197	8394331
tropomyosin alpha-4 chain [Rattus norvegicus]	6981672	<1.0E-04	2.43333	-0.733333	Y		13928716	11968118
non-specific lipid-transfer protein [Rattus norvegicus]	50356003	0.46	2.39167	1.73611	N		16758014	13786202
fatty acid synthase [Rattus norvegicus]	8394158	0.13	2.35278	-1.60278	N		19173806	13937353
T-kininogen 2 precursor [Rattus norvegicus]	57526868	<1.0E-04	2.325	0.302778	Y		28467005	13937353
aldose reductase-related protein 2 [Rattus norvegicus]	27465603	1	2.31111	-2.33333	N		94400790	40538860
astrocytic phosphoprotein PEA-15 [Rattus norvegicus]	61557370	1	2.25	2.75	N		155369650	48675862
adenylyl cyclase-associated protein 1 [Rattus norvegicus]	59709467	<1.0E-04	2.23333	-0.6	Y		155369650	48675862
gelsolin precursor [Rattus norvegicus]	51854227	0.0018	2.22778	-0.394444	Y		189181726	51948422
Cluster of PREDICTED: ribosome binding protein 1, partial [Rattus norvegicus] (gi|293358103|ref|XP_230637.5|)	293358103	<1.0E-04	2.20556	-0.75	N		6978477	57164133
PREDICTED: ribosome binding protein 1, partial [Rattus norvegicus]	293358103	<1.0E-04	2.20556	-0.75	N		6981324	71043858
apolipoprotein A-IV precursor [Rattus norvegicus]	8392909	1	2.18889	0.0555556	N		8392878	109479984
elongation factor 1-alpha 1 [Rattus norvegicus]	28460696	<1.0E-04	2.18889	0.333333	Y		13487910	110189672
40S ribosomal protein S4, X isoform [Rattus norvegicus]	56090273	<1.0E-04	2.15556	-0.766667	Y		13540689	154816168
heterogeneous nuclear ribonucleoprotein U [Rattus norvegicus]	148747541	<1.0E-04	2.13889	-0.794444	Y		17865327	197927423
alpha-actinin-4 [Rattus norvegicus]	77539778	<1.0E-04	2.11944	-0.791667	Y		57977275	6978431
heat shock 70 kDa protein 1A/1B [Rattus norvegicus]	260064045	<1.0E-04	2.10556	1.52778	Y		158138568	11693170
filamin-B [Rattus norvegicus]	157818975	1	2.05	-1.83889	N		158186678	11968072
tubulin beta-5 chain [Rattus norvegicus]	27465535	<1.0E-04	2.04722	-0.786111	Y		210032365	17530977
annexin A4 [Rattus norvegicus]	55742832	<1.0E-04	2.00833	-0.747222	Y		307746876	18426858
PREDICTED: xin actin-binding repeat containing 1 [Rattus norvegicus]	109485595	0.47	1.98056	-1.30833	N		6978695	19424244
Cluster of 60S ribosomal protein L3 [Rattus norvegicus] (gi|38454246)	38454246	1	1.98056	-1.675	N		6981236	51854229
60S ribosomal protein L3-like [Rattus norvegicus]	300797628	1	1.98056	-1.675	N		6981352	51948412
peptidyl-prolyl cis-trans isomerase B precursor [Rattus norvegicus]	11968126	1	1.96944	-1.38611	N		8393322	57164091
60S ribosomal protein L4 [Rattus norvegicus]	11968086	1	1.96944	-0.952778	N		8394009	61556754
T-kininogen 1 precursor [Rattus norvegicus]	80861401	<1.0E-04	1.94167	0.563889	Y		11560133	61557218
26S proteasome non-ATPase regulatory subunit 6 [Rattus norvegicus]	38454206	0.53	1.93056	-1.74722	N		12083611	117647218
murinoglobulin-1 precursor [Rattus norvegicus]	12831225	<1.0E-04	1.91944	-0.958333	Y		40445397	145651820
calreticulin precursor [Rattus norvegicus]	11693172	<1.0E-04	1.90278	0.313889	Y		52345385	158186722
PREDICTED: hypothetical protein [Rattus norvegicus]	293348303	<1.0E-04	1.85833	-0.075	Y		54607147	158303308
heterogeneous nuclear ribonucleoprotein A/B [Rattus norvegicus]	140971918	<1.0E-04	1.82778	-0.527778	Y		61556986	186659510
EH domain-containing protein 4 [Rattus norvegicus]	21326447	1	1.80833	-1.38056	N		76781465	194473636
Cluster of ADP-ribosylation factor 2 [Rattus norvegicus] (gi|13162341)	13162341	1	1.78889	-0.744444	N		347800746	198278533
ADP-ribosylation factor 2 [Rattus norvegicus]	13162341	1	1.78889	-0.744444	N		347800746	281332157
alpha-2-antiplasmin precursor [Rattus norvegicus]	58865362	1	1.76111	-0.916667	N		6978515	281371490
histone H2B type 1-A [Rattus norvegicus]	12025524	<1.0E-04	1.75833	0.0361111	Y		6978879	293349583
Cluster of kininogen-1 isoform 2 precursor [Rattus norvegicus] (gi|156231040)	156231040	<1.0E-04	1.73333	0.211111	Y		13540689	293349583
kininogen-1 isoform 2 precursor [Rattus norvegicus]	156231040	<1.0E-04	1.73333	0.211111	Y		16923986	325974480
histone H1.4 [Rattus norvegicus]	18959218	<1.0E-04	1.71389	0.0916667	Y		22024394	17105336
lamin-B1 [Rattus norvegicus]	16758782	0.053	1.69722	-0.813889	N		32563565	18543177
Cluster of vimentin [Rattus norvegicus] (gi|14389299)	14389299	<1.0E-04	1.67778	0.277778	Y		42476144	47058994
vimentin [Rattus norvegicus]	14389299	<1.0E-04	1.67778	0.277778	Y		42476292	53850596
transgelin-2 [Rattus norvegicus]	61557028	<1.0E-04	1.67778	0.177778	Y		56605726	55742813
inter-alpha-trypsin inhibitor heavy chain H3 precursor [Rattus norvegicus]	8393899	<1.0E-04	1.65	0.183333	Y		60097941	62079055
histone H2A.Z [Rattus norvegicus]	12083611	1	1.64722	-0.897222	N		83816939	62945278
PREDICTED: glyceraldehyde-3-phosphate dehydrogenase-like [Rattus norvegicus]	293346098	1	1.61111	0	N		83816939	72086149
histidine-rich glycoprotein precursor [Rattus norvegicus]	19173806	<1.0E-04	1.60833	0.219444	Y		126722991	77627992
serine protease inhibitor A3N [Rattus norvegicus]	13928716	<1.0E-04	1.60556	0.283333	Y		162287337	77917546
uncharacterized protein LOC315963 [Rattus norvegicus]	114145796	1	1.6	-1.26667	N		164448680	110189667
C-reactive protein precursor [Rattus norvegicus]	8393197	<1.0E-04	1.58333	0.272222	Y		313151177	113205496
heat shock protein beta-1 [Rattus norvegicus]	94400790	<1.0E-04	1.58056	0.869444	Y		8393101	117940031
Cluster of myosin light polypeptide 6 [Rattus norvegicus] (gi|155369650)	155369650	<1.0E-04	1.575	-1.65833	Y		8393101	139948224
myosin light polypeptide 6 [Rattus norvegicus]	155369650	<1.0E-04	1.575	-1.65833	Y		13592133	157817861
heat shock protein HSP 90-alpha [Rattus norvegicus]	28467005	<1.0E-04	1.575	0.519444	Y		16758182	186659510
hemopexin precursor [Rattus norvegicus]	16758014	<1.0E-04	1.55833	0.280556	Y		16758182	292494885
talin-1 [Rattus norvegicus]	189181726	<1.0E-04	1.55556	0.133333	Y		16758644	6978435
annexin A1 [Rattus norvegicus]	6978501	<1.0E-04	1.55	0.00555556	Y		17985949	9506411
protein disulfide-isomerase precursor [Rattus norvegicus]	6981324	<1.0E-04	1.54167	0.319444	Y		17985949	12018256
fibrinogen beta chain precursor [Rattus norvegicus]	158186678	<1.0E-04	1.53611	0.236111	Y		40018548	17978459
catenin alpha-1 [Rattus norvegicus]	55742755	0.56	1.53611	-0.597222	N		57529187	18426866
serum albumin precursor [Rattus norvegicus]	158138568	<1.0E-04	1.53333	0.3	Y		60678292	40786469
endoplasmin precursor [Rattus norvegicus]	210032365	<1.0E-04	1.53333	0.2	Y		71795621	53850628
plasminogen activator inhibitor 1 RNA-binding protein [Rattus norvegicus]	57977275	<1.0E-04	1.53056	-0.591667	Y		148747414	54792127
purine nucleoside phosphorylase [Rattus norvegicus]	157822819	0.0013	1.53056	0.208333	N		157817869	56606108
alpha-2-HS-glycoprotein precursor [Rattus norvegicus]	6978477	<1.0E-04	1.525	0.113889	Y		293340905	59709473
polypyrimidine tract-binding protein 1 isoform b [Rattus norvegicus]	13487910	0.0028	1.50556	0.183333	Y		293342765	109488076
apoptosis-associated speck-like protein containing a CARD [Rattus norvegicus]	27229294	0.085	1.49167	-0.319444	N		9506445	157817227
Cluster of translationally-controlled tumor protein [Rattus norvegicus] (gi|16758734)	16758734	<1.0E-04	1.46667	-0.9	N		9845234	157821497
translationally-controlled tumor protein [Rattus norvegicus]	16758734	<1.0E-04	1.46667	-0.9	N		17530965	157822261
moesin [Rattus norvegicus]	13540689	<1.0E-04	1.46667	0.2	Y		62990183	157951709
adenosylhomocysteinase [Rattus norvegicus]	8392878	<1.0E-04	1.46389	-0.758333	Y		75991707	189083744
alpha-1-macroglobulin precursor [Rattus norvegicus]	307746876	<1.0E-04	1.46111	0.272222	Y		158138561	189083744
dihydropyrimidinase-related protein 2 [Rattus norvegicus]	157786744	1	1.46111	-0.25	N		162287391	281332157
fetuin-B precursor [Rattus norvegicus]	17865327	<1.0E-04	1.45556	0.0333333	Y		201066380	6981666
four and a half LIM domains protein 1 isoform 1 [Rattus norvegicus]	76781465	<1.0E-04	1.43611	0.658333	Y		8394502	11968090
Cluster of histone H2A.Z [Rattus norvegicus] (gi|12083611)	12083611	<1.0E-04	1.425	0.213889	Y		11560133	20302061
hemoglobin, beta adult major chain [Rattus norvegicus]	40445397	<1.0E-04	1.425	0.313889	Y		13591894	20806153
protein disulfide-isomerase A3 precursor [Rattus norvegicus]	8393322	<1.0E-04	1.41667	0.238889	Y		40254781	25742626
thioredoxin reductase 1, cytoplasmic [Rattus norvegicus]	78191795	0.25	1.41667	-0.638889	N		61098186	32189355
peptidyl-prolyl cis-trans isomerase A [Rattus norvegicus]	8394009	<1.0E-04	1.41667	0.227778	Y		62990183	32189355
tubulin alpha-1A chain [Rattus norvegicus]	11560133	<1.0E-04	1.41389	0.0583333	Y		127138710	40538742
26S proteasome non-ATPase regulatory subunit 7 [Rattus norvegicus]	157818107	1	1.39694	0.561389	N		293346809	51948476
14-3-3 protein theta [Rattus norvegicus]	6981712	0.042	1.39444	0.116667	N		293354006	68341995
myosin-9 [Rattus norvegicus]	6981236	<1.0E-04	1.38333	0.283333	Y		293354006	68341999
6-phosphofructokinase, liver type [Rattus norvegicus]	6981352	0.0043	1.38333	-0.627778	Y		300794574	78000203
ras-related C3 botulinum toxin substrate 1 precursor [Rattus norvegicus]	54607147	<1.0E-04	1.38333	-0.116667	Y		300794574	78214305
protein disulfide-isomerase A6 precursor [Rattus norvegicus]	52345385	<1.0E-04	1.375	0.0638889	Y		8393296	110189666
Cluster of serine protease inhibitor A3K precursor [Rattus norvegicus] (gi|347800746)	347800746	<1.0E-04	1.36389	0.263889	Y		9507243	148747393
serine protease inhibitor A3K precursor [Rattus norvegicus]	347800746	<1.0E-04	1.36389	0.263889	Y		14010863	157824004
Cluster of carboxylesterase-like precursor [Rattus norvegicus] (gi|62078513)	62078513	0.76	1.36111	-0.661111	N		40786436	170295834
carboxylesterase 1D precursor [Rattus norvegicus]	140969642	0.76	1.36111	-0.661111	N		42476045	293343539
serotransferrin precursor [Rattus norvegicus]	61556986	<1.0E-04	1.35833	-0.186111	Y		50054162	6981240
ceruloplasmin precursor [Rattus norvegicus]	6978695	<1.0E-04	1.35278	0.0527778	Y		51948528	8392836
apolipoprotein A-I preproprotein [Rattus norvegicus]	6978515	<1.0E-04	1.34444	0.144444	Y		54114993	13786200
inter-alpha-inhibitor H4 heavy chain precursor [Rattus norvegicus]	126722991	<1.0E-04	1.34167	0.0305556	Y		58865630	16758398
haptoglobin precursor [Rattus norvegicus]	60097941	<1.0E-04	1.33056	0.230556	Y		76096304	39930503
PREDICTED: mCG147639-like [Rattus norvegicus]	293348301	0.022	1.33056	0.775	N		148747365	55741424
eukaryotic translation initiation factor 4B [Rattus norvegicus]	56605726	<1.0E-04	1.325	-0.430556	Y		293347815	55741544
Cluster of moesin [Rattus norvegicus] (gi|13540689)	13540689	<1.0E-04	1.32222	0.166667	Y		293358795	57114330
vitamin D-binding protein precursor [Rattus norvegicus]	6978879	<1.0E-04	1.32222	-0.111111	Y		293358795	78000203
ATPase family AAA domain-containing protein 1 [Rattus norvegicus]	78097112	1	1.30833	-0.825	N		8394091	109481899
mitochondrial import inner membrane translocase subunit Tim10 [Rattus norvegicus]	25742598	1	1.30833	-1.70278	N		16758348	109481899
protein-glutamine gamma-glutamyltransferase 2 [Rattus norvegicus]	42476287	0.0037	1.30278	-0.852778	N		25453420	209915614
Serine protease inhibitor [Rattus norvegicus]	32563565	<1.0E-04	1.29722	0.241667	Y		25453420	8394469
inter-alpha-trypsin inhibitor heavy chain H1 precursor [Rattus norvegicus]	313151177	<1.0E-04	1.29444	0.283333	Y		25742763	61557127
profilin-1 [Rattus norvegicus]	42476144	<1.0E-04	1.28889	0.166667	Y		51948418	157820465
alpha-1-inhibitor 3 precursor [Rattus norvegicus]	83816939	<1.0E-04	1.28889	0.322222	Y		55742827	157820787
protein disulfide-isomerase A4 precursor [Rattus norvegicus]	16758712	1	1.28889	-0.788889	N		62661785	157820787
apolipoprotein E precursor [Rattus norvegicus]	162287337	<1.0E-04	1.28889	0.0333333	Y		293351416	157822175
transforming protein RhoA precursor [Rattus norvegicus]	16923986	<1.0E-04	1.28889	0.0777778	Y		293351416	157822851
hemoglobin subunit beta-2 [Rattus norvegicus]	164448680	<1.0E-04	1.28889	0.277778	Y		8394544	195927000
beta-lactamase-like protein 2 [Rattus norvegicus]	66730449	1	1.28056	2.29167	N		16758810	223718723
transaldolase [Rattus norvegicus]	42476292	<1.0E-04	1.27778	0.1	Y		16923998	281306803
STE20-like serine/threonine-protein kinase [Rattus norvegicus]	132626321	0.76	1.27222	-0.716667	N		24025637	19424338
PREDICTED: titin [Rattus norvegicus]	293357883	1	1.26667	-1.63333	N		62078893	78000188
fatty acid-binding protein, epidermal [Rattus norvegicus]	22024394	<1.0E-04	1.26111	0.194444	Y		62078997	124430510
tropomyosin alpha-3 chain isoform 2 [Rattus norvegicus]	29336093	0.76	1.25833	-0.830556	N		62079189	189011657
Cluster of alpha-1-inhibitor 3 precursor [Rattus norvegicus] (gi|83816939|ref|NP_001033064.1|)	83816939	<1.0E-04	1.25278	0.252778	Y		157817229	197927439
cullin-1 [Rattus norvegicus]	157820743	1	1.24722	-0.708333	N		157819489	8393180
calnexin precursor [Rattus norvegicus]	25282419	0.5	1.24444	-0.922222	N		213972586	16758388
Cluster of 60S acidic ribosomal protein P0 [Rattus norvegicus] (gi|11693176)	11693176	1	1.24167	-0.891667	N		293341383	19705465
60S acidic ribosomal protein P0 [Rattus norvegicus]	11693176	1	1.24167	-0.891667	N		293341383	24233541
PREDICTED: histone cluster 1, H2ae-like [Rattus norvegicus]	293342765	<1.0E-04	1.23889	0.0944444	Y		293345623	56090293
carbonic anhydrase 1 [Rattus norvegicus]	157817869	0.00063	1.23889	-0.172222	Y		6978503	148747253
leukotriene A-4 hydrolase [Rattus norvegicus]	71795621	0.00014	1.23611	0.458333	Y		6978607	189085365
serpin B6 [Rattus norvegicus]	40018548	<1.0E-04	1.23056	0.297222	Y		9506497	24233541
Cluster of hemoglobin subunit beta-1 [Rattus norvegicus] (gi|17985949)	17985949	<1.0E-04	1.21389	0.325	Y		11693154	293341020
aminopeptidase B [Rattus norvegicus]	13592047	1	1.20833	-0.647222	N		13242237	16758362
hemoglobin subunit beta-1 [Rattus norvegicus]	17985949	<1.0E-04	1.20833	0.363889	Y		16757984	26892289
guanine deaminase [Rattus norvegicus]	148747414	<1.0E-04	1.20556	0.216667	Y		18543351	157822045
Cluster of PREDICTED: ribosomal protein L10-like [Rattus norvegicus] (gi|109479462|ref|XP_001080201.1|)	109479462	1	1.2	-0.822222	N		40786436	157817027
PREDICTED: ribosomal protein L10-like [Rattus norvegicus]	109479462	1	1.2	-0.822222	N		51890219	300797955
Cluster of cofilin-1 [Rattus norvegicus] (gi|8393101)	8393101	<1.0E-04	1.19444	0.05	Y		54400730	160333459
cofilin-1 [Rattus norvegicus]	8393101	<1.0E-04	1.19444	0.05	Y		58865398	77917570
Cluster of GTP-binding nuclear protein Ran [Rattus norvegicus] (gi|16758182)	16758182	<1.0E-04	1.18333	0.316667	Y		61556832	157823387
GTP-binding nuclear protein Ran [Rattus norvegicus]	16758182	<1.0E-04	1.18333	0.316667	Y		62078927	58865656
actin, cytoplasmic 1 [Rattus norvegicus]	13592133	<1.0E-04	1.18333	0.0722222	Y		109497721	58865656
thioredoxin [Rattus norvegicus]	16758644	<1.0E-04	1.18056	0.291667	Y		157819651	13929190
carboxylesterase 1C precursor [Rattus norvegicus]	57529187	<1.0E-04	1.17778	0.644444	Y		157821731	39930505
nucleosome assembly protein 1-like 1 [Rattus norvegicus]	77404363	1	1.175	-0.902778	N		158749540	155369650
PREDICTED: 40S ribosomal protein S3a-like [Rattus norvegicus]	293340905	<1.0E-04	1.16667	0.188889	Y		300797978	155369650
ubiquitin carboxyl-terminal hydrolase 7 [Rattus norvegicus]	67078438	0.76	1.16389	3.46389	N		8394060	8393038
small glutamine-rich tetratricopeptide repeat-containing protein alpha [Rattus norvegicus]	12083667	1	1.16389	-0.780556	N		9507245
PREDICTED: 40S ribosomal protein S25-like [Rattus norvegicus]	109485269	1	1.15278	-0.725	N		13242237
hemoglobin, alpha 2 [Rattus norvegicus]	60678292	<1.0E-04	1.15278	0.263889	Y		13928824
60S ribosomal protein L6 [Rattus norvegicus]	162287391	<1.0E-04	1.14722	0.169444	Y		20302051
cellular nucleic acid-binding protein [Rattus norvegicus]	12018264	1	1.14722	-0.752778	N		55741524
importin-7 [Rattus norvegicus]	157820315	0.033	1.13889	0.105556	N		61098214
complement C3 precursor [Rattus norvegicus]	158138561	<1.0E-04	1.13889	0.0833333	Y		71043752
cullin-associated NEDD8-dissociated protein 1 [Rattus norvegicus]	16758920	1	1.13056	-0.591667	N		110625958
transketolase [Rattus norvegicus]	12018252	1	1.12778	0.183333	N		157820217
14-3-3 protein zeta/delta [Rattus norvegicus]	62990183	<1.0E-04	1.12222	-0.0111111	Y		157820217
alpha-2-macroglobulin precursor [Rattus norvegicus]	158138551	1	1.11944	-0.625	N		157822133
destrin [Rattus norvegicus]	75991707	<1.0E-04	1.10556	0.438889	Y		6978505
40S ribosomal protein S23 [Rattus norvegicus]	17530965	<1.0E-04	1.10278	0.336111	Y		8394432
glycerol-3-phosphate dehydrogenase 1-like protein [Rattus norvegicus]	300798457	1	1.10278	-1.13056	N		9845261
T-complex protein 1 subunit delta [Rattus norvegicus]	33414505	1	1.10278	-0.863889	N		13591969
PREDICTED: acyl-CoA synthetase family member 3, mitochondrial [Rattus norvegicus]	293355295	1	1.09722	-0.969444	N		17865351
carbonic anhydrase 2 [Rattus norvegicus]	9506445	<1.0E-04	1.09167	0.158333	Y		18266692
dynamin-1-like protein [Rattus norvegicus]	77917614	1	1.08056	-0.830556	N		55926139
annexin A2 [Rattus norvegicus]	9845234	<1.0E-04	1.06111	0.05	Y		157786694
[3-methyl-2-oxobutanoate dehydrogenase [lipoamide]] kinase, mitochondrial precursor [Rattus norvegicus]	158517950	1	1.06028	0.430278	N		157819619
fascin [Rattus norvegicus]	201066380	<1.0E-04	1.05833	0.202778	Y		157823387
PREDICTED: epiplakin 1-like [Rattus norvegicus]	109482461	1	1.05556	-0.0555556	N		8394079
Cluster of 14-3-3 protein zeta/delta [Rattus norvegicus] (gi|62990183)	62990183	<1.0E-04	1.04722	0.0138889	Y		9506505
Cluster of neuroblast differentiation-associated protein AHNAK [Rattus norvegicus] (gi|300794574)	300794574	<1.0E-04	1.04444	0	Y		13928690
neuroblast differentiation-associated protein AHNAK [Rattus norvegicus]	300794574	<1.0E-04	1.04444	0	Y		46485429
heparin cofactor 2 precursor [Rattus norvegicus]	13242285	1	1.04444	0.166667	N		46485440
Cluster of aldose reductase-related protein 2 [Rattus norvegicus] (gi|27465603)	27465603	1	1.04444	-1.07778	N		50657380
Cluster of PREDICTED: importin 5 [Rattus norvegicus] (gi|293354006|ref|XP_224534.5|)	293354006	<1.0E-04	1.03611	0.391667	Y		51092266
PREDICTED: importin 5 [Rattus norvegicus]	293354006	<1.0E-04	1.03611	0.391667	Y		158186621
histidine triad nucleotide-binding protein 1 [Rattus norvegicus]	157819527	0.068	1.01944	-0.491667	N		158186621
fibrinogen gamma chain precursor [Rattus norvegicus]	61098186	<1.0E-04	1.01944	0.130556	Y		158186651
rab GDP dissociation inhibitor beta [Rattus norvegicus]	40254781	<1.0E-04	1.01111	-0.0111111	Y		16758404
alcohol dehydrogenase [NADP(+)] [Rattus norvegicus]	13591894	<1.0E-04	1	0.133333	Y		16924002
heterogeneous nuclear ribonucleoprotein D0 isoform a [Rattus norvegicus]	127138710	<1.0E-04	0.994444	0.205556	Y		55926145
PREDICTED: glycine--tRNA ligase [Rattus norvegicus]	293346809	<1.0E-04	0.991667	1.84722	Y		55926145
prothrombin precursor [Rattus norvegicus]	161333847	1	0.991667	0.0694444	N		145275165
nucleosome assembly protein 1-like 4 [Rattus norvegicus]	58865912	1	0.988889	-0.888889	N		155369271
Cluster of tubulin alpha-1A chain [Rattus norvegicus] (gi|11560133)	11560133	<1.0E-04	0.980556	0.0361111	Y		155369271
Cluster of glutathione S-transferase omega-1 [Rattus norvegicus] (gi|56090550)	56090550	1	0.975	0.730556	N		57977273
glutathione S-transferase omega-1 [Rattus norvegicus]	56090550	1	0.975	0.730556	N		293336190
NSFL1 cofactor p47 [Rattus norvegicus]	14010837	1	0.963889	-0.680556	N		293336190
tight junction protein ZO-1 [Rattus norvegicus]	157823439	1	0.958333	-0.775	N		8394328
polyubiquitin-C precursor [Rattus norvegicus]	8394502	<1.0E-04	0.952778	0.0305556	Y		16905067
peptidyl-prolyl cis-trans isomerase FKBP4 [Rattus norvegicus]	300797999	1	0.944444	0.677778	N		109484558
ras-related protein Rap-1A precursor [Rattus norvegicus]	54114993	<1.0E-04	0.936111	0.125	Y		293354517
kinesin-1 heavy chain [Rattus norvegicus]	83776543	0.62	0.936111	0.647222	N
afamin precursor [Rattus norvegicus]	27229290	0.11	0.925	0.347222	N
cathepsin D precursor [Rattus norvegicus]	42476045	<1.0E-04	0.922222	-0.0333333	Y
glutaryl-CoA dehydrogenase, mitochondrial [Rattus norvegicus]	157820807	1	0.922222	-1.71111	N
eukaryotic initiation factor 4A-I [Rattus norvegicus]	40786436	<1.0E-04	0.916667	0.227778	Y
heat shock protein HSP 90-beta [Rattus norvegicus]	148747365	<1.0E-04	0.916667	0.294444	Y
serine--tRNA ligase, cytoplasmic [Rattus norvegicus]	56090265	0.00022	0.911111	0.222222	N
Cluster of elongation factor 1-alpha 2 [Rattus norvegicus] (gi|50054162)	50054162	<1.0E-04	0.902778	0.158333	Y
antithrombin-III precursor [Rattus norvegicus]	58865630	<1.0E-04	0.902778	0.0694444	Y
neutral alpha-glucosidase AB [Rattus norvegicus]	157822919	0.28	0.902778	0.225	N
vacuolar protein sorting-associated protein 13D [Rattus norvegicus]	157819455	1	0.897222	-0.680556	N
Cluster of PREDICTED: poly(rC) binding protein 1-like [Rattus norvegicus] (gi|293358795|ref|XP_575592.2|)	293358795	0.00067	0.894444	0.194444	Y
PREDICTED: poly(rC) binding protein 1-like [Rattus norvegicus]	293358795	0.00067	0.894444	0.194444	Y
calmodulin [Rattus norvegicus]	14010863	<1.0E-04	0.883333	-0.00555556	Y
PREDICTED: 6-phosphogluconate dehydrogenase, decarboxylating-like [Rattus norvegicus]	293347815	<1.0E-04	0.877778	0.133333	Y
peptidyl-prolyl cis-trans isomerase D [Rattus norvegicus]	51948528	0.00011	0.875	0.230556	Y
cell division control protein 42 homolog precursor [Rattus norvegicus]	61889112	0.00036	0.866667	-0.0444444	N
14-3-3 protein beta/alpha [Rattus norvegicus]	9507243	<1.0E-04	0.863889	0.163889	Y
heat shock protein 105 kDa [Rattus norvegicus]	58865372	1	0.863889	-0.736111	N
elongation factor 2 [Rattus norvegicus]	8393296	<1.0E-04	0.858333	0.0694444	Y
eukaryotic translation initiation factor 5A-1 [Rattus norvegicus]	76096304	<1.0E-04	0.855556	-0.0555556	Y
proteasome activator complex subunit 2 [Rattus norvegicus]	8394091	<1.0E-04	0.844444	-0.0666667	Y
elongation factor 1-gamma [Rattus norvegicus]	51948418	<1.0E-04	0.838889	0.0722222	Y
PREDICTED: solute carrier family 25, member 13 (citrin) [Rattus norvegicus]	293346639	1	0.833333	-0.944444	N
78 kDa glucose-regulated protein precursor [Rattus norvegicus]	25742763	<1.0E-04	0.819444	0.0972222	Y
rho GDP-dissociation inhibitor 1 [Rattus norvegicus]	55742827	<1.0E-04	0.808333	-0.0916667	Y
pyruvate dehydrogenase phosphatase regulatory subunit, mitochondrial [Rattus norvegicus]	157818167	1	0.805556	-0.683333	N
glutathione S-transferase, mu 6-like [Rattus norvegicus]	157823707	1	0.780556	-0.752778	N
dual specificity mitogen-activated protein kinase kinase 1 [Rattus norvegicus]	13928886	1	0.777778	0.955556	N
transmembrane protein 126A [Rattus norvegicus]	58585236	1	0.772222	-0.461111	N
Cluster of PREDICTED: 40S ribosomal protein S10-like [Rattus norvegicus] (gi|293351416)	293351416	<1.0E-04	0.763889	0.0194444	Y
PREDICTED: 40S ribosomal protein S10-like [Rattus norvegicus]	293351416	<1.0E-04	0.763889	0.0194444	Y
bisphosphoglycerate mutase [Rattus norvegicus]	40786455	1	0.758333	0.0472222	N
PREDICTED: 60S acidic ribosomal protein P2-like [Rattus norvegicus]	62661785	<1.0E-04	0.755556	-0.0222222	Y
peroxiredoxin-6 [Rattus norvegicus]	16758348	<1.0E-04	0.752778	0.0305556	Y
Cluster of glutathione S-transferase P [Rattus norvegicus] (gi|25453420)	25453420	<1.0E-04	0.752778	0.0194444	Y
glutathione S-transferase P [Rattus norvegicus]	25453420	<1.0E-04	0.752778	0.0194444	Y
Cluster of eukaryotic peptide chain release factor GTP-binding subunit ERF3A [Rattus norvegicus] (gi|51571949)	51571949	0.0027	0.747222	0.225	N
eukaryotic peptide chain release factor GTP-binding subunit ERF3A [Rattus norvegicus]	51571949	0.0027	0.747222	0.225	N
3'(2'),5'-bisphosphate nucleotidase 1 [Rattus norvegicus]	25282455	1	0.744444	2.14444	N
Cluster of serine/threonine-protein phosphatase PP1-beta catalytic subunit [Rattus norvegicus] (gi|6981388)	6981388	0.22	0.741667	0.119444	N
serine/threonine-protein phosphatase PP1-beta catalytic subunit [Rattus norvegicus]	6981388	0.22	0.741667	0.119444	N
ubiquitin-like modifier-activating enzyme 1 [Rattus norvegicus]	62078893	<1.0E-04	0.736111	0.180556	Y
Cluster of tubulin beta-4B chain [Rattus norvegicus] (gi|40018568)	40018568	0.045	0.733333	-0.0666667	N
Cluster of ryanodine receptor 2 isoform 2 [Rattus norvegicus] (gi|300795339)	300795339	1	0.719444	-0.758333	N
ryanodine receptor 2 isoform 2 [Rattus norvegicus]	300795339	1	0.719444	-0.758333	N
ubiquitin-conjugating enzyme E2 N [Rattus norvegicus]	16758810	<1.0E-04	0.716667	0.05	Y
inorganic pyrophosphatase [Rattus norvegicus]	213972586	<1.0E-04	0.716667	0.105556	Y
Cluster of PREDICTED: regulator of G-protein signaling like 1-like [Rattus norvegicus] (gi|293341383|ref|XP_001071599.2|)	293341383	<1.0E-04	0.716667	0.105556	Y
PREDICTED: regulator of G-protein signaling like 1-like [Rattus norvegicus]	293341383	<1.0E-04	0.716667	0.105556	Y
glyoxalase domain-containing protein 4 [Rattus norvegicus]	62079189	<1.0E-04	0.705556	0.294444	Y
cytoplasmic dynein 1 heavy chain 1 [Rattus norvegicus]	148491097	0.0067	0.702778	0.191667	N
Cluster of 40S ribosomal protein S7 [Rattus norvegicus] (gi|201862122)	201862122	0.015	0.702778	0.180556	N
40S ribosomal protein S7 [Rattus norvegicus]	201862122	0.015	0.702778	0.180556	N
heterogeneous nuclear ribonucleoprotein K [Rattus norvegicus]	16923998	<1.0E-04	0.7	-0.0444444	Y
xanthine dehydrogenase/oxidase [Rattus norvegicus]	8394544	0.00019	0.7	0.155556	Y
serine/threonine-protein phosphatase 2A activator [Rattus norvegicus]	157819489	<1.0E-04	0.697222	0.141667	Y
Cluster of proteasome subunit beta type-3 [Rattus norvegicus] (gi|8394082)	8394082	0.013	0.694444	-1.56111	N
proteasome subunit beta type-3 [Rattus norvegicus]	8394082	0.013	0.694444	-1.56111	N
PREDICTED: peroxiredoxin-1-like [Rattus norvegicus]	293345623	<1.0E-04	0.694444	0.0166667	Y
actin-related protein 2/3 complex subunit 2 [Rattus norvegicus]	157817229	0.0066	0.688889	0.466667	Y
heat shock 70 kDa protein 4 [Rattus norvegicus]	24025637	<1.0E-04	0.666667	0.0444444	Y
WD repeat-containing protein 1 [Rattus norvegicus]	62078997	<1.0E-04	0.655556	-0.0111111	Y
clathrin heavy chain 1 [Rattus norvegicus]	9506497	<1.0E-04	0.647222	0.102778	Y
T-complex protein 1 subunit beta [Rattus norvegicus]	54400730	0.00012	0.633333	0.333333	Y
integrin-linked protein kinase [Rattus norvegicus]	19173772	0.012	0.630556	0.0305556	N
adenine phosphoribosyltransferase [Rattus norvegicus]	61556832	<1.0E-04	0.627778	0.116667	Y
ubiquitin thioesterase OTUB1 [Rattus norvegicus]	157821731	<1.0E-04	0.625	0.269444	Y
Cluster of PREDICTED: ubiquitin B-like [Rattus norvegicus] (gi|109497721|ref|XP_001053626.1|)	109497721	<1.0E-04	0.625	0.0805556	Y
catalase [Rattus norvegicus]	6978607	<1.0E-04	0.625	0.025	Y
Cluster of heat shock cognate 71 kDa protein [Rattus norvegicus] (gi|13242237)	13242237	<1.0E-04	0.622222	0.111111	Y
spectrin beta chain, brain 1 [Rattus norvegicus]	61557085	<1.0E-04	0.616667	0.05	N
cytosol aminopeptidase [Rattus norvegicus]	58865398	<1.0E-04	0.613889	0.0916667	Y
filamin-C [Rattus norvegicus]	300797978	<1.0E-04	0.613889	0.302778	Y
eukaryotic translation initiation factor 2 subunit 1 [Rattus norvegicus]	9506571	1	0.611111	0.177778	N
26S proteasome non-ATPase regulatory subunit 2 [Rattus norvegicus]	72255509	0.01	0.608333	0.0527778	N
PDZ and LIM domain protein 5 [Rattus norvegicus]	16758028	1	0.605556	0.15	N
Cluster of low molecular weight phosphotyrosine protein phosphatase isoform A [Rattus norvegicus] (gi|10863989)	10863989	1	0.602778	0.191667	N
low molecular weight phosphotyrosine protein phosphatase isoform A [Rattus norvegicus]	10863989	1	0.602778	0.191667	N
heat shock protein beta-7 [Rattus norvegicus]	158749561	0.76	0.6	0.355556	N
platelet-activating factor acetylhydrolase IB subunit beta [Rattus norvegicus]	11693154	0.0059	0.6	0.0111111	Y
serum deprivation-response protein [Rattus norvegicus]	56090257	0.14	0.588889	0.0111111	N
microtubule-associated protein 4 [Rattus norvegicus]	66730360	0.76	0.588889	0	N
T-complex protein 1 subunit epsilon [Rattus norvegicus]	51890219	<1.0E-04	0.588889	0.111111	Y
puromycin-sensitive aminopeptidase precursor [Rattus norvegicus]	158749540	<1.0E-04	0.586111	0.130556	Y
adenylate kinase isoenzyme 4, mitochondrial [Rattus norvegicus]	8392885	1	0.586111	0.119444	N
T-complex protein 1 subunit eta [Rattus norvegicus]	157819651	<1.0E-04	0.577778	0.177778	Y
annexin A3 [Rattus norvegicus]	6978503	<1.0E-04	0.577778	-0.0555556	Y
podocalyxin precursor [Rattus norvegicus]	20301990	1	0.569444	1.08056	N
cytoglobin [Rattus norvegicus]	18543351	0.0046	0.569444	0.113889	Y
adenosine kinase [Rattus norvegicus]	52345435	<1.0E-04	0.569444	-0.0416667	N
phosphoglycerate mutase 1 [Rattus norvegicus]	16757984	<1.0E-04	0.561111	0.0944444	Y
Cluster of eukaryotic initiation factor 4A-I [Rattus norvegicus] (gi|40786436)	40786436	<1.0E-04	0.561111	0.205556	Y
Cluster of heterogeneous nuclear ribonucleoprotein H2 [Rattus norvegicus] (gi|62078769)	62078769	0.00059	0.555556	0	N
heterogeneous nuclear ribonucleoprotein H2 [Rattus norvegicus]	62078769	0.00059	0.555556	0	N
Cluster of glutaminyl-tRNA synthetase [Rattus norvegicus] (gi|56090285)	56090285	0.051	0.555556	0.233333	N
glutaminyl-tRNA synthetase [Rattus norvegicus]	56090285	0.051	0.555556	0.233333	N
maternal embryonic message 3 [Rattus norvegicus]	205360969	0.63	0.552778	0.197222	N
protein CDV3 homolog [Rattus norvegicus]	62078927	<1.0E-04	0.552778	0.0861111	Y
tubulin alpha-4A chain [Rattus norvegicus]	55741524	<1.0E-04	0.547222	0.0472222	Y
PREDICTED: guanylate binding protein 1, interferon-inducible, 67kDa [Rattus norvegicus]	109467739	1	0.544444	-0.877778	N
NEDD8 precursor [Rattus norvegicus]	20302051	<1.0E-04	0.541667	0.0416667	Y
Cluster of glutathione S-transferase alpha-4 [Rattus norvegicus] (gi|157820217)	157820217	<1.0E-04	0.533333	0.0555556	Y
glutathione S-transferase alpha-4 [Rattus norvegicus]	157820217	<1.0E-04	0.533333	0.0555556	Y
stress-induced-phosphoprotein 1 [Rattus norvegicus]	20302113	1	0.533333	0.222222	N
PREDICTED: DNA damage-binding protein 1 [Rattus norvegicus]	293344614	0.087	0.533333	0.177778	N
heat shock cognate 71 kDa protein [Rattus norvegicus]	13242237	<1.0E-04	0.530556	-0.0138889	Y
proteasome subunit alpha type-1 [Rattus norvegicus]	8394060	<1.0E-04	0.527778	0.0166667	Y
EH domain-containing protein 2 [Rattus norvegicus]	67846074	<1.0E-04	0.522222	-0.122222	N
vinculin [Rattus norvegicus]	157822133	<1.0E-04	0.522222	0.0555556	Y
14-3-3 protein epsilon [Rattus norvegicus]	13928824	<1.0E-04	0.516667	0.116667	Y
UMP-CMP kinase [Rattus norvegicus]	71043752	<1.0E-04	0.511111	-0.0666667	Y
proteasome subunit alpha type-2 [Rattus norvegicus]	8394063	1	0.494444	0.00555556	N
proteasome activator complex subunit 1 [Rattus norvegicus]	61098214	<1.0E-04	0.491667	-0.075	Y
Cluster of ras-related protein Rab-1A [Rattus norvegicus] (gi|45433570)	45433570	0.011	0.483333	-0.0166667	N
ras-related protein Rab-10 [Rattus norvegicus]	61889071	0.011	0.483333	-0.0166667	N
heterogeneous nuclear ribonucleoproteins A2/B1 [Rattus norvegicus]	157265559	<1.0E-04	0.483333	-0.105556	N
14-3-3 protein gamma [Rattus norvegicus]	9507245	<1.0E-04	0.477778	-0.0555556	Y
Cluster of actin, aortic smooth muscle [Rattus norvegicus] (gi|110625958)	110625958	<1.0E-04	0.466667	-0.0777778	Y
proteasome subunit beta type-4 [Rattus norvegicus]	13928866	1	0.455556	0.0666667	N
galectin-1 [Rattus norvegicus]	9845261	<1.0E-04	0.447222	-0.0638889	Y
Cluster of 14-3-3 protein gamma [Rattus norvegicus] (gi|9507245)	9507245	1	0.447222	0.0361111	N
abhydrolase domain-containing protein 14B [Rattus norvegicus]	56090461	0.14	0.444444	0.122222	N
Cluster of nuclease-sensitive element-binding protein 1 [Rattus norvegicus] (gi|92373398)	92373398	1	0.427778	0.416667	N
nuclease-sensitive element-binding protein 1 [Rattus norvegicus]	92373398	1	0.427778	0.416667	N
peroxiredoxin-2 [Rattus norvegicus]	8394432	<1.0E-04	0.425	0.0361111	Y
flavin reductase [Rattus norvegicus]	157819619	0.00052	0.411111	0.0222222	Y
Cluster of aldo-keto reductase family 1, member C1 [Rattus norvegicus] (gi|76096330)	76096330	1	0.408333	-0.0361111	N
aldo-keto reductase family 1, member C1 [Rattus norvegicus]	76096330	1	0.408333	-0.0361111	N
14-3-3 protein eta [Rattus norvegicus]	6981710	0.00026	0.405556	0.0166667	N
Cluster of serine/threonine-protein phosphatase 2A 55 kDa regulatory subunit B delta isoform [Rattus norvegicus] (gi|148747146)	148747146	0.49	0.405556	-0.0277778	N
serine/threonine-protein phosphatase 2A 55 kDa regulatory subunit B delta isoform [Rattus norvegicus]	148747146	0.49	0.405556	-0.0277778	N
tensin 1 [Rattus norvegicus]	300796899	1	0.402778	0.147222	N
Cluster of cAMP-dependent protein kinase type I-alpha regulatory subunit [Rattus norvegicus] (gi|6981396)	6981396	0.067	0.4	0.133333	N
cAMP-dependent protein kinase type I-alpha regulatory subunit [Rattus norvegicus]	6981396	0.067	0.4	0.133333	N
serine/threonine-protein phosphatase 2A 65 kDa regulatory subunit A alpha isoform [Rattus norvegicus]	55926139	<1.0E-04	0.4	0.0222222	Y
annexin A5 [Rattus norvegicus]	6978505	<1.0E-04	0.4	-0.0444444	Y
glycogenin-1 [Rattus norvegicus]	13591969	0.00036	0.394444	-0.0611111	Y
spectrin alpha chain, non-erythrocytic 1 [Rattus norvegicus]	31543764	<1.0E-04	0.388889	0.0111111	N
selenium-binding protein 1 [Rattus norvegicus]	18266692	<1.0E-04	0.386111	-0.0472222	Y
valine--tRNA ligase [Rattus norvegicus]	158186770	1	0.383333	0.0722222	N
tubulin beta-4B chain [Rattus norvegicus]	40018568	0.0015	0.372222	-0.0166667	N
BAG family molecular chaperone regulator 3 [Rattus norvegicus]	58865450	1	0.372222	0.338889	N
NADH dehydrogenase [ubiquinone] 1 beta subcomplex subunit 5, mitochondrial [Rattus norvegicus]	157823387	<1.0E-04	0.363889	-0.991667	Y
transitional endoplasmic reticulum ATPase [Rattus norvegicus]	17865351	<1.0E-04	0.358333	-0.0194444	Y
ribosyldihydronicotinamide dehydrogenase [quinone] [Rattus norvegicus]	51948400	1	0.358333	0.113889	N
aminoacylase-1A [Rattus norvegicus]	52851387	0.033	0.358333	0.247222	N
polymerase I and transcript release factor [Rattus norvegicus]	157786694	<1.0E-04	0.35	-0.105556	Y
proteasome subunit beta type-2 [Rattus norvegicus]	8394079	0.0011	0.344444	0.0111111	Y
T-complex protein 1 subunit zeta [Rattus norvegicus]	76253725	0.17	0.341667	0.00833333	N
ornithine aminotransferase, mitochondrial precursor [Rattus norvegicus]	11968102	0.56	0.341667	0.208333	N
PREDICTED: nidogen-1 [Rattus norvegicus]	109505096	0.76	0.341667	-0.0138889	N
isocitrate dehydrogenase [NADP] cytoplasmic [Rattus norvegicus]	13928690	<1.0E-04	0.333333	0.0888889	Y
beta-parvin [Rattus norvegicus]	198041989	1	0.333333	0.211111	N
nucleolar protein 3 [Rattus norvegicus]	50582542	1	0.330556	0.141667	N
Cluster of complement C4 precursor [Rattus norvegicus] (gi|158186621)	158186621	<1.0E-04	0.325	0.947222	Y
complement C4 precursor [Rattus norvegicus]	158186621	<1.0E-04	0.325	0.947222	Y
hypoxanthine-guanine phosphoribosyltransferase [Rattus norvegicus]	51092266	<1.0E-04	0.322222	0.111111	Y
lactoylglutathione lyase [Rattus norvegicus]	46485429	<1.0E-04	0.322222	0.0222222	Y
glutathione S-transferase Mu 4 [Rattus norvegicus]	66730313	0.13	0.308333	0.00833333	N
rab GDP dissociation inhibitor alpha [Rattus norvegicus]	71534276	1	0.297222	0.219444	N
sorting and assembly machinery component 50 homolog [Rattus norvegicus]	51948454	1	0.297222	0.075	N
phosphohistidine phosphatase 1 [Rattus norvegicus]	164663846	0.53	0.291667	0.0805556	N
[Protein ADP-ribosylarginine] hydrolase-like protein 1 [Rattus norvegicus]	61556810	0.71	0.291667	0.102778	N
microsomal glutathione S-transferase 3 [Rattus norvegicus]	300797728	1	0.291667	-0.330556	N
mimecan precursor [Rattus norvegicus]	157824206	1	0.288889	-0.1	N
hexaprenyldihydroxybenzoate methyltransferase, mitochondrial [Rattus norvegicus]	9506505	0.0024	0.283333	-0.938889	Y
NAD(P)H-hydrate epimerase [Rattus norvegicus]	157823671	1	0.277778	-0.0888889	N
chloride intracellular channel protein 1 [Rattus norvegicus]	50657380	<1.0E-04	0.272222	0.838889	Y
dihydropteridine reductase [Rattus norvegicus]	11693160	1	0.272222	-0.00555556	N
adenylate kinase 2, mitochondrial isoform b [Rattus norvegicus]	77020256	0.38	0.272222	-0.0611111	N
alpha-enolase [Rattus norvegicus]	158186651	<1.0E-04	0.261111	-0.127778	Y
prostaglandin reductase 1 [Rattus norvegicus]	20302022	1	0.261111	0.0388889	N
eukaryotic initiation factor 4A-II [Rattus norvegicus]	56605748	0.6	0.258333	0.191667	N
glucose-6-phosphate isomerase [Rattus norvegicus]	46485440	<1.0E-04	0.252778	0.0972222	Y
proteasome subunit beta type-1 precursor [Rattus norvegicus]	16758370	1	0.25	0.15	N
radixin [Rattus norvegicus]	56799432	1	0.241667	-0.0138889	N
peroxiredoxin-5, mitochondrial precursor [Rattus norvegicus]	16758404	<1.0E-04	0.241667	-0.0138889	Y
cytoplasmic aconitate hydratase [Rattus norvegicus]	8394162	0.12	0.236111	-0.00833333	N
26S proteasome non-ATPase regulatory subunit 12 [Rattus norvegicus]	54400716	1	0.236111	-0.0638889	N
Cluster of cAMP-dependent protein kinase catalytic subunit alpha [Rattus norvegicus] (gi|155369271)	155369271	0.0013	0.233333	0.177778	Y
cAMP-dependent protein kinase catalytic subunit alpha [Rattus norvegicus]	155369271	0.0013	0.233333	0.177778	Y
maleylacetoacetate isomerase [Rattus norvegicus]	157822229	1	0.227778	0.0722222	N
protein DJ-1 isoform 2 [Rattus norvegicus]	16924002	<1.0E-04	0.222222	0.0111111	Y
argininosuccinate lyase [Rattus norvegicus]	31377525	1	0.211111	-2.06667	N
aflatoxin B1 aldehyde reductase member 2 [Rattus norvegicus]	19705537	0.057	0.205556	-0.0277778	N
integrin beta-1-binding protein 2 [Rattus norvegicus]	157818035	1	0.197222	0.0638889	N
prostaglandin reductase 2 [Rattus norvegicus]	62543513	1	0.180556	0.0138889	N
G-protein-signaling modulator 1 isoform a [Rattus norvegicus]	224451084	1	0.175	-0.202778	N
3-mercaptopyruvate sulfurtransferase [Rattus norvegicus]	20304123	0.017	0.169444	-0.0638889	N
annexin A6 [Rattus norvegicus]	130502086	<1.0E-04	0.163889	-0.025	N
Cluster of EH domain-containing protein 1 [Rattus norvegicus] (gi|58865448)	58865448	1	0.158333	0.0694444	N
EH domain-containing protein 1 [Rattus norvegicus]	58865448	1	0.158333	0.0694444	N
sulfite oxidase, mitochondrial precursor [Rattus norvegicus]	74024923	1	0.152778	0.175	N
Cluster of nucleoside diphosphate kinase B [Rattus norvegicus] (gi|55926145)	55926145	<1.0E-04	0.152778	0.0416667	Y
nucleoside diphosphate kinase B [Rattus norvegicus]	55926145	<1.0E-04	0.152778	0.0416667	Y
glutathione peroxidase 1 [Rattus norvegicus]	145275165	0.0019	0.15	-0.0611111	Y
PREDICTED: Snf2-related CBP activator protein [Rattus norvegicus]	293356219	1	0.15	0.127778	N
procollagen, type VI, alpha 3 precursor [Rattus norvegicus]	157817857	1	0.141667	-0.0138889	N
6-phosphofructokinase type C [Rattus norvegicus]	57977273	<1.0E-04	0.138889	0.95	Y
Cluster of enoyl-CoA delta isomerase 2, mitochondrial [Rattus norvegicus] (gi|55741520)	55741520	1	0.133333	0.122222	N
enoyl-CoA delta isomerase 2, mitochondrial [Rattus norvegicus]	55741520	1	0.133333	0.122222	N
Cluster of PREDICTED: LOW QUALITY PROTEIN: calcium-binding mitochondrial carrier protein Aralar1 [Rattus norvegicus] (gi|293346045)	293346045	1	0.122222	-0.322222	N
PREDICTED: LOW QUALITY PROTEIN: calcium-binding mitochondrial carrier protein Aralar1 [Rattus norvegicus]	293346045	1	0.122222	-0.322222	N
acyl-protein thioesterase 1 [Rattus norvegicus]	6981362	1	0.122222	0	N
PREDICTED: ubiquitin B-like [Rattus norvegicus]	109497721	1	0.113889	0.247222	N
dynactin subunit 2 [Rattus norvegicus]	51948450	1	0.111111	0.0888889	N
Cluster of fructose-bisphosphate aldolase A [Rattus norvegicus] (gi|293336190)	293336190	<1.0E-04	0.105556	-0.00555556	Y
fructose-bisphosphate aldolase A [Rattus norvegicus]	293336190	<1.0E-04	0.105556	-0.00555556	Y
carnitine O-palmitoyltransferase 1, muscle isoform [Rattus norvegicus]	6978703	1	0.0972222	0.0527778	N
heat shock protein beta-2 [Rattus norvegicus]	18426864	1	0.0972222	0.0527778	N
nucleolar pre-ribosomal-associated protein 1 [Rattus norvegicus]	300793894	1	0.0944444	0.127778	N
glutathione S-transferase Mu 6 [Rattus norvegicus]	157822007	1	0.0916667	-0.163889	N
phosphatidylethanolamine-binding protein 1 [Rattus norvegicus]	8393910	1	0.0888889	0.0555556	N
thiomorpholine-carboxylate dehydrogenase [Rattus norvegicus]	16758840	1	0.0861111	0.075	N
Cluster of phosphoglycerate kinase 1 [Rattus norvegicus] (gi|40254752)	40254752	0.031	0.0861111	0.0527778	N
phosphoglycerate kinase 1 [Rattus norvegicus]	40254752	0.031	0.0861111	0.0527778	N
fumarylacetoacetate hydrolase domain-containing protein 2 [Rattus norvegicus]	198386332	1	0.075	-0.00277778	N
Cluster of pyruvate kinase isozymes M1/M2 [Rattus norvegicus] (gi|16757994)	16757994	0.76	0.0666667	-0.0222222	N
SET and MYND domain-containing protein 1 [Rattus norvegicus]	157819445	1	0.0583333	0.0361111	N
phosphomannomutase 2 [Rattus norvegicus]	157820469	1	0.0583333	0.025	N
caveolin-1 alpha isoform [Rattus norvegicus]	189083698	1	0.0555556	-0.233333	N
glycerol-3-phosphate dehydrogenase [NAD(+)], cytoplasmic [Rattus norvegicus]	57527919	1	0.05	0.0166667	N
L-lactate dehydrogenase A chain [Rattus norvegicus]	8393706	0.022	0.05	-0.0166667	N
PREDICTED: glyceraldehyde-3-phosphate dehydrogenase-like [Rattus norvegicus]	62657298	1	0.0333333	-0.0555556	N
Cluster of PREDICTED: glyceraldehyde-3-phosphate dehydrogenase-like [Rattus norvegicus] (gi|109484558)	109484558	0.014	0.0277778	-0.00555556	N
O-acetyl-ADP-ribose deacetylase MACROD1 [Rattus norvegicus]	21326475	0.83	0.0277778	-0.183333	N
superoxide dismutase [Cu-Zn] [Rattus norvegicus]	8394328	<1.0E-04	0.025	0.158333	Y
Cluster of glutathione S-transferase Mu 6 [Rattus norvegicus] (gi|157822007)	157822007	1	0.0222222	-0.1	N
NADH dehydrogenase [ubiquinone] 1 alpha subcomplex subunit 5 [Rattus norvegicus]	6981260	1	0.0111111	-0.211111	N
PREDICTED: glyceraldehyde-3-phosphate dehydrogenase-like [Rattus norvegicus]	109484558	0.0098	0.00833333	-0.0805556	Y
pyruvate kinase isozymes M1/M2 [Rattus norvegicus]	16757994	1	0.00555556	-0.0388889	N
PREDICTED: LOW QUALITY PROTEIN: protein KIAA0664 [Rattus norvegicus]	293340239	0.76	0.00555556	0.372222	N
heat shock protein 75 kDa, mitochondrial precursor [Rattus norvegicus]	84781723	1	0.00277778	0.113889	N
striated muscle-specific serine/threonine-protein kinase isoform 4 [Rattus norvegicus]	6978511	1	0	0	N
sodium/potassium-transporting ATPase subunit alpha-2 precursor [Rattus norvegicus]	6978545	1	0	0	N
sodium/potassium-transporting ATPase subunit alpha-3 [Rattus norvegicus]	6978547	1	0	0	N
sarcoplasmic/endoplasmic reticulum calcium ATPase 3 [Rattus norvegicus]	6978555	1	0	0	N
myosin-3 [Rattus norvegicus]	6981234	1	0	0	N
mitogen-activated protein kinase 10 [Rattus norvegicus]	6981528	1	0	0	N
kininogen-1 isoform 1 precursor [Rattus norvegicus]	7549773	1	0	0	N
ras-related protein Rab-4B [Rattus norvegicus]	8394136	1	0	0	N
Cluster of carbonyl reductase [NADPH] 1 [Rattus norvegicus] (gi|9506467)	9506467	1	0	0	N
carbonyl reductase [NADPH] 1 [Rattus norvegicus]	9506467	1	0	0	N
glutathione S-transferase Mu 3 [Rattus norvegicus]	10120486	1	0	0	N
heat shock-related 70 kDa protein 2 [Rattus norvegicus]	11177910	1	0	0	N
histone H2A type 4 [Rattus norvegicus]	12025520	1	0	0	N
histone H2B type 1 [Rattus norvegicus]	12025526	1	0	0	N
histone H4 [Rattus norvegicus]	12083635	1	0	0	N
sodium/potassium-transporting ATPase subunit alpha-4 [Rattus norvegicus]	12408294	1	0	0	N
60S ribosomal protein L14 [Rattus norvegicus]	12621122	1	0	0	N
ADP-ribosylation factor 4 [Rattus norvegicus]	13162343	1	0	0	N
ras-related protein Rab-3B [Rattus norvegicus]	13592037	1	0	0	N
acyl-coenzyme A thioesterase 1 [Rattus norvegicus]	13786132	1	0	0	N
serine/threonine-protein phosphatase PP1-alpha catalytic subunit [Rattus norvegicus]	13928710	1	0	0	N
ras-related protein Rab-14 [Rattus norvegicus]	16758368	1	0	0	N
sarcoplasmic/endoplasmic reticulum calcium ATPase 1 [Rattus norvegicus]	17157987	1	0	0	N
alpha-actinin-3 [Rattus norvegicus]	19173800	1	0	0	N
potassium-transporting ATPase alpha chain 2 [Rattus norvegicus]	19424160	1	0	0	N
ras-related protein Rab-26 [Rattus norvegicus]	19424272	1	0	0	N
polyadenylate-binding protein 1 [Rattus norvegicus]	19705459	1	0	0	N
aldo-keto reductase family 1 member C18 [Rattus norvegicus]	19924035	1	0	0	N
3-alpha-hydroxysteroid dehydrogenase [Rattus norvegicus]	19924087	1	0	0	N
ras-related protein Rab-8B [Rattus norvegicus]	23463313	1	0	0	N
chloride intracellular channel protein 6 [Rattus norvegicus]	28570188	1	0	0	N
ras-related protein Rab-13 [Rattus norvegicus]	29789271	1	0	0	N
EH domain-containing protein 3 [Rattus norvegicus]	34536836	1	0	0	N
ras-related protein Rab-15 [Rattus norvegicus]	38454238	1	0	0	N
60S ribosomal protein L3 [Rattus norvegicus]	38454246	1	0	0	N
ras-related protein Rab-1A [Rattus norvegicus]	45433570	1	0	0	N
heat shock 70 kDa protein 1-like [Rattus norvegicus]	47087121	1	0	0	N
complement component 4, gene 2 precursor [Rattus norvegicus]	50657362	1	0	0	N
murinoglobulin-2 precursor [Rattus norvegicus]	50657404	1	0	0	N
tropomyosin alpha-3 chain isoform 1 [Rattus norvegicus]	52353308	1	0	0	N
Cluster of fibrinogen alpha chain isoform 1 precursor [Rattus norvegicus] (gi|56797757)	56797757	1	0	0	N
fibrinogen alpha chain isoform 1 precursor [Rattus norvegicus]	56797757	1	0	0	N
enoyl-Coenzyme A delta isomerase 3 [Rattus norvegicus]	57164137	1	0	0	N
poly(rC)-binding protein 3 [Rattus norvegicus]	58865460	1	0	0	N
glutathione S-transferase omega-2 [Rattus norvegicus]	58865708	1	0	0	N
tripartite motif-containing protein 55 [Rattus norvegicus]	58866012	1	0	0	N
SEC14-like protein 2 [Rattus norvegicus]	60097947	1	0	0	N
creatine kinase U-type, mitochondrial precursor [Rattus norvegicus]	60678254	1	0	0	N
ras-related protein Rab-3A [Rattus norvegicus]	61098195	1	0	0	N
ras-related protein Rab-35 [Rattus norvegicus]	61556789	1	0	0	N
poly(rC)-binding protein 2 [Rattus norvegicus]	61557337	1	0	0	N
carboxylesterase-like precursor [Rattus norvegicus]	62078513	1	0	0	N
fructose-bisphosphate aldolase C-B [Rattus norvegicus]	62078615	1	0	0	N
uncharacterized protein LOC313163 [Rattus norvegicus]	62078857	1	0	0	N
PREDICTED: Y-box-binding protein 2 [Rattus norvegicus]	62656341	1	0	0	N
PREDICTED: ADP/ATP translocase 2-like [Rattus norvegicus]	62664637	1	0	0	N
Histone H2a [Rattus norvegicus]	66730355	1	0	0	N
ras-related protein Rab-43 [Rattus norvegicus]	66730539	1	0	0	N
serine/threonine-protein phosphatase 2A 55 kDa regulatory subunit B beta isoform [Rattus norvegicus]	76880455	1	0	0	N
ras-related protein Rab-4A [Rattus norvegicus]	77404180	1	0	0	N
40S ribosomal protein S2 [Rattus norvegicus]	78126159	1	0	0	N
similar to 40S ribosomal protein S7 (S8) [Rattus norvegicus]	78214307	1	0	0	N
uncharacterized protein LOC303448 [Rattus norvegicus]	81295343	1	0	0	N
mitogen-activated protein kinase 13 [Rattus norvegicus]	82524633	1	0	0	N
DNA-binding protein A [Rattus norvegicus]	82524639	1	0	0	N
heterogeneous nuclear ribonucleoprotein F [Rattus norvegicus]	82546819	1	0	0	N
myosin-4 [Rattus norvegicus]	106879208	1	0	0	N
PREDICTED: spectrin, beta, non-erythrocytic 4 [Rattus norvegicus]	109461491	1	0	0	N
PREDICTED: NADH dehydrogenase (ubiquinone) 1 beta subcomplex 4-like [Rattus norvegicus]	109461829	1	0	0	N
PREDICTED: phosphoglycerate kinase 1-like [Rattus norvegicus]	109466036	1	0	0	N
PREDICTED: 60S ribosomal protein L21-like [Rattus norvegicus]	109466084	1	0	0	N
PREDICTED: histone H2A type 2-C [Rattus norvegicus]	109467209	1	0	0	N
PREDICTED: histone H2B type 2-E-like [Rattus norvegicus]	109467211	1	0	0	N
PREDICTED: 60S acidic ribosomal protein P0-like [Rattus norvegicus]	109467349	1	0	0	N
PREDICTED: glyceraldehyde-3-phosphate dehydrogenase-like [Rattus norvegicus]	109467549	1	0	0	N
PREDICTED: proteasome subunit beta type-3-like [Rattus norvegicus]	109470850	1	0	0	N
PREDICTED: tubulin beta-1 chain-like [Rattus norvegicus]	109471451	1	0	0	N
PREDICTED: similar to Murinoglobulin 1 homolog [Rattus norvegicus]	109474141	1	0	0	N
Cluster of PREDICTED: 60S ribosomal protein L21-like [Rattus norvegicus] (gi|109479613)	109479613	1	0	0	N
PREDICTED: 60S ribosomal protein L21-like [Rattus norvegicus]	109479613	1	0	0	N
PREDICTED: serine protease inhibitor A3M [Rattus norvegicus]	109479901	1	0	0	N
Cluster of PREDICTED: 40S ribosomal protein S18-like [Rattus norvegicus] (gi|109482109)	109482109	1	0	0	N
PREDICTED: 40S ribosomal protein S18-like [Rattus norvegicus]	109482109	1	0	0	N
PREDICTED: histone H3.3-like [Rattus norvegicus]	109482361	1	0	0	N
PREDICTED: glutaminyl-tRNA synthetase [Rattus norvegicus]	109483957	1	0	0	N
PREDICTED: histone H3.3-like [Rattus norvegicus]	109487023	1	0	0	N
PREDICTED: 40S ribosomal protein S2-like isoform 1 [Rattus norvegicus]	109487141	1	0	0	N
PREDICTED: 60S ribosomal protein L21-like [Rattus norvegicus]	109487489	1	0	0	N
PREDICTED: low molecular weight phosphotyrosine protein phosphatase-like [Rattus norvegicus]	109511502	1	0	0	N
Cluster of ribosomal protein L14 [Rattus norvegicus] (gi|114145740)	114145740	1	0	0	N
ribosomal protein L14 [Rattus norvegicus]	114145740	1	0	0	N
cAMP-dependent protein kinase catalytic subunit beta [Rattus norvegicus]	117647220	1	0	0	N
cAMP-dependent protein kinase type I-beta regulatory subunit [Rattus norvegicus]	124430496	1	0	0	N
fibrinogen alpha chain isoform 2 precursor [Rattus norvegicus]	144922622	1	0	0	N
tubulin beta-3 chain [Rattus norvegicus]	145966774	1	0	0	N
Cluster of aldo-keto reductase family 1, member C13 [Rattus norvegicus] (gi|148230802)	148230802	1	0	0	N
aldo-keto reductase family 1, member C13 [Rattus norvegicus]	148230802	1	0	0	N
uncharacterized protein LOC287559 [Rattus norvegicus]	157786666	1	0	0	N
poly(A) binding protein, cytoplasmic 2 [Rattus norvegicus]	157817831	1	0	0	N
eukaryotic peptide chain release factor GTP-binding subunit ERF3B [Rattus norvegicus]	157818483	1	0	0	N
carbonyl reductase [NADPH] 3 [Rattus norvegicus]	157819653	1	0	0	N
2-oxoglutarate dehydrogenase-like, mitochondrial [Rattus norvegicus]	157819765	1	0	0	N
histone cluster 3, H2bb [Rattus norvegicus]	157820457	1	0	0	N
uncharacterized protein LOC691496 [Rattus norvegicus]	157820487	1	0	0	N
acyl-coenzyme A thioesterase 4 [Rattus norvegicus]	157822089	1	0	0	N
Cd36 antigen-like [Rattus norvegicus]	157822749	1	0	0	N
myosin light chain 6B [Rattus norvegicus]	157823437	1	0	0	N
ras-related protein Rab-1B [Rattus norvegicus]	158341664	1	0	0	N
sarcoplasmic/endoplasmic reticulum calcium ATPase 2 isoform a [Rattus norvegicus]	161016776	1	0	0	N
histone cluster 2, H2ab [Rattus norvegicus]	162459050	1	0	0	N
peripherin [Rattus norvegicus]	166063971	1	0	0	N
ryanodine receptor 2 isoform 1 [Rattus norvegicus]	189181710	1	0	0	N
uncharacterized protein LOC293656 [Rattus norvegicus]	197384917	1	0	0	N
mitogen-activated protein kinase 11 [Rattus norvegicus]	201023331	1	0	0	N
plastin-1 [Rattus norvegicus]	201066373	1	0	0	N
myosin heavy chain IIa [Rattus norvegicus]	205830436	1	0	0	N
myosin, heavy polypeptide 1, skeletal muscle, adult [Rattus norvegicus]	205830438	1	0	0	N
low molecular weight phosphotyrosine protein phosphatase isoform B [Rattus norvegicus]	207113137	1	0	0	N
plastin-3 [Rattus norvegicus]	209954804	1	0	0	N
myosin-7B [Rattus norvegicus]	211938461	1	0	0	N
retinal dehydrogenase 2 [Rattus norvegicus]	225735575	1	0	0	N
Cluster of plectin isoform 1 [Rattus norvegicus] (gi|256221435)	256221435	1	0	0	N
plectin isoform 1 [Rattus norvegicus]	256221435	1	0	0	N
plectin isoform 1d [Rattus norvegicus]	256221749	1	0	0	N
potassium-transporting ATPase alpha chain 1 [Rattus norvegicus]	281306811	1	0	0	N
aldo-keto reductase family 1, member C12 [Rattus norvegicus]	281332197	1	0	0	N
myosin-8 [Rattus norvegicus]	281604096	1	0	0	N
PREDICTED: rCG35466-like, partial [Rattus norvegicus]	293339981	1	0	0	N
PREDICTED: ribosomal protein S10-like [Rattus norvegicus]	293339999	1	0	0	N
PREDICTED: ubiquitin-60S ribosomal protein L40-like [Rattus norvegicus]	293340164	1	0	0	N
PREDICTED: carbonyl reductase 2-like isoform 1 [Rattus norvegicus]	293340749	1	0	0	N
PREDICTED: acyl carrier protein, mitochondrial-like [Rattus norvegicus]	293341009	1	0	0	N
PREDICTED: 40S ribosomal protein S10-like [Rattus norvegicus]	293341976	1	0	0	N
PREDICTED: ubiquitin and ribosomal protein L40-like [Rattus norvegicus]	293342234	1	0	0	N
PREDICTED: histone cluster 2, H3c2-like [Rattus norvegicus]	293342743	1	0	0	N
PREDICTED: GF20391-like isoform 1 [Rattus norvegicus]	293342810	1	0	0	N
PREDICTED: histone cluster 1, H2bc-like [Rattus norvegicus]	293342833	1	0	0	N
PREDICTED: mCG122489-like [Rattus norvegicus]	293343072	1	0	0	N
Cluster of PREDICTED: rCG53558-like [Rattus norvegicus] (gi|293343845|ref|XP_001076406.2|)	293343845	1	0	0	N
PREDICTED: rCG53558-like [Rattus norvegicus]	293343845	1	0	0	N
PREDICTED: AHNAK nucleoprotein isoform 1 [Rattus norvegicus]	293344591	1	0	0	N
PREDICTED: high-mobility group box 1-like [Rattus norvegicus]	293345391	1	0	0	N
PREDICTED: histone H2A type 2-A-like [Rattus norvegicus]	293345573	1	0	0	N
PREDICTED: 60S ribosomal protein L10-like [Rattus norvegicus]	293345709	1	0	0	N
PREDICTED: ribosome-binding protein 1 isoform 3 [Rattus norvegicus]	293346337	1	0	0	N
PREDICTED: high-mobility group box 1-like [Rattus norvegicus]	293346568	1	0	0	N
PREDICTED: high mobility group protein B1-like isoform 1 [Rattus norvegicus]	293346835	1	0	0	N
PREDICTED: H2A histone family, member V-like [Rattus norvegicus]	293348100	1	0	0	N
PREDICTED: acyl-coenzyme A thioesterase 6 [Rattus norvegicus]	293348184	1	0	0	N
PREDICTED: nucleoside diphosphate kinase B-like [Rattus norvegicus]	293349397	1	0	0	N
PREDICTED: cofilin-1-like [Rattus norvegicus]	293349471	1	0	0	N
PREDICTED: LOW QUALITY PROTEIN: perilipin-4-like [Rattus norvegicus]	293349617	1	0	0	N
PREDICTED: myosin heavy polypeptide 13 [Rattus norvegicus]	293351598	1	0	0	N
PREDICTED: inducible carbonyl reductase-like [Rattus norvegicus]	293352109	1	0	0	N
PREDICTED: Ac2-008-like [Rattus norvegicus]	293352377	1	0	0	N
PREDICTED: regulator of G-protein signaling like 1-like [Rattus norvegicus]	293352780	1	0	0	N
PREDICTED: glyceraldehyde-3-phosphate dehydrogenase-like [Rattus norvegicus]	293353978	1	0	0	N
PREDICTED: ribosomal protein L21-like [Rattus norvegicus]	293354008	1	0	0	N
PREDICTED: importin 5 [Rattus norvegicus]	293354045	1	0	0	N
PREDICTED: mitogen-activated protein kinase 8 [Rattus norvegicus]	293354099	1	0	0	N
PREDICTED: translationally-controlled tumor protein-like [Rattus norvegicus]	293354125	1	0	0	N
PREDICTED: YjeF N-terminal domain containing 3 [Rattus norvegicus]	293354175	1	0	0	N
PREDICTED: histone H2A type 1 [Rattus norvegicus]	293354579	1	0	0	N
PREDICTED: solute carrier family 25, member 12, partial [Rattus norvegicus]	293357848	1	0	0	N
PREDICTED: 40S ribosomal protein S18-like [Rattus norvegicus]	293359376	1	0	0	N
PREDICTED: histone H3.3B-like [Rattus norvegicus]	293359887	1	0	0	N
PREDICTED: glutathione S-transferase alpha-3-like [Rattus norvegicus]	293359944	1	0	0	N
PREDICTED: dipeptidylpeptidase 3-like [Rattus norvegicus]	293360899	1	0	0	N
PREDICTED: mucin 16, cell surface associated [Rattus norvegicus]	293360915	1	0	0	N
PREDICTED: ribosomal protein L21-like [Rattus norvegicus]	293360968	1	0	0	N
Cluster of PREDICTED: ribosomal protein S2-like [Rattus norvegicus] (gi|293361052|ref|XP_001067094.2|)	293361052	1	0	0	N
PREDICTED: ribosomal protein S2-like [Rattus norvegicus]	293361052	1	0	0	N
PREDICTED: D-erythrose-4-phosphate dehydrogenase-like [Rattus norvegicus]	293361587	1	0	0	N
PREDICTED: RAB12, member RAS oncogene family [Rattus norvegicus]	293361833	1	0	0	N
PREDICTED: prohibitin [Rattus norvegicus]	293362891	1	0	0	N
cofilin-2 [Rattus norvegicus]	357588464	1	0	0	N
elongation factor 1-alpha 2 [Rattus norvegicus]	50054162	1	-0.00555556	0.0611111	N
uncharacterized protein LOC362769 [Rattus norvegicus]	291167745	1	-0.0166667	0.05	N
isovaleryl-CoA dehydrogenase, mitochondrial precursor [Rattus norvegicus]	6981112	1	-0.0222222	-0.3	N
adenylate kinase isoenzyme 1 [Rattus norvegicus]	61889092	1	-0.0222222	-0.0555556	N
tubulin beta-2B chain [Rattus norvegicus]	110347600	<1.0E-04	-0.0277778	0.938889	N
PREDICTED: nucleophosmin 1-like isoform 1 [Rattus norvegicus]	109512451	<1.0E-04	-0.0305556	1.16944	N
acyl-CoA-binding protein [Rattus norvegicus]	13937379	1	-0.0305556	-0.163889	N
short/branched chain specific acyl-CoA dehydrogenase, mitochondrial [Rattus norvegicus]	6978433	1	-0.0374	0.1716	N
PREDICTED: rCG29914-like [Rattus norvegicus]	293354517	0.0065	-0.0416667	0.0694444	Y
adenylosuccinate lyase [Rattus norvegicus]	194473622	1	-0.0416667	0.0472222	N
myosin light chain kinase 3 [Rattus norvegicus]	160961485	1	-0.0416667	0.025	N
PREDICTED: uncharacterized protein KIAA0564 homolog [Rattus norvegicus]	293342202	1	-0.0472222	-0.0694444	N
alpha-crystallin B chain [Rattus norvegicus]	16905067	<1.0E-04	-0.05	0.272222	Y
PREDICTED: talin-2 [Rattus norvegicus]	293361202	0.71	-0.05	0.116667	N
endonuclease G, mitochondrial precursor [Rattus norvegicus]	77917570	<1.0E-04	-0.05	-0.972222	Y
glutamate dehydrogenase 1, mitochondrial precursor [Rattus norvegicus]	6980956	1	-0.0555556	0	N
Cluster of platelet glycoprotein 4 [Rattus norvegicus] (gi|48675379)	48675379	1	-0.0583333	-0.169444	N
platelet glycoprotein 4 [Rattus norvegicus]	48675379	1	-0.0583333	-0.169444	N
Cluster of aldehyde dehydrogenase, mitochondrial precursor [Rattus norvegicus] (gi|14192933)	14192933	0.51	-0.0583333	-0.025	N
aldehyde dehydrogenase, mitochondrial precursor [Rattus norvegicus]	14192933	0.51	-0.0583333	-0.025	N
myosin-binding protein C, cardiac-type [Rattus norvegicus]	157824043	1	-0.0694444	-0.0694444	N
methylcrotonoyl-CoA carboxylase subunit alpha, mitochondrial [Rattus norvegicus]	57528264	1	-0.075	-0.075	N
isocitrate dehydrogenase [NAD] subunit alpha, mitochondrial precursor [Rattus norvegicus]	16758446	0.4	-0.0777778	0.0666667	N
3-hydroxyacyl-CoA dehydrogenase type-2 [Rattus norvegicus]	13994225	1	-0.0805556	-0.0472222	N
acyl-CoA dehydrogenase family member 9, mitochondrial [Rattus norvegicus]	197313734	1	-0.0833333	0.172222	N
fatty acid-binding protein, adipocyte [Rattus norvegicus]	16758094	<1.0E-04	-0.0833333	0.0833333	Y
PREDICTED: succinate-semialdehyde dehydrogenase, mitochondrial [Rattus norvegicus]	293354557	1	-0.0916667	-0.025	N
60 kDa heat shock protein, mitochondrial [Rattus norvegicus]	206597443	0.76	-0.0944444	0.0166667	N
ADP/ATP translocase 2 [Rattus norvegicus]	32189350	1	-0.0944444	0.05	N
ubiquinone biosynthesis protein COQ9, mitochondrial precursor [Rattus norvegicus]	78214350	0.76	-0.0972222	-0.0638889	N
creatine kinase M-type [Rattus norvegicus]	6978661	<1.0E-04	-0.1	0.0666667	Y
kynurenine--oxoglutarate transaminase 3 [Rattus norvegicus]	62543563	1	-0.105556	-0.05	N
fatty acid-binding protein, heart [Rattus norvegicus]	13162363	0.0002	-0.108333	0.0805556	Y
inorganic pyrophosphatase 2, mitochondrial [Rattus norvegicus]	209529636	1	-0.116667	-0.0388889	N
regulator of microtubule dynamics protein 1 [Rattus norvegicus]	72255551	1	-0.122222	-0.155556	N
myoglobin [Rattus norvegicus]	11024650	<1.0E-04	-0.125	0.163889	Y
6-phosphofructokinase, muscle type [Rattus norvegicus]	13929002	0.0033	-0.136111	-0.113889	Y
glycogen phosphorylase, brain form [Rattus norvegicus]	158187544	0.00015	-0.138889	-0.0722222	Y
citrate lyase subunit beta-like protein, mitochondrial precursor [Rattus norvegicus]	213512607	0.76	-0.138889	0.15	N
Cluster of 6-phosphofructokinase, muscle type [Rattus norvegicus] (gi|13929002)	13929002	1	-0.144444	-0.133333	N
phosphoglucomutase-1 [Rattus norvegicus]	77627971	1	-0.147222	0.0527778	N
SH3 domain-binding glutamic acid-rich protein [Rattus norvegicus]	189085369	1	-0.147222	-0.0361111	N
isocitrate dehydrogenase [NAD] subunit beta, mitochondrial precursor [Rattus norvegicus]	55926203	1	-0.152778	-0.108333	N
eukaryotic translation initiation factor 3 subunit I [Rattus norvegicus]	169234840	1	-0.155556	3.02222	N
acetyl-coenzyme A synthetase 2-like, mitochondrial [Rattus norvegicus]	157818027	0.028	-0.158333	-0.0361111	N
Cluster of chloride intracellular channel protein 4 [Rattus norvegicus] (gi|13929166)	13929166	<1.0E-04	-0.163889	0.802778	Y
chloride intracellular channel protein 4 [Rattus norvegicus]	13929166	<1.0E-04	-0.163889	0.802778	Y
glycogen debranching enzyme [Rattus norvegicus]	157819187	1	-0.169444	0.00833333	N
leucine-rich PPR motif-containing protein, mitochondrial precursor [Rattus norvegicus]	56605990	1	-0.172222	0.0166667	N
receptor expression-enhancing protein 5 [Rattus norvegicus]	270288782	1	-0.172222	-0.0388889	N
10 kDa heat shock protein, mitochondrial [Rattus norvegicus]	6981052	0.024	-0.175	-0.108333	N
heat shock protein beta-6 [Rattus norvegicus]	20302069	<1.0E-04	-0.177778	0.244444	Y
elongation factor Tu, mitochondrial precursor [Rattus norvegicus]	157820845	0.1	-0.180556	-0.0361111	N
mitochondrial import inner membrane translocase subunit Tim8 A [Rattus norvegicus]	16758098	1	-0.186111	-0.0416667	N
transmembrane emp24 domain-containing protein 2 precursor [Rattus norvegicus]	13929014	1	-0.188889	0.888889	N
phosphoglucomutase-like protein 5 [Rattus norvegicus]	300794610	1	-0.188889	-0.0444444	N
branched-chain-amino-acid aminotransferase, mitochondrial precursor [Rattus norvegicus]	11693174	0.21	-0.191667	-0.0916667	N
28S ribosomal protein S2, mitochondrial [Rattus norvegicus]	157819459	1	-0.2	1.3	N
basigin isoform 1 precursor [Rattus norvegicus]	158081773	1	-0.202778	-0.113889	N
myosin-7 [Rattus norvegicus]	8393807	0.11	-0.205556	-0.0611111	N
phosphoglycerate mutase 2 [Rattus norvegicus]	8393948	0.066	-0.219444	-0.0416667	N
ecto-ADP-ribosyltransferase 3 precursor [Rattus norvegicus]	58865636	1	-0.222222	0.0777778	N
NADP-dependent malic enzyme, mitochondrial [Rattus norvegicus]	239049264	1	-0.225	-0.0472222	N
Cluster of beta-enolase [Rattus norvegicus] (gi|126723393)	126723393	0.0021	-0.230556	-0.0638889	Y
lipoamide acyltransferase component of branched-chain alpha-keto acid dehydrogenase complex, mitochondrial [Rattus norvegicus]	158749632	0.0063	-0.230556	-0.0194444	Y
carboxymethylenebutenolidase homolog [Rattus norvegicus]	56912206	0.76	-0.233333	-0.155556	N
Cluster of PREDICTED: titin [Rattus norvegicus] (gi|293346079|ref|XP_001065955.2|)	293346079	0.017	-0.238889	-0.00555556	N
PREDICTED: up-regulated during skeletal muscle growth protein 5-like [Rattus norvegicus]	293361188	1	-0.241667	-0.108333	N
beta-enolase [Rattus norvegicus]	126723393	0.00066	-0.244444	-0.0888889	Y
actin, aortic smooth muscle [Rattus norvegicus]	110625958	<1.0E-04	-0.244444	-0.111111	Y
L-2-hydroxyglutarate dehydrogenase, mitochondrial [Rattus norvegicus]	157820173	1	-0.247222	0.119444	N
glycogen phosphorylase, muscle form [Rattus norvegicus]	158138498	<1.0E-04	-0.258333	-0.0472222	Y
malate dehydrogenase, mitochondrial precursor [Rattus norvegicus]	42476181	<1.0E-04	-0.266667	0	Y
amine oxidase [flavin-containing] A [Rattus norvegicus]	270288740	<1.0E-04	-0.275	0.213889	Y
myomesin-1 [Rattus norvegicus]	300797519	<1.0E-04	-0.283333	0.00555556	Y
electron transfer flavoprotein subunit alpha, mitochondrial [Rattus norvegicus]	57527204	<1.0E-04	-0.283333	-0.161111	Y
grpE protein homolog 1, mitochondrial precursor [Rattus norvegicus]	13324704	0.0051	-0.283333	-0.116667	Y
ubiquitin carboxyl-terminal hydrolase isozyme L3 [Rattus norvegicus]	158749588	0.0018	-0.288889	0.911111	N
protein NDRG2 [Rattus norvegicus]	19424278	1	-0.288889	0.0555556	N
methylmalonyl-CoA epimerase, mitochondrial [Rattus norvegicus]	157821869	0.76	-0.288889	0	N
PREDICTED: titin [Rattus norvegicus]	293346079	<1.0E-04	-0.297222	-0.0194444	Y
uncharacterized protein C6orf136 homolog [Rattus norvegicus]	158262028	1	-0.3	-0.0555556	N
succinyl-CoA ligase [ADP-forming] subunit beta, mitochondrial [Rattus norvegicus]	158749584	<1.0E-04	-0.308333	-0.075	Y
succinyl-CoA ligase [GDP-forming] subunit beta, mitochondrial [Rattus norvegicus]	189491689	<1.0E-04	-0.311111	-0.188889	Y
2,4-dienoyl-CoA reductase, mitochondrial precursor [Rattus norvegicus]	292781228	0.0031	-0.313889	-0.147222	Y
enoyl-CoA delta isomerase 1, mitochondrial precursor [Rattus norvegicus]	162287040	<1.0E-04	-0.316667	-0.15	Y
isocitrate dehydrogenase [NAD] subunit gamma 1, mitochondrial precursor [Rattus norvegicus]	54020666	<1.0E-04	-0.319444	0.025	Y
propionyl-CoA carboxylase beta chain, mitochondrial precursor [Rattus norvegicus]	148747119	<1.0E-04	-0.319444	-0.119444	Y
PREDICTED: 60S ribosomal protein L5-like [Rattus norvegicus]	62655567	0.013	-0.322222	1	N
tubulin alpha-8 chain [Rattus norvegicus]	66730465	1	-0.322222	-0.155556	N
acyl-coenzyme A thioesterase 13 [Rattus norvegicus]	157817043	0.5	-0.325	-0.0805556	N
L-lactate dehydrogenase B chain [Rattus norvegicus]	6981146	<1.0E-04	-0.327778	0.0611111	Y
alpha-sarcoglycan precursor [Rattus norvegicus]	157823585	1	-0.338889	-0.105556	N
Cluster of sarcoplasmic/endoplasmic reticulum calcium ATPase 2 isoform b [Rattus norvegicus] (gi|158635975)	158635975	0.76	-0.341667	-0.163889	N
sarcoplasmic/endoplasmic reticulum calcium ATPase 2 isoform b [Rattus norvegicus]	158635975	0.76	-0.341667	-0.163889	N
mitochondrial carrier homolog 2 [Rattus norvegicus]	158819029	0.0006	-0.35	-0.0722222	Y
succinyl-CoA:3-ketoacid coenzyme A transferase 1, mitochondrial precursor [Rattus norvegicus]	189181716	<1.0E-04	-0.35	-0.194444	Y
delta-1-pyrroline-5-carboxylate dehydrogenase, mitochondrial [Rattus norvegicus]	197927423	<1.0E-04	-0.35	0.0277778	Y
mitochondrial carnitine/acylcarnitine carrier protein [Rattus norvegicus]	52138624	0.26	-0.358333	0.00833333	N
voltage-dependent anion-selective channel protein 2 [Rattus norvegicus]	13786202	<1.0E-04	-0.361111	-0.105556	Y
protein NipSnap homolog 2 [Rattus norvegicus]	62945328	0.024	-0.361111	-0.15	N
stress-70 protein, mitochondrial [Rattus norvegicus]	154816168	<1.0E-04	-0.375	-0.108333	Y
desmin [Rattus norvegicus]	11968118	<1.0E-04	-0.377778	0.0666667	Y
PREDICTED: methylmalonyl-CoA mutase, mitochondrial [Rattus norvegicus]	293361577	0.0035	-0.377778	-0.0222222	N
fermitin family homolog 2 [Rattus norvegicus]	58865400	0.11	-0.380556	1.06389	N
bifunctional aminoacyl-tRNA synthetase [Rattus norvegicus]	66793366	1	-0.380556	0.930556	N
PREDICTED: adenylosuccinate synthetase isozyme 1-like isoform 2 [Rattus norvegicus]	109479984	<1.0E-04	-0.386111	-0.175	Y
aspartate aminotransferase, mitochondrial [Rattus norvegicus]	6980972	<1.0E-04	-0.391667	-0.125	Y
PREDICTED: immunoglobulin light chain-like [Rattus norvegicus]	293350046	1	-0.394722	0.466389	N
ES1 protein homolog, mitochondrial precursor [Rattus norvegicus]	51948422	<1.0E-04	-0.4	-0.0777778	Y
tyrosine-protein phosphatase non-receptor type 11 isoform 2 [Rattus norvegicus]	294862237	0.76	-0.4	0.9	N
superoxide dismutase [Mn], mitochondrial precursor [Rattus norvegicus]	8394331	<1.0E-04	-0.408333	-0.141667	Y
tubulin, beta 6 class V [Rattus norvegicus]	71043680	0.006	-0.408333	0.647222	N
NADH dehydrogenase [ubiquinone] 1 subunit C2 [Rattus norvegicus]	57164133	<1.0E-04	-0.408333	-0.0638889	Y
Cluster of prohibitin [Rattus norvegicus] (gi|13937353)	13937353	<1.0E-04	-0.411111	-0.188889	Y
prohibitin [Rattus norvegicus]	13937353	<1.0E-04	-0.411111	-0.188889	Y
Cluster of acyl-coenzyme A thioesterase 2, mitochondrial [Rattus norvegicus] (gi|48675862)	48675862	<1.0E-04	-0.411111	-0.0555556	Y
acyl-coenzyme A thioesterase 2, mitochondrial [Rattus norvegicus]	48675862	<1.0E-04	-0.411111	-0.0555556	Y
voltage-dependent anion-selective channel protein 3 [Rattus norvegicus]	13786204	0.021	-0.413889	-0.0916667	N
electron transfer flavoprotein-ubiquinone oxidoreductase, mitochondrial precursor [Rattus norvegicus]	52138635	0.012	-0.419444	-0.119444	N
T-complex protein 1 subunit gamma [Rattus norvegicus]	40018616	0.28	-0.425	0.952778	N
calpastatin isoform a [Rattus norvegicus]	76159282	0.048	-0.425	0.863889	N
aconitate hydratase, mitochondrial precursor [Rattus norvegicus]	40538860	<1.0E-04	-0.427778	-0.05	Y
Cluster of sodium/potassium-transporting ATPase subunit alpha-1 precursor [Rattus norvegicus] (gi|6978543)	6978543	<1.0E-04	-0.427778	-0.161111	Y
sodium/potassium-transporting ATPase subunit alpha-1 precursor [Rattus norvegicus]	6978543	<1.0E-04	-0.427778	-0.161111	Y
NADH dehydrogenase subunit 4 (mitochondrion) [Rattus norvegicus]	110189672	0.0012	-0.427778	-0.183333	Y
sarcoplasmic reticulum histidine-rich calcium-binding protein precursor [Rattus norvegicus]	31077132	0.025	-0.438889	0.0833333	N
1,4-alpha-glucan-branching enzyme [Rattus norvegicus]	281332160	1	-0.441667	0.925	N
hydroxysteroid dehydrogenase-like protein 2 [Rattus norvegicus]	71043858	<1.0E-04	-0.447222	0.0305556	Y
NADH dehydrogenase [ubiquinone] 1 alpha subcomplex subunit 9, mitochondrial [Rattus norvegicus]	198278533	<1.0E-04	-0.452778	-0.0972222	Y
NADH dehydrogenase [ubiquinone] 1 beta subcomplex subunit 9 [Rattus norvegicus]	187937028	0.058	-0.455556	-0.211111	N
mitochondrial pyruvate carrier 2 [Rattus norvegicus]	117647218	<1.0E-04	-0.455556	-0.188889	Y
cytochrome c oxidase subunit 7A2, mitochondrial precursor [Rattus norvegicus]	11968072	0.0019	-0.458333	-0.025	Y
cAMP-dependent protein kinase inhibitor alpha [Rattus norvegicus]	16758610	1	-0.466667	0.911111	N
arginine--tRNA ligase, cytoplasmic [Rattus norvegicus]	158631214	0.76	-0.466667	1.13333	N
aldo-keto reductase family 1 member B10 [Rattus norvegicus]	61556894	1	-0.469444	0.830556	N
prohibitin-2 [Rattus norvegicus]	61556754	<1.0E-04	-0.477778	-0.144444	Y
gamma-sarcoglycan [Rattus norvegicus]	55741776	1	-0.483333	-0.0944444	N
delta-aminolevulinic acid dehydratase [Rattus norvegicus]	6978483	1	-0.486111	0.769444	N
electron transfer flavoprotein subunit beta [Rattus norvegicus]	51948412	<1.0E-04	-0.486111	-0.119444	Y
ubiquinone biosynthesis monooxygenase COQ6 precursor [Rattus norvegicus]	58865534	1	-0.488889	2.76667	N
H2A histone family, member X [Rattus norvegicus]	157817664	1	-0.491667	0.509444	N
methylmalonate-semialdehyde dehydrogenase [acylating], mitochondrial precursor [Rattus norvegicus]	145651820	<1.0E-04	-0.494444	-0.15	Y
NADH dehydrogenase [ubiquinone] 1 alpha subcomplex subunit 8 [Rattus norvegicus]	114145517	0.76	-0.497222	-0.152778	N
laminin, gamma 1 precursor [Rattus norvegicus]	281371490	<1.0E-04	-0.5	-0.122222	Y
Cluster of PREDICTED: NADH dehydrogenase [ubiquinone] 1 beta subcomplex subunit 4-like [Rattus norvegicus] (gi|293349583)	293349583	<1.0E-04	-0.5	0.0666667	Y
PREDICTED: NADH dehydrogenase [ubiquinone] 1 beta subcomplex subunit 4-like [Rattus norvegicus]	293349583	<1.0E-04	-0.5	0.0666667	Y
propionyl-CoA carboxylase alpha chain, mitochondrial [Rattus norvegicus]	158303308	<1.0E-04	-0.508333	-0.0972222	Y
3-hydroxyisobutyryl-CoA hydrolase, mitochondrial [Rattus norvegicus]	61556993	1	-0.511111	0.766667	N
fumarate hydratase, mitochondrial precursor [Rattus norvegicus]	158186722	<1.0E-04	-0.519444	-0.119444	Y
NADH dehydrogenase [ubiquinone] 1 alpha subcomplex subunit 6 [Rattus norvegicus]	194473636	<1.0E-04	-0.519444	-0.175	Y
PREDICTED: cardiomyopathy associated 5 [Rattus norvegicus]	293345113	1	-0.519444	1.00278	N
carnitine O-acetyltransferase [Rattus norvegicus]	51854229	0.0029	-0.519444	-0.219444	Y
PREDICTED: laminin, alpha 2 [Rattus norvegicus]	293355398	1	-0.522222	-0.566667	N
Cluster of myosin-6 [Rattus norvegicus] (gi|186659510)	186659510	<1.0E-04	-0.525	-0.202778	Y
bis(5'-nucleosyl)-tetraphosphatase [asymmetrical] [Rattus norvegicus]	46485421	0.75	-0.525	1.74167	N
Cluster of actinin alpha 2 [Rattus norvegicus] (gi|281332157)	281332157	<1.0E-04	-0.527778	-0.238889	Y
long-chain specific acyl-CoA dehydrogenase, mitochondrial precursor [Rattus norvegicus]	6978431	<1.0E-04	-0.530556	0.0472222	Y
chaperone activity of bc1 complex-like, mitochondrial [Rattus norvegicus]	61557218	<1.0E-04	-0.533333	-0.288889	Y
succinate dehydrogenase [ubiquinone] flavoprotein subunit, mitochondrial precursor [Rattus norvegicus]	18426858	<1.0E-04	-0.533333	-0.188889	Y
enoyl-CoA hydratase, mitochondrial precursor [Rattus norvegicus]	17530977	<1.0E-04	-0.536111	-0.169444	Y
mitochondrial 2-oxoglutarate/malate carrier protein [Rattus norvegicus]	11693170	<1.0E-04	-0.538889	-0.0388889	Y
serine/threonine-protein phosphatase 2A catalytic subunit alpha isoform [Rattus norvegicus]	8394018	0.76	-0.541667	0.913889	N
inosine triphosphate pyrophosphatase [Rattus norvegicus]	157821079	1	-0.541667	0.858333	N
NADH dehydrogenase [ubiquinone] 1 alpha subcomplex subunit 7 [Rattus norvegicus]	325974480	<1.0E-04	-0.544444	-0.188889	Y
bifunctional epoxide hydrolase 2 [Rattus norvegicus]	12621098	1	-0.544444	0.922222	N
PREDICTED: ferritin heavy chain-like [Rattus norvegicus]	293358129	1	-0.547222	1.04167	N
cytochrome b-c1 complex subunit 6, mitochondrial [Rattus norvegicus]	57164091	<1.0E-04	-0.547222	-0.169444	Y
mitochondrial pyruvate carrier 1 [Rattus norvegicus]	19424244	0.0052	-0.55	-0.227778	Y
myosin-6 [Rattus norvegicus]	186659510	<1.0E-04	-0.55	-0.172222	Y
NADH dehydrogenase [ubiquinone] iron-sulfur protein 5 [Rattus norvegicus]	72086149	<1.0E-04	-0.552778	-0.130556	Y
junction plakoglobin [Rattus norvegicus]	41529837	1	-0.563889	0.680556	N
citrate synthase, mitochondrial precursor [Rattus norvegicus]	18543177	<1.0E-04	-0.569444	-0.0805556	Y
signal transducer and activator of transcription 1 isoform beta [Rattus norvegicus]	77695928	1	-0.569444	0.875	N
succinyl-CoA ligase [ADP/GDP-forming] subunit alpha, mitochondrial precursor [Rattus norvegicus]	139948224	<1.0E-04	-0.586111	-0.075	Y
troponin C, slow skeletal and cardiac muscles [Rattus norvegicus]	77627992	<1.0E-04	-0.588889	-0.244444	Y
ATP synthase subunit g, mitochondrial [Rattus norvegicus]	47058994	<1.0E-04	-0.591667	-0.00277778	Y
mitochondrial inner membrane protein [Rattus norvegicus]	77917546	<1.0E-04	-0.597222	-0.163889	Y
NADH dehydrogenase [ubiquinone] 1 alpha subcomplex subunit 2 [Rattus norvegicus]	157817861	<1.0E-04	-0.605556	-0.227778	Y
secernin-2 [Rattus norvegicus]	58865854	1	-0.611111	0.755556	N
tripartite motif-containing protein 72 [Rattus norvegicus]	117940031	<1.0E-04	-0.616667	-0.05	Y
isocitrate dehydrogenase [NADP], mitochondrial precursor [Rattus norvegicus]	62079055	<1.0E-04	-0.619444	-0.0972222	Y
hydroxyacyl-coenzyme A dehydrogenase, mitochondrial precursor [Rattus norvegicus]	17105336	<1.0E-04	-0.619444	-0.263889	Y
pyruvate dehydrogenase complex, component X [Rattus norvegicus]	113205496	<1.0E-04	-0.630556	-0.0416667	Y
D-beta-hydroxybutyrate dehydrogenase, mitochondrial [Rattus norvegicus]	55742813	<1.0E-04	-0.633333	-0.1	Y
medium-chain specific acyl-CoA dehydrogenase, mitochondrial precursor [Rattus norvegicus]	292494885	<1.0E-04	-0.638889	-0.238889	Y
succinate dehydrogenase complex, subunit C [Rattus norvegicus]	53850596	<1.0E-04	-0.638889	-0.127778	Y
ATP synthase F0 subunit 8 (mitochondrion) [Rattus norvegicus]	110189667	<1.0E-04	-0.641667	-0.252778	Y
2-oxoglutarate dehydrogenase, mitochondrial precursor [Rattus norvegicus]	62945278	<1.0E-04	-0.647222	-0.169444	Y
hsc70-interacting protein [Rattus norvegicus]	13592093	0.76	-0.655556	1.16667	N
heterogeneous nuclear ribonucleoprotein A1 [Rattus norvegicus]	8393547	1	-0.655556	0.722222	N
ATP synthase subunit e, mitochondrial [Rattus norvegicus]	17978459	<1.0E-04	-0.655556	-0.188889	Y
PREDICTED: cytochrome c, somatic-like [Rattus norvegicus]	109488076	<1.0E-04	-0.658333	-0.202778	Y
tudor domain-containing protein 1 [Rattus norvegicus]	157818831	1	-0.658333	0.652778	N
ATP synthase subunit beta, mitochondrial precursor [Rattus norvegicus]	54792127	<1.0E-04	-0.661111	-0.105556	Y
dihydrolipoyl dehydrogenase, mitochondrial precursor [Rattus norvegicus]	40786469	<1.0E-04	-0.663889	-0.108333	Y
Cluster of creatine kinase S-type, mitochondrial precursor [Rattus norvegicus] (gi|189083744)	189083744	<1.0E-04	-0.675	-0.130556	Y
creatine kinase S-type, mitochondrial precursor [Rattus norvegicus]	189083744	<1.0E-04	-0.675	-0.130556	Y
dysferlin [Rattus norvegicus]	157823277	1	-0.677778	0.733333	N
very long-chain specific acyl-CoA dehydrogenase, mitochondrial precursor [Rattus norvegicus]	6978435	<1.0E-04	-0.688889	-0.244444	Y
cysteinyl-tRNA synthetase 2, mitochondrial [Rattus norvegicus]	295148062	1	-0.691667	-0.725	N
NADH-ubiquinone oxidoreductase 75 kDa subunit, mitochondrial precursor [Rattus norvegicus]	53850628	<1.0E-04	-0.694444	-0.15	Y
actinin alpha 2 [Rattus norvegicus]	281332157	<1.0E-04	-0.697222	-0.208333	Y
evolutionarily conserved signaling intermediate in Toll pathway, mitochondrial precursor [Rattus norvegicus]	55741518	1	-0.7	-0.588889	N
ATP synthase subunit d, mitochondrial [Rattus norvegicus]	9506411	<1.0E-04	-0.705556	-0.15	Y
pyruvate dehydrogenase kinase, isozyme 1 precursor [Rattus norvegicus]	59709473	<1.0E-04	-0.705556	0.0611111	Y
aldose reductase-related protein 1 [Rattus norvegicus]	148540194	1	-0.708333	0.636111	N
3-ketoacyl-CoA thiolase, mitochondrial [Rattus norvegicus]	18426866	<1.0E-04	-0.722222	-0.0666667	Y
NADH dehydrogenase [ubiquinone] 1 beta subcomplex subunit 8, mitochondrial [Rattus norvegicus]	157822261	<1.0E-04	-0.722222	-0.155556	Y
peroxisomal acyl-coenzyme A oxidase 1 [Rattus norvegicus]	8394149	1	-0.722222	0.777778	N
UTP--glucose-1-phosphate uridylyltransferase [Rattus norvegicus]	67078526	0.44	-0.725	1.21944	N
catenin beta-1 [Rattus norvegicus]	46048609	1	-0.725	0.863889	N
NADH dehydrogenase [ubiquinone] iron-sulfur protein 3, mitochondrial [Rattus norvegicus]	157817227	<1.0E-04	-0.725	-0.147222	Y
calsequestrin-2 precursor [Rattus norvegicus]	157951709	<1.0E-04	-0.727778	-0.0833333	Y
NADH dehydrogenase [ubiquinone] iron-sulfur protein 7, mitochondrial [Rattus norvegicus]	56606108	<1.0E-04	-0.730556	-0.197222	Y
gamma-enolase [Rattus norvegicus]	26023949	1	-0.730556	0.691667	N
delta(3,5)-Delta(2,4)-dienoyl-CoA isomerase, mitochondrial precursor [Rattus norvegicus]	12018256	<1.0E-04	-0.738889	-0.15	Y
NADH dehydrogenase [ubiquinone] iron-sulfur protein 8, mitochondrial [Rattus norvegicus]	157821497	<1.0E-04	-0.738889	-0.194444	Y
beta-actin-like protein 2 [Rattus norvegicus]	157823033	1	-0.747222	0.786111	N
NADH dehydrogenase [ubiquinone] 1 alpha subcomplex subunit 10, mitochondrial precursor [Rattus norvegicus]	170295834	<1.0E-04	-0.763889	-0.241667	Y
Cluster of ADP/ATP translocase 1 [Rattus norvegicus] (gi|32189355)	32189355	<1.0E-04	-0.769444	-0.0583333	Y
PREDICTED: nebulette [Rattus norvegicus]	293354765	1	-0.769444	1.00833	N
PREDICTED: ankyrin 2, neuronal [Rattus norvegicus]	293357553	1	-0.772222	-2.26111	N
ADP/ATP translocase 1 [Rattus norvegicus]	32189355	<1.0E-04	-0.780556	0.00833333	Y
troponin T, cardiac muscle [Rattus norvegicus]	6981666	<1.0E-04	-0.791667	-0.236111	Y
PREDICTED: rCG25924-like [Rattus norvegicus]	293349333	1	-0.791667	0.897222	N
ATP synthase subunit O, mitochondrial precursor [Rattus norvegicus]	20302061	<1.0E-04	-0.794444	-0.161111	Y
pyruvate dehydrogenase kinase, isozyme 2 [Rattus norvegicus]	13540705	1	-0.794444	0.75	N
myosin regulatory light chain 2, ventricular/cardiac muscle isoform [Rattus norvegicus]	78214305	<1.0E-04	-0.797222	-0.186111	Y
ras-related protein Rab-11A [Rattus norvegicus]	13592148	1	-0.797222	0.980556	N
cytochrome b-c1 complex subunit 1, mitochondrial precursor [Rattus norvegicus]	51948476	<1.0E-04	-0.8	-0.211111	Y
PREDICTED: uncharacterized protein LOC679739 [Rattus norvegicus]	293343539	<1.0E-04	-0.802778	-0.0916667	Y
NADH dehydrogenase [ubiquinone] iron-sulfur protein 4, mitochondrial precursor [Rattus norvegicus]	68341995	<1.0E-04	-0.805556	-0.138889	Y
tropomyosin alpha-1 chain isoform i [Rattus norvegicus]	78000203	<1.0E-04	-0.805556	-0.25	Y
PREDICTED: obscurin, cytoskeletal calmodulin and titin-interacting RhoGEF [Rattus norvegicus]	293351519	1	-0.816667	1.05	N
ATP synthase subunit alpha, mitochondrial precursor [Rattus norvegicus]	40538742	<1.0E-04	-0.816667	-0.305556	Y
apoptosis-inducing factor 1, mitochondrial precursor [Rattus norvegicus]	25742626	<1.0E-04	-0.819444	-0.219444	Y
CDGSH iron-sulfur domain-containing protein 1 [Rattus norvegicus]	157824004	<1.0E-04	-0.822222	-0.255556	Y
cytochrome b-c1 complex subunit 8 [Rattus norvegicus]	68341999	<1.0E-04	-0.827778	-0.25	Y
Cluster of striated muscle-specific serine/threonine-protein kinase isoform 1 [Rattus norvegicus] (gi|157818307)	157818307	0.061	-0.827778	0.794444	N
striated muscle-specific serine/threonine-protein kinase isoform 1 [Rattus norvegicus]	157818307	0.061	-0.827778	0.794444	N
ATP synthase subunit delta, mitochondrial precursor [Rattus norvegicus]	20806153	<1.0E-04	-0.827778	-0.138889	Y
cytochrome c oxidase subunit II (mitochondrion) [Rattus norvegicus]	110189666	<1.0E-04	-0.838889	-0.216667	Y
short-chain specific acyl-CoA dehydrogenase, mitochondrial precursor [Rattus norvegicus]	11968090	<1.0E-04	-0.838889	-0.238889	Y
trifunctional enzyme subunit alpha, mitochondrial precursor [Rattus norvegicus]	148747393	<1.0E-04	-0.844444	-0.188889	Y
prolyl endopeptidase [Rattus norvegicus]	13786144	1	-0.85	0.905556	N
succinate dehydrogenase [ubiquinone] iron-sulfur subunit, mitochondrial precursor [Rattus norvegicus]	209915614	<1.0E-04	-0.852778	-0.197222	Y
cytochrome b-c1 complex subunit Rieske, mitochondrial [Rattus norvegicus]	57114330	<1.0E-04	-0.852778	-0.0527778	Y
ATP synthase subunit gamma, mitochondrial [Rattus norvegicus]	39930503	<1.0E-04	-0.858333	-0.213889	Y
Cluster of PREDICTED: rCG38845-like [Rattus norvegicus] (gi|109481899|ref|XP_001080448.1|)	109481899	<1.0E-04	-0.863889	-0.297222	Y
PREDICTED: rCG38845-like [Rattus norvegicus]	109481899	<1.0E-04	-0.863889	-0.297222	Y
Cluster of tropomyosin alpha-1 chain isoform i [Rattus norvegicus] (gi|78000203)	78000203	<1.0E-04	-0.863889	-0.286111	Y
spectrin beta chain, non-erythrocytic 2 [Rattus norvegicus]	9507135	1	-0.880556	0.775	N
NADH dehydrogenase [ubiquinone] flavoprotein 1, mitochondrial [Rattus norvegicus]	55741424	<1.0E-04	-0.894444	-0.238889	Y
N(G),N(G)-dimethylarginine dimethylaminohydrolase 2 [Rattus norvegicus]	260099650	1	-0.894444	0.805556	N
cysteine and glycine-rich protein 3 [Rattus norvegicus]	16924004	1	-0.902778	-0.936111	N
long-chain-fatty-acid--CoA ligase 5 [Rattus norvegicus]	16758398	<1.0E-04	-0.916667	-0.205556	Y
vacuolar protein sorting-associated protein 29 [Rattus norvegicus]	157786944	0.02	-0.916667	-1.25	N
PREDICTED: glyceraldehyde-3-phosphate dehydrogenase-like [Rattus norvegicus]	62664602	1	-0.919444	-4.91944	N
heat shock protein beta-3 [Rattus norvegicus]	13929052	1	-0.925	1.03056	N
myosin light chain 3 [Rattus norvegicus]	6981240	<1.0E-04	-0.938889	-0.183333	Y
acetyl-CoA acetyltransferase, mitochondrial precursor [Rattus norvegicus]	8392836	<1.0E-04	-0.941667	-0.252778	Y
voltage-dependent anion-selective channel protein 1 [Rattus norvegicus]	13786200	<1.0E-04	-0.941667	-0.241667	Y
cytochrome b-c1 complex subunit 2, mitochondrial precursor [Rattus norvegicus]	55741544	<1.0E-04	-0.944444	-0.233333	Y
dihydrolipoyllysine-residue succinyltransferase component of 2-oxoglutarate dehydrogenase complex, mitochondrial [Rattus norvegicus]	195927000	<1.0E-04	-0.95	-0.205556	Y
acyl-CoA dehydrogenase family, member 10 [Rattus norvegicus]	197386131	1	-0.955556	0.755556	N
fibronectin type III domain-containing protein 1 [Rattus norvegicus]	84370262	1	-0.958333	0.952778	N
NAD(P) transhydrogenase, mitochondrial [Rattus norvegicus]	61557127	<1.0E-04	-0.963889	-0.252778	Y
cGMP-dependent protein kinase 2 [Rattus norvegicus]	6981402	1	-0.963889	0.958333	N
NADH dehydrogenase [ubiquinone] 1 beta subcomplex subunit 10 [Rattus norvegicus]	157822175	<1.0E-04	-0.969444	-0.147222	Y
myomesin 2 [Rattus norvegicus]	281306803	<1.0E-04	-0.969444	-0.191667	Y
cytochrome c oxidase subunit 6B1 [Rattus norvegicus]	223718723	<1.0E-04	-0.972222	-0.0944444	Y
NADH dehydrogenase [ubiquinone] 1 beta subcomplex subunit 6 [Rattus norvegicus]	157820465	<1.0E-04	-0.977778	-0.255556	Y
Cluster of acyl carrier protein, mitochondrial [Rattus norvegicus] (gi|157820787)	157820787	<1.0E-04	-0.980556	-0.180556	Y
acyl carrier protein, mitochondrial [Rattus norvegicus]	157820787	<1.0E-04	-0.980556	-0.180556	Y
troponin I, cardiac muscle [Rattus norvegicus]	8394469	<1.0E-04	-1.00833	-0.275	Y
NADH dehydrogenase [ubiquinone] 1 beta subcomplex subunit 11, mitochondrial [Rattus norvegicus]	157822851	<1.0E-04	-1.01944	-0.275	Y
sarcolemmal membrane-associated protein [Rattus norvegicus]	157819677	1	-1.02778	0.805556	N
mitogen-activated protein kinase 14 [Rattus norvegicus]	62461582	1	-1.04222	1.35778	N
Cluster of mitogen-activated protein kinase 13 [Rattus norvegicus] (gi|82524633)	82524633	1	-1.04222	1.35778	N
PREDICTED: UPF0606 protein KIAA1549-like [Rattus norvegicus]	293346727	0.092	-1.04722	1.10833	N
S-formylglutathione hydrolase isoform a [Rattus norvegicus]	157823267	1	-1.04889	-4.08333	N
trifunctional enzyme subunit beta, mitochondrial precursor [Rattus norvegicus]	19424338	<1.0E-04	-1.08333	-0.283333	Y
tropomyosin alpha-1 chain isoform a [Rattus norvegicus]	78000188	<1.0E-04	-1.08611	-0.363889	Y
cytochrome b-c1 complex subunit 7 [Rattus norvegicus]	189011657	<1.0E-04	-1.09167	-0.236111	Y
cytochrome c oxidase subunit 7C, mitochondrial [Rattus norvegicus]	197927439	<1.0E-04	-1.09444	0.127778	Y
pyruvate dehydrogenase E1 component subunit alpha, somatic form, mitochondrial precursor [Rattus norvegicus]	124430510	<1.0E-04	-1.12778	-0.0944444	Y
ATP synthase subunit b, mitochondrial precursor [Rattus norvegicus]	19705465	<1.0E-04	-1.15278	-0.141667	Y
cadherin-13 precursor [Rattus norvegicus]	20302073	1	-1.15278	0.825	N
cytochrome c oxidase subunit 4 isoform 1, mitochondrial precursor [Rattus norvegicus]	8393180	<1.0E-04	-1.15278	-0.241667	Y
xin actin-binding repeat-containing protein 2 [Rattus norvegicus]	42538984	1	-1.15556	1.74444	N
pyruvate dehydrogenase E1 component subunit beta, mitochondrial precursor [Rattus norvegicus]	56090293	<1.0E-04	-1.15556	-0.2	Y
T-complex protein 1 subunit theta [Rattus norvegicus]	347800699	0.017	-1.16667	1.67778	N
Cluster of tripartite motif-containing protein 54 [Rattus norvegicus] (gi|61557310)	61557310	1	-1.20278	0.997222	N
tripartite motif-containing protein 54 [Rattus norvegicus]	61557310	1	-1.20278	0.997222	N
Cluster of PREDICTED: mucin 16, cell surface associated [Rattus norvegicus] (gi|293349036|ref|XP_002727050.1|-DECOY)	293349036	1	-1.20833	-1.65278	N
PREDICTED: mucin 16, cell surface associated [Rattus norvegicus]	293349036	1	-1.20833	-1.65278	N
sodium/potassium-transporting ATPase subunit beta-1 [Rattus norvegicus]	148747253	0.00062	-1.21944	0.669444	Y
ATP synthase-coupling factor 6, mitochondrial precursor [Rattus norvegicus]	16758388	<1.0E-04	-1.21944	-0.263889	Y
Cluster of cytochrome c oxidase subunit 5A, mitochondrial precursor [Rattus norvegicus] (gi|24233541)	24233541	<1.0E-04	-1.22778	-0.305556	Y
proteasome subunit alpha type-4 [Rattus norvegicus]	8394069	0.71	-1.23056	1.64722	N
NADH dehydrogenase [ubiquinone] 1 alpha subcomplex subunit 4 [Rattus norvegicus]	189085365	<1.0E-04	-1.23333	-0.255556	Y
PREDICTED: solute carrier family 25 (mitochondrial carrier; adenine nucleotide translocator), member 31 [Rattus norvegicus]	109464795	0.00014	-1.24167	0.791667	N
cytochrome c oxidase subunit 5A, mitochondrial precursor [Rattus norvegicus]	24233541	<1.0E-04	-1.25	-0.238889	Y
26S proteasome non-ATPase regulatory subunit 11 [Rattus norvegicus]	157820107	1	-1.25556	1.55556	N
myosin-10 [Rattus norvegicus]	13928704	0.0028	-1.29167	1.775	N
PREDICTED: rCG42655-like [Rattus norvegicus]	293341020	<1.0E-04	-1.29444	-0.183333	Y
protein FAM162A [Rattus norvegicus]	71361663	0.62	-1.3	0.811111	N
glutamyl-tRNA(Gln) amidotransferase subunit C, mitochondrial [Rattus norvegicus]	157820535	1	-1.30278	1.31944	N
cytosolic acyl coenzyme A thioester hydrolase isoform 2 [Rattus norvegicus]	225690626	1	-1.32778	1.37222	N
cytochrome c oxidase subunit 5B, mitochondrial precursor [Rattus norvegicus]	16758362	<1.0E-04	-1.35556	-0.277778	Y
elongation factor 1-delta [Rattus norvegicus]	61556967	1	-1.37778	1.92222	N
Cluster of poly(A) binding protein, cytoplasmic 2 [Rattus norvegicus] (gi|157817831)	157817831	1	-1.41389	1.84167	N
polyadenylate-binding protein 4 [Rattus norvegicus]	198386356	1	-1.41389	1.84167	N
60S ribosomal protein L13a [Rattus norvegicus]	77404207	0.68	-1.41667	1.86111	N
Cluster of PREDICTED: plasma membrane associated protein, S3-12 [Rattus norvegicus] (gi|293362048|ref|XP_002730137.1|)	293362048	0.047	-1.44444	0.511111	N
PREDICTED: plasma membrane associated protein, S3-12 [Rattus norvegicus]	293362048	0.047	-1.44444	0.511111	N
V-type proton ATPase catalytic subunit A [Rattus norvegicus]	157819953	0.67	-1.45833	1.675	N
ubiquinone biosynthesis protein COQ7 homolog [Rattus norvegicus]	25453396	0.037	-1.46389	0.258333	N
COP9 signalosome complex subunit 2 [Rattus norvegicus]	23463271	1	-1.46667	1.72222	N
protein-cysteine N-palmitoyltransferase HHAT-like protein [Rattus norvegicus]	157822045	<1.0E-04	-1.50556	0.872222	Y
PREDICTED: aldehyde dehydrogenase 7 family, member A1 [Rattus norvegicus]	62664437	1	-1.51111	1.53333	N
mitochondrial-processing peptidase subunit alpha [Rattus norvegicus]	54234052	1	-1.52222	-0.0444444	N
peptidyl-prolyl cis-trans isomerase F, mitochondrial precursor [Rattus norvegicus]	26892289	0.0018	-1.53889	0.95	Y
alcohol dehydrogenase class-3 [Rattus norvegicus]	186972146	1	-1.55278	1.74722	N
PREDICTED: collagen alpha-1(VI) chain [Rattus norvegicus]	293344916	1	-1.56667	1.43333	N
GMP reductase 1 [Rattus norvegicus]	17105340	1	-1.60833	-1.48611	N
collagen, type VI, alpha 2 precursor [Rattus norvegicus]	281427229	1	-1.61389	1.73056	N
2-oxoisovalerate dehydrogenase subunit beta, mitochondrial precursor [Rattus norvegicus]	158749538	1	-1.62222	1.35556	N
spectrin beta chain, erythrocyte [Rattus norvegicus]	47058982	1	-1.68056	1.65278	N
28S ribosomal protein S36, mitochondrial [Rattus norvegicus]	300797955	<1.0E-04	-1.68889	0.655556	Y
acid ceramidase precursor [Rattus norvegicus]	40254747	1	-1.69167	1.58611	N
vesicle-associated membrane protein-associated protein A [Rattus norvegicus]	118142811	1	-1.7	-0.177778	N
PREDICTED: Cytochrome c oxidase subunit 5A, mitochondrial-like [Rattus norvegicus]	293345825	1	-1.73056	1.33611	N
coiled-coil-helix-coiled-coil-helix domain-containing protein 3, mitochondrial [Rattus norvegicus]	157817027	<1.0E-04	-1.74444	0.8	Y
proline synthase co-transcribed bacterial homolog protein [Rattus norvegicus]	157823503	1	-1.75556	1.63333	N
PREDICTED: ryanodine receptor 1 [Rattus norvegicus]	293343910	1	-1.825	0.672778	N
glycogen [starch] synthase, muscle [Rattus norvegicus]	157823922	1	-1.83889	0.705556	N
reticulon 4 interacting protein 1 [Rattus norvegicus]	157821769	1	-1.84444	1.62222	N
pyruvate carboxylase, mitochondrial precursor [Rattus norvegicus]	31543464	1	-1.9	1.67778	N
SRA stem-loop-interacting RNA-binding protein, mitochondrial [Rattus norvegicus]	157824057	1	-1.99722	2.28056	N
decorin precursor [Rattus norvegicus]	54020664	0.76	-1.99722	1.74722	N
solute carrier family 12 member 7 [Rattus norvegicus]	312032475	1	-2.025	1.89722	N
SH3 domain-binding glutamic acid-rich-like protein 3 [Rattus norvegicus]	157821467	0.76	-2.03889	2.41667	N
NADH dehydrogenase [ubiquinone] 1 beta subcomplex subunit 7 [Rattus norvegicus]	157823197	0.59	-2.04444	-0.211111	N
Cluster of PREDICTED: dipeptidyl peptidase 3-like [Rattus norvegicus] (gi|109486899)	109486899	1	-2.07222	2.25	N
PREDICTED: dipeptidyl peptidase 3-like [Rattus norvegicus]	109486899	1	-2.07222	2.25	N
PREDICTED: sorbin and SH3 domain-containing protein 1 [Rattus norvegicus]	293344730	1	-2.16667	2.25556	N
aspartate--tRNA ligase, cytoplasmic [Rattus norvegicus]	16758642	0.76	-2.24444	2.33333	N
fructose-bisphosphate aldolase B [Rattus norvegicus]	158081751	1	-2.33611	2.65278	N
dynamin-like 120 kDa protein, mitochondrial precursor [Rattus norvegicus]	148747459	1	-2.38889	2.23333	N
four and a half LIM domains protein 2 [Rattus norvegicus]	13928940	1	-2.39444	1.91667	N
mitochondrial import inner membrane translocase subunit Tim21 precursor [Rattus norvegicus]	56605764	1	-2.525	2.44167	N
thiosulfate sulfurtransferase [Rattus norvegicus]	57528682	1	-2.60833	-1.08611	N
carbamoyl-phosphate synthase [ammonia], mitochondrial precursor [Rattus norvegicus]	8393186	1	-2.71111	2.46667	N
PREDICTED: zinc finger protein 318-like [Rattus norvegicus]	293349654	1	-2.78889	0.0777778	N
acyl-coenzyme A thioesterase 9, mitochondrial [Rattus norvegicus]	62078649	1	-2.81111	2.8	N
zinc-binding alcohol dehydrogenase domain-containing protein 2 [Rattus norvegicus]	157817316	1	-2.96667	-1.31111	N
junctophilin-2 [Rattus norvegicus]	83816931	1	-3.03333	0.1	N
cytochrome c oxidase subunit 6C-2 [Rattus norvegicus]	160333459	<1.0E-04	-3.05556	-0.3	Y
complement component 1 Q subcomponent-binding protein, mitochondrial precursor [Rattus norvegicus]	48675371	1	-3.10278	-1.69167	N
cytochrome c oxidase subunit 6A2, mitochondrial precursor [Rattus norvegicus]	158517820	1	-3.36389	2.84722	N
thioredoxin reductase 2, mitochondrial precursor [Rattus norvegicus]	12018236	1	-3.50278	-3.10278	N
protein unc-45 homolog B [Rattus norvegicus]	157820137	1	-3.55	-2.06111	N
eukaryotic translation initiation factor 3 subunit B [Rattus norvegicus]	72255511	1	-3.57778	0.3	N
cytochrome c oxidase subunit 8B, mitochondrial precursor [Rattus norvegicus]	158517805	1	-4.07667	-2.95556	N

## Sheet: Heart KEGG-48 h
DEPS at 48 hours in heart were analyzed in DAVID for enriched KEGG terms. Pathways in bold were enriched ≥2 fold (p<0.05, unadjusted). Up- and down-regulated proteins were analyzed separately.
Up-regulated proteins:
Category	Term	Count	%	P-Value	Proteins	List Total	Pop Hits	Pop Total	Fold Enrichment	Bonferroni	Benjamini	FDR
KEGG_PATHWAY	rno04612:Antigen processing and presentation	10	5.71429	2.71825e-05	260064045, 8393322, 28467005, 24025637, 61098214, 148747365, 13242237, 25742763, 11693172, 8394091	103	88	5590	6.16726	0.00247059	0.00247059	0.0296302
KEGG_PATHWAY	rno04610:Complement and coagulation cascades	7	4	0.0016241	158186621, 61098186, 80861401, 158186678, 58865630, 156231040, 158138561	103	70	5590	5.42718	0.137494	0.071288	1.75641
KEGG_PATHWAY	rno04722:Neurotrophin signaling pathway	9	5.14286	0.00198582	14010863, 62990183, 9507245, 55742827, 13928824, 54114993, 54607147, 16923986, 9507243	103	126	5590	3.87656	0.165472	0.0585146	2.14376
KEGG_PATHWAY	rno00010:Glycolysis / Gluconeogenesis	7	4	0.00410194	13591894, 109484558, 158186651, 6981352, 57977273, 46485440, 16757984	103	84	5590	4.52265	0.312054	0.0892721	4.38218
KEGG_PATHWAY	rno04810:Regulation of actin cytoskeleton	11	6.28571	0.00454603	13592133, 157822133, 157817229, 8393101, 77539778, 51854227, 54607147, 16923986, 42476144, 6981236, 13540689	103	209	5590	2.85641	0.339417	0.0795811	4.84599
KEGG_PATHWAY	rno00030:Pentose phosphate pathway	4	2.28571	0.00903785	42476292, 6981352, 57977273, 46485440	103	24	5590	9.04531	0.562283	0.128638	9.42373
KEGG_PATHWAY	rno00480:Glutathione metabolism	5	2.85714	0.0126577	58865398, 145275165, 25453420, 157820217, 13928690	103	50	5590	5.42718	0.686263	0.152615	12.9662
KEGG_PATHWAY	rno04114:Oocyte meiosis	7	4	0.0154217	55926139, 14010863, 62990183, 9507245, 13928824, 155369271, 9507243	103	111	5590	3.42255	0.756906	0.162043	15.5859
KEGG_PATHWAY	rno04670:Leukocyte transendothelial migration	7	4	0.0180846	13592133, 157822133, 54114993, 77539778, 54607147, 16923986, 13540689	103	115	5590	3.3035	0.810005	0.168504	18.0418
KEGG_PATHWAY	rno05020:Prion diseases	4	2.28571	0.0253037	260064045, 8394328, 155369271, 25742763	103	35	5590	6.2025	0.902925	0.208026	24.3769
KEGG_PATHWAY	rno04510:Focal adhesion	9	5.14286	0.02537	13592133, 189181726, 197386807, 157822133, 8393038, 54114993, 77539778, 54607147, 16923986	103	195	5590	2.50485	0.903524	0.19151	24.433
KEGG_PATHWAY	rno04520:Adherens junction	5	2.85714	0.0455016	13592133, 157822133, 77539778, 54607147, 16923986	103	74	5590	3.66702	0.985561	0.297529	39.8119
KEGG_PATHWAY	rno03050:Proteasome	4	2.28571	0.0623989	8394079, 61098214, 8394060, 8394091	103	50	5590	4.34175	0.997158	0.363018	50.4614
KEGG_PATHWAY	rno03010:Ribosome	5	2.85714	0.0643108	56090273, 62661785, 39930505, 17530965, 162287391	103	83	5590	3.26939	0.99764	0.350834	51.5516
KEGG_PATHWAY	rno05322:Systemic lupus erythematosus	5	2.85714	0.0813574	158186621, 77539778, 12083611, 12025524, 158138561	103	90	5590	3.0151	0.999557	0.402383	60.3515
KEGG_PATHWAY	rno05014:Amyotrophic lateral sclerosis (ALS)	4	2.28571	0.092232	8394328, 145275165, 54607147, 6978607	103	59	5590	3.67945	0.99985	0.423257	65.1786
Down-regulated proteins:
Category	Term	Count	%	P-Value	Proteins	List Total	Pop Hits	Pop Total	Fold Enrichment	Bonferroni	Benjamini	FDR
KEGG_PATHWAY	rno05012:Parkinson's disease	46	31.7241	4.58224e-44	209915614, 197927439, 55741424, 54792127, 18426858, 20302061, 9506411, 39930503, 157823387, 157822261, 53850596, 198278533, 170295834, 8393180, 40538742, 57164133, 157817861, 11968072, 157820465, 51948476, 223718723, 157820787, 56606108, 13786200, 57164091, 32189355, 16758388, 16758362, 53850628, 13786202, 20806153, 19705465, 160333459, 72086149, 57114330, 157821497, 157817227, 68341995, 19447363…	116	142	5590	15.6107	3.20757e-42	3.20757e-42	4.74223e-41
KEGG_PATHWAY	rno00190:Oxidative phosphorylation	44	30.3448	9.02451e-42	209915614, 197927439, 55741424, 18426858, 54792127, 20302061, 9506411, 39930503, 157823387, 157822261, 53850596, 17978459, 198278533, 8393180, 170295834, 40538742, 57164133, 157817861, 11968072, 157820465, 51948476, 223718723, 157820787, 56606108, 57164091, 47058994, 16758388, 16758362, 53850628, 20806153, 19705465, 160333459, 72086149, 57114330, 157821497, 157817227, 68341995, 194473636, 1890853…	116	137	5590	15.477	6.31715e-40	3.15858e-40	9.33959e-39
KEGG_PATHWAY	rno05016:Huntington's disease	47	32.4138	4.36464e-39	209915614, 197927439, 55741424, 54792127, 18426858, 20302061, 9506411, 39930503, 157823387, 157822261, 53850596, 198278533, 170295834, 8393180, 40538742, 57164133, 157817861, 11968072, 157820465, 51948476, 223718723, 157820787, 56606108, 13786200, 57164091, 8394331, 32189355, 16758388, 16758362, 53850628, 13786202, 20806153, 19705465, 160333459, 72086149, 57114330, 157821497, 157817227, 68341995,…	116	190	5590	11.9206	3.05525e-37	1.01842e-37	4.51703e-36
KEGG_PATHWAY	rno05010:Alzheimer's disease	45	31.0345	1.34648e-35	209915614, 197927439, 55741424, 18426858, 54792127, 20302061, 9506411, 39930503, 157823387, 157822261, 53850596, 198278533, 8393180, 170295834, 40538742, 57164133, 157817861, 11968072, 157820465, 8393038, 51948476, 223718723, 157820787, 56606108, 57164091, 16758388, 16758362, 53850628, 20806153, 19705465, 160333459, 72086149, 57114330, 157821497, 157817227, 68341995, 194473636, 24233541, 18908536…	116	197	5590	11.0078	9.42538e-34	2.35634e-34	1.39349e-32
KEGG_PATHWAY	rno00020:Citrate cycle (TCA cycle)	17	11.7241	3.98495e-20	209915614, 18426858, 40538860, 56090293, 53850596, 42476181, 189491689, 195927000, 139948224, 158186722, 124430510, 62945278, 40786469, 62079055, 158749584, 18543177, 54020666	116	30	5590	27.3075	2.78946e-18	5.57893e-19	4.12408e-17
KEGG_PATHWAY	rno04260:Cardiac muscle contraction	23	15.8621	5.21768e-20	197927439, 6981240, 16758362, 77627992, 8394469, 78000188, 8393180, 78214305, 11968072, 110625958, 160333459, 57114330, 223718723, 51948476, 24233541, 57164091, 55741544, 189011657, 68341999, 6981666, 78000203, 148747253, 6978543, 186659510	116	78	5590	14.2098	3.65237e-18	6.08729e-19	5.39985e-17
KEGG_PATHWAY	rno00280:Valine, leucine and isoleucine degradation	13	8.96552	6.95864e-11	8392836, 11968090, 189181716, 18426866, 19424338, 17530977, 148747119, 145651820, 40786469, 158749632, 158303308, 148747393, 17105336	116	46	5590	13.6188	4.87105e-09	6.95864e-10	7.2016e-08
KEGG_PATHWAY	rno00071:Fatty acid metabolism	11	7.58621	7.75228e-09	162287040, 6978435, 11968090, 8392836, 6978431, 16758398, 18426866, 148747393, 17105336, 19424338, 17530977	116	42	5590	12.6211	5.4266e-07	6.78325e-08	8.02295e-06
KEGG_PATHWAY	rno00640:Propanoate metabolism	10	6.89655	1.22881e-08	139948224, 145651820, 158749584, 8392836, 158303308, 6981146, 148747393, 189491689, 148747119, 17530977	116	33	5590	14.6029	8.60166e-07	9.55741e-08	1.27171e-05
KEGG_PATHWAY	rno00650:Butanoate metabolism	9	6.2069	2.27203e-07	124430510, 55742813, 11968090, 8392836, 189181716, 56090293, 148747393, 17105336, 17530977	116	33	5590	13.1426	1.59041e-05	1.59042e-06	0.000235135
KEGG_PATHWAY	rno00062:Fatty acid elongation in mitochondria	5	3.44828	1.11687e-05	18426866, 148747393, 17105336, 19424338, 17530977	116	8	5590	30.1185	0.000781505	7.10711e-05	0.011558
KEGG_PATHWAY	rno05410:Hypertrophic cardiomyopathy (HCM)	9	6.2069	0.000297963	78214305, 110625958, 11968118, 6981240, 77627992, 78000188, 8394469, 6981666, 78000203, 186659510	116	84	5590	5.16318	0.0206444	0.00173687	0.307937
KEGG_PATHWAY	rno05414:Dilated cardiomyopathy	9	6.2069	0.000478234	78214305, 110625958, 11968118, 6981240, 77627992, 78000188, 8394469, 6981666, 78000203, 186659510	116	90	5590	4.81897	0.03293	0.00257241	0.493827
KEGG_PATHWAY	rno00620:Pyruvate metabolism	6	4.13793	0.00111228	124430510, 40786469, 8392836, 56090293, 42476181, 6981146	116	39	5590	7.41379	0.0749461	0.00554906	1.14515
KEGG_PATHWAY	rno00310:Lysine degradation	6	4.13793	0.00140118	195927000, 62945278, 8392836, 148747393, 17105336, 17530977	116	41	5590	7.05214	0.0934882	0.00652205	1.44064
KEGG_PATHWAY	rno00380:Tryptophan metabolism	6	4.13793	0.00174197	62945278, 270288740, 8392836, 148747393, 17105336, 17530977	116	43	5590	6.72414	0.114891	0.00759876	1.78818
KEGG_PATHWAY	rno00072:Synthesis and degradation of ketone bodies	3	2.06897	0.0137434	55742813, 8392836, 189181716	116	9	5590	16.0632	0.620428	0.0553898	13.3436
KEGG_PATHWAY	rno00330:Arginine and proline metabolism	5	3.44828	0.0229623	270288740, 6980972, 6978661, 189083744, 197927423	116	53	5590	4.54619	0.803305	0.0863785	21.3695
KEGG_PATHWAY	rno00630:Glyoxylate and dicarboxylate metabolism	3	2.06897	0.0242035	40538860, 18543177, 42476181	116	12	5590	12.0474	0.820052	0.0863135	22.3972
KEGG_PATHWAY	rno00010:Glycolysis / Gluconeogenesis	6	4.13793	0.0287819	124430510, 40786469, 13929002, 56090293, 6981146, 126723393	116	84	5590	3.44212	0.870529	0.0971645	26.0839

## Sheet: Heart_48h KEGG-annotated
DEPS at 48 hours in heart were analyzed in DAVID for enriched KEGG terms. Proteins associated with each term were mapped to specific organelles and KEGG pathways using Ingenuity Pathways software. Please see Figure 8.
Symbol	Entrez Gene Name	Location	Organelle	KEGG pathway	Type(s)	Entrez Gene ID for Rat	Entrez Gene ID for Human
ACAA2	acetyl-CoA acyltransferase 2	Cytoplasm	Cytoplasm	Fatty Acid Metabolism	enzyme	170465	10449
ACADL	acyl-CoA dehydrogenase, long chain	Cytoplasm	Cytoplasm	Fatty Acid Metabolism	enzyme	25287	33
ACADS	acyl-CoA dehydrogenase, C-2 to C-3 short chain	Cytoplasm	Cytoplasm	Fatty Acid Metabolism	enzyme	64304	35
ACADVL	acyl-CoA dehydrogenase, very long chain	Cytoplasm	Cytoplasm	Fatty Acid Metabolism	enzyme	25363	37
ACSL5	acyl-CoA synthetase long-chain family member 5	Cytoplasm	Cytoplasm	Fatty Acid Metabolism	enzyme	94340	51703
Acta2	--	Other	Sarcomere (Cardiac Muscle Contraction)	Hypertrophic/Dilated Cardiomyopathy	other	--	--
ACTB	actin, beta	Cytoplasm	Cytoplasm	Regulation of Actin Cytoskeleton	other	81822	60
ACTN2	actinin, alpha 2	Nucleus	Nucleus	n/a	transcription regulator	291245	88
ACTN4	actinin, alpha 4	Cytoplasm	Cytoplasm	Regulation of Actin Cytoskeleton	other	63836	81
ARPC2	actin related protein 2/3 complex, subunit 2, 34kDa	Cytoplasm	Cytoplasm	Regulation of Actin Cytoskeleton	other	301511	10109
ATP5A1	ATP synthase, H+ transporting, mitochondrial F1 complex, alpha subunit 1, cardiac muscle	Cytoplasm	Mitochondria	Oxidative Phosphorylation	transporter	65262	498
ATP5B	ATP synthase, H+ transporting, mitochondrial F1 complex, beta polypeptide	Cytoplasm	Mitochondria	Oxidative Phosphorylation	transporter	171374	506
ATP5C1	ATP synthase, H+ transporting, mitochondrial F1 complex, gamma polypeptide 1	Cytoplasm	Mitochondria	Oxidative Phosphorylation	transporter	116550	509
ATP5D	ATP synthase, H+ transporting, mitochondrial F1 complex, delta subunit	Cytoplasm	Mitochondria	Oxidative Phosphorylation	transporter	245965	513
ATP5F1	ATP synthase, H+ transporting, mitochondrial Fo complex, subunit B1	Cytoplasm	Mitochondria	Oxidative Phosphorylation	transporter	171375|100911417	515
Atp5h	--	Other	Mitochondria	Oxidative Phosphorylation	other
ATP5I	--	Other	Mitochondria	Oxidative Phosphorylation	other
ATP5J	ATP synthase, H+ transporting, mitochondrial Fo complex, subunit F6	Cytoplasm	Mitochondria	Oxidative Phosphorylation	transporter	94271	522
ATP5L	ATP synthase, H+ transporting, mitochondrial Fo complex, subunit G	Cytoplasm	Mitochondria	Oxidative Phosphorylation	transporter	300677	10632
ATP5O	ATP synthase, H+ transporting, mitochondrial F1 complex, O subunit	Cytoplasm	Mitochondria	Oxidative Phosphorylation	transporter	192241	539
C3	complement component 3	Extracellular Space	Extracellular Space	Complement and Coagulation Cascade	peptidase	24232	718
C4A/C4B	complement component 4B (Chido blood group)	Extracellular Space	Extracellular Space	Complement and Coagulation Cascade	other	24233|406161	720|721
CALR	calreticulin	Cytoplasm	Endoplasmic Reticulum	Antigen Processing and Presentation	transcription regulator	64202	811
CFL1	cofilin 1 (non-muscle)	Nucleus	Nucleus	n/a	other	29271	1072
CHD6	chromodomain helicase DNA binding protein 6	Nucleus	Sarcomere (Cardiac Muscle Contraction)	Hypertrophic/Dilated Cardiomyopathy	enzyme	311607	84181
COX4I1	cytochrome c oxidase subunit IV isoform 1	Cytoplasm	Mitochondria	Oxidative Phosphorylation	enzyme	29445	1327
COX5A	cytochrome c oxidase subunit Va	Cytoplasm	Mitochondria	Oxidative Phosphorylation	enzyme	252934	9377
COX5B	--	Other	Mitochondria	Oxidative Phosphorylation	other
COX6B1	cytochrome c oxidase subunit VIb polypeptide 1 (ubiquitous)	Cytoplasm	Mitochondria	Oxidative Phosphorylation	enzyme	688869	1340
COX6C	--	Other	Mitochondria	Oxidative Phosphorylation	other
COX7A2	--	Other	Mitochondria	Oxidative Phosphorylation	other
COX7C	--	Other	Mitochondria	Oxidative Phosphorylation	other
DES	desmin	Cytoplasm	Sarcomere (Cardiac Muscle Contraction)	Hypertrophic/Dilated Cardiomyopathy	other	64362	1674
ECHS1	enoyl CoA hydratase, short chain, 1, mitochondrial	Cytoplasm	Cytoplasm	Fatty Acid Metabolism	enzyme	140547|100911186	1892
ECI1	enoyl-CoA delta isomerase 1	Cytoplasm	Cytoplasm	Fatty Acid Metabolism	enzyme	29740	1632
FGB	fibrinogen beta chain	Extracellular Space	Extracellular Space	Complement and Coagulation Cascade	other	24366	2244
FGG	fibrinogen gamma chain	Extracellular Space	Extracellular Space	Complement and Coagulation Cascade	other	24367	2266
FHL2	four and a half LIM domains 2	Nucleus	Nucleus	n/a	transcription regulator	63839	2274
GPI	glucose-6-phosphate isomerase	Extracellular Space	Cytoplasm	Regulation of Actin Cytoskeleton	enzyme	292804	2821
GSN	gelsolin	Extracellular Space	Cytoplasm	Regulation of Actin Cytoskeleton	other	296654	2934
HADH	hydroxyacyl-CoA dehydrogenase	Cytoplasm	Cytoplasm	Fatty Acid Metabolism	enzyme	113965	3033
HADHA	hydroxyacyl-CoA dehydrogenase/3-ketoacyl-CoA thiolase/enoyl-CoA hydratase (trifunctional protein), alpha subunit	Cytoplasm	Cytoplasm	Fatty Acid Metabolism	enzyme	170670	3030
HADHB	hydroxyacyl-CoA dehydrogenase/3-ketoacyl-CoA thiolase/enoyl-CoA hydratase (trifunctional protein), beta subunit	Cytoplasm	Cytoplasm	Fatty Acid Metabolism	enzyme	171155	3032
HSP90AA1	heat shock protein 90kDa alpha (cytosolic), class A member 1	Cytoplasm	Cytoplasm	Antigen Processing and Presentation	enzyme	299331	3320
HSP90AB1	heat shock protein 90kDa alpha (cytosolic), class B member 1	Cytoplasm	Cytoplasm	Antigen Processing and Presentation	enzyme	301252	3326
HSPA4	heat shock 70kDa protein 4	Cytoplasm	Cytoplasm	Antigen Processing and Presentation	other	266759	3308
HSPA5	heat shock 70kDa protein 5 (glucose-regulated protein, 78kDa)	Cytoplasm	Cytoplasm	Antigen Processing and Presentation	enzyme	25617	3309
HSPA8	heat shock 70kDa protein 8	Cytoplasm	Cytoplasm	Antigen Processing and Presentation	enzyme	24468	3312
HSPA1A/HSPA1B	--	Other	Cytoplasm	Antigen Processing and Presentation	other
Kng2	--	Other	Extracellular Space	Complement and Coagulation Cascade	other
Kng1/Kng1l1	kininogen 1	Extracellular Space	Extracellular Space	Complement and Coagulation Cascade	other	288001|24903
MSN	moesin	Plasma Membrane	Plasma Membrane	Regulation of Actin Cytoskeleton	other	81521	4478
MYH6	myosin, heavy chain 6, cardiac muscle, alpha	Cytoplasm	Sarcomere (Cardiac Muscle Contraction)	Hypertrophic/Dilated Cardiomyopathy	enzyme	29556	4624
MYH9	--	Other	Cytoplasm	Regulation of Actin Cytoskeleton	other
MYL3	myosin, light chain 3, alkali; ventricular, skeletal, slow	Cytoplasm	Sarcomere (Cardiac Muscle Contraction)	Hypertrophic/Dilated Cardiomyopathy	other	24585	4634
NAD+	--	Other	Mitochondria	Oxidative Phosphorylation	chemical - endogenous mammalian
NADH	--	Other	Mitochondria	Oxidative Phosphorylation	chemical - endogenous mammalian
NDUFA2	NADH dehydrogenase (ubiquinone) 1 alpha subcomplex, 2, 8kDa	Cytoplasm	Mitochondria	Oxidative Phosphorylation	enzyme	291660	4695
NDUFA4	NDUFA4, mitochondrial complex associated	Cytoplasm	Mitochondria	Oxidative Phosphorylation	enzyme	681024	4697
NDUFA6	NADH dehydrogenase (ubiquinone) 1 alpha subcomplex, 6, 14kDa	Cytoplasm	Mitochondria	Oxidative Phosphorylation	enzyme	315167	4700
NDUFA9	NADH dehydrogenase (ubiquinone) 1 alpha subcomplex, 9, 39kDa	Cytoplasm	Mitochondria	Oxidative Phosphorylation	enzyme	362440	4704
Ndufa10/Ndufa10l1	--	Other	Mitochondria	Oxidative Phosphorylation	other
NDUFAB1	NADH dehydrogenase (ubiquinone) 1, alpha/beta subcomplex, 1, 8kDa	Cytoplasm	Mitochondria	Oxidative Phosphorylation	enzyme	293453	4706
NDUFB5	NADH dehydrogenase (ubiquinone) 1 beta subcomplex, 5, 16kDa	Cytoplasm	Mitochondria	Oxidative Phosphorylation	enzyme	294964	4711
NDUFB6	NADH dehydrogenase (ubiquinone) 1 beta subcomplex, 6, 17kDa	Cytoplasm	Mitochondria	Oxidative Phosphorylation	enzyme	297990	4712
NDUFB8	NADH dehydrogenase (ubiquinone) 1 beta subcomplex, 8, 19kDa	Cytoplasm	Mitochondria	Oxidative Phosphorylation	enzyme	293991	4714
NDUFB10	NADH dehydrogenase (ubiquinone) 1 beta subcomplex, 10, 22kDa	Cytoplasm	Mitochondria	Oxidative Phosphorylation	enzyme	681418	4716
NDUFC2	NADH dehydrogenase (ubiquinone) 1, subcomplex unknown, 2, 14.5kDa	Cytoplasm	Mitochondria	Oxidative Phosphorylation	enzyme	293130	4718
NDUFS1	NADH dehydrogenase (ubiquinone) Fe-S protein 1, 75kDa (NADH-coenzyme Q reductase)	Cytoplasm	Mitochondria	Oxidative Phosphorylation	enzyme	301458	4719
NDUFS3	NADH dehydrogenase (ubiquinone) Fe-S protein 3, 30kDa (NADH-coenzyme Q reductase)	Cytoplasm	Mitochondria	Oxidative Phosphorylation	enzyme	295923	4722
NDUFS4	NADH dehydrogenase (ubiquinone) Fe-S protein 4, 18kDa (NADH-coenzyme Q reductase)	Cytoplasm	Mitochondria	Oxidative Phosphorylation	enzyme	499529	4724
NDUFS5	--	Other	Mitochondria	Oxidative Phosphorylation	other
NDUFS7	NADH dehydrogenase (ubiquinone) Fe-S protein 7, 20kDa (NADH-coenzyme Q reductase)	Cytoplasm	Mitochondria	Oxidative Phosphorylation	enzyme	362837	374291
NDUFS8	NADH dehydrogenase (ubiquinone) Fe-S protein 8, 23kDa (NADH-coenzyme Q reductase)	Cytoplasm	Mitochondria	Oxidative Phosphorylation	enzyme	293652	4728
NDUFV1	NADH dehydrogenase (ubiquinone) flavoprotein 1, 51kDa	Cytoplasm	Mitochondria	Oxidative Phosphorylation	enzyme	293655	4723
PDIA3	protein disulfide isomerase family A, member 3	Cytoplasm	Proteasome	Antigen Processing and Presentation	peptidase	29468	2923
PFKL	phosphofructokinase, liver	Cytoplasm	Cytoplasm	Pentose Phosphate Pathway	kinase	25741	5211
PFKP	phosphofructokinase, platelet	Cytoplasm	Cytoplasm	Pentose Phosphate Pathway	kinase	60416	5214
PFN1	profilin 1	Cytoplasm	Cytoplasm	Regulation of Actin Cytoskeleton	other	64303	5216
PSME1	proteasome (prosome, macropain) activator subunit 1 (PA28 alpha)	Cytoplasm	Proteasome	Antigen Processing and Presentation	other	29630	5720
PSME2	proteasome (prosome, macropain) activator subunit 2 (PA28 beta)	Cytoplasm	Proteasome	Antigen Processing and Presentation	peptidase	100362709|29614	5721
RAC1	ras-related C3 botulinum toxin substrate 1 (rho family, small GTP binding protein Rac1)	Plasma Membrane	Plasma Membrane	Regulation of Actin Cytoskeleton	enzyme	363875	5879
RHOA	ras homolog family member A	Cytoplasm	Cytoplasm	Regulation of Actin Cytoskeleton	enzyme	117273	387
RPL6	ribosomal protein L6	Cytoplasm	Ribosome	Ribosome	other	117042	6128
RPLP2	--	Other	Ribosome	Ribosome	other
RPS13	--	Other	Ribosome	Ribosome	other
RPS23	ribosomal protein S23	Cytoplasm	Ribosome	Ribosome	translation regulator	124323	6228
RPS4X	--	Other	Ribosome	Ribosome	other
SDHA	succinate dehydrogenase complex, subunit A, flavoprotein (Fp)	Cytoplasm	Mitochondria	Oxidative Phosphorylation	enzyme	157074	6389
SDHB	succinate dehydrogenase complex, subunit B, iron sulfur (Ip)	Cytoplasm	Mitochondria	Oxidative Phosphorylation	enzyme	298596	6390
SDHC	succinate dehydrogenase complex, subunit C, integral membrane protein, 15kDa	Cytoplasm	Mitochondria	Oxidative Phosphorylation	enzyme	289217	6391
SERPINC1	serpin peptidase inhibitor, clade C (antithrombin), member 1	Extracellular Space	Extracellular Space	Complement and Coagulation Cascade	enzyme	304917	462
SPI1	Spi-1 proto-oncogene	Nucleus	Nucleus	n/a	transcription regulator	366126	6688
TALDO1	transaldolase 1	Cytoplasm	Cytoplasm	Pentose Phosphate Pathway	enzyme	83688	6888
TNNC1	troponin C type 1 (slow)	Cytoplasm	Sarcomere (Cardiac Muscle Contraction)	Hypertrophic/Dilated Cardiomyopathy	other	290561	7134
TNNI3	troponin I type 3 (cardiac)	Cytoplasm	Sarcomere (Cardiac Muscle Contraction)	Hypertrophic/Dilated Cardiomyopathy	transporter	29248	7137
TNNT2	troponin T type 2 (cardiac)	Cytoplasm	Sarcomere (Cardiac Muscle Contraction)	Hypertrophic/Dilated Cardiomyopathy	other	24837	7139
Tpm1	tropomyosin 1, alpha	Plasma Membrane	Sarcomere (Cardiac Muscle Contraction)	Hypertrophic/Dilated Cardiomyopathy	other	24851
UQCRB	--	Other	Mitochondria	Oxidative Phosphorylation	other
UQCRC1	ubiquinol-cytochrome c reductase core protein I	Cytoplasm	Mitochondria	Oxidative Phosphorylation	enzyme	301011	7384
UQCRC2	ubiquinol-cytochrome c reductase core protein II	Cytoplasm	Mitochondria	Oxidative Phosphorylation	enzyme	293448	7385
UQCRFS1	ubiquinol-cytochrome c reductase, Rieske iron-sulfur polypeptide 1	Cytoplasm	Mitochondria	Oxidative Phosphorylation	enzyme	291103	7386
UQCRH	--	Other	Mitochondria	Oxidative Phosphorylation	other
UQCRQ	ubiquinol-cytochrome c reductase, complex III subunit VII, 9.5kDa	Cytoplasm	Mitochondria	Oxidative Phosphorylation	enzyme	497902	27089
VCL	vinculin	Plasma Membrane	Plasma Membrane	Regulation of Actin Cytoskeleton	enzyme	305679	7414

## Sheet: Heart-TcMax-Ion Report
Accession	Description	ΣCoverage	Σ# Proteins	Σ# Unique Peptides	Σ# Peptides	Σ# PSMs	# AAs	MW [kDa]	calc. pI
164448680	hemoglobin subunit beta-2 [Rattus norvegicus]	88.44	1	3	15	2765	147	15.9723	8.79248
	Sequence	# PSMs	# Proteins	# Protein Groups	Protein Group Accessions	Modifications
	FGDLSSASAIMGNPQVK	17	1	1	164448680	N-Term(iTRAQ8plex); K17(iTRAQ8plex)
	LLVVYPWTQR	453	2	2	164448680;17985949	N-Term(iTRAQ8plex)
	VNADNVGAEALGR	20	1	1	164448680	N-Term(iTRAQ8plex)
	VINAFNDGLK	80	2	2	164448680;17985949	N-Term(iTRAQ8plex); K10(iTRAQ8plex)
	ATVSGLWGK	46	1	1	164448680	N-Term(iTRAQ8plex); K9(iTRAQ8plex)
	LHVDPENFR	147	3	3	40445397;164448680;17985949	N-Term(iTRAQ8plex)
	VVAGVASALAHK	419	3	3	40445397;164448680;17985949	N-Term(iTRAQ8plex); K12(iTRAQ8plex)
	HLDNLK	32	3	3	40445397;164448680;17985949	N-Term(iTRAQ8plex); K6(iTRAQ8plex)
	LLVVYPWTQR	126	2	2	164448680;17985949	N-Term(iTRAQ8plex); Y5(iTRAQ8plex)
	LLGNMIVIVLGHHLGK	737	2	2	164448680;17985949	N-Term(iTRAQ8plex); K16(iTRAQ8plex)
	LLGNMIVIVLGHHLGK	483	2	2	164448680;17985949	N-Term(iTRAQ8plex); M5(Oxidation); K16(iTRAQ8plex)
	GTFAHLSELHCDK	36	2	2	164448680;17985949	N-Term(iTRAQ8plex); C11(Methylthio); K13(iTRAQ8plex)
	KVINAFNDGLK	15	2	2	164448680;17985949	N-Term(iTRAQ8plex); K1(iTRAQ8plex); K11(iTRAQ8plex)
	VVAGVASALAHKYH	52	3	3	40445397;164448680;17985949	N-Term(iTRAQ8plex); K12(iTRAQ8plex)
	LLGNMIVIVLGHHLGKEFTPCAQAAFQK	31	2	2	164448680;17985949	N-Term(iTRAQ8plex); K16(iTRAQ8plex); C21(Methylthio); K28(iTRAQ8plex)
	LLGNMIVIVLGHHLGKEFTPCAQAAFQK	47	2	2	164448680;17985949	N-Term(iTRAQ8plex); M5(Oxidation); K16(iTRAQ8plex); C21(Methylthio); K28(iTRAQ8plex)
	EFTPCAQAAFQK	8	2	2	164448680;17985949	N-Term(iTRAQ8plex); C5(Methylthio); K12(iTRAQ8plex)
	GTFAHLSELHCDKLHVDPENFR	2	2	2	164448680;17985949	N-Term(iTRAQ8plex); C11(Methylthio); K13(iTRAQ8plex)
	VVAGVASALAHKYH	9	3	3	40445397;164448680;17985949	N-Term(iTRAQ8plex); K12(iTRAQ8plex); Y13(iTRAQ8plex)
	FGDLSSASAIMGNPQVK	1	1	1	164448680	N-Term(iTRAQ8plex); M11(Oxidation); K17(iTRAQ8plex)
	VVAGVASALAHKYH	3	3	3	40445397;164448680;17985949	N-Term(iTRAQ8plex); K12(iTRAQ8plex); Y13(Acetyl)
	GTFAHLSELHCDKLHVDPENFR	1	2	2	164448680;17985949	N-Term(iTRAQ8plex); S7(Acetyl); C11(Methylthio); K13(iTRAQ8plex)
110625958	actin, aortic smooth muscle [Rattus norvegicus]	88.33	9	12	26	2532	377	41.9818	5.38916
	Sequence	# PSMs	# Proteins	# Protein Groups	Protein Group Accessions	Modifications
	LCYVALDFENEMATAASSSSLEK	734	3	1	110625958	N-Term(iTRAQ8plex); C2(Methylthio); K23(iTRAQ8plex)
	DLYANNVLSGGTTMYPGIADR	112	3	1	110625958	N-Term(iTRAQ8plex)
	DLYANNVLSGGTTMYPGIADR	24	3	1	110625958	N-Term(iTRAQ8plex); Y15(iTRAQ8plex)
	DLYANNVLSGGTTMYPGIADR	25	3	1	110625958	N-Term(iTRAQ8plex); M14(Oxidation)
	SYELPDGQVITIGNER	128	7	3	110625958;13592133;157823033	N-Term(iTRAQ8plex)
	DSYVGDEAQSK	57	7	2	110625958;13592133	N-Term(iTRAQ8plex); K11(iTRAQ8plex)
	GYSFVTTAER	92	3	1	110625958	N-Term(iTRAQ8plex)
	DLTDYLMK	86	7	3	110625958;13592133;157823033	N-Term(iTRAQ8plex); K8(iTRAQ8plex)
	AGFAGDDAPR	88	7	2	110625958;13592133	N-Term(iTRAQ8plex)
	LDLAGR	35	8	4	57164143;110625958;13592133;157823033	N-Term(iTRAQ8plex)
	TTGIVLDSGDGVTHNVPIYEGYALPHAIMR	83	3	1	110625958	N-Term(iTRAQ8plex)
	QEYDEAGPSIVHR	19	2	1	110625958	N-Term(iTRAQ8plex)
	KDLYANNVLSGGTTMYPGIADR	40	3	1	110625958	N-Term(iTRAQ8plex); K1(iTRAQ8plex)
	TTGIVLDSGDGVTHNVPIYEGYALPHAIMR	40	3	1	110625958	N-Term(iTRAQ8plex); M29(Oxidation)
	SYELPDGQVITIGNER	23	7	3	110625958;13592133;157823033	N-Term(iTRAQ8plex); Y2(iTRAQ8plex)
	EITALAPSTMK	90	6	2	110625958;13592133	N-Term(iTRAQ8plex); K11(iTRAQ8plex)
	YPIEHGIITNWDDMEK	29	3	1	110625958	N-Term(iTRAQ8plex); K16(iTRAQ8plex)
	VAPEEHPTLLTEAPLNPK	33	3	1	110625958	N-Term(iTRAQ8plex); K18(iTRAQ8plex)
	EITALAPSTMK	13	6	2	110625958;13592133	N-Term(iTRAQ8plex); M10(Oxidation); K11(iTRAQ8plex)
	CPETLFQPSFIGMESAGIHETTYNSIMK	67	3	1	110625958	N-Term(iTRAQ8plex); C1(Methylthio); Y23(iTRAQ8plex); K28(iTRAQ8plex)
	LCYVALDFENEMATAASSSSLEK	22	3	1	110625958	N-Term(iTRAQ8plex); C2(Methylthio); M12(Oxidation); K23(iTRAQ8plex)
	CPETLFQPSFIGMESAGIHETTYNSIMK	15	3	1	110625958	N-Term(iTRAQ8plex); C1(Methylthio); K28(iTRAQ8plex)
	HQGVMVGMGQK	115	8	3	110625958;13592133;157823033	N-Term(iTRAQ8plex); M5(Oxidation); K11(iTRAQ8plex)
	KDLYANNVLSGGTTMYPGIADR	9	3	1	110625958	N-Term(iTRAQ8plex); K1(iTRAQ8plex); M15(Oxidation)
	HQGVMVGMGQK	88	8	3	110625958;13592133;157823033	N-Term(iTRAQ8plex); K11(iTRAQ8plex)
	HQGVMVGMGQK	56	8	3	110625958;13592133;157823033	N-Term(iTRAQ8plex); M5(Oxidation); M8(Oxidation); K11(iTRAQ8plex)
	LCYVALDFENEMATAASSSSLEK	15	3	1	110625958	N-Term(iTRAQ8plex); C2(Methylthio); Y3(iTRAQ8plex); K23(iTRAQ8plex)
	YPIEHGIITNWDDMEK	2	3	1	110625958	N-Term(iTRAQ8plex); Y1(iTRAQ8plex); M14(Oxidation); K16(iTRAQ8plex)
	YPIEHGIITNWDDMEK	11	3	1	110625958	N-Term(iTRAQ8plex); H5(Acetyl); K16(iTRAQ8plex)
	YPIEHGIITNWDDMEK	1	3	1	110625958	N-Term(iTRAQ8plex); M14(Oxidation); K16(iTRAQ8plex)
	AVFPSIVGRPR	98	7	2	110625958;13592133	N-Term(iTRAQ8plex)
	QEYDEAGPSIVHR	11	2	1	110625958	N-Term(iTRAQ8plex); Y3(iTRAQ8plex)
	GYSFVTTAER	26	3	1	110625958	N-Term(iTRAQ8plex); Y2(iTRAQ8plex)
	TTGIVLDSGDGVTHNVPIYEGYALPHAIMR	22	3	1	110625958	N-Term(iTRAQ8plex); Y19(iTRAQ8plex)
	KDLYANNVLSGGTTMYPGIADR	6	3	1	110625958	N-Term(iTRAQ8plex); K1(iTRAQ8plex); M15(Oxidation); Y16(iTRAQ8plex)
	CPETLFQPSFIGMESAGIHETTYNSIMK	15	3	1	110625958	C1(Methylthio); N-Term(iTRAQ8plex); Y23(iTRAQ8plex); M27(Oxidation); K28(iTRAQ8plex)
	TTGIVLDSGDGVTHNVPIYEGYALPHAIMR	13	3	1	110625958	N-Term(iTRAQ8plex); Y19(iTRAQ8plex); M29(Oxidation)
	RGILTLK	18	8	3	110625958;13592133;157823033	N-Term(iTRAQ8plex); K7(iTRAQ8plex)
	IWHHSFYNELR	76	2	1	110625958	N-Term(iTRAQ8plex); S5(Acetyl)
	DLTDYLMK	6	7	3	110625958;13592133;157823033	N-Term(iTRAQ8plex); Y5(iTRAQ8plex); K8(iTRAQ8plex)
	MTQIMFETFNVPAMYVAIQAVLSLYASGR	15	3	1	110625958	N-Term(iTRAQ8plex)
	KYSVWIGGSILASLSTFQQMWISK	7	6	3	13592133;110625958;157823033	N-Term(iTRAQ8plex); K1(iTRAQ8plex); K24(iTRAQ8plex)
	KDLYANNVLSGGTTMYPGIADR	10	3	1	110625958	N-Term(iTRAQ8plex); K1(iTRAQ8plex); Y4(iTRAQ8plex)
	DSYVGDEAQSK	1	7	2	110625958;13592133	N-Term(iTRAQ8plex); Y3(iTRAQ8plex); K11(iTRAQ8plex)
	KYSVWIGGSILASLSTFQQMWISK	1	6	3	13592133;110625958;157823033	N-Term(iTRAQ8plex); K1(iTRAQ8plex); M20(Oxidation); K24(iTRAQ8plex)
	IWHHSFYNELR	1	2	1	110625958	N-Term(iTRAQ8plex); Y7(iTRAQ8plex)
	DLTDYLMK	16	7	3	110625958;13592133;157823033	N-Term(iTRAQ8plex); M7(Oxidation); K8(iTRAQ8plex)
	IIAPPER	14	7	3	110625958;13592133;157823033	N-Term(iTRAQ8plex)
	GILTLK	11	8	3	110625958;13592133;157823033	N-Term(iTRAQ8plex); K6(iTRAQ8plex)
	CDIDIR	10	3	1	110625958	N-Term(iTRAQ8plex); C1(Methylthio)
	IIAPPERK	1	7	3	110625958;13592133;157823033	N-Term(iTRAQ8plex); K8(iTRAQ8plex)
	ILTER	2	14	3	13592133;110625958;157823033	N-Term(iTRAQ8plex)
20302085	polyubiquitin-B precursor [Rattus norvegicus]	85.25	16	3	9	276	305	34.3475	7.53271
	Sequence	# PSMs	# Proteins	# Protein Groups	Protein Group Accessions	Modifications
	TLSDYNIQK	23	12	2	20302085;109497721	N-Term(iTRAQ8plex); K9(iTRAQ8plex)
	IQDKEGIPPDQQR	6	9	2	20302085;109497721	N-Term(iTRAQ8plex); K4(iTRAQ8plex)
	LIFAGK	8	11	2	20302085;109497721	N-Term(iTRAQ8plex); K6(iTRAQ8plex)
	TITLEVEPSDTIENVK	11	7	1	20302085	N-Term(iTRAQ8plex); K16(iTRAQ8plex)
	ESTLHLVLR	161	11	1	20302085	N-Term(iTRAQ8plex)
	TLSDYNIQKESTLHLVLR	1	8	1	20302085	N-Term(iTRAQ8plex); K9(iTRAQ8plex)
	MQIFVK	23	9	2	20302085;109497721	N-Term(iTRAQ8plex); K6(iTRAQ8plex)
	EGIPPDQQR	38	9	2	20302085;109497721	N-Term(iTRAQ8plex)
	TLSDYNIQK	1	12	2	20302085;109497721	N-Term(iTRAQ8plex); Y5(iTRAQ8plex); K9(iTRAQ8plex)
	QLEDGR	4	13	2	20302085;109497721	N-Term(iTRAQ8plex)
17985949	hemoglobin subunit beta-1 [Rattus norvegicus]	83.67	1	2	14	3007	147	15.9692	8.07471
	Sequence	# PSMs	# Proteins	# Protein Groups	Protein Group Accessions	Modifications
	YFDSFGDLSSASAIMGNPK	183	1	1	17985949	N-Term(iTRAQ8plex); K19(iTRAQ8plex)
	YFDSFGDLSSASAIMGNPK	26	1	1	17985949	N-Term(iTRAQ8plex); M15(Oxidation); K19(iTRAQ8plex)
	VNPDDVGGEALGR	111	1	1	17985949	N-Term(iTRAQ8plex)
	LLVVYPWTQR	453	2	2	164448680;17985949	N-Term(iTRAQ8plex)
	VINAFNDGLK	80	2	2	164448680;17985949	N-Term(iTRAQ8plex); K10(iTRAQ8plex)
	LHVDPENFR	147	3	3	40445397;164448680;17985949	N-Term(iTRAQ8plex)
	VVAGVASALAHK	419	3	3	40445397;164448680;17985949	N-Term(iTRAQ8plex); K12(iTRAQ8plex)
	HLDNLK	32	3	3	40445397;164448680;17985949	N-Term(iTRAQ8plex); K6(iTRAQ8plex)
	LLVVYPWTQR	126	2	2	164448680;17985949	N-Term(iTRAQ8plex); Y5(iTRAQ8plex)
	LLGNMIVIVLGHHLGK	737	2	2	164448680;17985949	N-Term(iTRAQ8plex); K16(iTRAQ8plex)
	LLGNMIVIVLGHHLGK	483	2	2	164448680;17985949	N-Term(iTRAQ8plex); M5(Oxidation); K16(iTRAQ8plex)
	GTFAHLSELHCDK	36	2	2	164448680;17985949	N-Term(iTRAQ8plex); C11(Methylthio); K13(iTRAQ8plex)
	KVINAFNDGLK	15	2	2	164448680;17985949	N-Term(iTRAQ8plex); K1(iTRAQ8plex); K11(iTRAQ8plex)
	VVAGVASALAHKYH	52	3	3	40445397;164448680;17985949	N-Term(iTRAQ8plex); K12(iTRAQ8plex)
	LLGNMIVIVLGHHLGKEFTPCAQAAFQK	31	2	2	164448680;17985949	N-Term(iTRAQ8plex); K16(iTRAQ8plex); C21(Methylthio); K28(iTRAQ8plex)
	LLGNMIVIVLGHHLGKEFTPCAQAAFQK	47	2	2	164448680;17985949	N-Term(iTRAQ8plex); M5(Oxidation); K16(iTRAQ8plex); C21(Methylthio); K28(iTRAQ8plex)
	EFTPCAQAAFQK	8	2	2	164448680;17985949	N-Term(iTRAQ8plex); C5(Methylthio); K12(iTRAQ8plex)
	GTFAHLSELHCDKLHVDPENFR	2	2	2	164448680;17985949	N-Term(iTRAQ8plex); C11(Methylthio); K13(iTRAQ8plex)
	YFDSFGDLSSASAIMGNPK	2	1	1	17985949	N-Term(iTRAQ8plex); Y1(iTRAQ8plex); M15(Oxidation); K19(iTRAQ8plex)
	VVAGVASALAHKYH	9	3	3	40445397;164448680;17985949	N-Term(iTRAQ8plex); K12(iTRAQ8plex); Y13(iTRAQ8plex)
	VVAGVASALAHKYH	3	3	3	40445397;164448680;17985949	N-Term(iTRAQ8plex); K12(iTRAQ8plex); Y13(Acetyl)
	GTFAHLSELHCDKLHVDPENFR	1	2	2	164448680;17985949	N-Term(iTRAQ8plex); S7(Acetyl); C11(Methylthio); K13(iTRAQ8plex)
	YFDSFGDLSSASAIMGNPK	1	1	1	17985949	N-Term(iTRAQ8plex); Y1(iTRAQ8plex); K19(iTRAQ8plex)
	YFDSFGDLSSASAIMGNPK	3	1	1	17985949	N-Term(iTRAQ8plex); S10(Acetyl); S12(Acetyl); M15(Oxidation); K19(iTRAQ8plex)
55926145	nucleoside diphosphate kinase B [Rattus norvegicus]	83.55	3	11	11	463	152	17.2719	7.44482
	Sequence	# PSMs	# Proteins	# Protein Groups	Protein Group Accessions	Modifications
	GDFCIQVGR	25	1	1	55926145	N-Term(iTRAQ8plex); C4(Methylthio)
	EIGLWFKPEELIDYK	93	3	1	55926145	N-Term(iTRAQ8plex); K7(iTRAQ8plex); K15(iTRAQ8plex)
	YMNSGPVVAMVWEGLNVVK	106	3	1	55926145	N-Term(iTRAQ8plex); K19(iTRAQ8plex)
	VMLGETNPADSKPGTIR	12	1	1	55926145	N-Term(iTRAQ8plex); K12(iTRAQ8plex)
	GLVGEIIK	19	1	1	55926145	N-Term(iTRAQ8plex); K8(iTRAQ8plex)
	ASEEHLK	4	1	1	55926145	N-Term(iTRAQ8plex); K7(iTRAQ8plex)
	DRPFFPGLVK	78	1	1	55926145	N-Term(iTRAQ8plex); K10(iTRAQ8plex)
	YMNSGPVVAMVWEGLNVVK	11	3	1	55926145	N-Term(iTRAQ8plex); M2(Oxidation); K19(iTRAQ8plex)
	YMNSGPVVAMVWEGLNVVK	17	3	1	55926145	N-Term(iTRAQ8plex); Y1(iTRAQ8plex); K19(iTRAQ8plex)
	TFIAIKPDGVQR	42	2	1	55926145	N-Term(iTRAQ8plex); K6(iTRAQ8plex)
	NIIHGSDSVESAEK	6	1	1	55926145	N-Term(iTRAQ8plex); K14(iTRAQ8plex)
	QHYIDLK	25	3	1	55926145	N-Term(iTRAQ8plex); K7(iTRAQ8plex)
	VMLGETNPADSKPGTIR	5	1	1	55926145	N-Term(iTRAQ8plex); M2(Oxidation); K12(iTRAQ8plex)
	SCAHDWVYE	10	1	1	55926145	N-Term(iTRAQ8plex); C2(Methylthio); Y8(iTRAQ8plex)
	QHYIDLK	7	3	1	55926145	N-Term(iTRAQ8plex); Y3(iTRAQ8plex); K7(iTRAQ8plex)
	EIGLWFKPEELIDYK	1	3	1	55926145	N-Term(iTRAQ8plex); K7(iTRAQ8plex); Y14(iTRAQ8plex); K15(iTRAQ8plex)
	SCAHDWVYE	2	1	1	55926145	N-Term(iTRAQ8plex); C2(Methylthio)
13162363	fatty acid-binding protein, heart [Rattus norvegicus]	82.71	1	13	13	2822	133	14.7656	6.32861
	Sequence	# PSMs	# Proteins	# Protein Groups	Protein Group Accessions	Modifications
	SVVTLDGGK	61	1	1	13162363	N-Term(iTRAQ8plex); K9(iTRAQ8plex)
	WDGQETTLTR	110	1	1	13162363	N-Term(iTRAQ8plex)
	SLGVGFATR	119	1	1	13162363	N-Term(iTRAQ8plex)
	NFDDYMK	64	1	1	13162363	N-Term(iTRAQ8plex); K7(iTRAQ8plex)
	NTEISFQLGVEFDEVTADDR	439	1	1	13162363	N-Term(iTRAQ8plex)
	LILTLTHGNVVSTR	1847	1	1	13162363	N-Term(iTRAQ8plex)
	NTEISFQLGVEFDEVTADDRK	71	1	1	13162363	N-Term(iTRAQ8plex); K21(iTRAQ8plex)
	QVASMTKPTTIIEK	23	1	1	13162363	N-Term(iTRAQ8plex); K7(iTRAQ8plex); K14(iTRAQ8plex)
	LVHVQKWDGQETTLTR	5	1	1	13162363	N-Term(iTRAQ8plex); K6(iTRAQ8plex)
	LVHVQK	26	1	1	13162363	N-Term(iTRAQ8plex); K6(iTRAQ8plex)
	NFDDYMK	1	1	1	13162363	N-Term(iTRAQ8plex); Y5(iTRAQ8plex); K7(iTRAQ8plex)
	NGDTITIK	9	1	1	13162363	N-Term(iTRAQ8plex); K8(iTRAQ8plex)
	ELSDGK	24	1	1	13162363	N-Term(iTRAQ8plex); K6(iTRAQ8plex)
	QVASMTKPTTIIEK	7	1	1	13162363	N-Term(iTRAQ8plex); M5(Oxidation); K7(iTRAQ8plex); K14(iTRAQ8plex)
	NFDDYMK	3	1	1	13162363	N-Term(iTRAQ8plex); M6(Oxidation); K7(iTRAQ8plex)
	THSTFK	12	1	1	13162363	N-Term(iTRAQ8plex); K6(iTRAQ8plex)
	NFDDYMK	1	1	1	13162363	N-Term(iTRAQ8plex); Y5(iTRAQ8plex); M6(Oxidation); K7(iTRAQ8plex)
11024650	myoglobin [Rattus norvegicus]	82.47	1	20	20	5339	154	17.146	8.104
	Sequence	# PSMs	# Proteins	# Protein Groups	Protein Group Accessions	Modifications
	YLEFISEVIIQVLK	412	1	1	11024650	N-Term(iTRAQ8plex); K14(iTRAQ8plex)
	YLEFISEVIIQVLK	121	1	1	11024650	N-Term(iTRAQ8plex); Y1(iTRAQ8plex); K14(iTRAQ8plex)
	VEGDLAGHGQEVLISLFK	1110	1	1	11024650	N-Term(iTRAQ8plex); K18(iTRAQ8plex)
	YSGDFGADAQGAMSK	561	1	1	11024650	N-Term(iTRAQ8plex); K15(iTRAQ8plex)
	YSGDFGADAQGAMSK	45	1	1	11024650	N-Term(iTRAQ8plex); M13(Oxidation); K15(iTRAQ8plex)
	YSGDFGADAQGAMSK	56	1	1	11024650	N-Term(iTRAQ8plex); Y1(iTRAQ8plex); K15(iTRAQ8plex)
	AHPETLEK	365	1	1	11024650	N-Term(iTRAQ8plex); K8(iTRAQ8plex)
	HGCTVLTALGTILK	2134	1	1	11024650	N-Term(iTRAQ8plex); C3(Methylthio); K14(iTRAQ8plex)
	YLEFISEVIIQVLKK	24	1	1	11024650	N-Term(iTRAQ8plex); K14(iTRAQ8plex); K15(iTRAQ8plex)
	GQHAAEIQPLAQSHATK	100	1	1	11024650	N-Term(iTRAQ8plex); K17(iTRAQ8plex)
	RYSGDFGADAQGAMSK	12	1	1	11024650	N-Term(iTRAQ8plex); M14(Oxidation); K16(iTRAQ8plex)
	HGCTVLTALGTILKK	17	1	1	11024650	N-Term(iTRAQ8plex); C3(Methylthio); K14(iTRAQ8plex); K15(iTRAQ8plex)
	KHGCTVLTALGTILK	66	1	1	11024650	N-Term(iTRAQ8plex); K1(iTRAQ8plex); C4(Methylthio); K15(iTRAQ8plex)
	RYSGDFGADAQGAMSK	4	1	1	11024650	N-Term(iTRAQ8plex); Y2(iTRAQ8plex); M14(Oxidation); K16(iTRAQ8plex)
	HKIPVKYLEFISEVIIQVLK	5	1	1	11024650	N-Term(iTRAQ8plex); K2(iTRAQ8plex); K6(iTRAQ8plex); K20(iTRAQ8plex)
	KGQHAAEIQPLAQSHATK	59	1	1	11024650	N-Term(iTRAQ8plex); K1(iTRAQ8plex); K18(iTRAQ8plex)
	HKIPVK	142	1	1	11024650	N-Term(iTRAQ8plex); K2(iTRAQ8plex); K6(iTRAQ8plex)
	RYSGDFGADAQGAMSK	19	1	1	11024650	N-Term(iTRAQ8plex); K16(iTRAQ8plex)
	SSEDLKK	6	1	1	11024650	N-Term(iTRAQ8plex); K6(iTRAQ8plex); K7(iTRAQ8plex)
	ELGFQG	2	1	1	11024650	N-Term(iTRAQ8plex)
	VEGDLAGHGQEVLISLFKAHPETLEK	1	1	1	11024650	N-Term(iTRAQ8plex); K18(iTRAQ8plex); K26(iTRAQ8plex)
	RYSGDFGADAQGAMSK	1	1	1	11024650	N-Term(iTRAQ8plex); Y2(iTRAQ8plex); K16(iTRAQ8plex)
	YSGDFGADAQGAMSK	1	1	1	11024650	N-Term(iTRAQ8plex); Y1(iTRAQ8plex); M13(Oxidation); K15(iTRAQ8plex)
	YLEFISEVIIQVLKK	2	1	1	11024650	N-Term(iTRAQ8plex); Y1(iTRAQ8plex); K14(iTRAQ8plex); K15(iTRAQ8plex)
	NDIAAK	19	1	1	11024650	N-Term(iTRAQ8plex); K6(iTRAQ8plex)
	HGCTVLTALGTILK	2	1	1	11024650	N-Term(iTRAQ8plex); C3(Methylthio); T11(Phospho); K14(iTRAQ8plex)
	ALELFR	36	1	1	11024650	N-Term(iTRAQ8plex)
	SEEEMK	12	1	1	11024650	N-Term(iTRAQ8plex); K6(iTRAQ8plex)
	RYSGDFGADAQGAMSK	2	1	1	11024650	N-Term(iTRAQ8plex); Y2(Phospho); K16(iTRAQ8plex)
	SSEDLK	1	1	1	11024650	N-Term(iTRAQ8plex); K6(iTRAQ8plex)
	KGQHAAEIQPLAQSHATK	1	1	1	11024650	N-Term(iTRAQ8plex); K1(iTRAQ8plex); S14(Acetyl); K18(iTRAQ8plex)
	SEEEMK	1	1	1	11024650	N-Term(iTRAQ8plex); M5(Oxidation); K6(iTRAQ8plex)
8393706	L-lactate dehydrogenase A chain [Rattus norvegicus]	82.23	5	23	27	868	332	36.4273	8.26514
	Sequence	# PSMs	# Proteins	# Protein Groups	Protein Group Accessions	Modifications
	GYTSWAIGLSVADLAESIMK	133	2	1	8393706	N-Term(iTRAQ8plex); K20(iTRAQ8plex)
	QVVDSAYEVIK	18	2	1	8393706	N-Term(iTRAQ8plex); K11(iTRAQ8plex)
	DQLIVNLLK	145	2	1	8393706	N-Term(iTRAQ8plex); K9(iTRAQ8plex)
	VIGSGCNLDSAR	45	4	2	8393706;6981146	N-Term(iTRAQ8plex); C6(Methylthio)
	VTLTPDEEAR	12	3	1	8393706	N-Term(iTRAQ8plex)
	DYSVTANSK	17	2	2	8393706;6981146	N-Term(iTRAQ8plex); K9(iTRAQ8plex)
	LVIITAGAR	41	2	1	8393706	N-Term(iTRAQ8plex)
	LLIVSNPVDILTYVAWK	116	2	1	8393706	N-Term(iTRAQ8plex); K17(iTRAQ8plex)
	SADTLWGIQK	32	3	1	8393706	N-Term(iTRAQ8plex); K10(iTRAQ8plex)
	GEMMDLQHGSLFLK	18	3	1	8393706	N-Term(iTRAQ8plex); K14(iTRAQ8plex)
	FIIPNVVK	36	1	1	8393706	N-Term(iTRAQ8plex); K8(iTRAQ8plex)
	LLIVSNPVDILTYVAWK	13	2	1	8393706	N-Term(iTRAQ8plex); Y13(iTRAQ8plex); K17(iTRAQ8plex)
	GYTSWAIGLSVADLAESIMK	21	2	1	8393706	N-Term(iTRAQ8plex); Y2(iTRAQ8plex); K20(iTRAQ8plex)
	DLADELALVDVIEDK	6	3	1	8393706	N-Term(iTRAQ8plex); K15(iTRAQ8plex)
	VHPISTMIK	58	2	1	8393706	N-Term(iTRAQ8plex); K9(iTRAQ8plex)
	GEMMDLQHGSLFLK	5	3	1	8393706	N-Term(iTRAQ8plex); M4(Oxidation); K14(iTRAQ8plex)
	VHPISTMIK	38	2	1	8393706	N-Term(iTRAQ8plex); M7(Oxidation); K9(iTRAQ8plex)
	RVHPISTMIK	46	2	1	8393706	N-Term(iTRAQ8plex); M8(Oxidation); K10(iTRAQ8plex)
	KSADTLWGIQK	2	3	1	8393706	N-Term(iTRAQ8plex); K1(iTRAQ8plex); K11(iTRAQ8plex)
	EDVFLSVPCILGQNGISDVVK	1	3	1	8393706	N-Term(iTRAQ8plex); C9(Methylthio); K21(iTRAQ8plex)
	LKGEMMDLQHGSLFLK	7	3	1	8393706	N-Term(iTRAQ8plex); K2(iTRAQ8plex); K16(iTRAQ8plex)
	GEMMDLQHGSLFLKTPK	2	3	1	8393706	N-Term(iTRAQ8plex); K14(iTRAQ8plex); K17(iTRAQ8plex)
	LKGEMMDLQHGSLFLK	2	3	1	8393706	N-Term(iTRAQ8plex); K2(iTRAQ8plex); M5(Oxidation); M6(Oxidation); K16(iTRAQ8plex)
	SLNPQLGTDADK	2	3	1	8393706	N-Term(iTRAQ8plex); K12(iTRAQ8plex)
	LGVHPLSCHGWVLGEHGDSSVPVWSGVNVAGVSLK	4	2	1	8393706	N-Term(iTRAQ8plex); C8(Methylthio); K35(iTRAQ8plex)
	DYSVTANSK	1	2	2	8393706;6981146	N-Term(iTRAQ8plex); Y2(iTRAQ8plex); K9(iTRAQ8plex)
	GYTSWAIGLSVADLAESIMK	2	2	1	8393706	N-Term(iTRAQ8plex); M19(Oxidation); K20(iTRAQ8plex)
	EEQVPQNK	12	3	1	8393706	N-Term(iTRAQ8plex); K8(iTRAQ8plex)
	LKGEMMDLQHGSLFLK	6	3	1	8393706	N-Term(iTRAQ8plex); K2(iTRAQ8plex); M6(Oxidation); K16(iTRAQ8plex)
	YLMGER	1	3	1	8393706	N-Term(iTRAQ8plex); Y1(iTRAQ8plex)
	YLMGER	2	3	1	8393706	N-Term(iTRAQ8plex)
	LNLVQR	7	3	2	8393706;6981146	N-Term(iTRAQ8plex)
	NVNIFK	6	1	1	8393706	N-Term(iTRAQ8plex); K6(iTRAQ8plex)
	QQEGESR	3	2	2	8393706;6981146	N-Term(iTRAQ8plex)
	GLYGIK	7	3	1	8393706	N-Term(iTRAQ8plex); K6(iTRAQ8plex)
	ISGFPK	1	4	1	8393706	N-Term(iTRAQ8plex); K6(iTRAQ8plex)
6978505	annexin A5 [Rattus norvegicus]	81.82	1	23	24	464	319	35.7223	5.04639
	Sequence	# PSMs	# Proteins	# Protein Groups	Protein Group Accessions	Modifications
	ALLLLCGGEDD	19	1	1	6978505	N-Term(iTRAQ8plex); C6(Methylthio)
	GLGTDEDSILNLLTAR	99	1	1	6978505	N-Term(iTRAQ8plex)
	SIPAYLAETLYYAMK	39	1	1	6978505	N-Term(iTRAQ8plex); K15(iTRAQ8plex)
	ETSGNLENLLLAVVK	30	1	1	6978505	N-Term(iTRAQ8plex); K15(iTRAQ8plex)
	QAYEEEYGSNLEDDVVGDTSGYYQR	10	1	1	6978505	N-Term(iTRAQ8plex)
	GAGTDDHTLIR	10	1	1	6978505	N-Term(iTRAQ8plex)
	SEIDLFNIR	10	1	1	6978505	N-Term(iTRAQ8plex)
	VLTEIIASR	40	1	1	6978505	N-Term(iTRAQ8plex)
	FITILGTR	34	1	1	6978505	N-Term(iTRAQ8plex)
	ADAEVLR	7	1	1	6978505	N-Term(iTRAQ8plex)
	NFATSLYSMIK	29	1	1	6978505	N-Term(iTRAQ8plex); K11(iTRAQ8plex)
	MLVVLLQANR	36	1	1	6978505	N-Term(iTRAQ8plex)
	GTVTDFSGFDGR	19	1	1	6978505	N-Term(iTRAQ8plex)
	LYDAYELK	9	1	1	6978505	N-Term(iTRAQ8plex); K8(iTRAQ8plex)
	GDTSGDYK	4	1	1	6978505	N-Term(iTRAQ8plex); K8(iTRAQ8plex)
	SIPAYLAETLYYAMK	21	1	1	6978505	N-Term(iTRAQ8plex); Y12(iTRAQ8plex); K15(iTRAQ8plex)
	QQIAEEFK	6	1	1	6978505	N-Term(iTRAQ8plex); K8(iTRAQ8plex)
	NFATSLYSMIK	1	1	1	6978505	N-Term(iTRAQ8plex); Y7(iTRAQ8plex); K11(iTRAQ8plex)
	LIVALMKPSR	22	1	1	6978505	N-Term(iTRAQ8plex); K7(iTRAQ8plex)
	KNFATSLYSMIK	1	1	1	6978505	N-Term(iTRAQ8plex); K1(iTRAQ8plex); M10(Oxidation); K12(iTRAQ8plex)
	KNFATSLYSMIK	2	1	1	6978505	N-Term(iTRAQ8plex); K1(iTRAQ8plex); K12(iTRAQ8plex)
	DPDTAIDDAQVELDAQALFQAGELK	1	1	1	6978505	N-Term(iTRAQ8plex); K25(iTRAQ8plex)
	LYDAYELK	2	1	1	6978505	N-Term(iTRAQ8plex); Y5(iTRAQ8plex); K8(iTRAQ8plex)
	DLVNDMK	3	1	1	6978505	N-Term(iTRAQ8plex); K7(iTRAQ8plex)
	LIVALMKPSR	2	1	1	6978505	N-Term(iTRAQ8plex); M6(Oxidation); K7(iTRAQ8plex)
	YMTISGFQIEETIDRETSGNLENLLLAVVK	1	1	1	6978505	N-Term(iTRAQ8plex); K30(iTRAQ8plex)
	GAGTDEK	3	2	2	130502086;6978505	N-Term(iTRAQ8plex); K7(iTRAQ8plex)
	WGTDEEK	2	1	1	6978505	N-Term(iTRAQ8plex); K7(iTRAQ8plex)
	TPEELR	2	1	1	6978505	N-Term(iTRAQ8plex)
40445397	hemoglobin, beta adult major chain [Rattus norvegicus]	81.63	1	7	11	935	147	16.0272	7.29834
	Sequence	# PSMs	# Proteins	# Protein Groups	Protein Group Accessions	Modifications
	FGDLSSVSAIMGNPQVK	15	1	1	40445397	N-Term(iTRAQ8plex); K17(iTRAQ8plex)
	VINAFDDGLK	45	1	1	40445397	N-Term(iTRAQ8plex); K10(iTRAQ8plex)
	LHVDPENFR	147	3	3	40445397;164448680;17985949	N-Term(iTRAQ8plex)
	VNPVEIGAESLASLLIVYPWTQR	32	1	1	40445397	N-Term(iTRAQ8plex)
	VVAGVASALAHK	419	3	3	40445397;164448680;17985949	N-Term(iTRAQ8plex); K12(iTRAQ8plex)
	HLDNLK	32	3	3	40445397;164448680;17985949	N-Term(iTRAQ8plex); K6(iTRAQ8plex)
	GTFASLSELHCDK	3	1	1	40445397	N-Term(iTRAQ8plex); C11(Methylthio); K13(iTRAQ8plex)
	LLGNMIVIMMGHHLGK	40	1	1	40445397	N-Term(iTRAQ8plex); K16(iTRAQ8plex)
	LLGNMIVIMMGHHLGK	60	1	1	40445397	N-Term(iTRAQ8plex); M10(Oxidation); K16(iTRAQ8plex)
	VVAGVASALAHKYH	52	3	3	40445397;164448680;17985949	N-Term(iTRAQ8plex); K12(iTRAQ8plex)
	LLGNMIVIMMGHHLGK	6	1	1	40445397	N-Term(iTRAQ8plex); M5(Oxidation); M9(Oxidation); M10(Oxidation); K16(iTRAQ8plex)
	LLGNMIVIMMGHHLGK	44	1	1	40445397	N-Term(iTRAQ8plex); M9(Oxidation); M10(Oxidation); K16(iTRAQ8plex)
	EFTPSAQAAFQK	6	1	1	40445397	N-Term(iTRAQ8plex); K12(iTRAQ8plex)
	LLGNMIVIMMGHHLGKEFTPSAQAAFQK	8	1	1	40445397	N-Term(iTRAQ8plex); M5(Oxidation); M10(Oxidation); H12(Acetyl); K16(iTRAQ8plex); S21(Acetyl); K28(iTRAQ8plex)
	LLGNMIVIMMGHHLGKEFTPSAQAAFQK	7	1	1	40445397	N-Term(iTRAQ8plex); K16(iTRAQ8plex); S21(Acetyl); K28(iTRAQ8plex)
	VVAGVASALAHKYH	9	3	3	40445397;164448680;17985949	N-Term(iTRAQ8plex); K12(iTRAQ8plex); Y13(iTRAQ8plex)
	VVAGVASALAHKYH	3	3	3	40445397;164448680;17985949	N-Term(iTRAQ8plex); K12(iTRAQ8plex); Y13(Acetyl)
	LLGNMIVIMMGHHLGKEFTPSAQAAFQK	5	1	1	40445397	N-Term(iTRAQ8plex); M9(Oxidation); H12(Acetyl); K16(iTRAQ8plex); T19(Acetyl); K28(iTRAQ8plex)
	VNPVEIGAESLASLLIVYPWTQR	1	1	1	40445397	N-Term(iTRAQ8plex); Y18(iTRAQ8plex)
	LLGNMIVIMMGHHLGKEFTPSAQAAFQK	1	1	1	40445397	N-Term(iTRAQ8plex); K16(iTRAQ8plex); K28(iTRAQ8plex)
16924002	protein DJ-1 [Rattus norvegicus]	81.48	1	14	14	230	189	19.9614	6.771
	Sequence	# PSMs	# Proteins	# Protein Groups	Protein Group Accessions	Modifications
	GAEEMETVIPVDIMR	62	1	1	16924002	N-Term(iTRAQ8plex)
	DVVICPDTSLEEAK	12	1	1	16924002	N-Term(iTRAQ8plex); C5(Methylthio); K14(iTRAQ8plex)
	GAEEMETVIPVDIMR	14	1	1	16924002	N-Term(iTRAQ8plex); M14(Oxidation)
	VTVAGLAGK	7	1	1	16924002	N-Term(iTRAQ8plex); K9(iTRAQ8plex)
	ALVILAK	26	1	1	16924002	N-Term(iTRAQ8plex); K7(iTRAQ8plex)
	GPGTSFEFALAIVEALSGK	74	1	1	16924002	N-Term(iTRAQ8plex); K19(iTRAQ8plex)
	VTSHPLAK	8	1	1	16924002	N-Term(iTRAQ8plex); K8(iTRAQ8plex)
	TQGPYDVVVLPGGNLGAQNLSESALVK	6	1	1	16924002	N-Term(iTRAQ8plex); K27(iTRAQ8plex)
	VTVAGLAGKDPVQCSR	2	1	1	16924002	N-Term(iTRAQ8plex); K9(iTRAQ8plex); C14(Methylthio)
	EILKEQENR	1	1	1	16924002	N-Term(iTRAQ8plex); K4(iTRAQ8plex)
	GLIAAICAGPTALLAHEVGFGCK	1	1	1	16924002	N-Term(iTRAQ8plex); C7(Methylthio); C22(Methylthio); K23(iTRAQ8plex)
	KGLIAAICAGPTALLAHEVGFGCK	8	1	1	16924002	N-Term(iTRAQ8plex); K1(iTRAQ8plex); C8(Methylthio); C23(Methylthio); K24(iTRAQ8plex)
	DGLILTSR	4	1	1	16924002	N-Term(iTRAQ8plex)
	DPVQCSR	3	1	1	16924002	N-Term(iTRAQ8plex); C5(Methylthio)
	APLVLKD	2	1	1	16924002	N-Term(iTRAQ8plex); K6(iTRAQ8plex)
9506411	ATP synthase subunit d, mitochondrial [Rattus norvegicus]	80.12	2	11	11	281	161	18.7516	6.59521
	Sequence	# PSMs	# Proteins	# Protein Groups	Protein Group Accessions	Modifications
	NMIPFDQMTIDDLNEVFPETK	89	1	1	9506411	N-Term(iTRAQ8plex); K21(iTRAQ8plex)
	NMIPFDQMTIDDLNEVFPETK	38	1	1	9506411	N-Term(iTRAQ8plex); M2(Oxidation); K21(iTRAQ8plex)
	LASLSEKPPAIDWAYYR	33	1	1	9506411	N-Term(iTRAQ8plex); K7(iTRAQ8plex)
	NCAQFVTGSQAR	19	1	1	9506411	N-Term(iTRAQ8plex); C2(Methylthio)
	TIDWVSFVEIMPQNQK	29	1	1	9506411	N-Term(iTRAQ8plex); K16(iTRAQ8plex)
	KYPYWPHQPIENL	26	1	1	9506411	N-Term(iTRAQ8plex); K1(iTRAQ8plex)
	SWNETFHTR	32	1	1	9506411	N-Term(iTRAQ8plex)
	YPYWPHQPIENL	3	1	1	9506411	N-Term(iTRAQ8plex); Y1(iTRAQ8plex)
	AIGNALK	6	1	1	9506411	N-Term(iTRAQ8plex); K7(iTRAQ8plex)
	TIDWVSFVEIMPQNQK	1	1	1	9506411	N-Term(iTRAQ8plex); M11(Oxidation); K16(iTRAQ8plex)
	ANVDKPGLVDDFK	1	1	1	9506411	N-Term(iTRAQ8plex); K5(iTRAQ8plex); K13(iTRAQ8plex)
	KYPYWPHQPIENL	2	1	1	9506411	N-Term(iTRAQ8plex); K1(iTRAQ8plex); Y2(iTRAQ8plex)
	IPVPEDK	1	2	1	9506411	N-Term(iTRAQ8plex); K7(iTRAQ8plex)
	YTALVDAEEKEDVK	1	1	1	9506411	N-Term(iTRAQ8plex); Y1(iTRAQ8plex); K10(iTRAQ8plex); K14(iTRAQ8plex)
158138568	serum albumin precursor [Rattus norvegicus]	79.61	2	51	51	5599	608	68.7141	6.48096
	Sequence	# PSMs	# Proteins	# Protein Groups	Protein Group Accessions	Modifications
	RHPYFYAPELLYYAEK	223	1	1	158138568	N-Term(iTRAQ8plex); K16(iTRAQ8plex)
	RHPDYSVSLLLR	1394	1	1	158138568	N-Term(iTRAQ8plex)
	GLVLIAFSQYLQK	595	1	1	158138568	N-Term(iTRAQ8plex); K13(iTRAQ8plex)
	LGEYGFQNAILVR	215	1	1	158138568	N-Term(iTRAQ8plex)
	TVMGDFAQFVDK	144	1	1	158138568	N-Term(iTRAQ8plex); K12(iTRAQ8plex)
	LVQEVTDFAK	171	1	1	158138568	N-Term(iTRAQ8plex); K10(iTRAQ8plex)
	SQCLAEIEHDNIPADLPSIAADFVEDK	20	1	1	158138568	N-Term(iTRAQ8plex); C3(Methylthio); K27(iTRAQ8plex)
	YMCENQATISSK	108	1	1	158138568	N-Term(iTRAQ8plex); C3(Methylthio); K12(iTRAQ8plex)
	LPCVEDYLSAILNR	237	1	1	158138568	N-Term(iTRAQ8plex); C3(Methylthio)
	FPNAEFAEITK	145	1	1	158138568	N-Term(iTRAQ8plex); K11(iTRAQ8plex)
	AADKDNCFATEGPNLVAR	41	1	1	158138568	N-Term(iTRAQ8plex); K4(iTRAQ8plex); C7(Methylthio)
	DVFLGTFLYEYSR	635	1	1	158138568	N-Term(iTRAQ8plex)
	YMCENQATISSK	13	1	1	158138568	N-Term(iTRAQ8plex); M2(Oxidation); C3(Methylthio); K12(iTRAQ8plex)
	TCVADENAENCDK	6	1	1	158138568	N-Term(iTRAQ8plex); C2(Methylthio); C11(Methylthio); K13(iTRAQ8plex)
	TVMGDFAQFVDK	12	1	1	158138568	N-Term(iTRAQ8plex); M3(Oxidation); K12(iTRAQ8plex)
	QTALAELVK	75	1	1	158138568	N-Term(iTRAQ8plex); K9(iTRAQ8plex)
	ECCHGDLLECADDR	12	1	1	158138568	N-Term(iTRAQ8plex); C2(Methylthio); C3(Methylthio); C10(Methylthio)
	YNEVLTQCCTESDK	17	1	1	158138568	N-Term(iTRAQ8plex); C8(Methylthio); C9(Methylthio); K14(iTRAQ8plex)
	DNYGELADCCAK	12	1	1	158138568	N-Term(iTRAQ8plex); C9(Methylthio); C10(Methylthio); K12(iTRAQ8plex)
	TNCELYEK	55	1	1	158138568	N-Term(iTRAQ8plex); C3(Methylthio); K8(iTRAQ8plex)
	APQVSTPTLVEAAR	71	1	1	158138568	N-Term(iTRAQ8plex)
	CCSGSLVER	17	1	1	158138568	N-Term(iTRAQ8plex); C1(Methylthio); C2(Methylthio)
	AETFTFHSDICTLPDK	10	1	1	158138568	N-Term(iTRAQ8plex); C11(Methylthio); K16(iTRAQ8plex)
	DLGEQHFK	34	1	1	158138568	N-Term(iTRAQ8plex); K8(iTRAQ8plex)
	SQCLAEIEHDNIPADLPSIAADFVEDKEVCK	13	1	1	158138568	N-Term(iTRAQ8plex); C3(Methylthio); K27(iTRAQ8plex); C30(Methylthio); K31(iTRAQ8plex)
	LATDLTK	39	1	1	158138568	N-Term(iTRAQ8plex); K7(iTRAQ8plex)
	ALVAAVR	44	1	1	158138568	N-Term(iTRAQ8plex)
	RPCFSALTVDETYVPK	218	1	1	158138568	N-Term(iTRAQ8plex); C3(Methylthio); K16(iTRAQ8plex)
	LQACCDKPVLQK	21	1	1	158138568	N-Term(iTRAQ8plex); C4(Methylthio); C5(Methylthio); K7(iTRAQ8plex); K12(iTRAQ8plex)
	HPDYSVSLLLR	96	1	1	158138568	N-Term(iTRAQ8plex)
	HPYFYAPELLYYAEK	116	1	1	158138568	N-Term(iTRAQ8plex); K15(iTRAQ8plex)
	SIHTLFGDK	113	1	1	158138568	N-Term(iTRAQ8plex); K9(iTRAQ8plex)
	CCTLPEAQR	7	1	1	158138568	N-Term(iTRAQ8plex); C1(Methylthio); C2(Methylthio)
	GLVLIAFSQYLQK	20	1	1	158138568	N-Term(iTRAQ8plex); Y10(iTRAQ8plex); K13(iTRAQ8plex)
	LGEYGFQNAILVR	58	1	1	158138568	N-Term(iTRAQ8plex); Y4(iTRAQ8plex)
	LCVLHEK	61	1	1	158138568	N-Term(iTRAQ8plex); C2(Methylthio); K7(iTRAQ8plex)
	NECFLQHK	139	1	1	158138568	N-Term(iTRAQ8plex); C3(Methylthio); K8(iTRAQ8plex)
	DVFLGTFLYEYSR	135	1	1	158138568	N-Term(iTRAQ8plex); Y11(iTRAQ8plex)
	LPCVEDYLSAILNR	30	1	1	158138568	N-Term(iTRAQ8plex); C3(Methylthio); Y7(iTRAQ8plex)
	QEPERNECFLQHK	6	1	1	158138568	N-Term(iTRAQ8plex); C8(Methylthio); K13(iTRAQ8plex)
	CPYEEHIK	26	1	1	158138568	N-Term(iTRAQ8plex); C1(Methylthio); K8(iTRAQ8plex)
	HPYFYAPELLYYAEK	33	1	1	158138568	N-Term(iTRAQ8plex); Y5(iTRAQ8plex); K15(iTRAQ8plex)
	FKDLGEQHFK	4	1	1	158138568	N-Term(iTRAQ8plex); K2(iTRAQ8plex); K10(iTRAQ8plex)
	YMCENQATISSK	10	1	1	158138568	N-Term(iTRAQ8plex); Y1(iTRAQ8plex); C3(Methylthio); K12(iTRAQ8plex)
	RPCFSALTVDETYVPK	7	1	1	158138568	N-Term(iTRAQ8plex); C3(Methylthio); Y13(iTRAQ8plex); K16(iTRAQ8plex)
	DDNPNLPPFQRPEAEAMCTSFQENPTSFLGHYLHEVAR	11	1	1	158138568	N-Term(iTRAQ8plex); M17(Oxidation); C18(Methylthio)
	DDNPNLPPFQRPEAEAMCTSFQENPTSFLGHYLHEVAR	5	1	1	158138568	N-Term(iTRAQ8plex); C18(Methylthio)
	YTQKAPQVSTPTLVEAAR	6	1	1	158138568	N-Term(iTRAQ8plex); K4(iTRAQ8plex)
	MSQRFPNAEFAEITK	2	1	1	158138568	N-Term(iTRAQ8plex); K15(iTRAQ8plex)
	DVFLGTFLYEYSR	3	1	1	158138568	N-Term(iTRAQ8plex); Y9(iTRAQ8plex); Y11(iTRAQ8plex)
	RHPDYSVSLLLR	3	1	1	158138568	N-Term(iTRAQ8plex); Y5(iTRAQ8plex)
	AETFTFHSDICTLPDKEK	2	1	1	158138568	N-Term(iTRAQ8plex); C11(Methylthio); K16(iTRAQ8plex); K18(iTRAQ8plex)
	KQTALAELVK	9	1	1	158138568	N-Term(iTRAQ8plex); K1(iTRAQ8plex); K10(iTRAQ8plex)
	HPYFYAPELLYYAEK	2	1	1	158138568	N-Term(iTRAQ8plex); Y3(iTRAQ8plex); Y11(iTRAQ8plex); K15(iTRAQ8plex)
	AFKAWAVAR	5	1	1	158138568	N-Term(iTRAQ8plex); K3(iTRAQ8plex)
	TNCELYEK	3	1	1	158138568	N-Term(iTRAQ8plex); C3(Methylthio); Y6(iTRAQ8plex); K8(iTRAQ8plex)
	ATEDQLK	29	1	1	158138568	N-Term(iTRAQ8plex); K7(iTRAQ8plex)
	AACLTPK	17	1	1	158138568	N-Term(iTRAQ8plex); C3(Methylthio); K7(iTRAQ8plex)
	NYAEAK	8	1	1	158138568	N-Term(iTRAQ8plex); K6(iTRAQ8plex)
	EAHKSEIAHR	1	1	1	158138568	N-Term(iTRAQ8plex); K4(iTRAQ8plex)
	KYEATLEK	5	1	1	158138568	N-Term(iTRAQ8plex); K1(iTRAQ8plex); K8(iTRAQ8plex)
	YMCENQATISSK	2	1	1	158138568	N-Term(iTRAQ8plex); Y1(iTRAQ8plex); M2(Oxidation); C3(Methylthio); K12(iTRAQ8plex)
	YEATLEK	7	1	1	158138568	N-Term(iTRAQ8plex); K7(iTRAQ8plex)
	SEIAHR	2	1	1	158138568	N-Term(iTRAQ8plex)
	HPDYSVSLLLR	5	1	1	158138568	N-Term(iTRAQ8plex); Y4(iTRAQ8plex)
	AWAVAR	5	2	1	158138568	N-Term(iTRAQ8plex)
	NYAEAK	2	1	1	158138568	N-Term(iTRAQ8plex); Y2(iTRAQ8plex); K6(iTRAQ8plex)
	TPVSEK	7	1	1	158138568	N-Term(iTRAQ8plex); K6(iTRAQ8plex)
293336190	fructose-bisphosphate aldolase A [Rattus norvegicus]	79.4	2	24	25	1175	364	39.3273	8.08936
	Sequence	# PSMs	# Proteins	# Protein Groups	Protein Group Accessions	Modifications
	FSNEEIAMATVTALR	202	1	1	293336190	N-Term(iTRAQ8plex)
	TVPPAVPGVTFLSGGQSEEEASINLNAINK	100	2	1	293336190	N-Term(iTRAQ8plex); K30(iTRAQ8plex)
	GILAADESTGSIAK	33	2	1	293336190	N-Term(iTRAQ8plex); K14(iTRAQ8plex)
	LQSIGTENTEENR	13	2	1	293336190	N-Term(iTRAQ8plex)
	FSNEEIAMATVTALR	16	1	1	293336190	N-Term(iTRAQ8plex); M8(Oxidation)
	QLLLTADDR	16	2	1	293336190	N-Term(iTRAQ8plex)
	AAQEEYIK	20	2	1	293336190	N-Term(iTRAQ8plex); K8(iTRAQ8plex)
	IGEHTPSSLAIMENANVLAR	183	1	1	293336190	N-Term(iTRAQ8plex)
	ELADIAHR	39	1	1	293336190	N-Term(iTRAQ8plex)
	ALANSLACQGK	26	2	1	293336190	N-Term(iTRAQ8plex); C8(Methylthio); K11(iTRAQ8plex)
	ALQASALK	27	2	1	293336190	N-Term(iTRAQ8plex); K8(iTRAQ8plex)
	VLAAVYK	51	3	2	293336190;158081751	N-Term(iTRAQ8plex); K7(iTRAQ8plex)
	ADDGRPFPQVIK	25	1	1	293336190	N-Term(iTRAQ8plex); K12(iTRAQ8plex)
	LQSIGTENTEENRR	19	2	1	293336190	N-Term(iTRAQ8plex)
	RLQSIGTENTEENR	17	1	1	293336190	N-Term(iTRAQ8plex)
	VNPCIGGVILFHETLYQK	62	1	1	293336190	N-Term(iTRAQ8plex); C4(Methylthio); K18(iTRAQ8plex)
	YTPSGQSGAAASESLFISNHAY	16	1	1	293336190	N-Term(iTRAQ8plex); Y22(iTRAQ8plex)
	CPLLKPWALTFSYGR	107	2	1	293336190	N-Term(iTRAQ8plex); C1(Methylthio); K5(iTRAQ8plex)
	IGEHTPSSLAIMENANVLAR	15	1	1	293336190	N-Term(iTRAQ8plex); M12(Oxidation)
	VNPCIGGVILFHETLYQK	57	1	1	293336190	N-Term(iTRAQ8plex); C4(Methylthio); Y16(iTRAQ8plex); K18(iTRAQ8plex)
	VLAAVYK	10	3	2	293336190;158081751	N-Term(iTRAQ8plex); Y6(iTRAQ8plex); K7(iTRAQ8plex)
	KELADIAHR	45	1	1	293336190	N-Term(iTRAQ8plex); K1(iTRAQ8plex)
	RLQSIGTENTEENRR	22	2	1	293336190	N-Term(iTRAQ8plex)
	KDGADFAK	5	1	1	293336190	N-Term(iTRAQ8plex); K1(iTRAQ8plex); K8(iTRAQ8plex)
	AAQEEYIK	4	2	1	293336190	N-Term(iTRAQ8plex); Y6(iTRAQ8plex); K8(iTRAQ8plex)
	YTPSGQSGAAASESLFISNHAY	2	1	1	293336190	N-Term(iTRAQ8plex); Y1(iTRAQ8plex); Y22(iTRAQ8plex)
	CPLLKPWALTFSYGR	7	2	1	293336190	N-Term(iTRAQ8plex); C1(Methylthio); K5(iTRAQ8plex); Y13(iTRAQ8plex)
	VDKGVVPLAGTNGETTTQGLDGLSER	1	1	1	293336190	N-Term(iTRAQ8plex); K3(iTRAQ8plex)
	CQYVTEK	12	2	1	293336190	N-Term(iTRAQ8plex); C1(Methylthio); K7(iTRAQ8plex)
	DGADFAK	13	1	1	293336190	N-Term(iTRAQ8plex); K7(iTRAQ8plex)
	GGVVGIK	9	2	1	293336190	N-Term(iTRAQ8plex); K7(iTRAQ8plex)
	ALSDHHVYLEGTLLKPNMVTPGHACTQK	1	1	1	293336190	N-Term(iTRAQ8plex); K15(iTRAQ8plex); M18(Oxidation); C25(Methylthio); K28(iTRAQ8plex)
17105336	hydroxyacyl-coenzyme A dehydrogenase, mitochondrial precursor [Rattus norvegicus]	78.66	1	19	19	383	314	34.4259	8.76318
	Sequence	# PSMs	# Proteins	# Protein Groups	Protein Group Accessions	Modifications
	LGAGYPMGPFELLDYVGLDTTK	35	1	1	17105336	N-Term(iTRAQ8plex); K22(iTRAQ8plex)
	FILDGWHEMDPENPLFQPSPSMNNLVAQK	35	1	1	17105336	N-Term(iTRAQ8plex); K29(iTRAQ8plex)
	TFESLVDFCK	49	1	1	17105336	N-Term(iTRAQ8plex); C9(Methylthio); K10(iTRAQ8plex)
	LLVPYLIEAIR	82	1	1	17105336	N-Term(iTRAQ8plex)
	EDIDTAMK	7	1	1	17105336	N-Term(iTRAQ8plex); K8(iTRAQ8plex)
	FAAEHTIFASNTSSLQITNIANATTR	21	1	1	17105336	N-Term(iTRAQ8plex)
	KGIEESLK	9	1	1	17105336	N-Term(iTRAQ8plex); K1(iTRAQ8plex); K8(iTRAQ8plex)
	FAGLHFFNPVPMMK	31	1	1	17105336	N-Term(iTRAQ8plex); K14(iTRAQ8plex)
	FAGLHFFNPVPMMK	34	1	1	17105336	N-Term(iTRAQ8plex); M13(Oxidation); K14(iTRAQ8plex)
	AADEFVEK	13	1	1	17105336	N-Term(iTRAQ8plex); K8(iTRAQ8plex)
	LGAGYPMGPFELLDYVGLDTTK	3	1	1	17105336	N-Term(iTRAQ8plex); Y5(iTRAQ8plex); K22(iTRAQ8plex)
	LGAGYPMGPFELLDYVGLDTTK	3	1	1	17105336	N-Term(iTRAQ8plex); M7(Oxidation); K22(iTRAQ8plex)
	FILDGWHEMDPENPLFQPSPSMNNLVAQK	4	1	1	17105336	N-Term(iTRAQ8plex); M22(Oxidation); K29(iTRAQ8plex)
	KTGEGFYK	1	1	1	17105336	N-Term(iTRAQ8plex); K1(iTRAQ8plex); K8(iTRAQ8plex)
	HVTVIGGGLMGAGIAQVAAATGHTVVLVDQTEDILAK	4	1	1	17105336	N-Term(iTRAQ8plex); K37(iTRAQ8plex)
	TLSSLSTSTDAASVVHSTDLVVEAIVENLK	2	1	1	17105336	N-Term(iTRAQ8plex); K30(iTRAQ8plex)
	FAGLHFFNPVPMMK	2	1	1	17105336	N-Term(iTRAQ8plex); M12(Oxidation); M13(Oxidation); K14(iTRAQ8plex)
	DTPGFIVNR	7	1	1	17105336	N-Term(iTRAQ8plex)
	TPMTSQK	4	1	1	17105336	N-Term(iTRAQ8plex); K7(iTRAQ8plex)
	LLVPYLIEAIR	6	1	1	17105336	N-Term(iTRAQ8plex); Y5(iTRAQ8plex)
	LKNELFQR	15	1	1	17105336	N-Term(iTRAQ8plex); K2(iTRAQ8plex)
	GIEESLK	10	1	1	17105336	N-Term(iTRAQ8plex); K7(iTRAQ8plex)
	TGEGFYK	4	1	1	17105336	N-Term(iTRAQ8plex); K7(iTRAQ8plex)
	HPVSCK	1	1	1	17105336	N-Term(iTRAQ8plex); C5(Methylthio); K6(iTRAQ8plex)
	LVEVIK	1	1	1	17105336	N-Term(iTRAQ8plex); K6(iTRAQ8plex)
11968118	desmin [Rattus norvegicus]	78.25	8	32	39	615	469	53.424	5.2749
	Sequence	# PSMs	# Proteins	# Protein Groups	Protein Group Accessions	Modifications
	FLEQQNAALAAEVNR	20	1	1	11968118	N-Term(iTRAQ8plex)
	TFGGAPGFSLGSPLSSPVFPR	66	1	1	11968118	N-Term(iTRAQ8plex)
	DGEVVSEATQQQHEVL	22	1	1	11968118	N-Term(iTRAQ8plex)
	IESLNEEIAFLK	25	1	1	11968118	N-Term(iTRAQ8plex); K12(iTRAQ8plex)
	FASEASGYQDNIAR	16	1	1	11968118	N-Term(iTRAQ8plex)
	TFGGAPGFSLGSPLSSPVFPR	3	1	1	11968118	N-Term(iTRAQ8plex); S12(Phospho)
	NISEAEEWYK	20	1	1	11968118	N-Term(iTRAQ8plex); K10(iTRAQ8plex)
	MALDVEIATYR	14	1	1	11968118	N-Term(iTRAQ8plex)
	ADVDAATLAR	10	1	1	11968118	N-Term(iTRAQ8plex)
	EYQDLLNVK	13	6	2	14389299;11968118	N-Term(iTRAQ8plex); K9(iTRAQ8plex)
	LQEEIQLR	22	1	1	11968118	N-Term(iTRAQ8plex)
	GTNDSLMR	11	1	1	11968118	N-Term(iTRAQ8plex)
	INLPIQTFSALNFR	50	1	1	11968118	N-Term(iTRAQ8plex)
	AQYETIAAK	12	1	1	11968118	N-Term(iTRAQ8plex); K9(iTRAQ8plex)
	VAELYEEEMR	20	1	1	11968118	N-Term(iTRAQ8plex)
	TNEKVELQELNDR	7	2	2	14389299;11968118	N-Term(iTRAQ8plex); K4(iTRAQ8plex)
	APSYGAGELLDFSLADAVNQEFLATR	59	1	1	11968118	N-Term(iTRAQ8plex)
	GSSSSVTSR	9	1	1	11968118	N-Term(iTRAQ8plex)
	RIESLNEEIAFLK	64	1	1	11968118	N-Term(iTRAQ8plex); K13(iTRAQ8plex)
	TSGGAGGLGSLR	9	1	1	11968118	N-Term(iTRAQ8plex)
	KLLEGEESR	3	6	2	14389299;11968118	N-Term(iTRAQ8plex); K1(iTRAQ8plex)
	LQEEIQLREEAENNLAAFR	5	1	1	11968118	N-Term(iTRAQ8plex)
	DNLIDDLQR	4	1	1	11968118	N-Term(iTRAQ8plex)
	HQIQSYTCEIDALK	29	1	1	11968118	N-Term(iTRAQ8plex); C8(Methylthio); K14(iTRAQ8plex)
	VSDLTQAANK	7	1	1	11968118	N-Term(iTRAQ8plex); K10(iTRAQ8plex)
	QVEVLTNQR	10	1	1	11968118	N-Term(iTRAQ8plex)
	RTFGGAPGFSLGSPLSSPVFPR	6	1	1	11968118	N-Term(iTRAQ8plex)
	RQVEVLTNQR	4	1	1	11968118	N-Term(iTRAQ8plex)
	HQIQSYTCEIDALK	8	1	1	11968118	N-Term(iTRAQ8plex); Y6(iTRAQ8plex); C8(Methylthio); K14(iTRAQ8plex)
	KVHEEEIR	16	1	1	11968118	N-Term(iTRAQ8plex); K1(iTRAQ8plex)
	HLKDEMAR	1	1	1	11968118	N-Term(iTRAQ8plex); K3(iTRAQ8plex); M6(Oxidation)
	HLKDEMAR	7	1	1	11968118	N-Term(iTRAQ8plex); K3(iTRAQ8plex)
	ELQAQLQEQQVQVEMDMSKPDLTAALR	10	1	1	11968118	N-Term(iTRAQ8plex); K19(iTRAQ8plex)
	NISEAEEWYK	1	1	1	11968118	N-Term(iTRAQ8plex); Y9(iTRAQ8plex); K10(iTRAQ8plex)
	EEAENNLAAFR	2	1	1	11968118	N-Term(iTRAQ8plex)
	VELQELNDR	3	2	2	14389299;11968118	N-Term(iTRAQ8plex)
	TFGGAPGFSLGSPLSSPVFPR	4	1	1	11968118	N-Term(iTRAQ8plex); S12(Phospho); S16(Phospho)
	ELQAQLQEQQVQVEMDMSKPDLTAALR	2	1	1	11968118	N-Term(iTRAQ8plex); M17(Oxidation); K19(iTRAQ8plex)
	FASEASGYQDNIAR	1	1	1	11968118	N-Term(iTRAQ8plex); Y8(iTRAQ8plex)
	LLEGEESR	3	6	2	14389299;11968118	N-Term(iTRAQ8plex)
	AQYETIAAK	1	1	1	11968118	N-Term(iTRAQ8plex); Y3(iTRAQ8plex); K9(iTRAQ8plex)
	EYQDLLNVK	2	6	2	14389299;11968118	N-Term(iTRAQ8plex); Y2(iTRAQ8plex); K9(iTRAQ8plex)
	VAELYEEEMR	3	1	1	11968118	N-Term(iTRAQ8plex); M9(Oxidation)
	LEEEIR	2	14	2	11968118;256221749	N-Term(iTRAQ8plex)
	GSEVHTK	3	1	1	11968118	N-Term(iTRAQ8plex); K7(iTRAQ8plex)
	AGFGTK	1	1	1	11968118	N-Term(iTRAQ8plex); K6(iTRAQ8plex)
	NNDALR	1	2	2	14389299;11968118	N-Term(iTRAQ8plex)
	ETSPEQR	3	1	1	11968118	N-Term(iTRAQ8plex)
	VHEEEIR	1	1	1	11968118	N-Term(iTRAQ8plex)
13592133	actin, cytoplasmic 1 [Rattus norvegicus]	77.07	11	9	24	1479	375	41.7097	5.47803
	Sequence	# PSMs	# Proteins	# Protein Groups	Protein Group Accessions	Modifications
	IWHHTFYNELR	353	5	1	13592133	N-Term(iTRAQ8plex)
	IWHHTFYNELR	3	5	1	13592133	N-Term(iTRAQ8plex); Y7(iTRAQ8plex)
	SYELPDGQVITIGNER	128	7	3	110625958;13592133;157823033	N-Term(iTRAQ8plex)
	DSYVGDEAQSK	57	7	2	110625958;13592133	N-Term(iTRAQ8plex); K11(iTRAQ8plex)
	DLTDYLMK	86	7	3	110625958;13592133;157823033	N-Term(iTRAQ8plex); K8(iTRAQ8plex)
	GYSFTTTAER	21	3	1	13592133	N-Term(iTRAQ8plex)
	DLYANTVLSGGTTMYPGIADR	18	3	1	13592133	N-Term(iTRAQ8plex)
	AGFAGDDAPR	88	7	2	110625958;13592133	N-Term(iTRAQ8plex)
	LDLAGR	35	8	4	57164143;110625958;13592133;157823033	N-Term(iTRAQ8plex)
	KDLYANTVLSGGTTMYPGIADR	2	3	1	13592133	N-Term(iTRAQ8plex); K1(iTRAQ8plex)
	LCYVALDFEQEMATAASSSSLEK	50	3	1	13592133	N-Term(iTRAQ8plex); C2(Methylthio); K23(iTRAQ8plex)
	VAPEEHPVLLTEAPLNPK	46	4	1	13592133	N-Term(iTRAQ8plex); K18(iTRAQ8plex)
	SYELPDGQVITIGNER	23	7	3	110625958;13592133;157823033	N-Term(iTRAQ8plex); Y2(iTRAQ8plex)
	EITALAPSTMK	90	6	2	110625958;13592133	N-Term(iTRAQ8plex); K11(iTRAQ8plex)
	EITALAPSTMK	13	6	2	110625958;13592133	N-Term(iTRAQ8plex); M10(Oxidation); K11(iTRAQ8plex)
	DLYANTVLSGGTTMYPGIADR	4	3	1	13592133	N-Term(iTRAQ8plex); M14(Oxidation)
	LCYVALDFEQEMATAASSSSLEK	3	3	1	13592133	N-Term(iTRAQ8plex); C2(Methylthio); Y3(Phospho); M12(Oxidation); K23(iTRAQ8plex)
	TTGIVMDSGDGVTHTVPIYEGYALPHAILR	11	3	1	13592133	N-Term(iTRAQ8plex)
	HQGVMVGMGQK	115	8	3	110625958;13592133;157823033	N-Term(iTRAQ8plex); M5(Oxidation); K11(iTRAQ8plex)
	HQGVMVGMGQK	88	8	3	110625958;13592133;157823033	N-Term(iTRAQ8plex); K11(iTRAQ8plex)
	HQGVMVGMGQK	56	8	3	110625958;13592133;157823033	N-Term(iTRAQ8plex); M5(Oxidation); M8(Oxidation); K11(iTRAQ8plex)
	TTGIVMDSGDGVTHTVPIYEGYALPHAILR	2	3	1	13592133	N-Term(iTRAQ8plex); M6(Oxidation)
	QEYDESGPSIVHR	4	3	1	13592133	N-Term(iTRAQ8plex)
	AVFPSIVGRPR	98	7	2	110625958;13592133	N-Term(iTRAQ8plex)
	GYSFTTTAER	3	3	1	13592133	N-Term(iTRAQ8plex); Y2(iTRAQ8plex)
	RGILTLK	18	8	3	110625958;13592133;157823033	N-Term(iTRAQ8plex); K7(iTRAQ8plex)
	DLTDYLMK	6	7	3	110625958;13592133;157823033	N-Term(iTRAQ8plex); Y5(iTRAQ8plex); K8(iTRAQ8plex)
	KYSVWIGGSILASLSTFQQMWISK	7	6	3	13592133;110625958;157823033	N-Term(iTRAQ8plex); K1(iTRAQ8plex); K24(iTRAQ8plex)
	QEYDESGPSIVHR	1	3	1	13592133	N-Term(iTRAQ8plex); Y3(iTRAQ8plex)
	DSYVGDEAQSK	1	7	2	110625958;13592133	N-Term(iTRAQ8plex); Y3(iTRAQ8plex); K11(iTRAQ8plex)
	KYSVWIGGSILASLSTFQQMWISK	1	6	3	13592133;110625958;157823033	N-Term(iTRAQ8plex); K1(iTRAQ8plex); M20(Oxidation); K24(iTRAQ8plex)
	MTQIMFETFNTPAMYVAIQAVLSLYASGR	2	4	1	13592133	N-Term(iTRAQ8plex)
	DLTDYLMK	16	7	3	110625958;13592133;157823033	N-Term(iTRAQ8plex); M7(Oxidation); K8(iTRAQ8plex)
	IIAPPER	14	7	3	110625958;13592133;157823033	N-Term(iTRAQ8plex)
	CDVDIR	2	4	2	13592133;157823033	N-Term(iTRAQ8plex); C1(Methylthio)
	GILTLK	11	8	3	110625958;13592133;157823033	N-Term(iTRAQ8plex); K6(iTRAQ8plex)
	IIAPPERK	1	7	3	110625958;13592133;157823033	N-Term(iTRAQ8plex); K8(iTRAQ8plex)
	ILTER	2	14	3	13592133;110625958;157823033	N-Term(iTRAQ8plex)
18426866	3-ketoacyl-CoA thiolase, mitochondrial [Rattus norvegicus]	76.32	1	23	23	612	397	41.8445	7.94287
	Sequence	# PSMs	# Proteins	# Protein Groups	Protein Group Accessions	Modifications
	VPPETIDSVIVGNVMQSSSDAAYLAR	21	1	1	18426866	N-Term(iTRAQ8plex)
	DMDLIDVNEAFAPQFLAVQK	59	1	1	18426866	N-Term(iTRAQ8plex); K20(iTRAQ8plex)
	EGTVTAGNASGMSDGAGVVIIASEDAVK	35	1	1	18426866	N-Term(iTRAQ8plex); K28(iTRAQ8plex)
	AANEAGYFNEEMAPIEVK	30	1	1	18426866	N-Term(iTRAQ8plex); K18(iTRAQ8plex)
	AANEAGYFNEEMAPIEVK	3	1	1	18426866	N-Term(iTRAQ8plex); M12(Oxidation); K18(iTRAQ8plex)
	VGVPTETGALTLNR	25	1	1	18426866	N-Term(iTRAQ8plex)
	LPMGMTAENLAAK	17	1	1	18426866	N-Term(iTRAQ8plex); K13(iTRAQ8plex)
	DFTATDLTEFAAR	67	1	1	18426866	N-Term(iTRAQ8plex)
	DAEVVLCGGTESMSQSPYSVR	6	1	1	18426866	N-Term(iTRAQ8plex); C7(Methylthio)
	GVFIVAAK	23	1	1	18426866	N-Term(iTRAQ8plex); K8(iTRAQ8plex)
	VVGYFVSGCDPAIMGIGPVPAITGALK	49	1	1	18426866	N-Term(iTRAQ8plex); C9(Methylthio); K27(iTRAQ8plex)
	LEDTLWAGLTDQHVK	28	1	1	18426866	N-Term(iTRAQ8plex); K15(iTRAQ8plex)
	TPFGAYGGLLK	14	1	1	18426866	N-Term(iTRAQ8plex); K11(iTRAQ8plex)
	YALQSQQR	15	1	1	18426866	N-Term(iTRAQ8plex)
	LCGSGFQSIVSGCQEICSK	1	1	1	18426866	N-Term(iTRAQ8plex); C2(Methylthio); C13(Methylthio); C17(Methylthio); K19(iTRAQ8plex)
	LPMGMTAENLAAK	4	1	1	18426866	N-Term(iTRAQ8plex); M3(Oxidation); K13(iTRAQ8plex)
	TNVSGGAIALGHPLGGSGSR	27	1	1	18426866	N-Term(iTRAQ8plex)
	VPPETIDSVIVGNVMQSSSDAAYLAR	11	1	1	18426866	N-Term(iTRAQ8plex); Y23(iTRAQ8plex)
	RTPFGAYGGLLK	18	1	1	18426866	N-Term(iTRAQ8plex); K12(iTRAQ8plex)
	TPFGAYGGLLK	1	1	1	18426866	N-Term(iTRAQ8plex); Y6(iTRAQ8plex); K11(iTRAQ8plex)
	ITAHLVHELR	103	1	1	18426866	N-Term(iTRAQ8plex)
	KHNFTPLAR	15	1	1	18426866	N-Term(iTRAQ8plex); K1(iTRAQ8plex)
	DMDLIDVNEAFAPQFLAVQK	8	1	1	18426866	N-Term(iTRAQ8plex); M2(Oxidation); K20(iTRAQ8plex)
	HNFTPLAR	14	1	1	18426866	N-Term(iTRAQ8plex)
	AANEAGYFNEEMAPIEVK	1	1	1	18426866	N-Term(iTRAQ8plex); Y7(iTRAQ8plex); K18(iTRAQ8plex)
	AALSAGK	7	1	1	18426866	N-Term(iTRAQ8plex); K7(iTRAQ8plex)
	GVFIVAAKR	3	1	1	18426866	N-Term(iTRAQ8plex); K8(iTRAQ8plex)
	SLDLDPSK	4	1	1	18426866	N-Term(iTRAQ8plex); K8(iTRAQ8plex)
	YALQSQQR	2	1	1	18426866	N-Term(iTRAQ8plex); Y1(iTRAQ8plex)
	KAGLSLK	1	1	1	18426866	N-Term(iTRAQ8plex); K1(iTRAQ8plex); K7(iTRAQ8plex)
8393910	phosphatidylethanolamine-binding protein 1 [Rattus norvegicus]	75.94	2	11	11	315	187	20.7884	5.79541
	Sequence	# PSMs	# Proteins	# Protein Groups	Protein Group Accessions	Modifications
	FREWHHFLVVNMK	2	1	1	8393910	N-Term(iTRAQ8plex); M12(Oxidation); K13(iTRAQ8plex)
	LYTLVLTDPDAPSR	100	1	1	8393910	N-Term(iTRAQ8plex)
	VDYGGVTVDELGK	11	1	1	8393910	N-Term(iTRAQ8plex); K13(iTRAQ8plex)
	VLTPTQVMNRPSSISWDGLDPGK	15	1	1	8393910	N-Term(iTRAQ8plex); K23(iTRAQ8plex)
	LHDQLAGK	69	1	1	8393910	N-Term(iTRAQ8plex); K8(iTRAQ8plex)
	YVWLVYEQEQPLNCDEPILSNK	25	1	1	8393910	N-Term(iTRAQ8plex); C14(Methylthio); K22(iTRAQ8plex)
	EWHHFLVVNMK	57	2	1	8393910	N-Term(iTRAQ8plex); M10(Oxidation); K11(iTRAQ8plex)
	EWHHFLVVNMK	9	2	1	8393910	N-Term(iTRAQ8plex); K11(iTRAQ8plex)
	GNDISSGTVLSEYVGSGPPK	3	1	1	8393910	N-Term(iTRAQ8plex); K20(iTRAQ8plex)
	LYTLVLTDPDAPSR	2	1	1	8393910	N-Term(iTRAQ8plex); Y2(iTRAQ8plex)
	YHLGAPVAGTCFQAEWDDSVPK	7	1	1	8393910	N-Term(iTRAQ8plex); C11(Methylthio); K22(iTRAQ8plex)
	KYHLGAPVAGTCFQAEWDDSVPK	1	1	1	8393910	N-Term(iTRAQ8plex); K1(iTRAQ8plex); C12(Methylthio); K23(iTRAQ8plex)
	YHLGAPVAGTCFQAEWDDSVPK	8	1	1	8393910	N-Term(iTRAQ8plex); Y1(iTRAQ8plex); C11(Methylthio); K22(iTRAQ8plex)
	YVWLVYEQEQPLNCDEPILSNK	1	1	1	8393910	N-Term(iTRAQ8plex); Y1(iTRAQ8plex); C14(Methylthio); K22(iTRAQ8plex)
	VDYGGVTVDELGK	1	1	1	8393910	N-Term(iTRAQ8plex); Y3(iTRAQ8plex); K13(iTRAQ8plex)
	DTGLHR	4	1	1	8393910	N-Term(iTRAQ8plex)
54792127	ATP synthase subunit beta, mitochondrial precursor [Rattus norvegicus]	75.43	1	29	29	6089	529	56.3185	5.33838
	Sequence	# PSMs	# Proteins	# Protein Groups	Protein Group Accessions	Modifications
	AIAELGIYPAVDPLDSTSR	267	1	1	54792127	N-Term(iTRAQ8plex)
	DQEGQDVLLFIDNIFR	297	1	1	54792127	N-Term(iTRAQ8plex)
	AHGGYSVFAGVGER	659	1	1	54792127	N-Term(iTRAQ8plex); Y5(iTRAQ8plex)
	SLQDIIAILGMDELSEEDKLTVSR	173	1	1	54792127	N-Term(iTRAQ8plex); K19(iTRAQ8plex)
	FTQAGSEVSALLGR	157	1	1	54792127	N-Term(iTRAQ8plex)
	IMDPNIVGSEHYDVAR	86	1	1	54792127	N-Term(iTRAQ8plex)
	IMDPNIVGSEHYDVAR	17	1	1	54792127	N-Term(iTRAQ8plex); M2(Oxidation)
	VALVYGQMNEPPGAR	100	1	1	54792127	N-Term(iTRAQ8plex)
	EGNDLYHEMIESGVINLK	58	1	1	54792127	N-Term(iTRAQ8plex); K18(iTRAQ8plex)
	TVLIMELINNVAK	316	1	1	54792127	N-Term(iTRAQ8plex); K13(iTRAQ8plex)
	VALTGLTVAEYFR	241	1	1	54792127	N-Term(iTRAQ8plex)
	IMNVIGEPIDER	62	1	1	54792127	N-Term(iTRAQ8plex)
	IGLFGGAGVGK	127	1	1	54792127	N-Term(iTRAQ8plex); K11(iTRAQ8plex)
	VVDLLAPYAK	153	1	1	54792127	N-Term(iTRAQ8plex); K10(iTRAQ8plex)
	TIAMDGTEGLVR	67	1	1	54792127	N-Term(iTRAQ8plex)
	IPSAVGYQPTLATDMGTMQER	91	1	1	54792127	N-Term(iTRAQ8plex)
	IPSAVGYQPTLATDMGTMQER	50	1	1	54792127	N-Term(iTRAQ8plex); M15(Oxidation)
	AIAELGIYPAVDPLDSTSR	16	1	1	54792127	N-Term(iTRAQ8plex); Y8(iTRAQ8plex)
	VLDSGAPIK	30	1	1	54792127	N-Term(iTRAQ8plex); K9(iTRAQ8plex)
	GFQQILAGDYDHLPEQAFYMVGPIEEAVAK	116	1	1	54792127	N-Term(iTRAQ8plex); K30(iTRAQ8plex)
	LVLEVAQHLGESTVR	781	1	1	54792127	N-Term(iTRAQ8plex)
	VLDSGAPIKIPVGPETLGR	19	1	1	54792127	N-Term(iTRAQ8plex); K9(iTRAQ8plex)
	GFQQILAGDYDHLPEQAFYMVGPIEEAVAK	12	1	1	54792127	N-Term(iTRAQ8plex); Y10(iTRAQ8plex); M20(Oxidation); K30(iTRAQ8plex)
	TVLIMELINNVAK	57	1	1	54792127	N-Term(iTRAQ8plex); M5(Oxidation); K13(iTRAQ8plex)
	KGSITSVQAIYVPADDLTDPAPATTFAHLDATTVLSR	27	1	1	54792127	N-Term(iTRAQ8plex); K1(iTRAQ8plex)
	IMDPNIVGSEHYDVAR	54	1	1	54792127	N-Term(iTRAQ8plex); Y12(iTRAQ8plex)
	IPSAVGYQPTLATDMGTMQER	18	1	1	54792127	N-Term(iTRAQ8plex); Y7(iTRAQ8plex)
	IPVGPETLGR	25	1	1	54792127	N-Term(iTRAQ8plex)
	FLSQPFQVAEVFTGHMGK	666	1	1	54792127	N-Term(iTRAQ8plex); K18(iTRAQ8plex)
	FLSQPFQVAEVFTGHMGK	115	1	1	54792127	N-Term(iTRAQ8plex); M16(Oxidation); K18(iTRAQ8plex)
	EGNDLYHEMIESGVINLK	19	1	1	54792127	N-Term(iTRAQ8plex); Y6(iTRAQ8plex); K18(iTRAQ8plex)
	QFAPIHAEAPEFIEMSVEQEILVTGIK	150	1	1	54792127	N-Term(iTRAQ8plex); K27(iTRAQ8plex)
	VVDLLAPYAK	16	1	1	54792127	N-Term(iTRAQ8plex); Y8(iTRAQ8plex); K10(iTRAQ8plex)
	IPSAVGYQPTLATDMGTMQER	11	1	1	54792127	N-Term(iTRAQ8plex); M15(Oxidation); M18(Oxidation)
	SLQDIIAILGMDELSEEDK	28	1	1	54792127	N-Term(iTRAQ8plex); K19(iTRAQ8plex)
	SLQDIIAILGMDELSEEDK	3	1	1	54792127	N-Term(iTRAQ8plex); M11(Oxidation); K19(iTRAQ8plex)
	IMNVIGEPIDER	13	1	1	54792127	N-Term(iTRAQ8plex); M2(Oxidation)
	GSITSVQAIYVPADDLTDPAPATTFAHLDATTVLSR	3	1	1	54792127	N-Term(iTRAQ8plex)
	VALVYGQMNEPPGAR	10	1	1	54792127	N-Term(iTRAQ8plex); M8(Oxidation)
	SLQDIIAILGMDELSEEDKLTVSR	5	1	1	54792127	N-Term(iTRAQ8plex); M11(Oxidation); K19(iTRAQ8plex)
	VALTGLTVAEYFR	64	1	1	54792127	N-Term(iTRAQ8plex); Y11(iTRAQ8plex)
	VALVYGQMNEPPGAR	22	1	1	54792127	N-Term(iTRAQ8plex); Y5(iTRAQ8plex)
	AHGGYSVFAGVGER	806	1	1	54792127	N-Term(iTRAQ8plex)
	EGNDLYHEMIESGVINLK	11	1	1	54792127	N-Term(iTRAQ8plex); M9(Oxidation); K18(iTRAQ8plex)
	GFQQILAGDYDHLPEQAFYMVGPIEEAVAK	18	1	1	54792127	N-Term(iTRAQ8plex); Y10(iTRAQ8plex); K30(iTRAQ8plex)
	IMDPNIVGSEHYDVAR	14	1	1	54792127	N-Term(iTRAQ8plex); M2(Oxidation); Y12(iTRAQ8plex)
	GFQQILAGDYDHLPEQAFYMVGPIEEAVAK	15	1	1	54792127	N-Term(iTRAQ8plex); M20(Oxidation); K30(iTRAQ8plex)
	ADKLAEEHGS	3	1	1	54792127	N-Term(iTRAQ8plex); K3(iTRAQ8plex)
	TIAMDGTEGLVR	2	1	1	54792127	N-Term(iTRAQ8plex); M4(Oxidation)
	QFAPIHAEAPEFIEMSVEQEILVTGIK	6	1	1	54792127	N-Term(iTRAQ8plex); M15(Oxidation); K27(iTRAQ8plex)
	LVPLKETIK	3	1	1	54792127	N-Term(iTRAQ8plex); K5(iTRAQ8plex); K9(iTRAQ8plex)
	ILQDYK	8	1	1	54792127	N-Term(iTRAQ8plex); K6(iTRAQ8plex)
	ILQDYK	1	1	1	54792127	N-Term(iTRAQ8plex); Y5(iTRAQ8plex); K6(iTRAQ8plex)
	LAEEHGS	1	1	1	54792127	N-Term(iTRAQ8plex)
51948412	electron transfer flavoprotein subunit beta [Rattus norvegicus]	74.9	2	17	17	567	255	27.6701	7.75244
	Sequence	# PSMs	# Proteins	# Protein Groups	Protein Group Accessions	Modifications
	AGDLGVDLTSK	16	1	1	51948412	N-Term(iTRAQ8plex); K11(iTRAQ8plex)
	VETTEDLVAK	17	1	1	51948412	N-Term(iTRAQ8plex); K10(iTRAQ8plex)
	VDLLFLGK	111	1	1	51948412	N-Term(iTRAQ8plex); K8(iTRAQ8plex)
	LPAVVTADLR	21	1	1	51948412	N-Term(iTRAQ8plex)
	TALAMGADR	16	1	1	51948412	N-Term(iTRAQ8plex)
	GIHVEVPGAEAENLGPLQVAR	64	1	1	51948412	N-Term(iTRAQ8plex)
	VIDFAVK	32	1	1	51948412	N-Term(iTRAQ8plex); K7(iTRAQ8plex)
	HSMNPFCEIAVEEAVR	148	1	1	51948412	N-Term(iTRAQ8plex); C7(Methylthio)
	LKLPAVVTADLR	85	1	1	51948412	N-Term(iTRAQ8plex); K2(iTRAQ8plex)
	EKVDLLFLGK	7	1	1	51948412	N-Term(iTRAQ8plex); K2(iTRAQ8plex); K10(iTRAQ8plex)
	QAIDDDCNQTGQMTAGLLDWPQGTFASQVTLEGDK	7	1	1	51948412	N-Term(iTRAQ8plex); C7(Methylthio); K35(iTRAQ8plex)
	VSVISVEEPPQR	18	1	1	51948412	N-Term(iTRAQ8plex)
	EIDGGLETIR	7	1	1	51948412	N-Term(iTRAQ8plex)
	HSMNPFCEIAVEEAVR	3	1	1	51948412	N-Term(iTRAQ8plex); M3(Oxidation); C7(Methylthio)
	EIIAVSCGPPQCQETIR	5	1	1	51948412	N-Term(iTRAQ8plex); C7(Methylthio); C12(Methylthio)
	SGVVTDGVK	3	1	1	51948412	N-Term(iTRAQ8plex); K9(iTRAQ8plex)
	KIEVIK	2	2	1	51948412	N-Term(iTRAQ8plex); K1(iTRAQ8plex); K6(iTRAQ8plex)
	ALVAVK	3	1	1	51948412	N-Term(iTRAQ8plex); K6(iTRAQ8plex)
	TALAMGADR	2	1	1	51948412	N-Term(iTRAQ8plex); M5(Oxidation)
16757994	pyruvate kinase isozymes M1/M2 [Rattus norvegicus]	74.2	2	5	36	1044	531	57.7809	7.06396
	Sequence	# PSMs	# Proteins	# Protein Groups	Protein Group Accessions	Modifications
	QAHLYR	1	6	2	16757994;293350511	N-Term(iTRAQ8plex)
	VVPVP	3	5	2	16757994;293350511	N-Term(iTRAQ8plex)
	DAVLDAWAEDVDLR	120	6	2	16757994;293350511	N-Term(iTRAQ8plex)
	CDENILWLDYK	20	6	2	16757994;293350511	N-Term(iTRAQ8plex); C1(Methylthio); K11(iTRAQ8plex)
	NTGIICTIGPASR	21	6	2	16757994;293350511	N-Term(iTRAQ8plex); C6(Methylthio)
	GVNLPGAAVDLPAVSEK	4	6	2	16757994;293350511	N-Term(iTRAQ8plex); K17(iTRAQ8plex)
	GSGTAEVELK	24	6	2	16757994;293350511	N-Term(iTRAQ8plex); K10(iTRAQ8plex)
	FGVEQDVDMVFASFIR	118	4	2	16757994;293350511	N-Term(iTRAQ8plex)
	GDLGIEIPAEK	12	5	2	16757994;293350511	N-Term(iTRAQ8plex); K11(iTRAQ8plex)
	LLFEELAR	59	1	1	16757994	N-Term(iTRAQ8plex)
	RFDEILEASDGIMVAR	268	4	2	16757994;293350511	N-Term(iTRAQ8plex)
	AATESFASDPILYRPVAVALDTK	12	6	2	16757994;293350511	N-Term(iTRAQ8plex); K23(iTRAQ8plex)
	GIFPVLCK	41	6	2	16757994;293350511	N-Term(iTRAQ8plex); C7(Methylthio); K8(iTRAQ8plex)
	VNLAMNVGK	10	2	1	16757994	N-Term(iTRAQ8plex); K9(iTRAQ8plex)
	AADVHEVR	9	6	2	16757994;293350511	N-Term(iTRAQ8plex)
	AATESFASDPILYRPVAVALDTK	1	6	2	16757994;293350511	N-Term(iTRAQ8plex); Y13(iTRAQ8plex); K23(iTRAQ8plex)
	AEGSDVANAVLDGADCIMLSGETAK	22	5	2	16757994;293350511	N-Term(iTRAQ8plex); C16(Methylthio); K25(iTRAQ8plex)
	LDIDSAPITAR	10	6	2	16757994;293350511	N-Term(iTRAQ8plex)
	CLAAALIVLTESGR	97	1	1	16757994	N-Term(iTRAQ8plex); C1(Methylthio)
	ITLDNAYMEK	8	6	2	16757994;293350511	N-Term(iTRAQ8plex); K10(iTRAQ8plex)
	FDEILEASDGIMVAR	4	4	2	16757994;293350511	N-Term(iTRAQ8plex)
	ASSQSTDPLEAMAMGSVEASYK	7	1	1	16757994	N-Term(iTRAQ8plex); K22(iTRAQ8plex)
	IYVDDGLISLQVK	16	6	2	16757994;293350511	N-Term(iTRAQ8plex); K13(iTRAQ8plex)
	AGKPVICATQMLESMIK	40	5	2	16757994;293350511	N-Term(iTRAQ8plex); K3(iTRAQ8plex); C7(Methylthio); K17(iTRAQ8plex)
	AGKPVICATQMLESMIK	12	5	2	16757994;293350511	N-Term(iTRAQ8plex); K3(iTRAQ8plex); C7(Methylthio); M15(Oxidation); K17(iTRAQ8plex)
	RFDEILEASDGIMVAR	2	4	2	16757994;293350511	N-Term(iTRAQ8plex); M13(Oxidation)
	EAEAAVFHR	14	1	1	16757994	N-Term(iTRAQ8plex)
	KGDVVIVLTGWRPGSGFTNTMR	19	6	2	16757994;293350511	N-Term(iTRAQ8plex); K1(iTRAQ8plex)
	KAADVHEVR	16	6	2	16757994;293350511	N-Term(iTRAQ8plex); K1(iTRAQ8plex)
	LNFSHGTHEYHAETIK	3	6	2	16757994;293350511	N-Term(iTRAQ8plex); K16(iTRAQ8plex)
	KGVNLPGAAVDLPAVSEK	2	6	2	16757994;293350511	N-Term(iTRAQ8plex); K1(iTRAQ8plex); K18(iTRAQ8plex)
	KGDVVIVLTGWRPGSGFTNTMR	6	6	2	16757994;293350511	N-Term(iTRAQ8plex); K1(iTRAQ8plex); M21(Oxidation)
	MQHLIAR	4	6	2	16757994;293350511	N-Term(iTRAQ8plex)
	MQHLIAR	1	6	2	16757994;293350511	N-Term(iTRAQ8plex); M1(Oxidation)
	IENHEGVR	2	4	2	16757994;293350511	N-Term(iTRAQ8plex)
	GDYPLEAVR	4	6	2	16757994;293350511	N-Term(iTRAQ8plex)
	ITLDNAYMEK	1	6	2	16757994;293350511	N-Term(iTRAQ8plex); Y7(iTRAQ8plex); K10(iTRAQ8plex)
	QAHLYR	1	6	2	16757994;293350511	N-Term(iTRAQ8plex); Y5(iTRAQ8plex)
	VVEVGSK	7	6	2	16757994;293350511	N-Term(iTRAQ8plex); K7(iTRAQ8plex)
	APIIAVTR	6	6	2	16757994;293350511	N-Term(iTRAQ8plex)
	VFLAQK	7	7	2	16757994;293350511	N-Term(iTRAQ8plex); K6(iTRAQ8plex)
	SGMNVAR	7	6	2	16757994;293350511	N-Term(iTRAQ8plex)
	DIQDLK	3	6	2	16757994;293350511	N-Term(iTRAQ8plex); K6(iTRAQ8plex)
40254752	phosphoglycerate kinase 1 [Rattus norvegicus]	74.1	2	29	29	471	417	44.51	7.89893
	Sequence	# PSMs	# Proteins	# Protein Groups	Protein Group Accessions	Modifications
	VLPGVDALSNV	28	2	1	40254752	N-Term(iTRAQ8plex)
	ITLPVDFVTADKFDENAK	28	2	1	40254752	N-Term(iTRAQ8plex); K12(iTRAQ8plex); K18(iTRAQ8plex)
	VLNNMEIGTSLYDEEGAK	19	1	1	40254752	N-Term(iTRAQ8plex); K18(iTRAQ8plex)
	YSLEPVAAELK	21	2	1	40254752	N-Term(iTRAQ8plex); K11(iTRAQ8plex)
	ITLPVDFVTADK	29	2	1	40254752	N-Term(iTRAQ8plex); K12(iTRAQ8plex)
	TGQATVASGIPAGWMGLDCGTESSK	17	1	1	40254752	N-Term(iTRAQ8plex); C19(Methylthio); K25(iTRAQ8plex)
	IQLINNMLDK	28	2	1	40254752	N-Term(iTRAQ8plex); K10(iTRAQ8plex)
	SLMDEVVK	12	1	1	40254752	N-Term(iTRAQ8plex); K8(iTRAQ8plex)
	LGDVYVNDAFGTAHR	42	2	1	40254752	N-Term(iTRAQ8plex)
	ALESPERPFLAILGGAK	40	2	1	40254752	N-Term(iTRAQ8plex); K17(iTRAQ8plex)
	ELNYFAK	11	1	1	40254752	N-Term(iTRAQ8plex); K7(iTRAQ8plex)
	AGGFLMK	14	2	1	40254752	N-Term(iTRAQ8plex); K7(iTRAQ8plex)
	FHVEEEGK	22	1	1	40254752	N-Term(iTRAQ8plex); K8(iTRAQ8plex)
	DCVGSEVENACANPAAGTVILLENLR	20	1	1	40254752	N-Term(iTRAQ8plex); C2(Methylthio); C11(Methylthio)
	VDFNVPMK	9	1	1	40254752	N-Term(iTRAQ8plex); K8(iTRAQ8plex)
	SVVLMSHLGRPDGVPMPDK	20	1	1	40254752	N-Term(iTRAQ8plex); K19(iTRAQ8plex)
	LGDVYVNDAFGTAHR	14	2	1	40254752	N-Term(iTRAQ8plex); Y5(iTRAQ8plex)
	SVVLMSHLGRPDGVPMPDK	15	1	1	40254752	N-Term(iTRAQ8plex); M16(Oxidation); K19(iTRAQ8plex)
	SVVLMSHLGRPDGVPMPDK	8	1	1	40254752	N-Term(iTRAQ8plex); M5(Oxidation); M16(Oxidation); K19(iTRAQ8plex)
	VADKIQLINNMLDKVNEMIIGGGMAFTFLK	6	1	1	40254752	N-Term(iTRAQ8plex); K4(iTRAQ8plex); K14(iTRAQ8plex); K30(iTRAQ8plex)
	NNQITNNQR	12	2	1	40254752	N-Term(iTRAQ8plex)
	VSHVSTGGGASLELLEGK	2	2	1	40254752	N-Term(iTRAQ8plex); K18(iTRAQ8plex)
	QIVWNGPVGVFEWEAFAR	5	2	1	40254752	N-Term(iTRAQ8plex)
	AHSSMVGVNLPQK	6	2	1	40254752	N-Term(iTRAQ8plex); K13(iTRAQ8plex)
	KYAEAVAR	5	1	1	40254752	N-Term(iTRAQ8plex); K1(iTRAQ8plex)
	AHSSMVGVNLPQK	7	2	1	40254752	N-Term(iTRAQ8plex); M5(Oxidation); K13(iTRAQ8plex)
	VLNNMEIGTSLYDEEGAK	1	1	1	40254752	N-Term(iTRAQ8plex); M5(Oxidation); K18(iTRAQ8plex)
	YSLEPVAAELK	2	2	1	40254752	N-Term(iTRAQ8plex); Y1(iTRAQ8plex); K11(iTRAQ8plex)
	SVVLMSHLGRPDGVPMPDKYSLEPVAAELK	3	1	1	40254752	N-Term(iTRAQ8plex); K19(iTRAQ8plex); K30(iTRAQ8plex)
	VADKIQLINNMLDKVNEMIIGGGMAFTFLK	3	1	1	40254752	N-Term(iTRAQ8plex); K4(iTRAQ8plex); K14(iTRAQ8plex); M18(Oxidation); K30(iTRAQ8plex)
	SVVLMSHLGRPDGVPMPDKYSLEPVAAELK	1	1	1	40254752	N-Term(iTRAQ8plex); M5(Oxidation); M16(Oxidation); K19(iTRAQ8plex); K30(iTRAQ8plex)
	YAEAVAR	3	1	1	40254752	N-Term(iTRAQ8plex)
	YAEAVAR	2	1	1	40254752	N-Term(iTRAQ8plex); Y1(iTRAQ8plex)
	DASGNK	7	2	1	40254752	N-Term(iTRAQ8plex); K6(iTRAQ8plex)
	DVLFLK	5	2	1	40254752	N-Term(iTRAQ8plex); K6(iTRAQ8plex)
	KELNYFAK	2	1	1	40254752	N-Term(iTRAQ8plex); K1(iTRAQ8plex); K8(iTRAQ8plex)
	GKDASGNK	1	2	1	40254752	N-Term(iTRAQ8plex); K2(iTRAQ8plex); K8(iTRAQ8plex)
	FHVEEEGKGK	1	1	1	40254752	N-Term(iTRAQ8plex); K8(iTRAQ8plex); K10(iTRAQ8plex)
158186651	alpha-enolase isoform 2 [Rattus norvegicus]	73.96	3	18	26	572	434	47.0982	6.56592
	Sequence	# PSMs	# Proteins	# Protein Groups	Protein Group Accessions	Modifications
	DYPVVSIEDPFDQDDWDAWQK	19	3	1	158186651	N-Term(iTRAQ8plex); K21(iTRAQ8plex)
	LAMQEFMILPVGASSFR	103	3	1	158186651	N-Term(iTRAQ8plex)
	VNQIGSVTESLQACK	14	4	2	158186651;126723393	N-Term(iTRAQ8plex); C14(Methylthio); K15(iTRAQ8plex)
	IDQLMIEMDGTENK	51	3	1	158186651	N-Term(iTRAQ8plex); K14(iTRAQ8plex)
	AAVPSGASTGIYEALELR	72	5	3	26023949;158186651;126723393	N-Term(iTRAQ8plex)
	GNPTVEVDLYTAK	18	3	1	158186651	N-Term(iTRAQ8plex); K13(iTRAQ8plex)
	FTATAGIQVVGDDLTVTNPK	12	3	1	158186651	N-Term(iTRAQ8plex); K20(iTRAQ8plex)
	YITPDQLADLYK	27	3	1	158186651	N-Term(iTRAQ8plex); K12(iTRAQ8plex)
	IEEELGSK	19	3	1	158186651	N-Term(iTRAQ8plex); K8(iTRAQ8plex)
	TIAPALVSK	8	3	1	158186651	N-Term(iTRAQ8plex); K9(iTRAQ8plex)
	SGETEDTFIADLVVGLCTGQIK	44	5	3	26023949;158186651;126723393	N-Term(iTRAQ8plex); C17(Methylthio); K22(iTRAQ8plex)
	AAVPSGASTGIYEALELR	5	5	3	26023949;158186651;126723393	N-Term(iTRAQ8plex); Y12(iTRAQ8plex)
	IDQLMIEMDGTENK	2	3	1	158186651	N-Term(iTRAQ8plex); M5(Oxidation); K14(iTRAQ8plex)
	IGAEVYHNLK	102	2	1	158186651	N-Term(iTRAQ8plex); K10(iTRAQ8plex)
	GNPTVEVDLYTAK	1	3	1	158186651	N-Term(iTRAQ8plex); Y10(iTRAQ8plex); K13(iTRAQ8plex)
	AVEHINK	6	4	2	158186651;126723393	N-Term(iTRAQ8plex); K7(iTRAQ8plex)
	LAMQEFMILPVGASSFR	6	3	1	158186651	N-Term(iTRAQ8plex); M7(Oxidation)
	LAQSNGWGVMVSHR	3	4	2	158186651;126723393	N-Term(iTRAQ8plex)
	IGAEVYHNLK	4	2	1	158186651	N-Term(iTRAQ8plex); Y6(iTRAQ8plex); K10(iTRAQ8plex)
	AGYTDQVVIGMDVAASEFYR	3	2	1	158186651	N-Term(iTRAQ8plex)
	FGANAILGVSLAVCK	1	5	3	26023949;158186651;126723393	N-Term(iTRAQ8plex); C14(Methylthio); K15(iTRAQ8plex)
	YITPDQLADLYK	1	3	1	158186651	N-Term(iTRAQ8plex); Y11(iTRAQ8plex); K12(iTRAQ8plex)
	EALELLK	26	3	1	158186651	N-Term(iTRAQ8plex); K7(iTRAQ8plex)
	KLNVVEQEK	4	3	1	158186651	N-Term(iTRAQ8plex); K1(iTRAQ8plex); K9(iTRAQ8plex)
	YDLDFK	2	5	3	26023949;158186651;126723393	N-Term(iTRAQ8plex); Y1(iTRAQ8plex); K6(iTRAQ8plex)
	YNQILR	2	3	1	158186651	N-Term(iTRAQ8plex); Y1(iTRAQ8plex)
	SPDDASR	8	3	1	158186651	N-Term(iTRAQ8plex)
	AGKYDLDFK	1	3	1	158186651	N-Term(iTRAQ8plex); K3(iTRAQ8plex); K9(iTRAQ8plex)
	EIFDSR	3	3	1	158186651	N-Term(iTRAQ8plex)
	YDLDFK	2	5	3	26023949;158186651;126723393	N-Term(iTRAQ8plex); K6(iTRAQ8plex)
	AGAVEK	1	3	1	158186651	N-Term(iTRAQ8plex); K6(iTRAQ8plex)
	HIADLAGNPEVILPVPAFNVINGGSHAGNK	1	2	1	158186651	N-Term(iTRAQ8plex); K30(iTRAQ8plex)
	GVPLYR	1	3	2	158186651;126723393	N-Term(iTRAQ8plex)
6981240	myosin light chain 3 [Rattus norvegicus]	73.5	2	14	16	977	200	22.1421	5.09717
	Sequence	# PSMs	# Proteins	# Protein Groups	Protein Group Accessions	Modifications
	IEFTPEQIEEFK	71	1	1	6981240	N-Term(iTRAQ8plex); K12(iTRAQ8plex)
	DTGTYEDFVEGLR	118	1	1	6981240	N-Term(iTRAQ8plex)
	ALGQNPTQAEVLR	45	1	1	6981240	N-Term(iTRAQ8plex)
	EAEFDASK	35	1	1	6981240	N-Term(iTRAQ8plex); K8(iTRAQ8plex)
	ITYGQCGDVLR	56	2	2	6981240;157823723	N-Term(iTRAQ8plex); C6(Methylthio)
	LTEDEVEK	20	1	1	6981240	N-Term(iTRAQ8plex); K8(iTRAQ8plex)
	EAFQLFDR	51	5	2	155369650;6981240	N-Term(iTRAQ8plex)
	MMDFETFLPMLQHISK	110	1	1	6981240	N-Term(iTRAQ8plex); K16(iTRAQ8plex)
	MMDFETFLPMLQHISK	203	1	1	6981240	N-Term(iTRAQ8plex); M2(Oxidation); K16(iTRAQ8plex)
	AAPAPAAAPAAAPEPERPK	30	1	1	6981240	N-Term(iTRAQ8plex); K19(iTRAQ8plex)
	ITYGQCGDVLR	9	2	2	6981240;157823723	N-Term(iTRAQ8plex); Y3(iTRAQ8plex); C6(Methylthio)
	IEFTPEQIEEFKEAFQLFDR	14	1	1	6981240	N-Term(iTRAQ8plex); K12(iTRAQ8plex)
	MMDFETFLPMLQHISK	18	1	1	6981240	N-Term(iTRAQ8plex); M1(Oxidation); M2(Oxidation); K16(iTRAQ8plex)
	HVLATLGER	165	1	1	6981240	N-Term(iTRAQ8plex)
	DTGTYEDFVEGLR	5	1	1	6981240	N-Term(iTRAQ8plex); Y5(iTRAQ8plex)
	NKDTGTYEDFVEGLR	5	1	1	6981240	N-Term(iTRAQ8plex); K2(iTRAQ8plex)
	LMAGQEDSNGCINYEAFVK	4	1	1	6981240	N-Term(iTRAQ8plex); C11(Methylthio); K19(iTRAQ8plex)
	LMAGQEDSNGCINYEAFVK	1	1	1	6981240	N-Term(iTRAQ8plex); M2(Oxidation); C11(Methylthio); K19(iTRAQ8plex)
	IKIEFTPEQIEEFKEAFQLFDR	1	1	1	6981240	N-Term(iTRAQ8plex); K2(iTRAQ8plex); K14(iTRAQ8plex)
	IKIEFTPEQIEEFK	3	1	1	6981240	N-Term(iTRAQ8plex); K2(iTRAQ8plex); K14(iTRAQ8plex)
	QEELNSK	13	1	1	6981240	N-Term(iTRAQ8plex); K7(iTRAQ8plex)
6978661	creatine kinase M-type [Rattus norvegicus]	73.49	1	28	30	2445	381	42.9918	7.06396
	Sequence	# PSMs	# Proteins	# Protein Groups	Protein Group Accessions	Modifications
	GTGGVDTAAVGAVFDISNADR	636	1	1	6978661	N-Term(iTRAQ8plex)
	GGDDLDPNYVLSSR	133	1	1	6978661	N-Term(iTRAQ8plex)
	HNNHMAK	5	1	1	6978661	N-Term(iTRAQ8plex); M5(Oxidation); K7(iTRAQ8plex)
	LSVEALNSLTGEFK	143	1	1	6978661	N-Term(iTRAQ8plex); K14(iTRAQ8plex)
	LGSSEVEQVQLVVDGVK	76	1	1	6978661	N-Term(iTRAQ8plex); K17(iTRAQ8plex)
	SQEEYPDLSK	33	1	1	6978661	N-Term(iTRAQ8plex); K10(iTRAQ8plex)
	DLFDPIIQDR	85	1	1	6978661	N-Term(iTRAQ8plex)
	VLTPDLYNK	48	1	1	6978661	N-Term(iTRAQ8plex); K9(iTRAQ8plex)
	LMVEMEK	63	1	1	6978661	N-Term(iTRAQ8plex); K7(iTRAQ8plex)
	GQSIDDMIPAQK	8	1	1	6978661	N-Term(iTRAQ8plex); M7(Oxidation); K12(iTRAQ8plex)
	GQSIDDMIPAQK	27	1	1	6978661	N-Term(iTRAQ8plex); K12(iTRAQ8plex)
	RGTGGVDTAAVGAVFDISNADR	108	1	1	6978661	N-Term(iTRAQ8plex)
	SMTEQEQQQLIDDHFLFDKPVSPLLLASGMAR	62	1	1	6978661	N-Term(iTRAQ8plex); K19(iTRAQ8plex)
	SFLVWVNEEDHLR	535	1	1	6978661	N-Term(iTRAQ8plex)
	SMTEQEQQQLIDDHFLFDKPVSPLLLASGMAR	15	1	1	6978661	N-Term(iTRAQ8plex); K19(iTRAQ8plex); M30(Oxidation)
	TDLNHENLK	36	1	1	6978661	N-Term(iTRAQ8plex); K9(iTRAQ8plex)
	VISMEK	4	3	2	6978661;189083744	N-Term(iTRAQ8plex); K6(iTRAQ8plex)
	GIWHNDNK	24	1	1	6978661	N-Term(iTRAQ8plex); K8(iTRAQ8plex)
	GGDDLDPNYVLSSR	3	1	1	6978661	N-Term(iTRAQ8plex); Y9(iTRAQ8plex)
	AGHPFMWNEHLGYVLTCPSNLGTGLR	65	1	1	6978661	N-Term(iTRAQ8plex); C17(Methylthio)
	AGHPFMWNEHLGYVLTCPSNLGTGLR	112	1	1	6978661	N-Term(iTRAQ8plex); M6(Oxidation); C17(Methylthio)
	AGHPFMWNEHLGYVLTCPSNLGTGLR	35	1	1	6978661	N-Term(iTRAQ8plex); M6(Oxidation); Y13(iTRAQ8plex); C17(Methylthio)
	HGGFKPTDK	23	1	1	6978661	N-Term(iTRAQ8plex); K5(iTRAQ8plex); K9(iTRAQ8plex)
	IEEIFKK	9	1	1	6978661	N-Term(iTRAQ8plex); K6(iTRAQ8plex); K7(iTRAQ8plex)
	GYTLPPHCSR	10	1	1	6978661	N-Term(iTRAQ8plex); C8(Methylthio)
	KAGHPFMWNEHLGYVLTCPSNLGTGLR	4	1	1	6978661	K1(iTRAQ8plex); N-Term(iTRAQ8plex); M7(Oxidation); C18(Methylthio)
	SMTEQEQQQLIDDHFLFDKPVSPLLLASGMAR	3	1	1	6978661	N-Term(iTRAQ8plex); M2(Oxidation); K19(iTRAQ8plex); M30(Oxidation)
	RFCVGLQK	6	1	1	6978661	N-Term(iTRAQ8plex); C3(Methylthio); K8(iTRAQ8plex)
	FCVGLQK	25	1	1	6978661	N-Term(iTRAQ8plex); C2(Methylthio); K7(iTRAQ8plex)
	VLTPDLYNK	4	1	1	6978661	N-Term(iTRAQ8plex); Y7(iTRAQ8plex); K9(iTRAQ8plex)
	FEEILTR	66	1	1	6978661	N-Term(iTRAQ8plex)
	LMVEMEK	7	1	1	6978661	N-Term(iTRAQ8plex); M2(Oxidation); K7(iTRAQ8plex)
	SQEEYPDLSK	1	1	1	6978661	N-Term(iTRAQ8plex); Y5(iTRAQ8plex); K10(iTRAQ8plex)
	HPKFEEILTR	2	1	1	6978661	N-Term(iTRAQ8plex); K3(iTRAQ8plex)
	LANLSK	10	1	1	6978661	N-Term(iTRAQ8plex); K6(iTRAQ8plex)
	DWPDAR	6	3	2	6978661;189083744	N-Term(iTRAQ8plex)
	IEEIFK	6	1	1	6978661	N-Term(iTRAQ8plex); K6(iTRAQ8plex)
	HKTDLNHENLK	1	1	1	6978661	N-Term(iTRAQ8plex); K2(iTRAQ8plex); K11(iTRAQ8plex)
	GGVHVK	6	1	1	6978661	N-Term(iTRAQ8plex); K6(iTRAQ8plex)
8394331	superoxide dismutase [Mn], mitochondrial precursor [Rattus norvegicus]	73.42	1	13	13	226	222	24.6586	8.80713
	Sequence	# PSMs	# Proteins	# Protein Groups	Protein Group Accessions	Modifications
	HHATYVNNLNVTEEK	4	1	1	8394331	N-Term(iTRAQ8plex); Y5(iTRAQ8plex); K15(iTRAQ8plex)
	AIWNVINWENVSQR	103	1	1	8394331	N-Term(iTRAQ8plex)
	GDVTTQVALQPALK	11	1	1	8394331	N-Term(iTRAQ8plex); K14(iTRAQ8plex)
	GELLEAIK	26	1	1	8394331	N-Term(iTRAQ8plex); K8(iTRAQ8plex)
	LQIAACSNQDPLQGTTGLIPLLGIDVWEHAYYLQYK	7	1	1	8394331	N-Term(iTRAQ8plex); C6(Methylthio); K36(iTRAQ8plex)
	YHEALAK	35	1	1	8394331	N-Term(iTRAQ8plex); K7(iTRAQ8plex)
	YHEALAK	12	1	1	8394331	N-Term(iTRAQ8plex); Y1(iTRAQ8plex); K7(iTRAQ8plex)
	GELLEAIKR	9	1	1	8394331	N-Term(iTRAQ8plex); K8(iTRAQ8plex)
	HHATYVNNLNVTEEK	5	1	1	8394331	N-Term(iTRAQ8plex); K15(iTRAQ8plex)
	LTAVSVGVQGSGWGWLGFNK	1	1	1	8394331	N-Term(iTRAQ8plex); K20(iTRAQ8plex)
	NVRPDYLK	6	1	1	8394331	N-Term(iTRAQ8plex); K8(iTRAQ8plex)
	HSLPDLPYDYGALEPHINAQIMQLHHSK	1	1	1	8394331	N-Term(iTRAQ8plex); M22(Oxidation); K28(iTRAQ8plex)
	DFGSFEK	2	1	1	8394331	N-Term(iTRAQ8plex); K7(iTRAQ8plex)
	RDFGSFEK	3	1	1	8394331	N-Term(iTRAQ8plex); K8(iTRAQ8plex)
	YIVCK	1	1	1	8394331	N-Term(iTRAQ8plex); Y1(iTRAQ8plex); C4(Methylthio); K5(iTRAQ8plex)
57527204	electron transfer flavoprotein subunit alpha, mitochondrial [Rattus norvegicus]	73.27	1	20	20	657	333	34.9295	8.38232
	Sequence	# PSMs	# Proteins	# Protein Groups	Protein Group Accessions	Modifications
	DPEAPIFQVADYGIVADLFK	71	1	1	57527204	N-Term(iTRAQ8plex); K20(iTRAQ8plex)
	APSSSSAGISEWLDQK	5	1	1	57527204	N-Term(iTRAQ8plex); K16(iTRAQ8plex)
	LNVAPVSDIIEIK	50	1	1	57527204	N-Term(iTRAQ8plex); K13(iTRAQ8plex)
	LGGEVSCLVAGTK	16	1	1	57527204	N-Term(iTRAQ8plex); C7(Methylthio); K13(iTRAQ8plex)
	GLLPEELTPLILETQK	33	1	1	57527204	N-Term(iTRAQ8plex); K16(iTRAQ8plex)
	VVPEMTEILK	32	1	1	57527204	N-Term(iTRAQ8plex); K10(iTRAQ8plex)
	AAVDAGFVPNDMQVGQTGK	13	1	1	57527204	N-Term(iTRAQ8plex); K19(iTRAQ8plex)
	GTSFEAAAASGGSASSEK	6	1	1	57527204	N-Term(iTRAQ8plex); K18(iTRAQ8plex)
	LLYDLADQLHAAVGASR	127	1	1	57527204	N-Term(iTRAQ8plex)
	VLVAQHDAYK	62	1	1	57527204	N-Term(iTRAQ8plex); K10(iTRAQ8plex)
	VVQDLCK	6	1	1	57527204	N-Term(iTRAQ8plex); C6(Methylthio); K7(iTRAQ8plex)
	TIVAINKDPEAPIFQVADYGIVADLFK	17	1	1	57527204	N-Term(iTRAQ8plex); K7(iTRAQ8plex); K27(iTRAQ8plex)
	IVAPELYIAVGISGAIQHLAGMK	112	1	1	57527204	N-Term(iTRAQ8plex); K23(iTRAQ8plex)
	TIYAGNALCTVK	6	1	1	57527204	N-Term(iTRAQ8plex); C9(Methylthio); K12(iTRAQ8plex)
	IVAPELYIAVGISGAIQHLAGMK	15	1	1	57527204	N-Term(iTRAQ8plex); M22(Oxidation); K23(iTRAQ8plex)
	IVAPELYIAVGISGAIQHLAGMK	15	1	1	57527204	N-Term(iTRAQ8plex); Y7(iTRAQ8plex); K23(iTRAQ8plex)
	LLYDLADQLHAAVGASR	34	1	1	57527204	N-Term(iTRAQ8plex); Y3(iTRAQ8plex)
	SDRPELTGAK	8	1	1	57527204	N-Term(iTRAQ8plex); K10(iTRAQ8plex)
	VLVAQHDAYK	11	1	1	57527204	N-Term(iTRAQ8plex); Y9(iTRAQ8plex); K10(iTRAQ8plex)
	QFSYTHICAGASAFGK	2	1	1	57527204	N-Term(iTRAQ8plex); Y4(iTRAQ8plex); C8(Methylthio); K16(iTRAQ8plex)
	DPEAPIFQVADYGIVADLFK	1	1	1	57527204	N-Term(iTRAQ8plex); Y12(iTRAQ8plex); K20(iTRAQ8plex)
	QFSYTHICAGASAFGK	1	1	1	57527204	N-Term(iTRAQ8plex); C8(Methylthio); K16(iTRAQ8plex)
	IVAPELYIAVGISGAIQHLAGMKDSK	1	1	1	57527204	N-Term(iTRAQ8plex); K23(iTRAQ8plex); K26(iTRAQ8plex)
	AAVDAGFVPNDMQVGQTGK	1	1	1	57527204	N-Term(iTRAQ8plex); M12(Oxidation); K19(iTRAQ8plex)
	TIVAINK	2	1	1	57527204	N-Term(iTRAQ8plex); K7(iTRAQ8plex)
	VVVSGGR	5	1	1	57527204	N-Term(iTRAQ8plex)
	VVPEMTEILK	2	1	1	57527204	N-Term(iTRAQ8plex); M5(Oxidation); K10(iTRAQ8plex)
	SPDTFVR	2	1	1	57527204	N-Term(iTRAQ8plex)
	IVAPELYIAVGISGAIQHLAGMK	1	1	1	57527204	N-Term(iTRAQ8plex); Y7(iTRAQ8plex); M22(Oxidation); K23(iTRAQ8plex)
13937353	prohibitin [Rattus norvegicus]	71.69	3	13	13	127	272	29.8019	5.75732
	Sequence	# PSMs	# Proteins	# Protein Groups	Protein Group Accessions	Modifications
	NITYLPAGQSVLLQLPQ	22	1	1	13937353	N-Term(iTRAQ8plex)
	AAELIANSLATAGDGLIELR	9	2	1	13937353	N-Term(iTRAQ8plex)
	VLPSITTEILK	19	1	1	13937353	N-Term(iTRAQ8plex); K11(iTRAQ8plex)
	IYTSIGEDYDER	6	1	1	13937353	N-Term(iTRAQ8plex)
	KLEAAEDIAYQLSR	8	1	1	13937353	N-Term(iTRAQ8plex); K1(iTRAQ8plex)
	FDAGELITQR	4	1	1	13937353	N-Term(iTRAQ8plex)
	DLQNVNITLR	5	2	1	13937353	N-Term(iTRAQ8plex)
	QVAQQEAER	10	2	1	13937353	N-Term(iTRAQ8plex)
	AATFGLILDDVSLTHLTFGK	2	2	1	13937353	N-Term(iTRAQ8plex); K20(iTRAQ8plex)
	FGLALAVAGGVVNSALYNVDAGHR	5	1	1	13937353	N-Term(iTRAQ8plex); Y17(iTRAQ8plex)
	ILFRPVASQLPR	19	1	1	13937353	N-Term(iTRAQ8plex)
	FGLALAVAGGVVNSALYNVDAGHR	14	1	1	13937353	N-Term(iTRAQ8plex)
	NITYLPAGQSVLLQLPQ	2	1	1	13937353	N-Term(iTRAQ8plex); Y4(iTRAQ8plex)
	GVQDIVVGEGTHFLIPWVQKPIIFDCR	1	1	1	13937353	N-Term(iTRAQ8plex); K20(iTRAQ8plex); C26(Methylthio)
	QVSDDLTER	1	2	1	13937353	N-Term(iTRAQ8plex)
20302061	ATP synthase subunit O, mitochondrial precursor [Rattus norvegicus]	71.36	3	15	15	408	213	23.3828	10.0229
	Sequence	# PSMs	# Proteins	# Protein Groups	Protein Group Accessions	Modifications
	FSPLTANLMNLLAENGR	1	1	1	20302061	N-Term(iTRAQ8plex)
	TDPSIMGGMIVR	26	1	1	20302061	N-Term(iTRAQ8plex)
	YVDMSAK	15	1	1	20302061	N-Term(iTRAQ8plex); K7(iTRAQ8plex)
	GQILNLEVK	29	1	1	20302061	N-Term(iTRAQ8plex); K9(iTRAQ8plex)
	YATALYSAASK	32	1	1	20302061	N-Term(iTRAQ8plex); K11(iTRAQ8plex)
	VSLAVLNPYIK	38	1	1	20302061	N-Term(iTRAQ8plex); K11(iTRAQ8plex)
	TVLNSFLSK	15	1	1	20302061	N-Term(iTRAQ8plex); K9(iTRAQ8plex)
	GEVPCTVTTAFPLDEAVLSELK	29	1	1	20302061	N-Term(iTRAQ8plex); C5(Methylthio); K22(iTRAQ8plex)
	LGNTQGVISAFSTIMSVHR	91	1	1	20302061	N-Term(iTRAQ8plex)
	LGNTQGVISAFSTIMSVHR	13	1	1	20302061	N-Term(iTRAQ8plex); M15(Oxidation)
	LVRPPVQVYGIEGR	95	1	1	20302061	N-Term(iTRAQ8plex)
	VGQLLKDPK	5	1	1	20302061	N-Term(iTRAQ8plex); K6(iTRAQ8plex); K9(iTRAQ8plex)
	VSLAVLNPYIK	3	1	1	20302061	N-Term(iTRAQ8plex); Y9(iTRAQ8plex); K11(iTRAQ8plex)
	YATALYSAASK	4	1	1	20302061	N-Term(iTRAQ8plex); Y1(iTRAQ8plex); K11(iTRAQ8plex)
	LVRPPVQVYGIEGR	2	1	1	20302061	N-Term(iTRAQ8plex); Y9(iTRAQ8plex)
	YVDMSAK	2	1	1	20302061	N-Term(iTRAQ8plex); Y1(iTRAQ8plex); K7(iTRAQ8plex)
	LDQVEK	2	1	1	20302061	N-Term(iTRAQ8plex); K6(iTRAQ8plex)
	VGQLLK	2	1	1	20302061	N-Term(iTRAQ8plex); K6(iTRAQ8plex)
	RLDQVEK	2	1	1	20302061	N-Term(iTRAQ8plex); K7(iTRAQ8plex)
	DITTK	1	3	1	20302061	N-Term(iTRAQ8plex); K5(iTRAQ8plex)
	YVDMSAK	1	1	1	20302061	N-Term(iTRAQ8plex); M4(Oxidation); K7(iTRAQ8plex)
223718723	cytochrome c oxidase subunit 6B1 [Rattus norvegicus]	70.93	3	7	7	237	86	10.0649	8.71924
	Sequence	# PSMs	# Proteins	# Protein Groups	Protein Group Accessions	Modifications
	SLCPVSWVSAWDDR	61	3	1	223718723	N-Term(iTRAQ8plex); C3(Methylthio)
	GGDVSVCEWYR	28	2	1	223718723	N-Term(iTRAQ8plex); C7(Methylthio)
	IAEGTFPGK	25	3	1	223718723	N-Term(iTRAQ8plex); K9(iTRAQ8plex)
	NCWQNYLDFHR	70	1	1	223718723	N-Term(iTRAQ8plex); C2(Methylthio)
	NCWQNYLDFHR	39	1	1	223718723	N-Term(iTRAQ8plex); C2(Methylthio); Y6(iTRAQ8plex)
	FPNQNQTK	8	2	1	223718723	N-Term(iTRAQ8plex); K8(iTRAQ8plex)
	IAEGTFPGKI	2	1	1	223718723	N-Term(iTRAQ8plex); K9(iTRAQ8plex)
	TAPFDSR	4	2	1	223718723	N-Term(iTRAQ8plex)
57164091	cytochrome b-c1 complex subunit 6, mitochondrial [Rattus norvegicus]	70.79	1	5	5	78	89	10.417	4.97021
	Sequence	# PSMs	# Proteins	# Protein Groups	Protein Group Accessions	Modifications
	SQTEEDCTEELFDFLHAR	37	1	1	57164091	N-Term(iTRAQ8plex); C7(Methylthio)
	EHCEQLEK	15	1	1	57164091	N-Term(iTRAQ8plex); C3(Methylthio); K8(iTRAQ8plex)
	MLTGSGDPKEEEEEELVDPLTTVR	3	1	1	57164091	N-Term(iTRAQ8plex); K9(iTRAQ8plex)
	DHCVAHK	22	1	1	57164091	N-Term(iTRAQ8plex); C3(Methylthio); K7(iTRAQ8plex)
	LESCDR	1	1	1	57164091	N-Term(iTRAQ8plex); C4(Methylthio)
68341999	cytochrome b-c1 complex subunit 8 [Rattus norvegicus]	70.73	1	5	5	95	82	9.84321	10.521
	Sequence	# PSMs	# Proteins	# Protein Groups	Protein Group Accessions	Modifications
	HVISYSLSPFEQR	30	1	1	68341999	N-Term(iTRAQ8plex)
	AFPHYFSK	39	1	1	68341999	N-Term(iTRAQ8plex); K8(iTRAQ8plex)
	HVISYSLSPFEQR	17	1	1	68341999	N-Term(iTRAQ8plex); Y5(iTRAQ8plex)
	VAPPFVLFYLIYTWGNQEFAQSK	1	1	1	68341999	N-Term(iTRAQ8plex); Y9(iTRAQ8plex); K23(iTRAQ8plex)
	EFGNLTR	6	1	1	68341999	N-Term(iTRAQ8plex)
	GIPNVLR	2	1	1	68341999	N-Term(iTRAQ8plex)
17978459	ATP synthase subunit e, mitochondrial [Rattus norvegicus]	70.42	2	5	5	158	71	8.24948	9.34912
	Sequence	# PSMs	# Proteins	# Protein Groups	Protein Group Accessions	Modifications
	ELAEAEDVSIFK	43	1	1	17978459	N-Term(iTRAQ8plex); K12(iTRAQ8plex)
	YSALILGMAYGAK	80	1	1	17978459	N-Term(iTRAQ8plex); K13(iTRAQ8plex)
	MVPPVQVSPLIK	7	1	1	17978459	N-Term(iTRAQ8plex); K12(iTRAQ8plex)
	YSALILGMAYGAK	4	1	1	17978459	N-Term(iTRAQ8plex); Y1(iTRAQ8plex); K13(iTRAQ8plex)
	YSYLKPR	21	1	1	17978459	N-Term(iTRAQ8plex); K5(iTRAQ8plex)
	IAAEEK	3	2	1	17978459	N-Term(iTRAQ8plex); K6(iTRAQ8plex)
206597443	60 kDa heat shock protein, mitochondrial [Rattus norvegicus]	69.63	1	33	33	686	573	60.9174	6.17627
	Sequence	# PSMs	# Proteins	# Protein Groups	Protein Group Accessions	Modifications
	ILQSSSEVGYDAMLGDFVNMVEK	29	1	1	206597443	N-Term(iTRAQ8plex); K23(iTRAQ8plex)
	GVMLAVDAVIAELK	119	1	1	206597443	N-Term(iTRAQ8plex); K14(iTRAQ8plex)
	ALMLQGVDLLADAVAVTMGPK	83	1	1	206597443	N-Term(iTRAQ8plex); K21(iTRAQ8plex)
	CEFQDAYVLLSEK	25	1	1	206597443	N-Term(iTRAQ8plex); C1(Methylthio); K13(iTRAQ8plex)
	NAGVEGSLIVEK	42	1	1	206597443	N-Term(iTRAQ8plex); K12(iTRAQ8plex)
	EEKDPGMGAMGGMGGGMGGGMF	4	1	1	206597443	N-Term(iTRAQ8plex); K3(iTRAQ8plex)
	VGLQVVAVK	28	1	1	206597443	N-Term(iTRAQ8plex); K9(iTRAQ8plex)
	VGGTSDVEVNEK	18	1	1	206597443	N-Term(iTRAQ8plex); K12(iTRAQ8plex)
	TVIIEQSWGSPK	25	1	1	206597443	N-Term(iTRAQ8plex); K12(iTRAQ8plex)
	TLNDELEIIEGMK	20	1	1	206597443	N-Term(iTRAQ8plex); K13(iTRAQ8plex)
	DPGMGAMGGMGGGMGGGMF	9	1	1	206597443	N-Term(iTRAQ8plex)
	GYISPYFINTSK	12	1	1	206597443	N-Term(iTRAQ8plex); K12(iTRAQ8plex)
	IGIEIIK	25	1	1	206597443	N-Term(iTRAQ8plex); K7(iTRAQ8plex)
	KPLVIIAEDVDGEALSTLVLNR	29	1	1	206597443	N-Term(iTRAQ8plex); K1(iTRAQ8plex)
	GVMLAVDAVIAELKK	6	1	1	206597443	N-Term(iTRAQ8plex); K14(iTRAQ8plex); K15(iTRAQ8plex)
	ISSVQSIVPALEIANAHR	71	1	1	206597443	N-Term(iTRAQ8plex)
	GVMLAVDAVIAELK	4	1	1	206597443	N-Term(iTRAQ8plex); M3(Oxidation); K14(iTRAQ8plex)
	LSDGVAVLK	11	1	1	206597443	N-Term(iTRAQ8plex); K9(iTRAQ8plex)
	TALLDAAGVASLLTTAEAVVTEIPK	5	1	1	206597443	N-Term(iTRAQ8plex); K25(iTRAQ8plex)
	RGVMLAVDAVIAELK	42	1	1	206597443	N-Term(iTRAQ8plex); K15(iTRAQ8plex)
	QSKPVTTPEEIAQVATISANGDKDIGNIISDAMK	6	1	1	206597443	N-Term(iTRAQ8plex); K3(iTRAQ8plex); K23(iTRAQ8plex); K34(iTRAQ8plex)
	KISSVQSIVPALEIANAHR	13	1	1	206597443	N-Term(iTRAQ8plex); K1(iTRAQ8plex)
	VGEVIVTK	14	1	1	206597443	N-Term(iTRAQ8plex); K8(iTRAQ8plex)
	TLNDELEIIEGMK	1	1	1	206597443	N-Term(iTRAQ8plex); M12(Oxidation); K13(iTRAQ8plex)
	LVQDVANNTNEEAGDGTTTATVLAR	2	1	1	206597443	N-Term(iTRAQ8plex)
	RGVMLAVDAVIAELKK	1	1	1	206597443	N-Term(iTRAQ8plex); K15(iTRAQ8plex); K16(iTRAQ8plex)
	ALMLQGVDLLADAVAVTMGPK	6	1	1	206597443	N-Term(iTRAQ8plex); M18(Oxidation); K21(iTRAQ8plex)
	VTDALNATR	6	1	1	206597443	N-Term(iTRAQ8plex)
	CIPALDSLKPANEDQK	2	1	1	206597443	N-Term(iTRAQ8plex); C1(Methylthio); K9(iTRAQ8plex); K16(iTRAQ8plex)
	ILQSSSEVGYDAMLGDFVNMVEK	1	1	1	206597443	N-Term(iTRAQ8plex); Y10(iTRAQ8plex); K23(iTRAQ8plex)
	GYISPYFINTSK	2	1	1	206597443	N-Term(iTRAQ8plex); Y2(iTRAQ8plex); K12(iTRAQ8plex)
	IQEITEQLDITTSEYEK	1	1	1	206597443	N-Term(iTRAQ8plex); Y15(iTRAQ8plex); K17(iTRAQ8plex)
	CEFQDAYVLLSEK	1	1	1	206597443	N-Term(iTRAQ8plex); C1(Methylthio); Y7(iTRAQ8plex); K13(iTRAQ8plex)
	IPAMTIAK	7	1	1	206597443	N-Term(iTRAQ8plex); K8(iTRAQ8plex)
	DDAMLLK	5	1	1	206597443	N-Term(iTRAQ8plex); K7(iTRAQ8plex)
	DGVTVAK	6	1	1	206597443	N-Term(iTRAQ8plex); K7(iTRAQ8plex)
	APGFGDNR	3	1	1	206597443	N-Term(iTRAQ8plex)
	GIIDPTK	1	1	1	206597443	N-Term(iTRAQ8plex); K7(iTRAQ8plex)
	FGADAR	1	1	1	206597443	N-Term(iTRAQ8plex)
126723393	beta-enolase [Rattus norvegicus]	69.59	9	15	27	450	434	46.9843	7.44482
	Sequence	# PSMs	# Proteins	# Protein Groups	Protein Group Accessions	Modifications
	IGAEVYHHLK	40	1	1	126723393	N-Term(iTRAQ8plex); K10(iTRAQ8plex)
	LAMQEFMILPVGASSFK	52	1	1	126723393	N-Term(iTRAQ8plex); K17(iTRAQ8plex)
	VNQIGSVTESIQACK	14	4	2	158186651;126723393	N-Term(iTRAQ8plex); C14(Methylthio); K15(iTRAQ8plex)
	AAVPSGASTGIYEALELR	72	5	3	26023949;158186651;126723393	N-Term(iTRAQ8plex)
	VVIGMDVAASEFYR	27	1	1	126723393	N-Term(iTRAQ8plex)
	FMIELDGTENK	30	1	1	126723393	N-Term(iTRAQ8plex); K11(iTRAQ8plex)
	TAIQAAGYPDK	16	1	1	126723393	N-Term(iTRAQ8plex); K11(iTRAQ8plex)
	TLGPALLEK	23	1	1	126723393	N-Term(iTRAQ8plex); K9(iTRAQ8plex)
	SGETEDTFIADLVVGLCTGQIK	44	5	3	26023949;158186651;126723393	N-Term(iTRAQ8plex); C17(Methylthio); K22(iTRAQ8plex)
	AAVPSGASTGIYEALELR	5	5	3	26023949;158186651;126723393	N-Term(iTRAQ8plex); Y12(iTRAQ8plex)
	DATNVGDEGGFAPNILENNEALELLK	23	1	1	126723393	N-Term(iTRAQ8plex); K26(iTRAQ8plex)
	IEEALGDK	22	1	1	126723393	N-Term(iTRAQ8plex); K8(iTRAQ8plex)
	GNPTVEVDLHTAK	22	2	2	26023949;126723393	N-Term(iTRAQ8plex); K13(iTRAQ8plex)
	AVEHINK	6	4	2	158186651;126723393	N-Term(iTRAQ8plex); K7(iTRAQ8plex)
	KLSVVDQEK	2	1	1	126723393	N-Term(iTRAQ8plex); K1(iTRAQ8plex); K9(iTRAQ8plex)
	LAMQEFMILPVGASSFK	6	1	1	126723393	N-Term(iTRAQ8plex); M3(Oxidation); K17(iTRAQ8plex)
	HIADLAGNPDLVLPVPAFNVINGGSHAGNK	5	1	1	126723393	N-Term(iTRAQ8plex); K30(iTRAQ8plex)
	VDKFMIELDGTENK	2	1	1	126723393	N-Term(iTRAQ8plex); K3(iTRAQ8plex); K14(iTRAQ8plex)
	LAQSNGWGVMVSHR	3	4	2	158186651;126723393	N-Term(iTRAQ8plex)
	IGAEVYHHLK	1	1	1	126723393	N-Term(iTRAQ8plex); Y6(iTRAQ8plex); K10(iTRAQ8plex)
	FMIELDGTENK	2	1	1	126723393	N-Term(iTRAQ8plex); M2(Oxidation); K11(iTRAQ8plex)
	FGANAILGVSLAVCK	1	5	3	26023949;158186651;126723393	N-Term(iTRAQ8plex); C14(Methylthio); K15(iTRAQ8plex)
	LSVVDQEK	2	1	1	126723393	N-Term(iTRAQ8plex); K8(iTRAQ8plex)
	YDLDFK	2	5	3	26023949;158186651;126723393	N-Term(iTRAQ8plex); Y1(iTRAQ8plex); K6(iTRAQ8plex)
	EILDSR	5	5	2	126723393;26023949	N-Term(iTRAQ8plex)
	IAQAVEK	12	1	1	126723393	N-Term(iTRAQ8plex); K7(iTRAQ8plex)
	HISGEK	1	6	1	126723393	N-Term(iTRAQ8plex); K6(iTRAQ8plex)
	AGAAEK	1	2	2	26023949;126723393	N-Term(iTRAQ8plex); K6(iTRAQ8plex)
	SPDDPAR	5	1	1	126723393	N-Term(iTRAQ8plex)
	YDLDFK	2	5	3	26023949;158186651;126723393	N-Term(iTRAQ8plex); K6(iTRAQ8plex)
	GVPLYR	1	3	2	158186651;126723393	N-Term(iTRAQ8plex)
	YNQLMR	1	2	2	26023949;126723393	N-Term(iTRAQ8plex)
6980972	aspartate aminotransferase, mitochondrial [Rattus norvegicus]	69.53	4	27	27	947	430	47.2841	8.99756
	Sequence	# PSMs	# Proteins	# Protein Groups	Protein Group Accessions	Modifications
	ASAELALGENSEVLK	68	1	1	6980972	N-Term(iTRAQ8plex); K15(iTRAQ8plex)
	FVTVQTISGTGALR	139	1	1	6980972	N-Term(iTRAQ8plex)
	TCGFDFSGALEDISK	28	1	1	6980972	N-Term(iTRAQ8plex); C2(Methylthio); K15(iTRAQ8plex)
	DAGMQLQGYR	39	1	1	6980972	N-Term(iTRAQ8plex)
	IAATILTSPDLR	109	1	1	6980972	N-Term(iTRAQ8plex)
	VGAFTVVCK	55	1	1	6980972	N-Term(iTRAQ8plex); C8(Methylthio); K9(iTRAQ8plex)
	EFSVYMTK	45	2	1	6980972	N-Term(iTRAQ8plex); K8(iTRAQ8plex)
	NMGLYGER	15	1	1	6980972	N-Term(iTRAQ8plex)
	NLFAFFDMAYQGFASGDGDKDAWAVR	80	1	1	6980972	N-Term(iTRAQ8plex); K20(iTRAQ8plex)
	NLDKEYLPIGGLADFCK	32	1	1	6980972	N-Term(iTRAQ8plex); K4(iTRAQ8plex); C16(Methylthio); K17(iTRAQ8plex)
	TQLVSNLK	80	2	1	6980972	N-Term(iTRAQ8plex); K8(iTRAQ8plex)
	QWLQEVK	30	2	1	6980972	N-Term(iTRAQ8plex); K7(iTRAQ8plex)
	MNLGVGAYR	29	1	1	6980972	N-Term(iTRAQ8plex)
	VGASFLQR	11	1	1	6980972	N-Term(iTRAQ8plex)
	DAGMQLQGYR	6	1	1	6980972	N-Term(iTRAQ8plex); M4(Oxidation)
	EYLPIGGLADFCK	21	1	1	6980972	N-Term(iTRAQ8plex); C12(Methylthio); K13(iTRAQ8plex)
	NLFAFFDMAYQGFASGDGDK	9	1	1	6980972	N-Term(iTRAQ8plex); K20(iTRAQ8plex)
	HFIEQGINVCLCQSYAK	21	1	1	6980972	N-Term(iTRAQ8plex); C10(Methylthio); C12(Methylthio); K17(iTRAQ8plex)
	KAEAQIAGK	7	1	1	6980972	N-Term(iTRAQ8plex); K1(iTRAQ8plex); K9(iTRAQ8plex)
	IPEQSVLLLHACAHNPTGVDPRPEQWK	18	1	1	6980972	N-Term(iTRAQ8plex); C12(Methylthio); K27(iTRAQ8plex)
	MNLGVGAYR	9	1	1	6980972	N-Term(iTRAQ8plex); Y8(iTRAQ8plex)
	KQWLQEVK	12	2	1	6980972	N-Term(iTRAQ8plex); K1(iTRAQ8plex); K8(iTRAQ8plex)
	KMNLGVGAYR	12	1	1	6980972	N-Term(iTRAQ8plex); K1(iTRAQ8plex)
	MNLGVGAYR	4	1	1	6980972	N-Term(iTRAQ8plex); M1(Oxidation)
	ISVAGVTSGNVGYLAHAIHQVTK	12	1	1	6980972	N-Term(iTRAQ8plex); K23(iTRAQ8plex)
	DAGMQLQGYR	6	1	1	6980972	N-Term(iTRAQ8plex); Y9(iTRAQ8plex)
	NLFAFFDMAYQGFASGDGDKDAWAVR	8	1	1	6980972	N-Term(iTRAQ8plex); M8(Oxidation); K20(iTRAQ8plex)
	EGSSHNWQHITDQIGMFCFTGLKPEQVER	2	1	1	6980972	N-Term(iTRAQ8plex); C18(Methylthio); K23(iTRAQ8plex)
	ISVAGVTSGNVGYLAHAIHQVTK	1	1	1	6980972	N-Term(iTRAQ8plex); Y13(iTRAQ8plex); K23(iTRAQ8plex)
	EGSSHNWQHITDQIGMFCFTGLKPEQVER	4	1	1	6980972	N-Term(iTRAQ8plex); M16(Oxidation); C18(Methylthio); K23(iTRAQ8plex)
	EYLPIGGLADFCK	1	1	1	6980972	N-Term(iTRAQ8plex); Y2(iTRAQ8plex); C12(Methylthio); K13(iTRAQ8plex)
	NLFAFFDMAYQGFASGDGDKDAWAVR	1	1	1	6980972	N-Term(iTRAQ8plex); Y10(iTRAQ8plex); K20(iTRAQ8plex)
	DDNGKPYVLPSVR	1	1	1	6980972	N-Term(iTRAQ8plex); K5(iTRAQ8plex)
	EMAAVVK	10	1	1	6980972	N-Term(iTRAQ8plex); K7(iTRAQ8plex)
	DAEEAK	13	4	1	6980972	N-Term(iTRAQ8plex); K6(iTRAQ8plex)
	EFSVYMTK	1	2	1	6980972	N-Term(iTRAQ8plex); M6(Oxidation); K8(iTRAQ8plex)
	DAWAVR	2	2	1	6980972	N-Term(iTRAQ8plex)
	NMGLYGER	1	1	1	6980972	N-Term(iTRAQ8plex); M2(Oxidation)
	MNLGVGAYR	2	1	1	6980972	N-Term(iTRAQ8plex); M1(Oxidation); Y8(iTRAQ8plex)
	EMAAVVK	1	1	1	6980972	N-Term(iTRAQ8plex); M2(Oxidation); K7(iTRAQ8plex)
	KMNLGVGAYR	1	1	1	6980972	N-Term(iTRAQ8plex); K1(iTRAQ8plex); M2(Oxidation)
	NMGLYGER	1	1	1	6980972	N-Term(iTRAQ8plex); Y5(iTRAQ8plex)
157819619	flavin reductase [Rattus norvegicus]	69.42	2	10	10	37	206	22.0803	6.80029
	Sequence	# PSMs	# Proteins	# Protein Groups	Protein Group Accessions	Modifications
	TVAGQDAVIVLLGTGNDLSPTTVMSEGTR	3	1	1	157819619	N-Term(iTRAQ8plex)
	YVAVMPPHIGDQPLTGAYTVTLDGR	5	2	1	157819619	N-Term(iTRAQ8plex)
	LQDVTDDHIR	8	1	1	157819619	N-Term(iTRAQ8plex)
	HDLGHFMLR	10	2	1	157819619	N-Term(iTRAQ8plex); M7(Oxidation)
	HDLGHFMLR	1	2	1	157819619	N-Term(iTRAQ8plex)
	LPSEGPQPAHVVVGDVLQAGDVDK	4	1	1	157819619	N-Term(iTRAQ8plex); K24(iTRAQ8plex)
	TGLTTLAQAVQAGYEVTVLVR	1	1	1	157819619	N-Term(iTRAQ8plex)
	IAIFGATGR	2	1	1	157819619	N-Term(iTRAQ8plex)
	NIVAAMK	1	1	1	157819619	N-Term(iTRAQ8plex); K7(iTRAQ8plex)
	ILEESGLK	1	2	1	157819619	N-Term(iTRAQ8plex); K8(iTRAQ8plex)
	KIAIFGATGR	1	1	1	157819619	N-Term(iTRAQ8plex); K1(iTRAQ8plex)
42476181	malate dehydrogenase, mitochondrial precursor [Rattus norvegicus]	69.23	2	20	20	1418	338	35.6608	8.67529
	Sequence	# PSMs	# Proteins	# Protein Groups	Protein Group Accessions	Modifications
	AGAGSATLSMAYAGAR	69	1	1	42476181	N-Term(iTRAQ8plex)
	EGVIECSFVQSK	39	1	1	42476181	N-Term(iTRAQ8plex); C6(Methylthio); K12(iTRAQ8plex)
	ANTFVAELK	58	1	1	42476181	N-Term(iTRAQ8plex); K9(iTRAQ8plex)
	TIIPLISQCTPK	72	1	1	42476181	N-Term(iTRAQ8plex); C9(Methylthio); K12(iTRAQ8plex)
	ETECTYFSTPLLLGK	55	1	1	42476181	N-Term(iTRAQ8plex); C4(Methylthio); K15(iTRAQ8plex)
	IFGVTTLDIVR	157	1	1	42476181	N-Term(iTRAQ8plex)
	VDFPQDQLATLTGR	129	1	1	42476181	N-Term(iTRAQ8plex)
	IQEAGTEVVK	17	1	1	42476181	N-Term(iTRAQ8plex); K10(iTRAQ8plex)
	GCDVVVIPAGVPR	22	1	1	42476181	N-Term(iTRAQ8plex); C2(Methylthio)
	MIAEAIPELK	83	1	1	42476181	N-Term(iTRAQ8plex); K10(iTRAQ8plex)
	GYLGPEQLPDCLK	20	1	1	42476181	N-Term(iTRAQ8plex); C11(Methylthio); K13(iTRAQ8plex)
	LTLYDIAHTPGVAADLSHIETR	370	1	1	42476181	N-Term(iTRAQ8plex)
	VAVLGASGGIGQPLSLLLK	129	1	1	42476181	N-Term(iTRAQ8plex); K19(iTRAQ8plex)
	AGAGSATLSMAYAGAR	8	1	1	42476181	N-Term(iTRAQ8plex); M10(Oxidation)
	MIAEAIPELK	9	1	1	42476181	N-Term(iTRAQ8plex); M1(Oxidation); K10(iTRAQ8plex)
	FVFSLVDAMNGK	9	1	1	42476181	N-Term(iTRAQ8plex); K12(iTRAQ8plex)
	VNVPVIGGHAGK	67	1	1	42476181	N-Term(iTRAQ8plex); K12(iTRAQ8plex)
	AGAGSATLSMAYAGAR	10	1	1	42476181	N-Term(iTRAQ8plex); Y12(iTRAQ8plex)
	LTLYDIAHTPGVAADLSHIETR	21	1	1	42476181	N-Term(iTRAQ8plex); Y4(iTRAQ8plex)
	HGVYNPNK	40	1	1	42476181	N-Term(iTRAQ8plex); K8(iTRAQ8plex)
	HGVYNPNK	2	1	1	42476181	N-Term(iTRAQ8plex); Y4(iTRAQ8plex); K8(iTRAQ8plex)
	FVFSLVDAMNGK	1	1	1	42476181	N-Term(iTRAQ8plex); M9(Oxidation); K12(iTRAQ8plex)
	NSPLVSR	11	1	1	42476181	N-Term(iTRAQ8plex)
	GYLGPEQLPDCLK	3	1	1	42476181	N-Term(iTRAQ8plex); Y2(iTRAQ8plex); C11(Methylthio); K13(iTRAQ8plex)
	NLGIGK	12	2	1	42476181	N-Term(iTRAQ8plex); K6(iTRAQ8plex)
	ITPFEEK	4	1	1	42476181	N-Term(iTRAQ8plex); K7(iTRAQ8plex)
	GLDPAR	1	1	1	42476181	N-Term(iTRAQ8plex)
16758348	peroxiredoxin-6 [Rattus norvegicus]	68.3	1	14	14	362	224	24.803	5.93506
	Sequence	# PSMs	# Proteins	# Protein Groups	Protein Group Accessions	Modifications
	VVDSLQLTASNPVATPVDWK	11	1	1	16758348	N-Term(iTRAQ8plex); K20(iTRAQ8plex)
	VVFIFGPDK	24	1	1	16758348	N-Term(iTRAQ8plex); K9(iTRAQ8plex)
	DFTPVCTTELGR	6	1	1	16758348	N-Term(iTRAQ8plex); C6(Methylthio)
	LSILYPATTGR	22	1	1	16758348	N-Term(iTRAQ8plex)
	LIALSIDSVEDHFAWSK	50	1	1	16758348	N-Term(iTRAQ8plex); K17(iTRAQ8plex)
	FHDFLGDSWGILFSHPR	212	1	1	16758348	N-Term(iTRAQ8plex)
	LPFPIIDDKDR	6	1	1	16758348	N-Term(iTRAQ8plex); K9(iTRAQ8plex)
	VVFIFGPDKK	4	1	1	16758348	N-Term(iTRAQ8plex); K9(iTRAQ8plex); K10(iTRAQ8plex)
	KGESVMVLPTLPEEEAK	2	1	1	16758348	N-Term(iTRAQ8plex); K1(iTRAQ8plex); K17(iTRAQ8plex)
	LSILYPATTGR	11	1	1	16758348	N-Term(iTRAQ8plex); Y5(iTRAQ8plex)
	DLAILLGMLDPAEKDEK	1	1	1	16758348	N-Term(iTRAQ8plex); K14(iTRAQ8plex); K17(iTRAQ8plex)
	LPFPIIDDK	2	1	1	16758348	N-Term(iTRAQ8plex); K9(iTRAQ8plex)
	NFDEILR	9	1	1	16758348	N-Term(iTRAQ8plex)
	LAPEFAK	1	1	1	16758348	N-Term(iTRAQ8plex); K7(iTRAQ8plex)
	GMPVTAR	1	1	1	16758348	N-Term(iTRAQ8plex)
186659510	myosin-6 [Rattus norvegicus]	67.87	41	44	154	5412	1939	223.371	5.73193
	Sequence	# PSMs	# Proteins	# Protein Groups	Protein Group Accessions	Modifications
	MDADLSQLQTEVEEAVQECR	27	2	2	186659510;8393807	N-Term(iTRAQ8plex); C19(Methylthio)
	TTHPHFVR	12	2	2	186659510;6981234	N-Term(iTRAQ8plex)
	HADSVAELGEQIDNLQR	56	5	4	205830438;186659510;106879208;8393807	N-Term(iTRAQ8plex)
	KMDADLSQLQTEVEEAVQECR	50	2	2	186659510;8393807	N-Term(iTRAQ8plex); K1(iTRAQ8plex); C20(Methylthio)
	DLEEATLQHEATAAALR	52	3	3	186659510;106879208;8393807	N-Term(iTRAQ8plex)
	NDLQLQVQAEQDNLADAEER	188	2	2	186659510;8393807	N-Term(iTRAQ8plex)
	LEEAGGATSVQIEMNK	14	2	2	186659510;8393807	N-Term(iTRAQ8plex); M14(Oxidation); K16(iTRAQ8plex)
	GTLEDQIIQANPALEAFGNAK	58	2	2	186659510;8393807	N-Term(iTRAQ8plex); K21(iTRAQ8plex)
	MEGDLNEMEIQLSQANR	56	1	1	186659510	N-Term(iTRAQ8plex)
	LQNEIEDLMVDVER	214	2	2	186659510;8393807	N-Term(iTRAQ8plex)
	LASADIETYLLEK	74	9	6	205830438;186659510;106879208;6981234;8393807;293351598	N-Term(iTRAQ8plex); K13(iTRAQ8plex)
	NLQEEISDLTEQLGEGGK	83	1	1	186659510	N-Term(iTRAQ8plex); K18(iTRAQ8plex)
	GQSVQQVYYSIGALAK	53	1	1	186659510	N-Term(iTRAQ8plex); K16(iTRAQ8plex)
	LEEAGGATSVQIEMNK	98	2	2	186659510;8393807	N-Term(iTRAQ8plex); K16(iTRAQ8plex)
	LTQESIMDLENDKLQLEEK	32	1	1	186659510	N-Term(iTRAQ8plex); K13(iTRAQ8plex); K19(iTRAQ8plex)
	LQDAEEAVEAVNAK	35	2	2	186659510;8393807	N-Term(iTRAQ8plex); K14(iTRAQ8plex)
	IEELEEELEAER	173	8	5	205830438;106879208;6981234;186659510;8393807	N-Term(iTRAQ8plex)
	VIQYFASIAAIGDR	150	1	1	186659510	N-Term(iTRAQ8plex)
	NTLLQAELEELR	140	1	1	186659510	N-Term(iTRAQ8plex)
	LELDDVTSNMEQIIK	68	2	2	186659510;8393807	N-Term(iTRAQ8plex); K15(iTRAQ8plex)
	AITDAAMMAEELK	67	10	6	205830438;186659510;106879208;6981234;8393807;293351598	N-Term(iTRAQ8plex); K13(iTRAQ8plex)
	ANDDLKENIAIVER	14	2	2	186659510;8393807	N-Term(iTRAQ8plex); K6(iTRAQ8plex)
	VVDSLQTSLDAETR	160	2	2	186659510;8393807	N-Term(iTRAQ8plex)
	LQNEIEDLMVDVER	38	2	2	186659510;8393807	N-Term(iTRAQ8plex); M9(Oxidation)
	LMATLFSTYASADTGDSGK	35	1	1	186659510	N-Term(iTRAQ8plex); K19(iTRAQ8plex)
	DPLNETVVGLYQK	1	7	6	205830438;186659510;106879208;6981234;8393807;293351598	N-Term(iTRAQ8plex); K13(iTRAQ8plex)
	LEDEEEMNAELTAK	53	2	2	186659510;8393807	N-Term(iTRAQ8plex); K14(iTRAQ8plex)
	ILNPAAIPEGQFIDSR	111	2	2	186659510;8393807	N-Term(iTRAQ8plex)
	LSYTQQMEDLK	34	1	1	186659510	N-Term(iTRAQ8plex); K11(iTRAQ8plex)
	LAEQELIETSER	26	2	2	186659510;8393807	N-Term(iTRAQ8plex)
	EQYEEEMEAK	29	1	1	186659510	N-Term(iTRAQ8plex); K10(iTRAQ8plex)
	IEDEQALALQLQK	25	1	1	186659510	N-Term(iTRAQ8plex); K13(iTRAQ8plex)
	NLTEEMAGLDEIIAK	57	1	1	186659510	N-Term(iTRAQ8plex); K15(iTRAQ8plex)
	DIDDLELTLAK	38	9	5	205830438;186659510;106879208;6981234;8393807	N-Term(iTRAQ8plex); K11(iTRAQ8plex)
	AGLLGLLEEMR	196	7	4	205830438;186659510;8393807;293351598	N-Term(iTRAQ8plex)
	LDEAEQIALK	41	9	6	205830438;106879208;6981234;293351598;186659510;8393807	N-Term(iTRAQ8plex); K10(iTRAQ8plex)
	SNAAAAALDK	24	2	2	186659510;8393807	N-Term(iTRAQ8plex); K10(iTRAQ8plex)
	SAYLMGLNSADLLK	91	2	2	186659510;8393807	N-Term(iTRAQ8plex); K14(iTRAQ8plex)
	ELENELEAEQK	2	2	2	186659510;8393807	N-Term(iTRAQ8plex); K11(iTRAQ8plex)
	TLEDQANEYR	28	1	1	186659510	N-Term(iTRAQ8plex)
	EFDISQQNSK	10	1	1	186659510	N-Term(iTRAQ8plex); K10(iTRAQ8plex)
	INATLETK	28	2	2	186659510;8393807	N-Term(iTRAQ8plex); K8(iTRAQ8plex)
	ADIAESQVNK	22	9	6	205830438;186659510;106879208;6981234;8393807;293351598	N-Term(iTRAQ8plex); K10(iTRAQ8plex)
	TEELEEAK	27	10	6	205830438;186659510;106879208;6981234;8393807;293351598	N-Term(iTRAQ8plex); K8(iTRAQ8plex)
	DTQLQLDDAVR	30	2	2	186659510;8393807	N-Term(iTRAQ8plex)
	ANSEVAQWR	23	9	6	205830438;186659510;106879208;6981234;8393807;293351598	N-Term(iTRAQ8plex)
	ENIAIVER	12	2	2	186659510;8393807	N-Term(iTRAQ8plex)
	VGNEYVTK	25	10	6	205830438;186659510;106879208;6981234;8393807;293351598	N-Term(iTRAQ8plex); K8(iTRAQ8plex)
	AVVEQTER	26	2	2	186659510;8393807	N-Term(iTRAQ8plex)
	QLEEEGK	19	1	1	186659510	N-Term(iTRAQ8plex); K7(iTRAQ8plex)
	EALISQLTR	123	2	2	186659510;8393807	N-Term(iTRAQ8plex)
	AQLEFNQIK	42	2	2	186659510;8393807	N-Term(iTRAQ8plex); K9(iTRAQ8plex)
	YETDAIQR	8	9	6	205830438;186659510;106879208;6981234;8393807;293351598	N-Term(iTRAQ8plex)
	EDQVMQQNPPK	13	2	2	186659510;8393807	N-Term(iTRAQ8plex); K11(iTRAQ8plex)
	ELEEISER	18	10	6	186659510;205830438;6981234;106879208;8393807;293351598	N-Term(iTRAQ8plex)
	LTQESIMDLENDK	17	2	2	186659510;8393807	N-Term(iTRAQ8plex); K13(iTRAQ8plex)
	SLNDFTTQR	20	1	1	186659510	N-Term(iTRAQ8plex)
	EQDTSAHLER	22	10	6	205830438;186659510;106879208;6981234;8393807;293351598	N-Term(iTRAQ8plex)
	AITDAAMMAEELKK	17	10	6	205830438;186659510;106879208;6981234;8393807;293351598	N-Term(iTRAQ8plex); M7(Oxidation); K13(iTRAQ8plex); K14(iTRAQ8plex)
	KMEGDLNEMEIQLSQANR	38	1	1	186659510	N-Term(iTRAQ8plex); K1(iTRAQ8plex)
	IEDMAMLTFLHEPAVLYNLK	90	2	2	186659510;8393807	N-Term(iTRAQ8plex); K20(iTRAQ8plex)
	APGVMDNPLVMHQLR	21	1	1	186659510	N-Term(iTRAQ8plex)
	QKYEESQSELESSQK	7	2	2	186659510;8393807	N-Term(iTRAQ8plex); K2(iTRAQ8plex); K15(iTRAQ8plex)
	IEDMAMLTFLHEPAVLYNLK	40	2	2	186659510;8393807	N-Term(iTRAQ8plex); M6(Oxidation); K20(iTRAQ8plex)
	VQHELDEAEER	24	2	2	186659510;8393807	N-Term(iTRAQ8plex)
	NAYEESLEHLETFK	32	2	2	186659510;8393807	N-Term(iTRAQ8plex); K14(iTRAQ8plex)
	MVSLLQEK	51	3	3	186659510;8393807;293351598	N-Term(iTRAQ8plex); K8(iTRAQ8plex)
	MVSLLQEK	6	3	3	186659510;8393807;293351598	N-Term(iTRAQ8plex); M1(Oxidation); K8(iTRAQ8plex)
	EMANMKEEFGR	17	2	2	186659510;8393807	N-Term(iTRAQ8plex); K6(iTRAQ8plex)
	LLGSLDIDHNQYK	20	2	2	186659510;8393807	N-Term(iTRAQ8plex); K13(iTRAQ8plex)
	TLEDQANEYR	15	1	1	186659510	N-Term(iTRAQ8plex); Y9(iTRAQ8plex)
	SLSTELFK	43	6	6	205830438;186659510;106879208;6981234;8393807;293351598	N-Term(iTRAQ8plex); K8(iTRAQ8plex)
	LEAQTRPFDIR	28	1	1	186659510	N-Term(iTRAQ8plex)
	MFNWMVTR	82	2	2	186659510;8393807	N-Term(iTRAQ8plex)
	AGLLGLLEEMRDER	18	2	2	186659510;8393807	N-Term(iTRAQ8plex); M10(Oxidation)
	SEAPPHIFSISDNAYQYMLTDR	15	2	2	186659510;8393807	N-Term(iTRAQ8plex)
	SEAPPHIFSISDNAYQYMLTDR	32	2	2	186659510;8393807	N-Term(iTRAQ8plex); Y15(iTRAQ8plex)
	FDKIEDMAMLTFLHEPAVLYNLK	33	2	2	186659510;8393807	N-Term(iTRAQ8plex); K3(iTRAQ8plex); K23(iTRAQ8plex)
	KAITDAAMMAEELK	1	10	6	205830438;186659510;106879208;6981234;8393807;293351598	N-Term(iTRAQ8plex); K1(iTRAQ8plex); K14(iTRAQ8plex)
	TKYETDAIQR	18	9	6	205830438;186659510;106879208;6981234;8393807;293351598	N-Term(iTRAQ8plex); K2(iTRAQ8plex)
	MDADLSQLQTEVEEAVQECR	16	2	2	186659510;8393807	N-Term(iTRAQ8plex); M1(Oxidation); C19(Methylthio)
	EEQAEPDGTEDADK	9	1	1	186659510	N-Term(iTRAQ8plex); K14(iTRAQ8plex)
	NVHELEK	27	4	2	186659510;293351279	N-Term(iTRAQ8plex); K7(iTRAQ8plex)
	KDNPNANK	5	1	1	186659510	N-Term(iTRAQ8plex); K1(iTRAQ8plex); K8(iTRAQ8plex)
	LEQQVDDLEGSLEQEK	10	6	3	205830438;186659510;106879208	N-Term(iTRAQ8plex); K16(iTRAQ8plex)
	EDQVMQQNPPK	14	2	2	186659510;8393807	N-Term(iTRAQ8plex); M5(Oxidation); K11(iTRAQ8plex)
	NLTEEMAGLDEIIAK	5	1	1	186659510	N-Term(iTRAQ8plex); M6(Oxidation); K15(iTRAQ8plex)
	AGLLGLLEEMR	9	7	4	205830438;186659510;8393807;293351598	N-Term(iTRAQ8plex); M10(Oxidation)
	EQYEEEMEAK	11	1	1	186659510	N-Term(iTRAQ8plex); M7(Oxidation); K10(iTRAQ8plex)
	LELDDVTSNMEQIIK	2	2	2	186659510;8393807	N-Term(iTRAQ8plex); M10(Oxidation); K15(iTRAQ8plex)
	SAYLMGLNSADLLK	3	2	2	186659510;8393807	N-Term(iTRAQ8plex); M5(Oxidation); K14(iTRAQ8plex)
	MEGDLNEMEIQLSQANR	4	1	1	186659510	N-Term(iTRAQ8plex); M1(Oxidation)
	RDLEEATLQHEATAAALR	45	3	3	186659510;106879208;8393807	N-Term(iTRAQ8plex)
	RDALLVIQWNIR	48	1	1	186659510	N-Term(iTRAQ8plex)
	LTQESIMDLENDKLQLEEK	11	1	1	186659510	N-Term(iTRAQ8plex); M7(Oxidation); K13(iTRAQ8plex); K19(iTRAQ8plex)
	IEDMAMLTFLHEPAVLYNLK	12	2	2	186659510;8393807	N-Term(iTRAQ8plex); Y17(iTRAQ8plex); K20(iTRAQ8plex)
	LELQSALEEAEASLEHEEGK	15	2	2	186659510;8393807	N-Term(iTRAQ8plex); K20(iTRAQ8plex)
	NAYEESLEHLETFKR	8	2	2	186659510;8393807	N-Term(iTRAQ8plex); K14(iTRAQ8plex)
	VIQYFASIAAIGDR	31	1	1	186659510	N-Term(iTRAQ8plex); Y4(iTRAQ8plex)
	RSEAPPHIFSISDNAYQYMLTDR	6	2	2	186659510;8393807	N-Term(iTRAQ8plex)
	RNTLLQAELEELR	54	1	1	186659510	N-Term(iTRAQ8plex)
	VQLLHSQNTSLINQK	39	2	2	186659510;8393807	N-Term(iTRAQ8plex); K15(iTRAQ8plex)
	NYHIFYQILSNK	67	1	1	186659510	N-Term(iTRAQ8plex); K12(iTRAQ8plex)
	KMDADLSQLQTEVEEAVQECR	9	2	2	186659510;8393807	K1(iTRAQ8plex); N-Term(iTRAQ8plex); M2(Oxidation); C20(Methylthio)
	RVIQYFASIAAIGDR	32	1	1	186659510	N-Term(iTRAQ8plex)
	GSSFQTVSALHR	45	2	2	186659510;8393807	N-Term(iTRAQ8plex)
	KMEGDLNEMEIQLSQANR	16	1	1	186659510	N-Term(iTRAQ8plex); K1(iTRAQ8plex); M9(Oxidation)
	KVQHELDEAEER	46	2	2	186659510;8393807	N-Term(iTRAQ8plex); K1(iTRAQ8plex)
	LSYTQQMEDLKR	14	1	1	186659510	N-Term(iTRAQ8plex); K11(iTRAQ8plex)
	NALAHALQSAR	54	3	3	186659510;106879208;8393807	N-Term(iTRAQ8plex)
	LTGAIMHYGNMK	50	1	1	186659510	N-Term(iTRAQ8plex); K12(iTRAQ8plex)
	LLGSLDIDHNQYK	6	2	2	186659510;8393807	N-Term(iTRAQ8plex); Y12(iTRAQ8plex); K13(iTRAQ8plex)
	AITDAAMMAEELKK	6	10	6	205830438;186659510;106879208;6981234;8393807;293351598	N-Term(iTRAQ8plex); K13(iTRAQ8plex); K14(iTRAQ8plex)
	ALQEAHQQALDDLQAEEDK	8	2	2	186659510;8393807	N-Term(iTRAQ8plex); K19(iTRAQ8plex)
	LTGAIMHYGNMK	61	1	1	186659510	N-Term(iTRAQ8plex); M6(Oxidation); K12(iTRAQ8plex)
	KLEDECSELK	8	9	5	205830438;186659510;106879208;6981234;8393807	N-Term(iTRAQ8plex); K1(iTRAQ8plex); C6(Methylthio); K10(iTRAQ8plex)
	AGLLGLLEEMRDER	52	2	2	186659510;8393807	N-Term(iTRAQ8plex)
	HATENK	12	9	6	205830438;186659510;106879208;6981234;8393807;293351598	N-Term(iTRAQ8plex); K6(iTRAQ8plex)
	LTGAIMHYGNMK	13	1	1	186659510	N-Term(iTRAQ8plex); M6(Oxidation); M11(Oxidation); K12(iTRAQ8plex)
	KAPGVMDNPLVMHQLR	53	1	1	186659510	N-Term(iTRAQ8plex); K1(iTRAQ8plex)
	KAPGVMDNPLVMHQLR	53	1	1	186659510	N-Term(iTRAQ8plex); K1(iTRAQ8plex); M12(Oxidation)
	KAPGVMDNPLVMHQLR	43	1	1	186659510	K1(iTRAQ8plex); N-Term(iTRAQ8plex); M6(Oxidation); M12(Oxidation)
	SEAPPHIFSISDNAYQYMLTDR	10	2	2	186659510;8393807	N-Term(iTRAQ8plex); Y15(iTRAQ8plex); M18(Oxidation)
	LYDNHLGK	29	2	2	186659510;8393807	N-Term(iTRAQ8plex); K8(iTRAQ8plex)
	FDKIEDMAMLTFLHEPAVLYNLK	18	2	2	186659510;8393807	N-Term(iTRAQ8plex); K3(iTRAQ8plex); M9(Oxidation); K23(iTRAQ8plex)
	IHFGATGK	32	3	3	186659510;106879208;8393807	N-Term(iTRAQ8plex); K8(iTRAQ8plex)
	SNNFQKPR	6	2	2	186659510;8393807	N-Term(iTRAQ8plex); K6(iTRAQ8plex)
	HDCDLLR	14	10	6	205830438;186659510;106879208;6981234;8393807;293351598	N-Term(iTRAQ8plex); C3(Methylthio)
	NAYEESLEHLETFK	8	2	2	186659510;8393807	N-Term(iTRAQ8plex); Y3(iTRAQ8plex); K14(iTRAQ8plex)
	SAYLMGLNSADLLK	7	2	2	186659510;8393807	N-Term(iTRAQ8plex); Y3(iTRAQ8plex); K14(iTRAQ8plex)
	LQQFFNHHMFVLEQEEYK	42	9	6	205830438;186659510;106879208;6981234;8393807;293351598	N-Term(iTRAQ8plex); M9(Oxidation); K18(iTRAQ8plex)
	LQQFFNHHMFVLEQEEYK	15	9	6	205830438;186659510;106879208;6981234;8393807;293351598	N-Term(iTRAQ8plex); K18(iTRAQ8plex)
	NYHIFYQILSNK	27	1	1	186659510	N-Term(iTRAQ8plex); Y2(iTRAQ8plex); K12(iTRAQ8plex)
	LQQFFNHHMFVLEQEEYKK	14	9	6	205830438;186659510;106879208;6981234;8393807;293351598	N-Term(iTRAQ8plex); M9(Oxidation); K18(iTRAQ8plex); K19(iTRAQ8plex)
	QEAHFSLVHYAGTVDYNILGWLEK	7	1	1	186659510	N-Term(iTRAQ8plex); Y10(iTRAQ8plex); K24(iTRAQ8plex)
	KGSSFQTVSALHR	17	2	2	186659510;8393807	N-Term(iTRAQ8plex); K1(iTRAQ8plex)
	RSEAPPHIFSISDNAYQYMLTDR	13	2	2	186659510;8393807	N-Term(iTRAQ8plex); Y16(iTRAQ8plex); M19(Oxidation)
	RVIQYFASIAAIGDR	6	1	1	186659510	N-Term(iTRAQ8plex); Y5(iTRAQ8plex)
	VKLEQQVDDLEGSLEQEK	2	1	1	186659510	N-Term(iTRAQ8plex); K2(iTRAQ8plex); K18(iTRAQ8plex)
	SEFKLELDDVTSNMEQIIK	2	2	2	186659510;8393807	N-Term(iTRAQ8plex); K4(iTRAQ8plex); K19(iTRAQ8plex)
	KLAEQELIETSER	13	2	2	186659510;8393807	N-Term(iTRAQ8plex); K1(iTRAQ8plex)
	LSYTQQMEDLK	2	1	1	186659510	N-Term(iTRAQ8plex); Y3(iTRAQ8plex); K11(iTRAQ8plex)
	QAEEAEEQANTNLSK	3	2	2	186659510;8393807	N-Term(iTRAQ8plex); K15(iTRAQ8plex)
	AITDAAMMAEELK	3	10	6	205830438;186659510;106879208;6981234;8393807;293351598	N-Term(iTRAQ8plex); M7(Oxidation); K13(iTRAQ8plex)
	LQDLVDKLQLK	1	2	2	186659510;8393807	N-Term(iTRAQ8plex); K7(iTRAQ8plex); K11(iTRAQ8plex)
	APGVMDNPLVMHQLR	4	1	1	186659510	N-Term(iTRAQ8plex); M5(Oxidation)
	KMEGDLNEMEIQLSQANR	3	1	1	186659510	K1(iTRAQ8plex); N-Term(iTRAQ8plex); M2(Oxidation); M9(Oxidation)
	GKQEAHFSLVHYAGTVDYNILGWLEK	1	1	1	186659510	N-Term(iTRAQ8plex); K2(iTRAQ8plex); K26(iTRAQ8plex)
	KAITDAAMMAEELKK	1	10	6	205830438;186659510;106879208;6981234;8393807;293351598	N-Term(iTRAQ8plex); K1(iTRAQ8plex); M8(Oxidation); M9(Oxidation); K14(iTRAQ8plex); K15(iTRAQ8plex)
	RSEAPPHIFSISDNAYQYMLTDR	3	2	2	186659510;8393807	N-Term(iTRAQ8plex); M19(Oxidation)
	KEQDTSAHLER	3	10	6	205830438;186659510;106879208;6981234;8393807;293351598	N-Term(iTRAQ8plex); K1(iTRAQ8plex)
	ENQSILITGESGAGK	4	8	5	205830438;186659510;106879208;6981234;8393807	N-Term(iTRAQ8plex); K15(iTRAQ8plex)
	LMATLFSTYASADTGDSGK	2	1	1	186659510	N-Term(iTRAQ8plex); Y9(iTRAQ8plex); K19(iTRAQ8plex)
	DALLVIQWNIR	2	1	1	186659510	N-Term(iTRAQ8plex)
	SNAAAAALDKK	5	2	2	186659510;8393807	N-Term(iTRAQ8plex); K10(iTRAQ8plex); K11(iTRAQ8plex)
	LQQFFNHHMFVLEQEEYK	2	9	6	205830438;186659510;106879208;6981234;8393807;293351598	N-Term(iTRAQ8plex); M9(Oxidation); Y17(iTRAQ8plex); K18(iTRAQ8plex)
	NAYEESLEHLETFKR	1	2	2	186659510;8393807	N-Term(iTRAQ8plex); Y3(iTRAQ8plex); K14(iTRAQ8plex)
	GKQEAHFSLVHYAGTVDYNILGWLEK	1	1	1	186659510	N-Term(iTRAQ8plex); K2(iTRAQ8plex); Y12(iTRAQ8plex); K26(iTRAQ8plex)
	YEESQSELESSQK	2	2	2	186659510;8393807	N-Term(iTRAQ8plex); K13(iTRAQ8plex)
	KHADSVAELGEQIDNLQR	5	5	4	205830438;186659510;106879208;8393807	N-Term(iTRAQ8plex); K1(iTRAQ8plex)
	LEDEEEMNAELTAK	2	2	2	186659510;8393807	N-Term(iTRAQ8plex); M7(Oxidation); K14(iTRAQ8plex)
	QREEQAEPDGTEDADK	6	1	1	186659510	N-Term(iTRAQ8plex); K16(iTRAQ8plex)
	SAETEKEMANMKEEFGR	1	2	2	186659510;8393807	N-Term(iTRAQ8plex); K6(iTRAQ8plex); M8(Oxidation); M11(Oxidation); K12(iTRAQ8plex)
	LYDNHLGK	2	2	2	186659510;8393807	N-Term(iTRAQ8plex); Y2(iTRAQ8plex); K8(iTRAQ8plex)
	ELTYQTEEDKK	2	1	1	186659510	N-Term(iTRAQ8plex); K10(iTRAQ8plex); K11(iTRAQ8plex)
	AITDAAMMAEELKK	1	10	6	205830438;186659510;106879208;6981234;8393807;293351598	N-Term(iTRAQ8plex); M7(Oxidation); M8(Oxidation); K13(iTRAQ8plex); K14(iTRAQ8plex)
	EKSEFKLELDDVTSNMEQIIK	1	2	2	186659510;8393807	N-Term(iTRAQ8plex); K2(iTRAQ8plex); K6(iTRAQ8plex); K21(iTRAQ8plex)
	GQSVQQVYYSIGALAK	2	1	1	186659510	N-Term(iTRAQ8plex); Y9(iTRAQ8plex); K16(iTRAQ8plex)
	LQDLVDK	27	9	6	205830438;186659510;106879208;6981234;8393807;293351598	N-Term(iTRAQ8plex); K7(iTRAQ8plex)
	DEEMEQAK	8	2	2	186659510;8393807	N-Term(iTRAQ8plex); K8(iTRAQ8plex)
	TEELEEAKK	2	10	6	205830438;186659510;106879208;6981234;8393807;293351598	N-Term(iTRAQ8plex); K8(iTRAQ8plex); K9(iTRAQ8plex)
	NAQAHLK	9	1	1	186659510	N-Term(iTRAQ8plex); K7(iTRAQ8plex)
	NMEQTIK	15	2	1	186659510	N-Term(iTRAQ8plex); K7(iTRAQ8plex)
	IASEAQK	11	1	1	186659510	N-Term(iTRAQ8plex); K7(iTRAQ8plex)
	LTQESIMDLENDK	1	2	2	186659510;8393807	N-Term(iTRAQ8plex); M7(Oxidation); K13(iTRAQ8plex)
	SAETEK	1	8	5	205830438;186659510;106879208;6981234;8393807	N-Term(iTRAQ8plex); K6(iTRAQ8plex)
	DEEMEQAK	4	2	2	186659510;8393807	N-Term(iTRAQ8plex); M4(Oxidation); K8(iTRAQ8plex)
	NAESVK	4	2	2	186659510;8393807	N-Term(iTRAQ8plex); K6(iTRAQ8plex)
	VIFQLK	14	2	2	186659510;8393807	N-Term(iTRAQ8plex); K6(iTRAQ8plex)
	TECFVPDDKEEYVK	2	1	1	186659510	N-Term(iTRAQ8plex); C3(Methylthio); K9(iTRAQ8plex); K14(iTRAQ8plex)
	VRELENELEAEQKR	1	2	2	186659510;8393807	N-Term(iTRAQ8plex); K13(iTRAQ8plex)
	LSYTQQMEDLKR	1	1	1	186659510	N-Term(iTRAQ8plex); M7(Oxidation); K11(iTRAQ8plex)
	KDIDDLELTLAK	1	8	4	205830438;186659510;106879208;6981234	N-Term(iTRAQ8plex); K1(iTRAQ8plex); K12(iTRAQ8plex)
	VKLEEAQR	6	1	1	186659510	N-Term(iTRAQ8plex); K2(iTRAQ8plex)
	VKDALEK	2	2	2	186659510;8393807	N-Term(iTRAQ8plex); K2(iTRAQ8plex); K7(iTRAQ8plex)
	SAETEKEMANMK	1	3	3	205830438;186659510;8393807	N-Term(iTRAQ8plex); K6(iTRAQ8plex); K12(iTRAQ8plex)
	ILYGDFR	16	2	2	186659510;8393807	N-Term(iTRAQ8plex)
	KQLEVEK	1	2	1	186659510	N-Term(iTRAQ8plex); K1(iTRAQ8plex); K7(iTRAQ8plex)
	KEFDISQQNSK	1	1	1	186659510	N-Term(iTRAQ8plex); K1(iTRAQ8plex); K11(iTRAQ8plex)
	ILAEWK	17	3	2	205830438;186659510	N-Term(iTRAQ8plex); K6(iTRAQ8plex)
	LEEAQR	3	2	1	186659510	N-Term(iTRAQ8plex)
	LAEKDEEMEQAK	3	2	2	186659510;8393807	N-Term(iTRAQ8plex); K4(iTRAQ8plex); K12(iTRAQ8plex)
	ELTYQTEEDK	1	1	1	186659510	N-Term(iTRAQ8plex); K10(iTRAQ8plex)
	DNPNANK	5	1	1	186659510	N-Term(iTRAQ8plex); K7(iTRAQ8plex)
	VGNEYVTK	2	10	6	205830438;186659510;106879208;6981234;8393807;293351598	N-Term(iTRAQ8plex); Y5(iTRAQ8plex); K8(iTRAQ8plex)
	IQLEAK	7	8	5	205830438;186659510;106879208;8393807;293351598	N-Term(iTRAQ8plex); K6(iTRAQ8plex)
	MFNWMVTR	5	2	2	186659510;8393807	N-Term(iTRAQ8plex); M1(Oxidation)
	SEAPPHIFSISDNAYQYMLTDR	1	2	2	186659510;8393807	N-Term(iTRAQ8plex); Y15(iTRAQ8plex); Y17(iTRAQ8plex)
	IKPLLK	3	9	6	205830438;186659510;106879208;6981234;8393807;293351598	N-Term(iTRAQ8plex); K2(iTRAQ8plex); K6(iTRAQ8plex)
	AFMGVK	5	2	2	186659510;8393807	N-Term(iTRAQ8plex); K6(iTRAQ8plex)
	EMANMK	3	3	3	205830438;186659510;8393807	N-Term(iTRAQ8plex); K6(iTRAQ8plex)
	NWPWMK	7	2	2	186659510;8393807	N-Term(iTRAQ8plex); K6(iTRAQ8plex)
	IQAQAR	1	2	1	186659510	N-Term(iTRAQ8plex)
	GLCHPR	2	2	2	186659510;8393807	N-Term(iTRAQ8plex); C3(Methylthio)
	ELEEK	1	36	8	205830438;186659510;6981234;8393807;106879208;293351598;293355409;166091429	N-Term(iTRAQ8plex); K5(iTRAQ8plex)
	LMTNLR	1	8	4	205830438;186659510;8393807;293351598	N-Term(iTRAQ8plex)
	NHLR	1	22	6	205830438;157822539;186659510;8393807;106879208;300798350	N-Term(iTRAQ8plex)
	LSYTQQMEDLKR	1	1	1	186659510	N-Term(iTRAQ8plex); Y3(iTRAQ8plex); M7(Oxidation); K11(iTRAQ8plex)
6981052	10 kDa heat shock protein, mitochondrial [Rattus norvegicus]	67.65	1	9	9	112	102	10.8689	8.96826
	Sequence	# PSMs	# Proteins	# Protein Groups	Protein Group Accessions	Modifications
	VLQATVVAVGSGGK	29	1	1	6981052	N-Term(iTRAQ8plex); K14(iTRAQ8plex)
	VVLDDKDYFLFR	40	1	1	6981052	N-Term(iTRAQ8plex); K6(iTRAQ8plex)
	GGEIQPVSVK	11	1	1	6981052	N-Term(iTRAQ8plex); K10(iTRAQ8plex)
	GKGGEIQPVSVK	2	1	1	6981052	N-Term(iTRAQ8plex); K2(iTRAQ8plex); K12(iTRAQ8plex)
	SAAETVTK	2	1	1	6981052	N-Term(iTRAQ8plex); K8(iTRAQ8plex)
	GGIMLPEK	10	1	1	6981052	N-Term(iTRAQ8plex); K8(iTRAQ8plex)
	FLPLFDR	10	1	1	6981052	N-Term(iTRAQ8plex)
	DGDILGK	5	1	1	6981052	N-Term(iTRAQ8plex); K7(iTRAQ8plex)
	KFLPLFDR	3	1	1	6981052	N-Term(iTRAQ8plex); K1(iTRAQ8plex)
109488076	PREDICTED: cytochrome c, somatic-like [Rattus norvegicus]	67.62	5	9	9	591	105	11.628	9.5835
	Sequence	# PSMs	# Proteins	# Protein Groups	Protein Group Accessions	Modifications
	GITWGEDTLMEYLENPK	91	2	1	109488076	N-Term(iTRAQ8plex); K17(iTRAQ8plex)
	ADLIAYLK	231	3	1	109488076	N-Term(iTRAQ8plex); K8(iTRAQ8plex)
	GITWGEDTLMEYLENPKK	27	2	1	109488076	N-Term(iTRAQ8plex); K17(iTRAQ8plex); K18(iTRAQ8plex)
	MIFAGIK	65	4	1	109488076	N-Term(iTRAQ8plex); K7(iTRAQ8plex)
	TGQAAGFSYTDANK	18	3	1	109488076	N-Term(iTRAQ8plex); K14(iTRAQ8plex)
	ADLIAYLK	13	3	1	109488076	N-Term(iTRAQ8plex); Y6(iTRAQ8plex); K8(iTRAQ8plex)
	TGPNLHGLFGR	114	3	1	109488076	N-Term(iTRAQ8plex)
	GITWGEDTLMEYLENPKK	2	2	1	109488076	N-Term(iTRAQ8plex); M10(Oxidation); K17(iTRAQ8plex); K18(iTRAQ8plex)
	TGQAAGFSYTDANK	2	3	1	109488076	N-Term(iTRAQ8plex); Y9(iTRAQ8plex); K14(iTRAQ8plex)
	GITWGEDTLMEYLENPK	9	2	1	109488076	N-Term(iTRAQ8plex); M10(Oxidation); K17(iTRAQ8plex)
	MIFAGIKK	2	4	1	109488076	N-Term(iTRAQ8plex); K7(iTRAQ8plex); K8(iTRAQ8plex)
	KYIPGTK	3	4	1	109488076	N-Term(iTRAQ8plex); K1(iTRAQ8plex); K7(iTRAQ8plex)
	MIFAGIK	12	4	1	109488076	N-Term(iTRAQ8plex); M1(Oxidation); K7(iTRAQ8plex)
	KIFVQK	2	3	1	109488076	N-Term(iTRAQ8plex); K1(iTRAQ8plex); K6(iTRAQ8plex)
8393948	phosphoglycerate mutase 2 [Rattus norvegicus]	67.59	1	15	19	577	253	28.7368	8.71924
	Sequence	# PSMs	# Proteins	# Protein Groups	Protein Group Accessions	Modifications
	TLWTILDVTDQMWVPVVR	163	1	1	8393948	N-Term(iTRAQ8plex)
	ALPFWNEEIAPK	44	1	1	8393948	N-Term(iTRAQ8plex); K12(iTRAQ8plex)
	FCGWFDAELSEK	17	1	1	8393948	N-Term(iTRAQ8plex); C2(Methylthio); K12(iTRAQ8plex)
	AMEAVAAQGK	32	2	2	8393948;16757984	N-Term(iTRAQ8plex); K10(iTRAQ8plex)
	TLWTILDVTDQMWVPVVR	20	1	1	8393948	N-Term(iTRAQ8plex); M12(Oxidation)
	HGEEQVK	44	1	1	8393948	N-Term(iTRAQ8plex); K7(iTRAQ8plex)
	HGESSWNQENR	56	1	1	8393948	N-Term(iTRAQ8plex)
	FLGDEETVR	9	1	1	8393948	N-Term(iTRAQ8plex)
	AMEAVAAQGK	7	2	2	8393948;16757984	N-Term(iTRAQ8plex); M2(Oxidation); K10(iTRAQ8plex)
	VLIAAHGNSLR	26	1	1	8393948	N-Term(iTRAQ8plex)
	HYGGLTGLNK	67	2	2	8393948;16757984	N-Term(iTRAQ8plex); K10(iTRAQ8plex)
	HNYYASISK	28	1	1	8393948	N-Term(iTRAQ8plex); K9(iTRAQ8plex)
	KAMEAVAAQGK	11	2	2	8393948;16757984	N-Term(iTRAQ8plex); K1(iTRAQ8plex); K11(iTRAQ8plex)
	HYGGLTGLNK	7	2	2	8393948;16757984	N-Term(iTRAQ8plex); Y2(iTRAQ8plex); K10(iTRAQ8plex)
	HNYYASISK	14	1	1	8393948	N-Term(iTRAQ8plex); Y4(iTRAQ8plex); K9(iTRAQ8plex)
	SFDTPPPPMDEK	8	1	1	8393948	N-Term(iTRAQ8plex); K12(iTRAQ8plex)
	RVLIAAHGNSLR	1	1	1	8393948	N-Term(iTRAQ8plex)
	IEFDICYTSVLK	3	1	1	8393948	N-Term(iTRAQ8plex); C6(Methylthio); K12(iTRAQ8plex)
	SFDTPPPPMDEK	2	1	1	8393948	N-Term(iTRAQ8plex); M9(Oxidation); K12(iTRAQ8plex)
	AETAAK	8	2	2	8393948;16757984	N-Term(iTRAQ8plex); K6(iTRAQ8plex)
	YAGLKPEELPTCESLK	1	1	1	8393948	N-Term(iTRAQ8plex); K5(iTRAQ8plex); C12(Methylthio); K16(iTRAQ8plex)
	RYAGLKPEELPTCESLK	4	1	1	8393948	N-Term(iTRAQ8plex); K6(iTRAQ8plex); C13(Methylthio); K17(iTRAQ8plex)
	KAMEAVAAQGK	1	2	2	8393948;16757984	N-Term(iTRAQ8plex); K1(iTRAQ8plex); M3(Oxidation); K11(iTRAQ8plex)
	GAEEAK	3	1	1	8393948	N-Term(iTRAQ8plex); K6(iTRAQ8plex)
	RGATAIK	1	1	1	8393948	N-Term(iTRAQ8plex); K7(iTRAQ8plex)
8394328	superoxide dismutase [Cu-Zn] [Rattus norvegicus]	67.53	1	12	12	401	154	15.9018	6.354
	Sequence	# PSMs	# Proteins	# Protein Groups	Protein Group Accessions	Modifications
	LACGVIGIAQ	73	1	1	8394328	N-Term(iTRAQ8plex); C3(Methylthio)
	DGVANVSIEDR	41	1	1	8394328	N-Term(iTRAQ8plex)
	GDGPVQGVIHFEQK	31	1	1	8394328	N-Term(iTRAQ8plex); K14(iTRAQ8plex)
	HGGPADEER	24	1	1	8394328	N-Term(iTRAQ8plex)
	HVGDLGNVAAGK	46	1	1	8394328	N-Term(iTRAQ8plex); K12(iTRAQ8plex)
	VISLSGEHSIIGR	114	1	1	8394328	N-Term(iTRAQ8plex)
	TMVVHEK	12	1	1	8394328	N-Term(iTRAQ8plex); K7(iTRAQ8plex)
	KHGGPADEER	42	1	1	8394328	N-Term(iTRAQ8plex); K1(iTRAQ8plex)
	TGNAGSR	5	1	1	8394328	N-Term(iTRAQ8plex)
	QDDLGK	8	1	1	8394328	N-Term(iTRAQ8plex); K6(iTRAQ8plex)
	GGNEESTK	2	1	1	8394328	N-Term(iTRAQ8plex); K8(iTRAQ8plex)
	AVCVLK	3	1	1	8394328	N-Term(iTRAQ8plex); C3(Methylthio); K6(iTRAQ8plex)
158138498	glycogen phosphorylase, muscle form [Rattus norvegicus]	66.98	2	40	57	2822	842	97.2267	7.10791
	Sequence	# PSMs	# Proteins	# Protein Groups	Protein Group Accessions	Modifications
	LITAIGDVVNHDPAVGDR	85	1	1	158138498	N-Term(iTRAQ8plex)
	QIIEQLSSGFFSPK	57	1	1	158138498	N-Term(iTRAQ8plex); K14(iTRAQ8plex)
	VIPAADLSEQISTAGTEASGTGNMK	24	1	1	158138498	N-Term(iTRAQ8plex); K25(iTRAQ8plex)
	DFNVGGYIQAVLDR	104	1	1	158138498	N-Term(iTRAQ8plex)
	GLAGVENVSDLK	5	1	1	158138498	N-Term(iTRAQ8plex); K12(iTRAQ8plex)
	WLVLCNPGLAEVIAER	53	1	1	158138498	N-Term(iTRAQ8plex); C5(Methylthio)
	IGEEYISDLDQLR	83	1	1	158138498	N-Term(iTRAQ8plex)
	MSLVEEGAVK	45	1	1	158138498	N-Term(iTRAQ8plex); K10(iTRAQ8plex)
	VFADYEEYIK	47	1	1	158138498	N-Term(iTRAQ8plex); K10(iTRAQ8plex)
	LLSYVDDEAFIR	24	1	1	158138498	N-Term(iTRAQ8plex)
	GYNAQEYYDR	22	1	1	158138498	N-Term(iTRAQ8plex)
	WVDTQVVLAMPYDTPVPGYR	44	1	1	158138498	N-Term(iTRAQ8plex)
	ILVDLER	28	2	1	158138498	N-Term(iTRAQ8plex)
	NLAENISR	14	2	2	158187544;158138498	N-Term(iTRAQ8plex)
	AWDVTVK	13	1	1	158138498	N-Term(iTRAQ8plex); K7(iTRAQ8plex)
	VLYPNDNFFEGK	22	2	2	158187544;158138498	N-Term(iTRAQ8plex); K12(iTRAQ8plex)
	EIWGVEPSR	15	1	1	158138498	N-Term(iTRAQ8plex)
	VIFLENYR	45	2	2	158187544;158138498	N-Term(iTRAQ8plex)
	VAIQLNDTHPSLAIPELMR	24	1	1	158138498	N-Term(iTRAQ8plex)
	WVDTQVVLAMPYDTPVPGYR	12	1	1	158138498	N-Term(iTRAQ8plex); Y19(iTRAQ8plex)
	VAAAFPGDVDR	13	1	1	158138498	N-Term(iTRAQ8plex)
	YEFGIFNQK	20	2	2	158187544;158138498	N-Term(iTRAQ8plex); K9(iTRAQ8plex)
	DFYELEPHK	32	1	1	158138498	N-Term(iTRAQ8plex); K9(iTRAQ8plex)
	LLSYVDDEAFIR	9	1	1	158138498	N-Term(iTRAQ8plex); Y4(iTRAQ8plex)
	LKQEYFVVAATLQDIIR	264	2	2	158187544;158138498	N-Term(iTRAQ8plex); K2(iTRAQ8plex)
	GYNAQEYYDR	12	1	1	158138498	N-Term(iTRAQ8plex); Y7(iTRAQ8plex)
	NNVVNTMR	6	1	1	158138498	N-Term(iTRAQ8plex)
	TIAQYAR	8	1	1	158138498	N-Term(iTRAQ8plex)
	QEYFVVAATLQDIIR	22	2	2	158187544;158138498	N-Term(iTRAQ8plex)
	WPVHLMETLLPR	585	1	1	158138498	N-Term(iTRAQ8plex)
	ICGGWQMEEADDWLR	10	1	1	158138498	N-Term(iTRAQ8plex); C2(Methylthio)
	VHINPNSLFDVQVK	22	1	1	158138498	N-Term(iTRAQ8plex); K14(iTRAQ8plex)
	QLLNCLHIITLYNR	178	2	2	158187544;158138498	N-Term(iTRAQ8plex); C5(Methylthio)
	WPVHLMETLLPR	57	1	1	158138498	N-Term(iTRAQ8plex); M6(Oxidation)
	RWLVLCNPGLAEVIAER	12	1	1	158138498	N-Term(iTRAQ8plex); C6(Methylthio)
	TCAYTNHTVLPEALER	11	2	2	158187544;158138498	N-Term(iTRAQ8plex); C2(Methylthio)
	DIVNMLMHHDR	47	1	1	158138498	N-Term(iTRAQ8plex)
	HLQIIYEINQR	104	1	1	158138498	N-Term(iTRAQ8plex)
	DYYFALAHTVR	60	1	1	158138498	N-Term(iTRAQ8plex)
	TIFKDFYELEPHK	13	1	1	158138498	N-Term(iTRAQ8plex); K4(iTRAQ8plex); K13(iTRAQ8plex)
	DIVNMLMHHDR	67	1	1	158138498	N-Term(iTRAQ8plex); M5(Oxidation)
	TQQHYYEK	22	1	1	158138498	N-Term(iTRAQ8plex); K8(iTRAQ8plex)
	IHSEILK	26	1	1	158138498	N-Term(iTRAQ8plex); K7(iTRAQ8plex)
	DIVNMLMHHDR	11	1	1	158138498	N-Term(iTRAQ8plex); M5(Oxidation); M7(Oxidation)
	ARPEFTLPVHFYGR	152	1	1	158138498	N-Term(iTRAQ8plex)
	AAPGYHMAK	8	2	2	158187544;158138498	N-Term(iTRAQ8plex); K9(iTRAQ8plex)
	TCAYTNHTVLPEALER	20	2	2	158187544;158138498	N-Term(iTRAQ8plex); C2(Methylthio); Y4(iTRAQ8plex)
	QLLNCLHIITLYNR	27	2	2	158187544;158138498	N-Term(iTRAQ8plex); C5(Methylthio); Y12(iTRAQ8plex)
	DYYFALAHTVR	22	1	1	158138498	N-Term(iTRAQ8plex); Y2(iTRAQ8plex)
	HLQIIYEINQR	6	1	1	158138498	N-Term(iTRAQ8plex); Y6(iTRAQ8plex)
	HLHFTLVK	36	2	2	158187544;158138498	N-Term(iTRAQ8plex); K8(iTRAQ8plex)
	RQLLNCLHIITLYNR	21	2	2	158187544;158138498	N-Term(iTRAQ8plex); C6(Methylthio)
	KLLSYVDDEAFIR	8	1	1	158138498	N-Term(iTRAQ8plex); K1(iTRAQ8plex)
	VEHTSQGAK	5	1	1	158138498	N-Term(iTRAQ8plex); K9(iTRAQ8plex)
	IYYLSLEFYMGR	19	2	2	158187544;158138498	N-Term(iTRAQ8plex); Y9(iTRAQ8plex)
	LKQEYFVVAATLQDIIR	4	2	2	158187544;158138498	N-Term(iTRAQ8plex); K2(iTRAQ8plex); Y5(iTRAQ8plex)
	QPDLFKDIVNMLMHHDR	5	1	1	158138498	N-Term(iTRAQ8plex); K6(iTRAQ8plex)
	ARPEFTLPVHFYGR	3	1	1	158138498	N-Term(iTRAQ8plex); Y12(iTRAQ8plex)
	DFYELEPHK	2	1	1	158138498	N-Term(iTRAQ8plex); Y3(iTRAQ8plex); K9(iTRAQ8plex)
	YEFGIFNQK	3	2	2	158187544;158138498	N-Term(iTRAQ8plex); Y1(iTRAQ8plex); K9(iTRAQ8plex)
	DFNVGGYIQAVLDR	1	1	1	158138498	N-Term(iTRAQ8plex); Y7(iTRAQ8plex)
	QPDLFKDIVNMLMHHDR	1	1	1	158138498	N-Term(iTRAQ8plex); K6(iTRAQ8plex); M11(Oxidation); M13(Oxidation)
	TIMIGGK	8	1	1	158138498	N-Term(iTRAQ8plex); K7(iTRAQ8plex)
	WVDTQVVLAMPYDTPVPGYR	3	1	1	158138498	N-Term(iTRAQ8plex); M10(Oxidation)
	IYYLSLEFYMGR	1	2	2	158187544;158138498	N-Term(iTRAQ8plex)
	YGNPWEK	11	2	2	158187544;158138498	N-Term(iTRAQ8plex); K7(iTRAQ8plex)
	TNFDAFPDK	7	1	1	158138498	N-Term(iTRAQ8plex); K9(iTRAQ8plex)
	FSAYLER	18	1	1	158138498	N-Term(iTRAQ8plex)
	QPDLFKDIVNMLMHHDR	5	1	1	158138498	N-Term(iTRAQ8plex); K6(iTRAQ8plex); M11(Oxidation)
	NIATSGK	5	1	1	158138498	N-Term(iTRAQ8plex); K7(iTRAQ8plex)
	VIFLENYR	24	2	2	158187544;158138498	N-Term(iTRAQ8plex); Y7(iTRAQ8plex)
	IGEEYISDLDQLR	2	1	1	158138498	N-Term(iTRAQ8plex); Y5(iTRAQ8plex)
	TIAQYAR	3	1	1	158138498	N-Term(iTRAQ8plex); Y5(iTRAQ8plex)
	LPAPDEK	1	1	1	158138498	N-Term(iTRAQ8plex); K7(iTRAQ8plex)
	IHEYK	4	2	2	158187544;158138498	N-Term(iTRAQ8plex); K5(iTRAQ8plex)
	VSLAEK	1	2	2	158187544;158138498	N-Term(iTRAQ8plex); K6(iTRAQ8plex)
	TQQHYYEK	2	1	1	158138498	N-Term(iTRAQ8plex); Y5(iTRAQ8plex); K8(iTRAQ8plex)
	VEDVER	1	1	1	158138498	N-Term(iTRAQ8plex)
	AAPGYHMAK	1	2	2	158187544;158138498	N-Term(iTRAQ8plex); M7(Oxidation); K9(iTRAQ8plex)
	YGNPWEK	1	2	2	158187544;158138498	N-Term(iTRAQ8plex); Y1(iTRAQ8plex); K7(iTRAQ8plex)
	APNDFNLK	1	1	1	158138498	N-Term(iTRAQ8plex); K8(iTRAQ8plex)
	DHLVGR	1	2	2	158187544;158138498	N-Term(iTRAQ8plex)
	TIMIGGK	1	1	1	158138498	N-Term(iTRAQ8plex); M3(Oxidation); K7(iTRAQ8plex)
	VAIQLNDTHPSLAIPELMR	1	1	1	158138498	N-Term(iTRAQ8plex); M18(Oxidation)
62661785	PREDICTED: ribosomal protein P2-like [Rattus norvegicus]	66.96	3	4	4	18	115	11.6989	4.53857
	Sequence	# PSMs	# Proteins	# Protein Groups	Protein Group Accessions	Modifications
	ILDSVGIEADDER	10	2	1	62661785	N-Term(iTRAQ8plex)
	YVASYLLAALGGNSNPSAK	2	3	1	62661785	N-Term(iTRAQ8plex); Y5(iTRAQ8plex); K19(iTRAQ8plex)
	NIEDVIAQGVGK	1	3	1	62661785	N-Term(iTRAQ8plex); K12(iTRAQ8plex)
	YVASYLLAALGGNSNPSAK	4	3	1	62661785	N-Term(iTRAQ8plex); K19(iTRAQ8plex)
	LASVPAGGAVAVSAAPGSAAPAAGSAPAAAEEK	1	3	1	62661785	N-Term(iTRAQ8plex); K33(iTRAQ8plex)
145651820	methylmalonate-semialdehyde dehydrogenase [acylating], mitochondrial precursor [Rattus norvegicus]	66.92	3	32	32	609	535	57.7105	8.17725
	Sequence	# PSMs	# Proteins	# Protein Groups	Protein Group Accessions	Modifications
	EEDATLSSPAVVMPTMGR	37	1	1	145651820	N-Term(iTRAQ8plex)
	ENTLNQLVGAAFGAAGQR	45	1	1	145651820	N-Term(iTRAQ8plex)
	AISFVGSNQAGEYIFER	53	1	1	145651820	N-Term(iTRAQ8plex)
	AEMEAAVAACK	18	1	1	145651820	N-Term(iTRAQ8plex); C10(Methylthio); K11(iTRAQ8plex)
	TLADAEGDVFR	10	1	1	145651820	N-Term(iTRAQ8plex)
	CMALSTAVLVGEAK	14	1	1	145651820	N-Term(iTRAQ8plex); C1(Methylthio); K14(iTRAQ8plex)
	EGASILLDGR	12	1	1	145651820	N-Term(iTRAQ8plex)
	AFPAWADTSILSR	53	1	1	145651820	N-Term(iTRAQ8plex)
	DMDLYSYR	9	1	1	145651820	N-Term(iTRAQ8plex)
	YAHMVDVGQVGVNVPIPVPLPMFSFTGSR	7	1	1	145651820	N-Term(iTRAQ8plex)
	TITSQWKEEDATLSSPAVVMPTMGR	14	1	1	145651820	N-Term(iTRAQ8plex); K7(iTRAQ8plex)
	QGIQFYTQLK	19	1	1	145651820	N-Term(iTRAQ8plex); K10(iTRAQ8plex)
	WIDIHNPATNEVVGR	41	1	1	145651820	N-Term(iTRAQ8plex)
	LITLEQGK	16	1	1	145651820	N-Term(iTRAQ8plex); K8(iTRAQ8plex)
	VPGATMLLAK	32	1	1	145651820	N-Term(iTRAQ8plex); K10(iTRAQ8plex)
	TITSQWK	13	1	1	145651820	N-Term(iTRAQ8plex); K7(iTRAQ8plex)
	GLQVVEHACSVTSLMLGETMPSITK	45	1	1	145651820	N-Term(iTRAQ8plex); C9(Methylthio); K25(iTRAQ8plex)
	VQANMGAK	8	1	1	145651820	N-Term(iTRAQ8plex); K8(iTRAQ8plex)
	EEDATLSSPAVVMPTMGR	10	1	1	145651820	N-Term(iTRAQ8plex); M13(Oxidation)
	VNAGDQPGADLGPLITPQAK	5	1	1	145651820	N-Term(iTRAQ8plex); K20(iTRAQ8plex)
	EEIFGPVLVVLETETLDEAIK	22	1	1	145651820	N-Term(iTRAQ8plex); K21(iTRAQ8plex)
	VCNLIDSGAK	29	1	1	145651820	N-Term(iTRAQ8plex); C2(Methylthio); K10(iTRAQ8plex)
	NHGVVMPDANK	20	1	1	145651820	N-Term(iTRAQ8plex); K11(iTRAQ8plex)
	NHGVVMPDANK	5	1	1	145651820	N-Term(iTRAQ8plex); M6(Oxidation); K11(iTRAQ8plex)
	KWLPELVER	20	1	1	145651820	N-Term(iTRAQ8plex); K1(iTRAQ8plex)
	NHGVVMPDANKENTLNQLVGAAFGAAGQR	5	1	1	145651820	N-Term(iTRAQ8plex); K11(iTRAQ8plex)
	NHGVVMPDANKENTLNQLVGAAFGAAGQR	3	1	1	145651820	N-Term(iTRAQ8plex); M6(Oxidation); K11(iTRAQ8plex)
	LLQDSGAPDGTLNIIHGQHEAVNFICDHPDIK	6	1	1	145651820	N-Term(iTRAQ8plex); C26(Methylthio); K32(iTRAQ8plex)
	SDKWIDIHNPATNEVVGR	4	1	1	145651820	N-Term(iTRAQ8plex); K3(iTRAQ8plex)
	GLQVVEHACSVTSLMLGETMPSITK	2	1	1	145651820	N-Term(iTRAQ8plex); C9(Methylthio); M20(Oxidation); K25(iTRAQ8plex)
	QGIQFYTQLK	2	1	1	145651820	N-Term(iTRAQ8plex); Y6(iTRAQ8plex); K10(iTRAQ8plex)
	AISFVGSNQAGEYIFER	2	1	1	145651820	N-Term(iTRAQ8plex); Y13(iTRAQ8plex)
	WLPELVER	13	1	1	145651820	N-Term(iTRAQ8plex)
	KYAHMVDVGQVGVNVPIPVPLPMFSFTGSR	1	1	1	145651820	N-Term(iTRAQ8plex); K1(iTRAQ8plex)
	RVQANMGAK	1	1	1	145651820	N-Term(iTRAQ8plex); M6(Oxidation); K9(iTRAQ8plex)
	KYAHMVDVGQVGVNVPIPVPLPMFSFTGSR	2	1	1	145651820	K1(iTRAQ8plex); N-Term(iTRAQ8plex); M5(Oxidation); M23(Oxidation)
	YQQLIK	7	2	1	145651820	N-Term(iTRAQ8plex); K6(iTRAQ8plex)
	RVQANMGAK	1	1	1	145651820	N-Term(iTRAQ8plex); K9(iTRAQ8plex)
	LFIDGK	1	1	1	145651820	N-Term(iTRAQ8plex); K6(iTRAQ8plex)
	YQQLIK	1	2	1	145651820	N-Term(iTRAQ8plex); Y1(iTRAQ8plex); K6(iTRAQ8plex)
	QQVLLR	1	2	1	145651820	N-Term(iTRAQ8plex)
16905067	alpha-crystallin B chain [Rattus norvegicus]	66.86	1	12	12	613	175	20.0763	7.32764
	Sequence	# PSMs	# Proteins	# Protein Groups	Protein Group Accessions	Modifications
	APSWIDTGLSEMR	67	1	1	16905067	N-Term(iTRAQ8plex)
	FSVNLDVK	74	1	1	16905067	N-Term(iTRAQ8plex); K8(iTRAQ8plex)
	APSWIDTGLSEMR	6	1	1	16905067	N-Term(iTRAQ8plex); S3(Phospho)
	VLGDVIEVHGK	70	1	1	16905067	N-Term(iTRAQ8plex); K11(iTRAQ8plex)
	QDEHGFISR	16	1	1	16905067	N-Term(iTRAQ8plex)
	EEKPAVTAAPK	4	1	1	16905067	N-Term(iTRAQ8plex); K3(iTRAQ8plex); K11(iTRAQ8plex)
	HFSPEELK	41	1	1	16905067	N-Term(iTRAQ8plex); K8(iTRAQ8plex)
	LFDQFFGEHLLESDLFSTATSLSPFYLRPPSFLR	54	1	1	16905067	N-Term(iTRAQ8plex)
	LFDQFFGEHLLESDLFSTATSLSPFYLRPPSFLR	25	1	1	16905067	N-Term(iTRAQ8plex); Y26(iTRAQ8plex)
	RPFFPFHSPSR	225	1	1	16905067	N-Term(iTRAQ8plex)
	VLGDVIEVHGKHEER	2	1	1	16905067	N-Term(iTRAQ8plex); K11(iTRAQ8plex)
	HEERQDEHGFISR	4	1	1	16905067	N-Term(iTRAQ8plex)
	KQASGPER	9	1	1	16905067	N-Term(iTRAQ8plex); K1(iTRAQ8plex)
	QASGPER	16	1	1	16905067	N-Term(iTRAQ8plex)
157820953	histone H2B [Rattus norvegicus]	66.67	11	10	10	166	126	13.8816	10.3159
	Sequence	# PSMs	# Proteins	# Protein Groups	Protein Group Accessions	Modifications
	AMGIMNSFVNDIFER	77	9	1	157820953	N-Term(iTRAQ8plex)
	ESYSVYVYK	13	6	1	157820953	N-Term(iTRAQ8plex); K9(iTRAQ8plex)
	LLLPGELAK	27	10	1	157820953	N-Term(iTRAQ8plex); K9(iTRAQ8plex)
	QVHPDTGISSK	16	10	1	157820953	N-Term(iTRAQ8plex); K11(iTRAQ8plex)
	AMGIMNSFVNDIFER	6	9	1	157820953	N-Term(iTRAQ8plex); M5(Oxidation)
	LAHYNK	4	10	1	157820953	N-Term(iTRAQ8plex); K6(iTRAQ8plex)
	HAVSEGTK	6	10	1	157820953	N-Term(iTRAQ8plex); K8(iTRAQ8plex)
	EIQTAVR	6	8	1	157820953	N-Term(iTRAQ8plex)
	ESYSVYVYK	3	6	1	157820953	N-Term(iTRAQ8plex); Y3(iTRAQ8plex); K9(iTRAQ8plex)
	IAGEASR	5	7	1	157820953	N-Term(iTRAQ8plex)
	SAPAPK	2	5	1	157820953	N-Term(iTRAQ8plex); K6(iTRAQ8plex)
	STITSR	1	13	1	157820953	N-Term(iTRAQ8plex)
78000196	tropomyosin alpha-1 chain isoform e [Rattus norvegicus]	66.55	10	11	31	1028	281	32.4756	4.76709
[truncated: 13,678 more rows]

## Sheet: Heart-24h-Ion Report
Accession	Description	ΣCoverage	Σ# Proteins	Σ# Unique Peptides	Σ# Peptides	Σ# PSMs	# AAs	MW [kDa]	calc. pI
[truncated: 14,326 more rows]

[truncated: 1 more sheets: Heart-48h-Ion Report]
