# Supplementary material for: Patterns of gene expression associated with recovery and injury in heat-stressed rats
Source: BMC Genomics. 2014 Dec 3;15(1):1058. doi: 10.1186/1471-2164-15-1058 (PMC4302131; doi:10.1186/1471-2164-15-1058)
Supplement: Supplementary file 12 — Additional file 12: Table S10: Table listing supersaturation score calculations. (XLSX 2 MB) [file 12864_2014_6768_MOESM12_ESM.xlsx]

## Sheet: Summary
Additional File 12: Supersaturation (σf) calculated for folded proteins quantified by iTRAQ proteomics in heart tissue at Tc,Max, 24 hours, and 48 hours (see Additional File 11). Supersaturation scores (σ) were calculated from ZaggSC and concentration measured by normalized intensities using iTRAQ reagents. Proteins changing were normalized to unchanging proteins. The method for calculating σ is …
*, Worksheets list the calculations of supersaturation scores (σ) at 48 hours, 48 hours, and Tc,Max. Zagg scores, relative concentrations, and subcellular localization codes are listed in separate tabs.
		All	cytoplasm	cytosol	cytoskeleton	extracellular	nucleus	membrane	mitochondrion	endoplasmic reticulum	cell surface	organelle lumen	Golgi	endosome	vacuole	chromosome	ribosome	proteasome	spliceosomal complex
TcMax	Control	0.0596659	0.105175	0.0891552	0.892189	0.309116	0.38418	0.274735	-0.1405	-0.0464605	0.63389	0.250786	-0.305414	-0.781248	-1.01507	0.689111	0.502833	0.496206	1.88958
	Heat	0.0599925	0.103823	0.0795901	0.882138	0.315154	0.379079	0.278012	-0.138582	-0.0426023	0.626108	0.250565	-0.309673	-0.788861	-1.06421	0.688299	0.496839	0.468187	1.91481
		All	cytoplasm	cytosol	cytoskeleton	extracellular	nucleus	membrane	mitochondrion	endoplasmic reticulum	cell surface	organelle lumen	Golgi	endosome	vacuole	chromosome	ribosome	proteasome	spliceosomal complex
24hr	Control	0.0488756	0.106449	0.090998	0.947519	0.33363	0.271925	0.233426	-0.130174	-0.125009	0.616426	0.179223	-0.345916	-0.283706	-0.153855	0.432171	1.15457	-0.437027	1.69714
	Heat	0.0829574	0.134868	0.138151	1.00742	0.425335	0.322544	0.262053	-0.130717	-0.0669027	0.683465	0.201896	-0.296796	-0.237548	-0.0617827	0.499539	1.21256	-0.395133	1.7926
		All	cytoplasm	cytosol	cytoskeleton	extracellular	nucleus	membrane	mitochondrion	endoplasmic reticulum	cell surface	organelle lumen	Golgi	endosome	vacuole	chromosome	ribosome	proteasome	spliceosomal complex
	Control	0.0206749	0.0591098	-0.0624604	0.953321	0.364383	0.203439	0.299476	-0.199082	-0.237358	0.607638	0.150715	-0.38473	-1.02045	-0.898669	0.936053	0.538658	-0.245266	1.91237
	Heat Inj	0.0992212	0.116139	0.141691	1.13169	0.672437	0.35772	0.311733	-0.257217	-0.14712	0.8245	0.198196	-0.239079	-0.77352	-0.686202	1.13951	0.799761	-0.0868238	2.05703
	Heat	0.0328472	0.0703968	-0.022513	0.984658	0.403802	0.235429	0.301786	-0.20626	-0.227783	0.637543	0.161241	-0.369507	-1.01276	-0.875406	0.951022	0.557877	-0.230201	1.93853
		All	cytoplasm	cytosol	cytoskeleton	extracellular	nucleus	membrane	mitochondrion	endoplasmic reticulum	cell surface	organelle lumen	Golgi	endosome	vacuole	chromosome	ribosome	proteasome	spliceosomal complex
	TcMax	0.000326627	-0.00135165	-0.00956505	-0.010051	0.00603774	-0.00510146	0.00327705	0.0019184	0.00385817	-0.00778239	-0.000221498	-0.00425815	-0.0076124	-0.0491345	-0.000811326	-0.00599476	-0.0280187	0.02523
	24hr	0.0340817	0.0284189	0.0471532	0.0599052	0.0917045	0.0506197	0.0286271	-0.000542903	0.0581064	0.0670388	0.0226724	0.0491197	0.046158	0.0920724	0.0673679	0.0579856	0.0418939	0.0954602
	48-Inj	0.0785463	0.0570293	0.204151	0.17837	0.308054	0.154281	0.0122573	-0.0581348	0.0902378	0.216862	0.0474813	0.145651	0.246926	0.212466	0.203456	0.261103	0.158442	0.144663
	48ht	0.0121723	0.0112871	0.0399474	0.0313375	0.0394191	0.0319902	0.00231015	-0.00717747	0.00957487	0.0299055	0.0105258	0.0152229	0.00769105	0.023263	0.0149692	0.019219	0.0150647	0.0261629
TcMax	0	All	cytoplasm	cytosol	cytoskeleton	extracellular	nucleus	membrane	mitochondrion	endoplasmic reticulum	cell surface	organelle lumen	Golgi	endosome	vacuole	chromosome	ribosome	proteasome	spliceosomal complex
	>1.3	0.0070563	0.236884	1.28253	#VALUE!	-0.568625	0.0731934	1.56741	0.484358	-1.44668	1.70616	-0.435672	-0.778188	#DIV/0!	#DIV/0!	1.11049	0.00946877	1.08791	#DIV/0!
	up	0.235834	0.837044	1.74683	#DIV/0!	-0.926213	1.74683	1.74683	1.74683	-1.44668	#DIV/0!	1.74683	-1.44668	#DIV/0!	#DIV/0!	#DIV/0!	#DIV/0!	#DIV/0!	#DIV/0!
	down	-0.120042	0.011824	1.16645	1.5076	-0.0322432	-0.261534	1.5076	-0.146878	#DIV/0!	1.70616	-2.61817	-0.443945	#DIV/0!	#DIV/0!	1.11049	0.00946877	1.08791	#DIV/0!
	<1.1	0.0520567	0.062026	-0.0575938	0.866698	0.600132	0.339121	0.189799	-0.18062	0.169309	0.58738	0.192099	-0.241194	-1.02972	0.872431	0.463334	0.394917	0.411677	3.00694
24	0	All	cytoplasm	cytosol	cytoskeleton	extracellular	nucleus	membrane	mitochondrion	endoplasmic reticulum	cell surface	organelle lumen	Golgi	endosome	vacuole	chromosome	ribosome	proteasome	spliceosomal complex
	>1.3	0.680311	0.789099	1.26582	1.40433	0.885489	1.68698	1.24815	0.813045	-0.416054	1.93869	1.13144	-0.885956	2.02197	-0.369197	0.794654	0.93112	1.92518	1.84134
	up	0.668594	0.978896	1.26582	1.40271	0.885489	1.68698	1.24815	0.813045	-0.416054	1.93869	1.13144	-0.885956	2.02197	-0.369197	0.794654	0.93112	1.92518	1.84134
	down	1.43019	1.43019	#DIV/0!	1.43019	#DIV/0!	#DIV/0!	#DIV/0!	#DIV/0!	#DIV/0!	#DIV/0!	#DIV/0!	#DIV/0!	#DIV/0!	#DIV/0!	#DIV/0!	#DIV/0!	#DIV/0!	#DIV/0!
	<1.1	-0.127041	-0.0764276	-0.23468	0.877932	0.0983712	-0.0894462	-0.0162558	-0.254895	0.00307352	0.565495	-0.228007	0.208566	-1.56781	-2.42363	0.268414	1.10066	-0.10001	3.20244
48	0	All	cytoplasm	cytosol	cytoskeleton	extracellular	nucleus	membrane	mitochondrion	endoplasmic reticulum	cell surface	organelle lumen	Golgi	endosome	vacuole	chromosome	ribosome	proteasome	spliceosomal complex
	inj- >1.3	0.267076	0.324343	0.259291	1.09711	0.278599	0.55793	0.50119	0.107079	-0.350738	0.957925	0.629646	0.119529	-0.275863	-0.770287	1.41383	0.398626	-0.314992	1.66157
	inj- <1.1	-0.550137	-0.588699	-0.262361	0.0832886	1.28213	-0.549975	-0.29344	-0.674301	-0.406388	-0.567071	-1.0301	-0.881169	-3.52555	#DIV/0!	#DIV/0!	#DIV/0!	-1.96437	#VALUE!
	heat- >1.3	0.327842	0.585101	1.06057	1.13893	-0.215379	0.431232	0.896282	-0.662503	-0.0607183	2.56527	0.432833	#DIV/0!	#DIV/0!	#DIV/0!	2.73953	2.25975	1.48581	#DIV/0!
	heat- <1.1	-0.0427781	-0.0591064	-0.162054	0.604351	0.220553	-0.0545559	0.251844	-0.138241	0.145426	0.474592	-0.0201117	-0.0483623	-1.25849	-2.22355	0.112468	-0.11145	-0.46119	0.850477
		All	cytoplasm	cytosol	cytoskeleton	extracellular	nucleus	membrane	mitochondrion	endoplasmic reticulum	cell surface	organelle lumen	Golgi	endosome	vacuole	chromosome	ribosome	proteasome	spliceosomal complex
	Tc,Max	-0.0450004	0.174858	1.34012	#VALUE!	-1.16876	-0.265928	1.37761	0.664978				-0.536994
	24hr	0.807352	0.865527	1.5005	0.526396	0.787118	1.77643	1.26441	1.06794	-0.419128	1.37319	1.35945	-1.09452
	48-inj	0.817213	0.913042	0.521651	1.01383	-1.00353	1.10791	0.79463	0.78138	0.0556495	1.525	1.65975	1.0007
	48-heat	0.37062	0.644208	1.22262	0.534581	-0.435932	0.485788	0.644438	-0.524263			0.452945
ZaggSC	3
	Counts	All	cytoplasm	cytosol	cytoskeleton	extracellular	nucleus	membrane	mitochondrion	endoplasmic reticulum	cell surface	organelle lumen	Golgi	endosome	vacuole	chromosome	ribosome	proteasome	spliceosomal complex
	TcMax	14	11	5	3	5	6	4	3	1	2	2	3	0	0	1	1	1	0
	24hr	65	47	14	17	24	18	24	6	8	8	13	3	1	1	2	2	1	3
	48-inj	351	293	75	73	58	109	160	133	28	17	83	16	9	7	12	10	8	4
	48-heat	30	24	6	8	4	11	14	6	2	2	7	0	0	0	1	1	1	0
	TcMax	391	342	87	57	45	107	179	189	31	18	102	20	11	1	12	9	7	2
	24hr	298	260	56	35	23	69	149	166	16	9	66	15	5	2	6	2	9	1
	48-inj	82	69	16	10	8	22	29	48	9	4	17	7	2	0	0	0	1	0
	48-heat	319	275	74	52	39	95	140	142	23	11	80	14	8	3	10	6	11	2

## Sheet: 48HR_Aggregation
Supersaturation scores (σ) were calculated as described in Ciryam et al [79] for proteins at 48 hours in heart tissue. Deviation from the median was calculated and proteins were grouped by subcellular localization as determined by Proteome Discoverer coding designation.
																					All	cytoplasm	cytosol	cytoskeleton	extracellular	nucleus	membrane	mitochondrion	endoplasmic reticulum	cell surface	organelle lumen	Golgi	endosome	vacuole	chromosome	ribosome	proteasome	spliceosomal complex
																				control	0.0206749	0.0591098	-0.0624604	0.953321	0.364383	0.203439	0.299476	-0.199082	-0.237358	0.607638	0.150715	-0.38473	-1.02045	-0.898669	0.936053	0.538658	-0.245266	1.91237
																				Heat Injry	0.0992212	0.116139	0.141691	1.13169	0.672437	0.35772	0.311733	-0.257217	-0.14712	0.8245	0.198196	-0.239079	-0.77352	-0.686202	1.13951	0.799761	-0.0868238	2.05703
																				Stress	0.0328472	0.0703968	-0.022513	0.984658	0.403802	0.235429	0.301786	-0.20626	-0.227783	0.637543	0.161241	-0.369507	-1.01276	-0.875406	0.951022	0.557877	-0.230201	1.93853
																						436	107	91	67	149	227	231	40	26	125	25	11	6	14	8	12	5
																					All	cytoplasm	cytosol	cytoskeleton	extracellular	nucleus	membrane	mitochondrion	endoplasmic reticulum	cell surface	organelle lumen	Golgi	endosome	vacuole	chromosome	ribosome	proteasome	spliceosomal complex
																				inj- >1.3	0.267076	0.324343	0.259291	1.09711	0.278599	0.55793	0.50119	0.107079	-0.350738	0.957925	0.629646	0.119529	-0.275863	-0.770287	1.41383	0.398626	-0.314992	1.66157
																				inj- <1.1	-0.550137	-0.588699	-0.262361	0.0832886	1.28213	-0.549975	-0.29344	-0.674301	-0.406388	-0.567071	-1.0301	-0.881169	-3.52555				-1.96437
																				heat- >1.3	0.327842	0.585101	1.06057	1.13893	-0.215379	0.431232	0.896282	-0.662503	-0.0607183	2.56527	0.432833				2.73953	2.25975	1.48581
																				heat- <1.1	-0.0427781	-0.0591064	-0.162054	0.604351	0.220553	-0.0545559	0.251844	-0.138241	0.145426	0.474592	-0.0201117	-0.0483623	-1.25849	-2.22355	0.112468	-0.11145	-0.46119	0.850477
																					530	450	119	99	73	162	232	227	44	27	129	28	13	7	16	11	13	4
																					351	293	75	73	58	109	160	133	28	17	83	16	9	7	12	10	8	4
																					82	69	16	10	8	22	29	48	9	4	17	7	2	0	0	0	1	0
																					30	24	6	8	4	11	14	6	2	2	7	0	0	0	1	1	1	0
																					319	275	74	52	39	95	140	142	23	11	80	14	8	3	10	6	11	2
											Sigma Scores				Deviation from median
GI Accession	Description	Control	Hear Injured	Heat Stressed					ZaggSC		Control	Heat Injured	Heat Stressed		Control	Heat Injury	Heat Ste		avg			cytoplasm	cytosol	cytoskeleton	extracellular	nucleus	membrane	mitochondrion	endoplasmic reticulum	cell surface	organelle lumen	Golgi	endosome	vacuole	chromosome	ribosome	proteasome	spliceosomal complex
17985949	hemoglobin subunit beta-1 [Rattus norvegicus]	39.4264	87.5464	45.3543	2.22051	1.15035	0		-1.3		0.295787	0.642238	0.356618		1.51952	1.86597	1.58035		1.65528		1	1	1	0	0	0	0	0	0	0	0	0	0	0	0	0	0	0
164448680	hemoglobin subunit beta-2 [Rattus norvegicus]	39.6334	87.9311	44.5946	2.21861	1.12518	0		-1.7		-0.101939	0.244142	-0.0507172		1.1218	1.46788	1.17302		1.25423		1	1	1	0	0	0	0	0	0	0	0	0	0	0	0	0	0	0
40445397	hemoglobin, beta adult major chain [Rattus norvegicus]	32.8067	80.8539	37.4807	2.46455	1.14247	0		-2.2		-0.684037	-0.292299	-0.626192		0.539697	0.931435	0.597542		0.689558		1	1	1	0	0	0	0	0	0	0	0	0	0	0	0	0	0	0
60678292	hemoglobin alpha 2 chain [Rattus norvegicus]	30.7168	70.8743	39.6771	2.30734	1.2917	0		-2.4		-0.912623	-0.549512	-0.80146		0.311111	0.674223	0.422274		0.469202		1	1	1	0	0	0	0	0	0	0	0	0	0	0	0	1	0	0
11024650	myoglobin [Rattus norvegicus]	29.2064	27.277	28.7126	0.933937	0.983092	0		-2.2		-0.734522	-0.764204	-0.741927		0.489212	0.45953	0.481807		0.47685		1	0	0	0	0	0	0	0	0	0	0	0	0	0	0	0	0	0
158138568	serum albumin precursor [Rattus norvegicus]	12.9669	40.1549	19.0783	3.09672	1.4713	0		0.7		1.81284	2.30374	1.98054		3.03657	3.52747	3.20427		3.25611		1	1	0	0	1	0	0	0	0	0	0	0	0	0	0	0	0	0
13162363	fatty acid-binding protein, heart [Rattus norvegicus]	18.3777	17.4432	18.3777	0.94915	1	0		-1.7		-0.435708	-0.458373	-0.435708		0.788026	0.765361	0.788026		0.780471		1	1	1	0	0	0	0	1	1	0	0	0	0	0	0	0	0	0
109484558	PREDICTED: glyceraldehyde-3-phosphate dehydrogenase-like [Rattus norvegicus]	23.8805	23.2756	21.9898	0.974669	0.920825	0		-2.2		-0.821956	-0.833099	-0.85778		0.401778	0.390635	0.365955		0.386122		1	1	0	0	1	0	1	0	0	0	0	0	0	0	0	0	0	0
62079055	isocitrate dehydrogenase [NADP], mitochondrial precursor [Rattus norvegicus]	11.5221	8.39106	12.1463	0.728261	1.05418	0		0.2		1.26153	1.12382	1.28444		2.48526	2.34755	2.50818		2.447		1	1	0	0	0	0	1	1	0	0	0	0	0	0	0	0	0	0
42476181	malate dehydrogenase, mitochondrial precursor [Rattus norvegicus]	13.1144	11.6457	13.831	0.888011	1.05464	0		-2.1		-0.982251	-1.03383	-0.959145		0.241483	0.189901	0.264589		0.231991		1	1	0	0	0	1	1	1	0	0	1	0	0	0	0	0	0	0
13592133	actin, cytoplasmic 1 [Rattus norvegicus]	7.64961	17.2024	8.90458	2.2488	1.16406	0		-1.4		-0.516361	-0.16441	-0.450386		0.707373	1.05932	0.773348		0.846682		1	1	1	1	1	1	0	0	0	0	1	0	0	0	0	0	0	0
54792127	ATP synthase subunit beta, mitochondrial precursor [Rattus norvegicus]	9.76155	6.18851	8.75187	0.633968	0.896566	0		-2.3		-1.31048	-1.50841	-1.3579		-0.0867473	-0.28468	-0.134165		-0.168531		1	1	0	0	0	0	1	1	0	1	1	0	0	0	0	0	0	0
110625958	actin, aortic smooth muscle [Rattus norvegicus]	7.97468	11.242	9.43163	1.40971	1.1827	0		-0.9		0.00171304	0.150842	0.0745868		1.22545	1.37458	1.29832		1.29945		1	1	0	1	0	0	0	0	0	0	0	0	0	0	0	0	0	0
6981146	L-lactate dehydrogenase B chain [Rattus norvegicus]	10.5439	9.41184	10.2098	0.892631	0.968311	0		-2.3		-1.277	-1.32633	-1.29098		-0.0532633	-0.102591	-0.0672485		-0.0743677		1	1	0	0	0	0	0	1	0	0	0	0	0	0	0	0	0	0
6978661	creatine kinase M-type [Rattus norvegicus]	9.62072	8.49567	9.27128	0.883059	0.963678	0		-0.2		0.783208	0.729197	0.76714		2.00694	1.95293	1.99087		1.98358		1	1	0	0	0	0	0	0	0	0	0	0	0	0	0	0	0	0
157823033	beta-actin-like protein 2 [Rattus norvegicus]	8.96499	13.1255	8.36463	1.46409	0.933033	0		-0.7		0.25255	0.418116	0.222447		1.47628	1.64185	1.44618		1.52144		1	1	0	1	0	0	0	0	0	0	0	0	0	0	0	0	0	0
6981240	myosin light chain 3 [Rattus norvegicus]	7.14765	4.454	6.26847	0.623142	0.876998	0		2.2		3.05416	2.84875	2.99716		4.2779	4.07248	4.2209		4.19043		1	1	0	1	0	0	0	0	0	0	0	0	0	0	0	0	0	0
16905067	alpha-crystallin B chain [Rattus norvegicus]	7.57901	7.93464	8.55394	1.04692	1.12864	0		0.3		1.17961	1.19953	1.23217		2.40335	2.42326	2.4559		2.4275		1	1	1	1	0	1	1	1	0	1	0	1	0	0	0	0	0	0
32189355	ADP/ATP translocase 1 [Rattus norvegicus]	8.08487	5.10385	8.14537	0.631284	1.00748	0		-2.8		-1.89233	-2.0921	-1.88909		-0.668593	-0.868368	-0.665355		-0.734105		1	1	0	0	0	0	1	1	0	0	0	0	0	0	0	0	0	0
40538742	ATP synthase subunit alpha, mitochondrial precursor [Rattus norvegicus]	7.84018	5.72816	7.67212	0.730616	0.978564	0		-1.5		-0.605674	-0.741985	-0.615085		0.61806	0.481749	0.608649		0.569486		1	1	0	0	0	1	1	1	0	0	0	0	0	0	0	0	0	0
32189350	ADP/ATP translocase 2 [Rattus norvegicus]	6.53786	6.56318	7.00711	1.00387	1.07177	0		-2.3		-1.48456	-1.48289	-1.45446		-0.26083	-0.259152	-0.230727		-0.250236		1	1	0	1	0	0	1	1	0	0	1	0	0	0	0	0	0	0
40538860	aconitate hydratase, mitochondrial precursor [Rattus norvegicus]	6.56971	5.38909	6.44381	0.820293	0.980837	0		0.7		1.51755	1.43152	1.50914		2.74128	2.65525	2.73288		2.7098		1	1	0	0	0	1	0	1	0	0	0	0	0	0	0	0	0	0
6978431	long-chain specific acyl-CoA dehydrogenase, mitochondrial precursor [Rattus norvegicus]	5.55274	4.26704	6.02397	0.768457	1.08486	0		1		1.74451	1.63013	1.77988		2.96824	2.85386	3.00362		2.94191		1	1	0	0	0	0	1	1	0	0	1	0	0	0	0	0	0	0
109488076	PREDICTED: cytochrome c, somatic-like [Rattus norvegicus]	6.37703	4.06031	5.46718	0.636708	0.857323	0		2.6		3.40462	3.20856	3.33776		4.62835	4.43229	4.5615		4.54071		1	1	0	0	0	0	1	1	0	0	0	0	0	0	0	0	0	0
109464795	PREDICTED: solute carrier family 25 (mitochondrial carrier; adenine nucleotide translocator), member 31 [Rattus norvegicus]	6.24197	3.58484	5.96276	0.574312	0.955269	0		-2.2		-1.40468	-1.64553	-1.42455		-0.180944	-0.421796	-0.200819		-0.267853		1	1	0	0	0	0	1	1	0	0	0	0	0	0	0	0	0	0
186659510	myosin-6 [Rattus norvegicus]	4.00371	2.96364	3.55329	0.740223	0.8875	0		2.7		3.30246	3.17182	3.25063		4.5262	4.39556	4.47436		4.46537		1	1	0	1	0	1	1	0	0	0	1	1	0	0	1	0	0	0
158138498	glycogen phosphorylase, muscle form [Rattus norvegicus]	3.87373	3.14645	3.68226	0.812252	0.950572	0		0.3		0.888129	0.79782	0.866114		2.11186	2.02155	2.08985		2.07442		1	1	0	0	0	0	0	0	1	0	0	0	0	0	0	0	0	0
189083744	creatine kinase S-type, mitochondrial precursor [Rattus norvegicus]	3.43885	2.48854	3.33707	0.723655	0.970404	0		-0.2		0.336413	0.195944	0.323365		1.56015	1.41968	1.5471		1.50897		1	1	0	0	0	0	1	1	0	0	0	0	0	0	0	0	0	0
8393807	myosin-7 [Rattus norvegicus]	3.67754	3.18108	3.01103	0.865001	0.818764	0		2.9		3.46556	3.40257	3.37872		4.68929	4.62631	4.60245		4.63935		1	1	0	1	0	1	1	0	0	0	1	0	0	0	0	0	0	0
158187544	glycogen phosphorylase, brain form [Rattus norvegicus]	2.77803	2.39681	2.74177	0.862774	0.986948	0		-0.3		0.143736	0.0796336	0.138031		1.36747	1.30337	1.36176		1.3442		1	1	0	0	0	0	0	0	0	0	0	0	0	0	0	0	0	0
8393706	L-lactate dehydrogenase A chain [Rattus norvegicus]	2.72346	2.7285	2.57826	1.00185	0.946687	0		-1.4		-0.964879	-0.964077	-0.988672		0.258855	0.259657	0.235062		0.251191		1	1	1	0	0	0	0	1	0	0	0	0	0	0	0	0	0	0
18543177	citrate synthase, mitochondrial precursor [Rattus norvegicus]	3.25588	2.3463	2.9905	0.720633	0.91849	0		-2.8		-2.28733	-2.42962	-2.32426		-1.0636	-1.20588	-1.10052		-1.12333		1	1	0	0	0	0	0	1	0	0	1	0	0	0	0	0	0	0
78000188	tropomyosin alpha-1 chain isoform a [Rattus norvegicus]	3.06345	1.61084	2.51155	0.525824	0.819845	0		3.4		3.88621	3.60705	3.79994		5.10995	4.83079	5.02368		4.98814		1	1	0	1	0	0	1	0	0	0	0	0	0	0	0	0	0	0
78000203	tropomyosin alpha-1 chain isoform i [Rattus norvegicus]	3.06149	1.72346	2.27412	0.562947	0.742813	0		3.2		3.68593	3.4364	3.55681		4.90967	4.66013	4.78055		4.78345		1	1	0	1	0	0	1	0	0	0	0	0	0	0	0	0	0	0
55926145	nucleoside diphosphate kinase B [Rattus norvegicus]	2.63632	2.98777	2.64103	1.13331	1.00179	0		-3.3		-2.879	-2.82465	-2.87823		-1.65527	-1.60092	-1.65449		-1.63689		1	1	0	1	0	0	1	1	0	0	0	0	0	0	0	0	0	0
110189666	cytochrome c oxidase subunit II (mitochondrion) [Rattus norvegicus]	2.85026	1.59206	2.56399	0.558567	0.899566	0		-0.8		-0.345116	-0.598041	-0.391083		0.878618	0.625693	0.832651		0.778988		1	1	0	0	0	0	1	1	0	0	0	0	0	0	0	0	0	0
126723393	beta-enolase [Rattus norvegicus]	2.63124	2.15766	2.48336	0.820018	0.943798	0		-1.8		-1.37984	-1.46602	-1.40496		-0.156106	-0.242283	-0.181227		-0.193205		1	1	1	0	0	0	1	0	0	0	0	0	0	0	0	0	0	0
13928690	isocitrate dehydrogenase [NADP] cytoplasmic [Rattus norvegicus]	2.45785	3.0266	2.46949	1.2314	1.00473	0		0.1		0.490556	0.580956	0.492607		1.71429	1.80469	1.71634		1.74511		1	1	1	0	0	0	0	1	0	0	0	0	0	0	0	0	0	0
6980972	aspartate aminotransferase, mitochondrial [Rattus norvegicus]	2.4994	2.02478	2.40457	0.810104	0.962059	0		-1.6		-1.20216	-1.29362	-1.21896		0.0215703	-0.0698891	0.00477207		-0.0145156		1	1	0	0	0	0	1	1	0	1	1	0	0	0	0	0	0	0
29336093	tropomyosin alpha-3 chain isoform 2 [Rattus norvegicus]	1.62879	6.00905	1.7865	3.68926	1.09682	0		3.2		3.41187	3.97881	3.452		4.6356	5.20254	4.67574		4.83796		1	1	0	1	0	0	0	0	0	0	0	0	0	0	0	0	0	0
6981672	tropomyosin alpha-4 chain [Rattus norvegicus]	1.5956	4.40584	1.81793	2.76123	1.13934	0		3.2		3.40293	3.84403	3.45958		4.62666	5.06776	4.68331		4.79258		1	1	0	1	0	0	0	0	0	0	0	0	0	0	0	0	0	0
293354517	PREDICTED: rCG29914-like [Rattus norvegicus]	2.70391	2.73261	2.5821	1.01061	0.95495	0		-1.8		-1.36801	-1.36342	-1.38803		-0.144273	-0.139688	-0.164293		-0.149418		1	0	0	0	0	0	0	0	0	0	0	0	0	0	0	0	0	0
62664602	PREDICTED: glyceraldehyde-3-phosphate dehydrogenase-like [Rattus norvegicus]	2.47138	2.67874	2.64876	1.0839	1.07177	0		-2.2		-1.80706	-1.77207	-1.77696		-0.583327	-0.548336	-0.553224		-0.561629		1	0	0	0	0	0	0	0	0	0	0	0	0	0	0	0	0	0
61556986	serotransferrin precursor [Rattus norvegicus]	1.88883	4.63877	2.38398	2.45589	1.26214	0		-0.8		-0.523806	-0.133597	-0.422698		0.699928	1.09014	0.801036		0.8637		1	1	0	0	1	0	1	1	0	0	0	0	1	0	0	0	0	0
51948422	ES1 protein homolog, mitochondrial precursor [Rattus norvegicus]	2.09229	1.74248	2.20253	0.832813	1.05269	0		-1.5		-1.17938	-1.25883	-1.15708		0.0443556	-0.035097	0.066656		0.0253049		1	1	0	0	0	0	0	1	0	0	0	0	0	0	0	0	0	0
8393948	phosphoglycerate mutase 2 [Rattus norvegicus]	1.99268	1.97133	2.01883	0.989286	1.01312	0		0		0.299438	0.29476	0.3051		1.52317	1.51849	1.52883		1.5235		1	1	1	0	0	1	0	0	0	0	0	0	0	0	0	0	0	0
6981666	troponin T, cardiac muscle [Rattus norvegicus]	2.24499	1.35664	1.98795	0.604296	0.885507	0		3.8		4.15121	3.93246	4.09841		5.37495	5.1562	5.32214		5.28443		1	1	0	1	0	0	0	0	0	0	0	0	0	0	0	0	0	0
8394328	superoxide dismutase [Cu-Zn] [Rattus norvegicus]	2.63695	2.89614	2.75469	1.09829	1.04465	0		0.6		1.0211	1.06182	1.04007		2.24484	2.28555	2.26381		2.26473		1	1	1	0	1	1	1	1	0	0	1	0	0	0	0	0	0	0
158186651	alpha-enolase isoform 2 [Rattus norvegicus]	1.60967	1.97739	1.47356	1.22844	0.915445	0		-0.9		-0.693264	-0.603908	-0.731632		0.53047	0.619826	0.492102		0.547466		1	1	1	0	1	0	1	0	0	1	0	0	0	0	0	0	0	0
61557127	NAD(P) transhydrogenase, mitochondrial [Rattus norvegicus]	2.09909	1.26976	1.95379	0.60491	0.930781	0		-2.1		-1.77797	-1.99628	-1.80912		-0.554236	-0.772545	-0.585388		-0.63739		1	1	0	0	0	0	1	1	0	0	0	0	0	0	0	0	0	0
11968090	short-chain specific acyl-CoA dehydrogenase, mitochondrial precursor [Rattus norvegicus]	2.17572	1.28457	1.90102	0.590412	0.873746	0		0		0.337602	0.108757	0.278988		1.56134	1.33249	1.50272		1.46552		1	1	0	0	0	0	1	1	0	0	1	0	0	0	0	0	0	0
40254752	phosphoglycerate kinase 1 [Rattus norvegicus]	1.88001	2.14633	1.96752	1.14166	1.04655	0		-1.1		-0.82584	-0.768303	-0.806081		0.397894	0.455431	0.417653		0.423659		1	1	1	0	0	0	0	0	0	0	0	0	0	0	0	0	0	0
40786469	dihydrolipoyl dehydrogenase, mitochondrial precursor [Rattus norvegicus]	1.90866	1.23036	1.68132	0.644617	0.880889	0		-0.6		-0.31927	-0.509969	-0.374349		0.904464	0.713765	0.849385		0.822538		1	1	0	0	0	1	0	1	0	0	1	0	0	1	0	0	0	0
18426866	3-ketoacyl-CoA thiolase, mitochondrial [Rattus norvegicus]	1.54231	0.997872	1.46035	0.646999	0.946862	0		-0.3		-0.111829	-0.300925	-0.135542		1.11191	0.922809	1.08819		1.04097		1	1	0	0	0	0	1	1	0	0	1	0	0	0	0	0	0	0
78214305	myosin regulatory light chain 2, ventricular/cardiac muscle isoform [Rattus norvegicus]	1.95643	1.0968	1.51668	0.560612	0.775227	0		1.2		1.49147	1.24013	1.38089		2.7152	2.46386	2.60463		2.59456		1	1	0	1	0	0	0	0	0	0	0	0	0	0	0	0	0	0
293336190	fructose-bisphosphate aldolase A [Rattus norvegicus]	1.89991	1.82248	1.84819	0.959249	0.972779	0		0.4		0.678732	0.660663	0.666747		1.90247	1.8844	1.89048		1.89245		1	1	0	1	1	0	1	1	0	0	0	0	0	0	0	0	0	0
16757984	phosphoglycerate mutase 1 [Rattus norvegicus]	1.34738	1.93954	1.41668	1.43949	1.05143	0		-0.8		-0.670509	-0.512301	-0.648727		0.553225	0.711433	0.575007		0.613221		1	1	1	0	0	1	0	0	0	0	0	0	0	0	0	0	0	0
16757994	pyruvate kinase isozymes M1/M2 [Rattus norvegicus]	1.14845	1.23981	1.15845	1.07955	1.0087	0		0.2		0.260113	0.293354	0.263876		1.48385	1.51709	1.48761		1.49618		1	1	0	0	1	1	1	1	0	0	0	0	0	0	0	0	0	0
293350511	PREDICTED: M2 pyruvate kinase-like isoform 1 [Rattus norvegicus]	0.806226	2.72102	0.947211	3.375	1.17487	0		0.1		0.00645677	0.534731	0.0764466		1.23019	1.75847	1.30018		1.42961		1	0	0	0	0	0	0	0	0	0	0	0	0	0	0	0	0	0
51948476	cytochrome b-c1 complex subunit 1, mitochondrial precursor [Rattus norvegicus]	1.64179	0.93234	1.42182	0.567879	0.866017	0		-1.2		-0.984682	-1.23043	-1.04716		0.239052	-0.00669169	0.176579		0.136313		1	1	0	0	0	0	1	1	0	0	0	0	0	0	0	0	0	0
47058994	ATP synthase subunit g, mitochondrial [Rattus norvegicus]	1.39453	0.915665	1.31628	0.656611	0.943888	0		-1.2		-1.05557	-1.23826	-1.08065		0.168162	-0.0145295	0.143082		0.098905		1	1	0	0	0	0	1	1	0	0	0	0	0	0	0	0	0	0
206597443	60 kDa heat shock protein, mitochondrial [Rattus norvegicus]	1.24785	1.13241	1.21369	0.907494	0.972628	0		-2.2		-2.10384	-2.14599	-2.11589		-0.880104	-0.922261	-0.892158		-0.898174		1	1	1	0	1	1	1	1	1	1	1	1	1	0	0	0	0	0
8394469	troponin I, cardiac muscle [Rattus norvegicus]	1.48055	0.771179	1.24819	0.520874	0.843061	0		2.7		2.87042	2.58716	2.79628		4.09416	3.81089	4.02001		3.97502		1	1	0	1	0	0	0	0	0	0	0	0	0	0	0	0	0	0
158635975	sarcoplasmic/endoplasmic reticulum calcium ATPase 2 isoform b [Rattus norvegicus]	1.23807	1.05395	1.19152	0.851283	0.962402	0		-2.3		-2.20725	-2.27718	-2.2239		-0.98352	-1.05345	-1.00016		-1.01238		1	1	0	0	0	0	1	0	1	0	0	0	0	0	0	0	0	0
189181716	succinyl-CoA:3-ketoacid-coenzyme A transferase 1, mitochondrial precursor [Rattus norvegicus]	1.19914	0.873752	1.05736	0.72865	0.881763	0		0.2		0.278869	0.141388	0.224221		1.5026	1.36512	1.44796		1.43856		1	1	0	0	0	0	0	1	0	0	1	0	0	0	0	0	0	0
57527204	electron transfer flavoprotein subunit alpha, mitochondrial [Rattus norvegicus]	1.71433	1.36761	1.46977	0.797751	0.857342	0		-2.9		-2.6659	-2.76404	-2.73275		-1.44217	-1.5403	-1.50902		-1.49716		1	1	0	0	0	0	0	1	0	0	1	0	0	0	0	0	0	0
8394502	polyubiquitin-C precursor [Rattus norvegicus]	1.15376	2.24128	1.16129	1.94258	1.00652	0		1.7		1.76212	2.0505	1.76494		2.98585	3.27423	2.98868		3.08292		1	1	0	0	0	1	0	0	0	0	0	0	0	0	0	0	0	0
148747365	heat shock protein HSP 90-beta [Rattus norvegicus]	1.1326	2.0315	1.32417	1.79367	1.16915	0		2.6		2.65407	2.90782	2.72194		3.87781	4.13155	3.94568		3.98501		1	1	1	0	0	1	1	1	0	1	0	0	0	0	0	0	0	0
8393180	cytochrome c oxidase subunit 4 isoform 1, mitochondrial precursor [Rattus norvegicus]	1.36098	0.664842	1.20605	0.488501	0.886163	0		-0.7		-0.566147	-0.877282	-0.618634		0.657587	0.346452	0.6051		0.53638		1	1	0	0	0	1	1	1	0	0	0	0	0	0	0	0	0	0
51948412	electron transfer flavoprotein subunit beta [Rattus norvegicus]	1.43931	1.07567	1.32639	0.74735	0.921541	0		-2.1		-1.94185	-2.06832	-1.97733		-0.718111	-0.844587	-0.753596		-0.772098		1	1	0	0	0	0	0	1	0	0	1	0	0	0	0	0	0	0
55741544	cytochrome b-c1 complex subunit 2, mitochondrial precursor [Rattus norvegicus]	1.53298	0.81689	1.33453	0.532879	0.870551	0		-0.3		-0.114465	-0.387836	-0.174671		1.10927	0.835898	1.04906		0.998077		1	1	0	0	0	0	1	1	0	0	0	0	0	0	0	0	0	0
139948224	succinyl-CoA ligase [ADP/GDP-forming] subunit alpha, mitochondrial precursor [Rattus norvegicus]	1.45131	1.05195	1.40545	0.724828	0.968397	0		-1.4		-1.23824	-1.378	-1.25218		-0.0145044	-0.15427	-0.0284509		-0.0657416		1	1	0	0	0	0	1	1	0	0	1	0	0	0	0	0	0	0
62945278	2-oxoglutarate dehydrogenase, mitochondrial precursor [Rattus norvegicus]	1.41299	0.957419	1.50254	0.677584	1.06337	0		-1.2		-1.04986	-1.2189	-1.02318		0.173873	0.00483604	0.200559		0.126423		1	1	0	0	0	0	1	1	0	0	1	0	0	0	0	0	0	0
17530977	enoyl-CoA hydratase, mitochondrial precursor [Rattus norvegicus]	1.36739	0.912741	1.27523	0.667504	0.932601	0		-0.1		0.0358938	-0.139652	0.00558955		1.25963	1.08408	1.22932		1.19101		1	1	0	0	0	0	0	1	0	0	1	0	0	0	0	0	0	0
124430510	pyruvate dehydrogenase E1 component subunit alpha, somatic form, mitochondrial precursor [Rattus norvegicus]	1.11829	0.584365	1.11418	0.522554	0.996331	0		1.2		1.24855	0.966684	1.24696		2.47229	2.19042	2.47069		2.3778		1	1	0	0	0	0	0	1	0	0	1	0	0	0	0	0	0	0
8393910	phosphatidylethanolamine-binding protein 1 [Rattus norvegicus]	1.03106	1.12297	1.08219	1.08914	1.0496	0		1.2		1.21328	1.25037	1.2343		2.43702	2.4741	2.45804		2.45639		1	1	0	0	1	0	1	1	1	1	0	1	0	0	0	0	0	0
157951709	calsequestrin-2 precursor [Rattus norvegicus]	1.04157	0.639315	0.944589	0.613798	0.906888	0		0		0.0176894	-0.194285	-0.0247572		1.24142	1.02945	1.19898		1.15662		1	1	0	0	0	0	0	0	1	0	1	0	0	0	0	0	0	0
13242237	heat shock cognate 71 kDa protein [Rattus norvegicus]	0.806513	1.24033	0.908616	1.53789	1.1266	0		1.9		1.80661	1.99354	1.85838		3.03035	3.21727	3.08211		3.10991		1	1	1	0	1	1	0	0	0	1	1	0	0	0	0	0	0	1
16758348	peroxiredoxin-6 [Rattus norvegicus]	1.00429	1.76918	1.12277	1.76162	1.11798	0		-2.5		-2.49814	-2.25223	-2.44971		-1.27441	-1.02849	-1.22597		-1.17629		1	1	1	0	0	0	0	1	0	0	0	0	0	1	0	0	0	0
39930503	ATP synthase subunit gamma, mitochondrial [Rattus norvegicus]	1.11875	0.628649	0.989637	0.561919	0.884589	0		1.1		1.14873	0.898408	1.09548		2.37247	2.12214	2.31921		2.27127		1	1	0	0	0	0	1	1	0	0	0	0	0	0	0	0	0	0
40018568	tubulin beta-4B chain [Rattus norvegicus]	1.13115	1.72351	1.15853	1.52368	1.0242	0		-0.1		-0.0464806	0.136413	-0.0360941		1.17725	1.36015	1.18764		1.24168		1	1	0	1	0	1	1	0	0	0	0	0	0	0	0	0	0	0
27465535	tubulin beta-5 chain [Rattus norvegicus]	0.948772	2.06878	0.998063	2.18048	1.05195	0		0.2		0.177162	0.515713	0.199158		1.4009	1.73945	1.42289		1.52108		1	1	0	1	1	1	1	0	0	0	0	0	0	0	0	0	0	0
110347600	tubulin beta-2B chain [Rattus norvegicus]	0.956275	2.03516	1.0568	2.12821	1.10512	0		-0.7		-0.719417	-0.391402	-0.676008		0.504317	0.832332	0.547726		0.628125		1	1	0	1	0	0	1	0	0	0	0	0	0	0	0	0	0	0
83816939	alpha-1-inhibitor 3 precursor [Rattus norvegicus]	0.973084	2.55696	1.1509	2.62769	1.18274	0		-1.5		-1.51185	-1.09228	-1.43896		-0.288116	0.131459	-0.215228		-0.123962		1	0	0	0	1	0	0	0	0	0	0	0	0	0	0	0	0	0
12831225	murinoglobulin-1 precursor [Rattus norvegicus]	1.06884	2.23963	1.06273	2.09539	0.994283	0		-1.7		-1.67109	-1.34982	-1.67358		-0.447355	-0.12609	-0.449845		-0.341097		1	0	0	0	1	0	0	0	0	0	0	0	0	0	0	0	0	0
19705465	ATP synthase subunit b, mitochondrial precursor [Rattus norvegicus]	1.06641	0.553138	1.02659	0.518694	0.962662	0		-1.5		-1.47208	-1.75717	-1.4886		-0.248344	-0.533432	-0.26487		-0.348882		1	1	0	0	0	0	1	1	0	0	0	0	0	0	0	0	0	0
292494885	medium-chain specific acyl-CoA dehydrogenase, mitochondrial precursor [Rattus norvegicus]	1.08779	0.748387	0.935323	0.68799	0.859839	0		0.6		0.636544	0.474126	0.570961		1.86028	1.69786	1.7947		1.78428		1	1	0	0	0	0	1	1	0	0	1	0	0	0	0	0	0	0
62657298	PREDICTED: glyceraldehyde-3-phosphate dehydrogenase [Rattus norvegicus]	1.20807	1.10967	1.18931	0.918549	0.984476	0		-1.9		-1.81791	-1.85481	-1.8247		-0.594175	-0.631072	-0.600969		-0.608739		1	0	0	0	0	0	0	0	0	0	0	0	0	0	0	0	0	0
46485440	glucose-6-phosphate isomerase [Rattus norvegicus]	0.731032	0.97676	0.772944	1.33614	1.05733	0		-0.6		-0.736063	-0.610212	-0.711852		0.487671	0.613522	0.511882		0.537692		1	1	1	0	1	1	1	0	0	0	1	0	0	0	0	0	0	0
18426858	succinate dehydrogenase [ubiquinone] flavoprotein subunit, mitochondrial precursor [Rattus norvegicus]	0.878448	0.584568	0.756333	0.665456	0.860988	0		0.6		0.543716	0.366835	0.478713		1.76745	1.59057	1.70245		1.68682		1	1	0	0	0	0	1	1	0	0	0	0	0	0	0	0	0	0
11560133	tubulin alpha-1A chain [Rattus norvegicus]	0.949512	1.83958	1.04354	1.9374	1.09903	0		-0.9		-0.922499	-0.63528	-0.88149		0.301235	0.588454	0.342244		0.410644		1	1	0	1	0	0	0	0	0	0	0	0	0	0	0	0	0	0
145651820	methylmalonate-semialdehyde dehydrogenase [acylating], mitochondrial precursor [Rattus norvegicus]	1.15845	0.816495	0.940404	0.704814	0.811775	0		-1.4		-1.33612	-1.48805	-1.42669		-0.112387	-0.264313	-0.202951		-0.193217		1	1	0	0	0	1	0	1	0	0	1	0	0	0	0	0	0	0
55741524	tubulin alpha-4A chain [Rattus norvegicus]	0.959607	1.44035	1.17392	1.50098	1.22333	0		0		-0.0179064	0.158468	0.069637		1.20583	1.3822	1.29337		1.2938		1	1	0	1	0	0	0	0	0	0	0	0	0	0	0	0	0	0
16758404	peroxiredoxin-5, mitochondrial precursor [Rattus norvegicus]	0.882489	0.969639	0.768757	1.09875	0.871123	0		-2.7		-2.75429	-2.71339	-2.81421		-1.53056	-1.48966	-1.59048		-1.5369		1	1	1	0	0	1	0	1	0	0	1	0	0	0	0	0	0	0
9506411	ATP synthase subunit d, mitochondrial [Rattus norvegicus]	0.9879	0.622136	0.979763	0.629756	0.991763	0		0		-0.00528711	-0.206115	-0.00887916		1.21845	1.01762	1.21485		1.15031		1	1	0	0	0	0	1	1	0	0	0	0	0	0	0	0	0	0
11968118	desmin [Rattus norvegicus]	0.908737	0.822296	0.986553	0.904878	1.08563	0		2.7		2.65844	2.61503	2.69412		3.88217	3.83876	3.91785		3.8796		1	1	0	1	0	0	1	0	0	0	0	0	0	0	0	0	0	0
145275165	glutathione peroxidase 1 [Rattus norvegicus]	0.864416	0.93363	0.916761	1.08007	1.06056	0		-3.4		-3.46328	-3.42983	-3.43774		-2.23954	-2.20609	-2.21401		-2.21988		1	1	1	0	0	1	0	1	0	0	0	0	0	0	0	0	0	0
148747393	trifunctional enzyme subunit alpha, mitochondrial precursor [Rattus norvegicus]	0.949018	0.555228	0.821965	0.585056	0.866122	0		-0.1		-0.122726	-0.355529	-0.185147		1.10101	0.868205	1.03859		1.0026		1	1	0	0	0	1	1	1	0	0	1	0	0	0	0	0	0	0
56090293	pyruvate dehydrogenase E1 component subunit beta, mitochondrial precursor [Rattus norvegicus]	1.04498	0.469924	0.899648	0.449696	0.860922	0		0.5		0.519109	0.172028	0.454073		1.74284	1.39576	1.67781		1.60547		1	1	0	0	0	0	0	1	0	0	1	0	0	0	0	0	0	0
24233541	cytochrome c oxidase subunit 5A, mitochondrial precursor [Rattus norvegicus]	0.886325	0.452231	0.701286	0.510231	0.791229	0		-1.6		-1.65241	-1.94464	-1.7541		-0.428673	-0.720906	-0.530371		-0.559983		1	1	0	0	0	0	1	1	0	0	0	0	0	0	0	0	0	0
155369650	myosin light polypeptide 6 [Rattus norvegicus]	0.557473	1.27228	0.606068	2.28222	1.08717	0		-1.4		-1.65378	-1.29542	-1.61748		-0.430042	-0.0716839	-0.393745		-0.29849		1	0	0	1	0	0	0	0	0	0	0	0	0	0	0	0	0	0
281332157	actinin alpha 2 [Rattus norvegicus]	0.617632	0.508046	0.591827	0.822571	0.95822	0		1.1		0.89073	0.805903	0.872195		2.11446	2.02964	2.09593		2.08001		1	1	0	1	0	0	0	0	0	0	0	0	0	0	0	0	0	0
26023949	gamma-enolase [Rattus norvegicus]	0.694618	0.584102	0.694618	0.840896	1	0		-2.2		-2.35825	-2.43351	-2.35825		-1.13452	-1.20978	-1.13452		-1.15961		1	1	1	0	0	0	1	0	0	0	0	0	0	0	0	0	0	0
68341999	cytochrome b-c1 complex subunit 8 [Rattus norvegicus]	0.741552	0.437844	0.633727	0.590443	0.854595	0		-1.2		-1.32986	-1.55868	-1.3981		-0.106124	-0.334946	-0.174364		-0.205145		1	1	0	0	0	0	1	1	0	0	0	0	0	0	0	0	0	0
32563565	Serine protease inhibitor [Rattus norvegicus]	0.613699	1.665	0.820656	2.71306	1.33723	0		-1.7		-1.91204	-1.47859	-1.78584		-0.68831	-0.254851	-0.562105		-0.501755		1	0	0	0	0	0	0	0	0	0	0	0	0	0	0	0	0	0
20302069	heat shock protein beta-6 [Rattus norvegicus]	0.650658	0.588034	0.775916	0.903753	1.19251	0		-1.3		-1.48665	-1.5306	-1.41019		-0.262913	-0.306863	-0.186451		-0.252076		1	1	0	0	0	1	0	0	0	0	0	0	0	0	0	0	0	0
189085365	NADH dehydrogenase [ubiquinone] 1 alpha subcomplex subunit 4 [Rattus norvegicus]	0.817542	0.399277	0.775392	0.488387	0.948443	0		-1.9		-1.98749	-2.29873	-2.01048		-0.763756	-1.07499	-0.786744		-0.875164		1	1	0	0	0	0	1	1	0	0	0	0	0	0	0	0	0	0
157819527	histidine triad nucleotide-binding protein 1 [Rattus norvegicus]	0.661926	0.823695	0.678079	1.24439	1.0244	0		-0.7		-0.879191	-0.784233	-0.86872		0.344543	0.439501	0.355014		0.379686		1	1	0	0	0	1	1	0	0	0	1	0	0	0	0	0	0	0
17978459	ATP synthase subunit e, mitochondrial [Rattus norvegicus]	0.613546	0.415218	0.56682	0.676751	0.923844	0		-1		-1.21215	-1.38172	-1.24655		0.011581	-0.15799	-0.0228205		-0.0564099		1	1	0	0	0	0	1	1	0	0	0	0	0	0	0	0	0	0
347800746	serine protease inhibitor A3K precursor [Rattus norvegicus]	0.594434	1.59061	0.816794	2.67584	1.37407	0		-2.8		-3.0259	-2.59844	-2.88789		-1.80216	-1.3747	-1.66415		-1.61367		1	0	0	0	0	0	0	0	0	0	0	0	0	0	0	0	0	0
293345825	PREDICTED: Cytochrome c oxidase subunit 5A, mitochondrial-like [Rattus norvegicus]	0.619363	0.49974	0.615316	0.80686	0.993466	0		-2.6		-2.80805	-2.90126	-2.8109		-1.58432	-1.67752	-1.58717		-1.61634		1	1	0	0	0	0	1	1	0	0	0	0	0	0	0	0	0	0
48675862	acyl-coenzyme A thioesterase 2, mitochondrial [Rattus norvegicus]	0.589954	0.474011	0.561999	0.80347	0.952614	0		-1.1		-1.32918	-1.42421	-1.35026		-0.105447	-0.200478	-0.12653		-0.144152		1	1	0	0	0	0	0	1	0	0	1	0	0	0	0	0	0	0
16758446	isocitrate dehydrogenase [NAD] subunit alpha, mitochondrial precursor [Rattus norvegicus]	0.530114	0.525727	0.541917	0.991726	1.02227	0		-1.4		-1.67563	-1.67924	-1.66607		-0.451897	-0.455505	-0.442333		-0.449912		1	1	0	0	0	0	0	1	0	0	1	0	0	0	0	0	0	0
50054162	elongation factor 1-alpha 2 [Rattus norvegicus]	0.58403	0.953899	0.634891	1.63331	1.08709	0		2.5		2.26643	2.4795	2.3027		3.49017	3.70324	3.52643		3.57328		1	1	0	0	0	1	0	0	0	0	0	0	0	0	0	0	0	0
71043680	tubulin, beta 6 class V [Rattus norvegicus]	0.55778	0.712583	0.531388	1.27753	0.952683	0		-0.1		-0.353537	-0.247165	-0.374589		0.870197	0.976569	0.849146		0.898637		1	1	0	1	0	0	1	0	0	0	0	0	0	0	0	0	0	0
8392836	acetyl-CoA acetyltransferase, mitochondrial precursor [Rattus norvegicus]	0.604112	0.324935	0.478312	0.537872	0.79176	0		-1.7		-1.91888	-2.1882	-2.02029		-0.695148	-0.964469	-0.796555		-0.818724		1	0	0	0	0	0	0	0	0	0	0	0	0	0	0	0	0	0
6981112	isovaleryl-CoA dehydrogenase, mitochondrial precursor [Rattus norvegicus]	0.827527	0.686148	0.838424	0.829155	1.01317	0		-0.4		-0.482218	-0.563582	-0.476536		0.741516	0.660152	0.747198		0.716289		1	1	0	0	0	0	1	1	0	0	1	0	0	0	0	0	0	0
62990183	14-3-3 protein zeta/delta [Rattus norvegicus]	0.521548	1.04125	0.548798	1.99645	1.05225	0		0.9		0.617294	0.917553	0.639413		1.84103	2.14129	1.86315		1.94849		1	1	0	1	0	1	0	1	0	0	0	0	0	0	0	0	0	0
9507243	14-3-3 protein beta/alpha [Rattus norvegicus]	0.555978	0.927662	0.591414	1.66852	1.06374	0		2.3		2.04506	2.26739	2.07189		3.26879	3.49112	3.29563		3.35185		1	1	1	1	0	1	0	0	0	0	1	0	0	0	0	0	0	0
6981712	14-3-3 protein theta [Rattus norvegicus]	0.482281	1.13901	0.55341	2.36172	1.14749	0		1.3		0.9833	1.35653	1.04305		2.20703	2.58026	2.26678		2.35136		1	1	0	0	0	0	0	0	0	0	0	0	0	0	0	0	0	0
13929002	6-phosphofructokinase, muscle type [Rattus norvegicus]	0.66325	0.583362	0.589996	0.87955	0.889553	0		0.1		-0.0783225	-0.134062	-0.129151		1.14541	1.08967	1.09458		1.10989		1	1	1	0	0	0	1	0	0	0	0	0	0	0	0	0	0	0
158186722	fumarate hydratase, mitochondrial precursor [Rattus norvegicus]	0.64094	0.485539	0.576986	0.757542	0.900218	0		0		-0.193182	-0.313776	-0.238835		1.03055	0.909958	0.984899		0.975136		1	1	0	0	0	0	0	1	0	0	0	0	0	0	0	0	0	0
281306803	myomesin 2 [Rattus norvegicus]	0.587297	0.352027	0.527848	0.599402	0.898775	0		1.1		0.868858	0.646576	0.822509		2.09259	1.87031	2.04624		2.00305		1	1	0	0	0	0	0	0	0	0	0	0	0	0	0	0	0	0
9507245	14-3-3 protein gamma [Rattus norvegicus]	0.570588	0.789812	0.582875	1.38421	1.02153	0		1.7		1.45632	1.59752	1.46558		2.68006	2.82126	2.68931		2.73021		1	1	0	0	0	0	0	0	0	0	0	0	0	0	0	0	0	0
19424338	trifunctional enzyme subunit beta, mitochondrial precursor [Rattus norvegicus]	0.685807	0.33406	0.587068	0.487105	0.856025	0		-1.4		-1.5638	-1.87618	-1.63131		-0.340064	-0.652442	-0.407578		-0.466695		1	1	0	0	0	0	1	1	1	0	1	0	0	0	0	0	0	0
157820787	acyl carrier protein, mitochondrial [Rattus norvegicus]	0.493481	0.303829	0.427026	0.615685	0.865334	0		-3.9		-4.20673	-4.41737	-4.26955		-2.983	-3.19364	-3.04581		-3.07415		1	1	0	0	0	0	1	1	0	0	0	0	0	0	0	0	0	0
157817861	NADH dehydrogenase [ubiquinone] 1 alpha subcomplex subunit 2 [Rattus norvegicus]	0.504082	0.362036	0.459285	0.718208	0.911131	0		-0.1		-0.397499	-0.541248	-0.437918		0.826235	0.682486	0.785816		0.764846		1	1	0	0	0	0	1	1	0	0	0	0	0	0	0	0	0	0
53850628	NADH-ubiquinone oxidoreductase 75 kDa subunit, mitochondrial precursor [Rattus norvegicus]	0.530202	0.334119	0.524052	0.630173	0.9884	0		-0.9		-1.17556	-1.3761	-1.18063		0.0481758	-0.152364	0.0431083		-0.0203601		1	1	0	0	0	0	1	1	0	0	0	0	0	0	0	0	0	0
14192933	aldehyde dehydrogenase, mitochondrial precursor [Rattus norvegicus]	0.537337	0.458634	0.506568	0.853531	0.942737	0		-1		-1.26975	-1.33853	-1.29536		-0.0460192	-0.1148	-0.0716285		-0.0774826		1	1	0	0	0	0	0	1	0	0	1	0	0	0	0	0	0	0
16758362	cytochrome c oxidase subunit 5B, mitochondrial precursor [Rattus norvegicus]	0.604051	0.265795	0.508611	0.440021	0.842	0		-0.2		-0.418926	-0.775453	-0.493614		0.804808	0.448282	0.73012		0.66107		1	1	0	0	0	0	1	1	0	0	0	0	0	0	0	0	0	0
13928824	14-3-3 protein epsilon [Rattus norvegicus]	0.509166	0.753679	0.57933	1.48022	1.1378	0		0		-0.293141	-0.122814	-0.237074		0.930593	1.10092	0.98666		1.00606		1	1	0	1	0	0	0	1	0	0	0	0	0	0	0	0	0	0
57114330	cytochrome b-c1 complex subunit Rieske, mitochondrial [Rattus norvegicus]	0.519776	0.318596	0.50451	0.61295	0.97063	0		-2		-2.28418	-2.49676	-2.29713		-1.06045	-1.27303	-1.0734		-1.13562		1	1	0	0	0	0	1	1	0	0	0	0	0	0	0	0	0	0
198278533	NADH dehydrogenase [ubiquinone] 1 alpha subcomplex subunit 9, mitochondrial [Rattus norvegicus]	0.482414	0.353148	0.471569	0.732043	0.97752	0		-0.5		-0.81658	-0.952043	-0.826454		0.407154	0.271691	0.39728		0.358708		1	1	0	0	0	0	1	1	0	0	1	0	0	0	0	0	0	0
16758388	ATP synthase-coupling factor 6, mitochondrial precursor [Rattus norvegicus]	0.485871	0.253532	0.438029	0.521808	0.901533	0		1.1		0.786521	0.504032	0.741503		2.01026	1.72777	1.96524		1.90109		1	1	0	0	0	0	1	1	0	0	0	0	0	0	0	0	0	0
6981710	14-3-3 protein eta [Rattus norvegicus]	0.525445	0.738259	0.559496	1.40502	1.0648	0		1.1		0.820527	0.968209	0.847797		2.04426	2.19194	2.07153		2.10258		1	1	0	0	0	0	0	0	0	0	0	0	0	0	0	0	0	0
157786694	polymerase I and transcript release factor [Rattus norvegicus]	0.45832	0.540376	0.423141	1.17904	0.923245	0		3.3		2.96117	3.0327	2.92649		4.1849	4.25643	4.15022		4.19718		1	1	1	0	0	1	1	1	1	0	0	0	0	0	0	0	0	0
16924002	protein DJ-1 [Rattus norvegicus]	0.458331	0.571036	0.489098	1.2459	1.06713	0		-2.5		-2.83882	-2.74334	-2.8106		-1.61509	-1.5196	-1.58687		-1.57385		1	1	1	0	0	1	0	1	0	0	0	0	0	0	0	0	0	0
293342810	PREDICTED: GF20391-like isoform 1 [Rattus norvegicus]	0.445699	1.2572	0.401952	2.82074	0.901846	0		3.1		2.74904	3.1994	2.70417		3.97278	4.42314	3.92791		4.10794		1	0	0	0	0	1	0	0	0	0	0	0	0	0	1	0	0	0
223718723	cytochrome c oxidase subunit 6B1 [Rattus norvegicus]	0.501955	0.286099	0.550977	0.569969	1.09766	0		-3		-3.29934	-3.54348	-3.25887		-2.0756	-2.31975	-2.03513		-2.14349		1	1	0	0	0	0	1	1	0	0	0	0	0	0	0	0	0	0
16758094	fatty acid-binding protein, adipocyte [Rattus norvegicus]	0.505041	0.51556	0.543443	1.02083	1.07604	0		-0.7		-0.996674	-0.98772	-0.964846		0.227061	0.236014	0.258888		0.240654		1	1	1	0	0	1	0	0	0	0	0	0	0	0	0	0	0	0
57164091	cytochrome b-c1 complex subunit 6, mitochondrial [Rattus norvegicus]	0.368287	0.251548	0.380696	0.68302	1.03369	0		1.5		1.06619	0.90062	1.08058		2.28992	2.12435	2.30431		2.23953		1	1	0	0	0	0	1	1	0	0	0	0	0	0	0	0	0	0
162287040	enoyl-CoA delta isomerase 1, mitochondrial precursor [Rattus norvegicus]	0.445083	0.371659	0.424354	0.835033	0.953427	0		-0.4		-0.751559	-0.829856	-0.772272		0.472175	0.393878	0.451462		0.439172		1	1	0	0	0	0	1	1	0	0	1	0	0	0	0	0	0	0
293345623	PREDICTED: peroxiredoxin-1-like [Rattus norvegicus]	0.425854	0.640302	0.430733	1.50357	1.01146	0		-2.6		-2.97074	-2.79362	-2.96579		-1.74701	-1.56988	-1.74206		-1.68631		1	1	0	0	0	1	0	1	0	0	0	0	0	0	0	0	0	0
157817227	NADH dehydrogenase [ubiquinone] iron-sulfur protein 3, mitochondrial [Rattus norvegicus]	0.467876	0.282916	0.442677	0.604681	0.946142	0		-0.4		-0.729869	-0.948343	-0.753913		0.493865	0.275391	0.469821		0.413026		1	1	0	0	0	0	1	1	0	0	0	0	0	0	0	0	0	0
66730465	tubulin alpha-8 chain [Rattus norvegicus]	0.614735	0.577395	0.583008	0.939259	0.94839	0		0.2		-0.0113123	-0.0385268	-0.0343253		1.21242	1.18521	1.18941		1.19568		1	1	0	1	0	0	0	0	0	0	0	0	0	0	0	0	0	0
28467005	heat shock protein HSP 90-alpha [Rattus norvegicus]	0.33189	0.96125	0.455069	2.89629	1.37114	0		2.9		2.42099	2.88284	2.55808		3.64473	4.10657	3.78181		3.84437		1	1	1	0	0	0	1	0	0	1	0	0	0	0	0	0	0	0
17105336	hydroxyacyl-coenzyme A dehydrogenase, mitochondrial precursor [Rattus norvegicus]	0.573583	0.374106	0.486189	0.652228	0.847636	0		0.7		0.458596	0.272995	0.386805		1.68233	1.49673	1.61054		1.59653		1	1	0	0	0	1	1	1	0	0	1	0	0	0	0	0	0	0
6981052	10 kDa heat shock protein, mitochondrial [Rattus norvegicus]	0.38551	0.356233	0.356233	0.924055	0.924055	0		-0.8		-1.21396	-1.24827	-1.24827		0.00977002	-0.0245322	-0.0245322		-0.0130982		1	1	0	0	0	0	0	1	0	0	1	0	0	0	0	0	0	0
195927000	dihydrolipoyllysine-residue succinyltransferase component of 2-oxoglutarate dehydrogenase complex, mitochondrial [Rattus norvegicus]	0.485847	0.266595	0.440594	0.548723	0.906859	0		-1		-1.3135	-1.57415	-1.35596		-0.0897668	-0.350414	-0.132227		-0.190802		1	1	0	0	0	1	1	1	0	0	0	0	0	0	0	0	0	0
72086149	NADH dehydrogenase [ubiquinone] iron-sulfur protein 5 [Rattus norvegicus]	0.293638	0.195035	0.274984	0.664202	0.936473	0		2.5		1.96781	1.79011	1.93931		3.19155	3.01385	3.16304		3.12281		1	1	0	0	0	0	1	1	0	0	0	0	0	0	0	0	0	0
16758014	hemopexin precursor [Rattus norvegicus]	0.280448	0.707105	0.347949	2.52134	1.24069	0		-1.1		-1.65215	-1.25052	-1.55848		-0.428413	-0.026782	-0.33475		-0.263315		1	0	0	0	1	0	0	0	0	0	0	0	0	0	0	0	0	0
57164133	NADH dehydrogenase [ubiquinone] 1 subunit C2 [Rattus norvegicus]	0.338227	0.241678	0.328132	0.714545	0.970155	0		-3.9		-4.37079	-4.51676	-4.38395		-3.14706	-3.29303	-3.16022		-3.2001		1	1	0	0	0	0	1	1	0	0	0	0	0	0	0	0	0	0
293342765	PREDICTED: histone cluster 1, H2ae-like [Rattus norvegicus]	0.56842	1.22469	0.551541	2.15454	0.970305	0		-0.2		-0.445331	-0.111975	-0.458422		0.778404	1.11176	0.765312		0.885158		1	0	0	0	0	1	1	0	0	0	0	0	0	0	1	0	0	0
8394331	superoxide dismutase [Mn], mitochondrial precursor [Rattus norvegicus]	0.454113	0.350254	0.411713	0.771293	0.906632	0		-0.2		-0.542836	-0.655617	-0.585405		0.680898	0.568117	0.638329		0.629115		1	1	0	0	0	0	1	1	0	0	1	0	0	0	0	0	0	0
28460696	elongation factor 1-alpha 1 [Rattus norvegicus]	0.278084	1.22525	0.351783	4.40604	1.26502	0		2		1.44418	2.08822	1.54627		2.66791	3.31196	2.77001		2.91663		1	1	0	0	0	1	0	0	0	0	0	0	0	0	0	0	0	0
13786200	voltage-dependent anion-selective channel protein 1 [Rattus norvegicus]	0.425423	0.241847	0.366114	0.568487	0.860588	0		0		-0.371179	-0.616459	-0.436384		0.852555	0.607276	0.78735		0.74906		1	1	0	0	0	0	1	1	0	0	1	0	0	0	0	0	0	0
325974480	NADH dehydrogenase [ubiquinone] 1 alpha subcomplex subunit 7 [Rattus norvegicus]	0.410281	0.275173	0.369474	0.670694	0.900538	0		-0.8		-1.18692	-1.36039	-1.23242		0.0368157	-0.13666	-0.00868246		-0.0361754		1	1	0	0	0	0	1	1	0	0	0	0	0	0	0	0	0	0
300797728	microsomal glutathione S-transferase 3 [Rattus norvegicus]	0.368843	0.365466	0.380342	0.990843	1.03118	0		-3.7		-4.13316	-4.13715	-4.11983		-2.90942	-2.91342	-2.89609		-2.90631		1	1	0	0	0	0	0	0	1	0	0	0	0	0	0	0	0	0
157823707	glutathione S-transferase, mu 6-like [Rattus norvegicus]	0.302059	0.393991	0.251083	1.30435	0.831238	0		-1.9		-2.41991	-2.30451	-2.50018		-1.19617	-1.08078	-1.27645		-1.18447		1	0	0	0	0	0	0	0	0	0	0	0	0	0	0	0	0	0
293348303	PREDICTED: hypothetical protein [Rattus norvegicus]	0.414836	1.55292	0.358795	3.74345	0.864908	0		-1.6		-1.98212	-1.40885	-2.04515		-0.758389	-0.185118	-0.821419		-0.588309		1	0	0	0	0	0	1	0	0	0	0	0	0	0	0	0	0	0
6978505	annexin A5 [Rattus norvegicus]	0.402351	0.51478	0.36942	1.27943	0.918152	0		0.3		-0.0953949	0.0116215	-0.13248		1.12834	1.23536	1.09125		1.15165		1	1	0	0	1	1	1	0	0	1	0	0	0	0	0	0	0	0
157818027	acetyl-coenzyme A synthetase 2-like, mitochondrial [Rattus norvegicus]	0.379629	0.346146	0.371041	0.911802	0.97738	0		-1.6		-2.02064	-2.06074	-2.03058		-0.796907	-0.837006	-0.806844		-0.813586		1	1	0	0	0	0	0	1	0	0	1	0	0	0	0	0	0	0
157823267	S-formylglutathione hydrolase [Rattus norvegicus]	0.383408	0.418211	0.44451	1.09077	1.15937	0		-3.4		-3.81634	-3.7786	-3.75212		-2.59261	-2.55487	-2.52838		-2.55862		1	1	0	0	0	1	0	0	0	0	0	1	0	0	0	0	0	0
157822007	glutathione S-transferase Mu 6 [Rattus norvegicus]	0.349203	0.381786	0.310289	1.09331	0.888565	0		-2		-2.45692	-2.41818	-2.50823		-1.23319	-1.19445	-1.2845		-1.23738		1	0	0	0	0	0	0	0	0	0	0	0	0	0	0	0	0	0
158303308	propionyl-CoA carboxylase alpha chain, mitochondrial [Rattus norvegicus]	0.460453	0.334114	0.421927	0.72562	0.916331	0		-0.1		-0.436815	-0.576105	-0.474762		0.786919	0.647629	0.748972		0.72784		1	1	0	0	1	0	0	1	0	0	1	0	0	0	0	0	0	0
189011657	cytochrome b-c1 complex subunit 7 [Rattus norvegicus]	0.49094	0.255959	0.461398	0.521365	0.939824	0		1.8		1.49103	1.20817	1.46408		2.71476	2.4319	2.68781		2.61149		1	1	0	0	0	0	1	1	0	0	0	0	0	0	0	0	0	0
109497721	PREDICTED: ubiquitin B-like [Rattus norvegicus]	0.282233	0.49987	0.335727	1.77112	1.18954	0		-0.9		-1.44939	-1.20114	-1.37401		-0.225658	0.0225912	-0.150279		-0.117782		1	0	0	0	0	0	0	0	0	0	0	0	0	0	0	0	0	0
77627971	phosphoglucomutase-1 [Rattus norvegicus]	0.338856	0.3202	0.362632	0.944943	1.07016	0		-1.8		-2.26998	-2.29458	-2.24053		-1.04625	-1.07085	-1.0168		-1.04463		1	0	0	1	0	0	0	0	0	0	0	0	0	0	0	0	0	0
117647218	brain protein 44 [Rattus norvegicus]	0.373005	0.229611	0.32472	0.615572	0.870551	0		-3.2		-3.62829	-3.83901	-3.68849		-2.40455	-2.61527	-2.46476		-2.49486		1	1	0	0	0	0	1	1	0	0	0	0	0	0	0	0	0	0
42476144	profilin-1 [Rattus norvegicus]	0.32493	0.755837	0.34617	2.32615	1.06537	0		-2.1		-2.58821	-2.22157	-2.56071		-1.36448	-0.997838	-1.33698		-1.2331		1	1	0	1	0	1	0	0	0	0	0	0	0	0	0	0	0	0
6978435	very long-chain specific acyl-CoA dehydrogenase, mitochondrial precursor [Rattus norvegicus]	0.400249	0.26111	0.342873	0.652369	0.856649	0		0.5		0.10233	-0.0831768	0.0351332		1.32606	1.14056	1.25887		1.24183		1	1	0	0	0	0	1	1	0	0	1	0	0	0	0	0	0	0
13928704	myosin-10 [Rattus norvegicus]	0.21883	0.374397	0.237159	1.7109	1.08376	0		3.3		2.64011	2.87333	2.67504		3.86384	4.09707	3.89877		3.95323		1	1	0	1	0	0	1	1	0	0	0	0	0	0	0	0	0	0
154816168	stress-70 protein, mitochondrial [Rattus norvegicus]	0.33508	0.245364	0.29753	0.732254	0.887935	0		0.9		0.425149	0.289811	0.37353		1.64888	1.51355	1.59726		1.58656		1	0	0	0	0	0	0	0	0	0	0	0	0	0	0	0	0	0
158138561	complement C3 precursor [Rattus norvegicus]	0.27076	0.540385	0.289879	1.99581	1.07061	0		0.4		-0.167415	0.132704	-0.137783		1.05632	1.35644	1.08595		1.16624		1	0	0	0	1	0	0	0	0	0	0	0	0	0	0	0	0	0
293341020	PREDICTED: rCG42655-like [Rattus norvegicus]	0.263498	0.126302	0.223253	0.479327	0.847265	0		-3		-3.57922	-3.89859	-3.6512		-2.35549	-2.67486	-2.42747		-2.48594		1	0	0	0	0	0	1	0	0	0	0	0	0	0	0	0	0	0
157822175	NADH dehydrogenase [ubiquinone] 1 beta subcomplex subunit 10 [Rattus norvegicus]	0.329351	0.18359	0.297878	0.557431	0.904441	0		2.2		1.71766	1.46385	1.67404		2.94139	2.68758	2.89777		2.84225		1	1	0	0	0	0	1	1	0	0	0	0	0	0	0	0	0	0
158081751	fructose-bisphosphate aldolase B [Rattus norvegicus]	0.304488	0.415943	0.349765	1.36604	1.1487	0		0.4		-0.116429	0.019034	-0.0562235		1.1073	1.24277	1.16751		1.17253		1	1	1	1	0	1	1	0	1	0	0	0	0	1	0	0	0	0
170295834	NADH dehydrogenase [ubiquinone] 1 alpha subcomplex subunit 10, mitochondrial precursor [Rattus norvegicus]	0.392045	0.219377	0.373649	0.559571	0.953078	0		-0.7		-1.10666	-1.35881	-1.12754		0.11707	-0.135075	0.0961983		0.0260645		1	1	0	0	0	0	1	1	0	0	1	0	0	0	0	0	0	0
117940031	tripartite motif-containing protein 72 [Rattus norvegicus]	0.331531	0.225009	0.30519	0.678698	0.920549	0		-1.7		-2.17948	-2.3478	-2.21543		-0.955742	-1.12407	-0.991695		-1.02383		1	1	0	0	0	0	1	0	0	0	0	0	0	0	0	0	0	0
57526868	T-kininogen 2 precursor [Rattus norvegicus]	0.341468	1.34465	0.335545	3.93786	0.982654	0		1.8		1.33335	1.92861	1.32575		2.55708	3.15234	2.54948		2.75297		1	0	0	0	1	0	0	0	0	0	0	0	0	0	0	0	0	0
80861401	T-kininogen 1 precursor [Rattus norvegicus]	0.360718	1.25803	0.394259	3.48756	1.09299	0		2.2		1.75717	2.29969	1.79578		2.9809	3.52342	3.01952		3.17461		1	0	0	0	1	0	0	0	0	0	0	0	0	0	0	0	0	0
78214350	ubiquinone biosynthesis protein COQ9, mitochondrial precursor [Rattus norvegicus]	0.32111	0.281647	0.301862	0.877105	0.940058	0		-1		-1.49335	-1.55029	-1.52019		-0.269612	-0.32656	-0.296457		-0.297543		1	1	0	0	0	0	0	1	0	0	0	0	0	0	0	0	0	0
157820845	elongation factor Tu, mitochondrial precursor [Rattus norvegicus]	0.311434	0.276734	0.299185	0.88858	0.960671	0		-1.4		-1.90663	-1.95794	-1.92406		-0.6829	-0.734204	-0.700325		-0.70581		1	1	0	0	0	0	1	1	0	0	1	0	0	0	0	0	0	0
55926203	isocitrate dehydrogenase [NAD] subunit beta, mitochondrial precursor [Rattus norvegicus]	0.258631	0.213852	0.234121	0.82686	0.905232	0		-0.3		-0.887319	-0.969888	-0.930559		0.336415	0.253846	0.293175		0.294479		1	1	0	0	0	0	0	1	0	0	1	0	0	0	0	0	0	0
9506445	carbonic anhydrase 2 [Rattus norvegicus]	0.229097	0.377381	0.23409	1.64726	1.02179	0		1		0.360019	0.57678	0.369382		1.58375	1.80051	1.59312		1.65913		1	1	1	0	1	0	1	0	0	0	0	0	0	0	0	0	0	0
55741424	NADH dehydrogenase [ubiquinone] flavoprotein 1, mitochondrial precursor [Rattus norvegicus]	0.263588	0.148584	0.249346	0.5637	0.945972	0		-1.4		-1.97908	-2.22803	-2.0032		-0.755341	-1.00429	-0.779463		-0.846365		1	1	0	0	0	0	1	1	0	0	0	0	0	0	0	0	0	0
8394009	peptidyl-prolyl cis-trans isomerase A [Rattus norvegicus]	0.213909	0.474532	0.216235	2.21838	1.01087	0		-0.9		-1.56977	-1.22373	-1.56507		-0.346037	0	-0.34134		-0.229126		1	1	1	0	1	1	0	0	0	0	0	0	0	0	0	0	0	0
14389299	vimentin [Rattus norvegicus]	0.18697	0.549976	0.214772	2.94152	1.1487	0		3.2		2.47177	2.94034	2.53198		3.69551	4.16408	3.75571		3.87177		1	1	1	1	1	1	1	0	0	0	1	0	0	0	0	0	0	0
109481899	PREDICTED: rCG38845-like [Rattus norvegicus]	0.237134	0.143683	0.196225	0.605914	0.827486	0		-0.8		-1.42501	-1.64259	-1.50725		-0.201272	-0.418861	-0.283511		-0.301215		1	0	0	0	0	0	0	0	0	0	0	0	0	0	0	0	0	0
13786204	voltage-dependent anion-selective channel protein 3 [Rattus norvegicus]	0.210029	0.163727	0.200816	0.779544	0.956134	0		0.2		-0.477722	-0.585881	-0.497203		0.746013	0.637853	0.726531		0.703466		1	1	0	0	0	0	1	1	1	0	0	0	0	0	0	0	0	0
61556832	adenine phosphoribosyltransferase [Rattus norvegicus]	0.255188	0.371141	0.280107	1.45438	1.09765	0		-1.9		-2.49314	-2.33046	-2.45268		-1.2694	-1.10673	-1.22894		-1.20169		1	1	0	0	0	1	0	0	0	0	1	0	0	0	0	0	0	0
158819029	mitochondrial carrier homolog 2 [Rattus norvegicus]	0.201002	0.144945	0.199534	0.721114	0.992699	0		-3.1		-3.7968	-3.9388	-3.79998		-2.57307	-2.71506	-2.57625		-2.62146		1	1	0	0	0	0	1	1	0	0	0	0	0	0	0	0	0	0
11693170	mitochondrial 2-oxoglutarate/malate carrier protein [Rattus norvegicus]	0.247479	0.185226	0.253126	0.748452	1.02282	0		-2		-2.60646	-2.7323	-2.59666		-1.38273	-1.50856	-1.37293		-1.42141		1	1	0	0	0	0	1	1	0	0	0	0	0	0	0	0	0	0
13937379	acyl-CoA-binding protein [Rattus norvegicus]	0.374823	0.382414	0.330121	1.02025	0.880739	0		1		0.573826	0.582534	0.518673		1.79756	1.80627	1.74241		1.78208		1	1	0	0	1	1	1	1	1	0	0	1	0	0	0	0	0	0
46485429	lactoylglutathione lyase [Rattus norvegicus]	0.196065	0.205898	0.192088	1.05015	0.979714	0		0.4		-0.3076	-0.286349	-0.3165		0.916134	0.937385	0.907234		0.920251		1	0	0	0	0	0	0	0	0	0	0	0	0	0	0	0	0	0
94400790	heat shock protein beta-1 [Rattus norvegicus]	0.145236	0.427527	0.233137	2.94368	1.60523	0		1.1		0.262074	0.730964	0.467612		1.48581	1.9547	1.69135		1.71062		1	1	0	1	0	1	1	0	0	1	0	0	0	0	0	0	1	0
84781723	heat shock protein 75 kDa, mitochondrial precursor [Rattus norvegicus]	0.222403	0.237182	0.248034	1.06645	1.11524	0		0.2		-0.452859	-0.424918	-0.405489		0.770875	0.798816	0.818245		0.795979		1	1	0	0	0	0	0	1	0	0	0	0	0	0	0	0	0	0
6978477	alpha-2-HS-glycoprotein precursor [Rattus norvegicus]	0.296889	0.967665	0.331109	3.25935	1.11526	0		-1.7		-2.22741	-1.71427	-2.18003		-1.00367	-0.490541	-0.956296		-0.816836		1	0	0	0	1	0	0	0	0	0	0	0	0	0	0	0	0	0
20304123	3-mercaptopyruvate sulfurtransferase [Rattus norvegicus]	0.208189	0.225575	0.200174	1.08351	0.961499	0		-0.8		-1.48154	-1.44671	-1.49859		-0.257807	-0.222974	-0.274858		-0.25188		1	1	0	0	0	0	1	1	0	0	0	0	0	0	0	0	0	0
6981324	protein disulfide-isomerase precursor [Rattus norvegicus]	0.162927	0.44622	0.200731	2.73877	1.23203	0		-0.7		-1.48801	-1.05045	-1.39739		-0.264273	0.173283	-0.173652		-0.0882141		1	1	0	0	0	0	1	0	1	1	1	0	0	0	0	0	0	0
158749584	succinyl-CoA ligase [ADP-forming] subunit beta, mitochondrial [Rattus norvegicus]	0.221625	0.192022	0.22079	0.86643	0.996232	0		-2		-2.65438	-2.71665	-2.65602		-1.43065	-1.49291	-1.43229		-1.45195		1	1	0	0	0	0	0	1	0	0	0	0	0	0	0	0	0	0
18266692	selenium-binding protein 1 [Rattus norvegicus]	0.194466	0.237127	0.203497	1.21937	1.04644	0		-2.2		-2.91116	-2.82502	-2.89144		-1.68742	-1.60129	-1.66771		-1.65214		1	1	1	0	0	1	1	0	0	0	1	0	0	0	0	0	0	0
157820465	NADH dehydrogenase [ubiquinone] 1 beta subcomplex subunit 6 [Rattus norvegicus]	0.249921	0.140683	0.218119	0.562911	0.872753	0		0		-0.602198	-0.851758	-0.661306		0.621536	0.371976	0.562428		0.518647		1	1	0	0	0	1	1	1	0	0	1	0	0	0	0	0	0	0
52138635	electron transfer flavoprotein-ubiquinone oxidoreductase, mitochondrial precursor [Rattus norvegicus]	0.198149	0.154636	0.198902	0.7804	1.0038	0		-1.9		-2.60301	-2.71069	-2.60136		-1.37927	-1.48696	-1.37763		-1.41462		1	1	0	0	0	0	1	1	0	0	0	0	0	0	0	0	0	0
260064045	heat shock 70 kDa protein 1A/1B [Rattus norvegicus]	0.0953003	0.420159	0.250238	4.4088	2.62579	0		1.6		0.579094	1.22341	0.998353		1.80283	2.44715	2.22209		2.15735		1	1	1	0	0	1	1	1	0	0	1	0	0	0	0	0	0	0
54020666	isocitrate dehydrogenase [NAD] subunit gamma 1, mitochondrial precursor [Rattus norvegicus]	0.194334	0.161252	0.190286	0.829768	0.97917	0		-0.3		-1.01145	-1.0925	-1.02059		0.212282	0.131239	0.20314		0.18222		1	1	0	0	0	1	0	1	0	0	1	0	0	0	0	0	0	0
8394432	peroxiredoxin-2 [Rattus norvegicus]	0.230175	0.317326	0.234163	1.37863	1.01733	0		-2.6		-3.23794	-3.09849	-3.23048		-2.01421	-1.87476	-2.00675		-1.96524		1	1	1	0	0	0	0	1	0	0	0	0	0	0	0	0	0	0
157824043	myosin-binding protein C, cardiac-type [Rattus norvegicus]	0.268753	0.245777	0.214035	0.914511	0.796402	0		1.9		1.32935	1.29054	1.23049		2.55309	2.51428	2.45422		2.50719		1	1	0	1	0	0	0	0	0	0	0	0	0	0	0	0	0	0
13994225	3-hydroxyacyl-CoA dehydrogenase type-2 [Rattus norvegicus]	0.177224	0.162362	0.165887	0.916139	0.936027	0		0.1		-0.651477	-0.689515	-0.680188		0.572257	0.534219	0.543546		0.550007		1	1	0	0	0	0	1	1	1	0	0	0	0	0	0	0	0	0
77627992	troponin C, slow skeletal and cardiac muscles [Rattus norvegicus]	0.279536	0.164055	0.217444	0.586883	0.777877	0		0.7		0.146437	-0.0850115	0.0373481		1.37017	1.13872	1.26108		1.25666		1	1	0	1	0	0	0	0	0	0	0	0	0	0	0	0	0	0
13786202	voltage-dependent anion-selective channel protein 2 [Rattus norvegicus]	0.171531	0.141739	0.165147	0.826317	0.962779	0		-0.4		-1.16566	-1.24851	-1.18213		0.0580775	-0.024776	0.0416042		0.0249686		1	1	0	0	0	0	1	1	0	0	1	0	0	0	0	0	0	0
12018256	delta(3,5)-Delta(2,4)-dienoyl-CoA isomerase, mitochondrial precursor [Rattus norvegicus]	0.180073	0.111825	0.158144	0.621	0.878226	0		0.3		-0.444553	-0.651461	-0.500946		0.779182	0.572273	0.722788		0.691414		1	1	0	0	0	0	0	1	0	0	0	0	0	0	0	0	0	0
113205496	pyruvate dehydrogenase complex, component X [Rattus norvegicus]	0.168985	0.109727	0.168518	0.649328	0.997237	0		-0.2		-0.972151	-1.15969	-0.973353		0.251583	0.0640474	0.250381		0.188671		1	1	0	0	1	0	0	1	0	0	0	0	0	0	0	0	0	0
6978543	sodium/potassium-transporting ATPase subunit alpha-1 precursor [Rattus norvegicus]	0.175178	0.124439	0.156739	0.710353	0.894741	0		-2		-2.75652	-2.90504	-2.80482		-1.53279	-1.68131	-1.58109		-1.59839		1	1	0	0	0	0	1	0	1	0	0	1	1	0	0	0	0	0
40018548	serpin B6 [Rattus norvegicus]	0.130559	0.243782	0.151524	1.86723	1.16058	0		-3.5		-4.38419	-4.113	-4.31952		-3.16046	-2.88926	-3.09578		-3.0485		1	1	0	1	0	0	0	0	0	0	0	0	0	0	0	0	0	0
77917546	mitochondrial inner membrane protein [Rattus norvegicus]	0.225497	0.151087	0.221204	0.670018	0.980964	0		2.8		2.15314	1.97923	2.14479		3.37687	3.20296	3.36853		3.31612		1	1	0	0	0	0	1	1	0	0	0	0	0	0	0	0	0	0
21326475	MACRO domain-containing protein 1 [Rattus norvegicus]	0.142185	0.13997	0.127223	0.984419	0.894769	0		-0.7		-1.54715	-1.55397	-1.59543		-0.323412	-0.330232	-0.371701		-0.341781		1	1	0	0	0	1	0	1	0	0	0	0	0	0	0	0	0	0
130502086	annexin A6 [Rattus norvegicus]	0.214855	0.233297	0.206218	1.08584	0.959802	0		-0.3		-0.967855	-0.93209	-0.985673		0.255879	0.291644	0.238061		0.261861		1	1	0	0	1	0	1	0	0	0	0	0	0	0	0	0	0	0
293343539	PREDICTED: NADH dehydrogenase (ubiquinone) Fe-S protein 6 [Rattus norvegicus]	0.23103	0.148636	0.231059	0.643363	1.00013	0		1.2		0.563668	0.372124	0.563723		1.7874	1.59586	1.78746		1.72357		1	1	0	0	0	0	1	1	0	0	0	0	0	0	0	0	0	0
8393296	elongation factor 2 [Rattus norvegicus]	0.215946	0.382646	0.231478	1.77195	1.07192	0		-0.5		-1.16565	-0.917203	-1.13549		0.0580797	0.306531	0.0882441		0.150952		1	1	0	0	0	0	0	0	0	0	0	0	0	0	0	0	0	0
51092266	hypoxanthine-guanine phosphoribosyltransferase [Rattus norvegicus]	0.238073	0.27732	0.245707	1.16485	1.03206	0		-2.3		-2.92329	-2.85702	-2.90958		-1.69956	-1.63328	-1.68585		-1.6729		1	1	1	0	0	0	0	0	0	0	0	0	0	0	0	0	0	0
19173806	histidine-rich glycoprotein precursor [Rattus norvegicus]	0.151687	0.406353	0.172726	2.67889	1.1387	0		3		2.18095	2.6089	2.23736		3.40468	3.83264	3.46109		3.56614		1	0	0	0	1	0	0	0	0	0	0	0	0	0	0	0	0	0
20806153	ATP synthase subunit delta, mitochondrial precursor [Rattus norvegicus]	0.197996	0.130629	0.172366	0.659754	0.870551	0		-1.4		-2.10334	-2.28396	-2.16355		-0.879609	-1.06023	-0.939815		-0.959883		1	1	0	0	0	0	1	1	0	0	0	0	0	0	0	0	0	0
157817043	acyl-coenzyme A thioesterase 13 [Rattus norvegicus]	0.204401	0.16037	0.177941	0.784584	0.870551	0		-1		-1.68952	-1.79488	-1.74972		-0.465784	-0.571144	-0.52599		-0.520972		1	1	0	0	0	0	1	1	0	0	0	0	0	0	0	0	0	0
6981352	6-phosphofructokinase, liver type [Rattus norvegicus]	0.155947	0.24013	0.181171	1.53983	1.16175	0		-1		-1.80702	-1.61955	-1.74191		-0.58329	-0.395819	-0.518177		-0.499095		1	1	1	0	0	0	0	0	0	0	0	0	0	0	0	0	0	0
11693174	branched-chain-amino-acid aminotransferase, mitochondrial precursor [Rattus norvegicus]	0.154237	0.138359	0.142356	0.897055	0.922973	0		-2.7		-3.51181	-3.55899	-3.54662		-2.28808	-2.33526	-2.32289		-2.31541		1	1	0	0	0	1	0	1	0	0	0	0	0	0	0	0	0	0
307746876	alpha-1-macroglobulin precursor [Rattus norvegicus]	0.166923	0.515455	0.202433	3.08798	1.21273	0		-1.2		-1.97748	-1.48781	-1.89372		-0.753749	-0.264075	-0.669984		-0.562603		1	0	0	0	1	0	0	0	0	0	0	0	0	0	0	0	0	0
187937028	NADH dehydrogenase [ubiquinone] 1 beta subcomplex subunit 9 [Rattus norvegicus]	0.18856	0.138414	0.179487	0.734061	0.951883	0		-0.2		-0.924551	-1.05882	-0.945968		0.299183	0.164915	0.277766		0.247288		1	1	0	0	0	0	1	1	0	0	0	0	0	0	0	0	0	0
6980956	glutamate dehydrogenase 1, mitochondrial precursor [Rattus norvegicus]	0.246996	0.250197	0.249799	1.01296	1.01135	0		-0.3		-0.90731	-0.901718	-0.90241		0.316424	0.322016	0.321324		0.319922		1	1	0	0	0	0	1	1	0	0	1	0	0	0	0	0	0	0
62945328	protein NipSnap homolog 2 [Rattus norvegicus]	0.274481	0.216355	0.240061	0.788233	0.8746	0		-0.1		-0.661487	-0.764833	-0.719678		0.562247	0.458901	0.504056		0.508401		1	1	0	0	0	0	0	1	0	0	0	0	0	0	0	0	0	0
61098214	proteasome activator complex subunit 1 [Rattus norvegicus]	0.112098	0.141587	0.108152	1.26306	0.964791	0		3		2.0496	2.15102	2.03403		3.27333	3.37476	3.25777		3.30195		1	0	0	0	0	0	0	0	0	0	0	0	0	0	0	0	1	0
17865351	transitional endoplasmic reticulum ATPase [Rattus norvegicus]	0.156834	0.204278	0.167055	1.30251	1.06517	0		-0.2		-1.00456	-0.889778	-0.977142		0.219175	0.333956	0.246593		0.266575		1	1	1	0	0	1	0	0	1	0	1	0	0	0	1	0	1	0
60097941	haptoglobin precursor [Rattus norvegicus]	0.13221	0.278619	0.137175	2.1074	1.03755	0		-1.6		-2.47874	-2.15499	-2.46273		-1.255	-0.931255	-1.23899		-1.14175		1	1	0	0	1	0	0	0	1	0	0	1	0	0	0	0	0	0
110189672	NADH dehydrogenase subunit 4 (mitochondrion) [Rattus norvegicus]	0.176437	0.140383	0.177594	0.795659	1.00656	0		1.1		0.346589	0.247316	0.349429		1.57032	1.47105	1.57316		1.53818		1	1	0	0	0	0	1	1	0	0	0	0	0	0	0	0	0	0
157822133	vinculin [Rattus norvegicus]	0.136944	0.194921	0.141067	1.42337	1.03011	0		0.5		-0.363458	-0.210141	-0.350576		0.860276	1.01359	0.873158		0.915676		1	1	0	1	0	0	1	0	0	0	0	0	0	0	0	0	0	0
157824004	CDGSH iron-sulfur domain-containing protein 1 [Rattus norvegicus]	0.113855	0.0645849	0.0953	0.567253	0.837026	0		-1.4		-2.34365	-2.58987	-2.42091		-1.11991	-1.36614	-1.19717		-1.22774		1	1	0	0	0	0	1	1	0	0	0	0	0	0	0	0	0	0
209915614	succinate dehydrogenase [ubiquinone] iron-sulfur subunit, mitochondrial precursor [Rattus norvegicus]	0.147903	0.0919308	0.126496	0.621561	0.855263	0		-1.2		-2.03002	-2.23654	-2.09792		-0.806289	-1.01281	-0.87419		-0.897761		1	1	0	0	0	0	1	1	0	0	0	0	0	0	0	0	0	0
58865630	antithrombin-III precursor [Rattus norvegicus]	0.11149	0.166623	0.107353	1.49452	0.9629	0		-2.1		-3.05277	-2.87826	-3.06918		-1.82903	-1.65453	-1.84545		-1.77634		1	0	0	0	1	0	0	0	0	0	0	0	0	0	0	0	0	0
6978879	vitamin D-binding protein precursor [Rattus norvegicus]	0.142589	0.313215	0.147531	2.19662	1.03466	0		1.9		1.05409	1.39584	1.06888		2.27782	2.61958	2.29262		2.39667		1	1	1	0	1	0	0	0	0	0	0	0	0	0	0	0	0	0
13591902	alpha-actinin-1 [Rattus norvegicus]	0.109929	0.290098	0.2202	2.63896	2.00311	0		0.7		-0.258887	0.162545	0.0428168		0.964847	1.38628	1.26655		1.20589		1	1	1	1	1	1	1	0	0	0	0	0	0	0	0	0	0	0
51948418	elongation factor 1-gamma [Rattus norvegicus]	0.106651	0.181194	0.114832	1.69895	1.07672	0		-0.7		-1.67204	-1.44186	-1.63994		-0.448303	-0.218122	-0.416201		-0.360876		1	1	0	0	0	0	0	0	0	0	0	0	0	0	0	0	0	0
76096304	eukaryotic translation initiation factor 5A-1 [Rattus norvegicus]	0.126588	0.205643	0.140458	1.6245	1.10957	0		1.3		0.402392	0.613113	0.447546		1.62613	1.83685	1.67128		1.71142		1	1	0	0	0	1	1	0	1	0	0	0	0	0	0	0	0	0
293346045	PREDICTED: solute carrier family 25 (mitochondrial carrier, Aralar), member 12 [Rattus norvegicus]	0.1504	0.149921	0.15213	0.996813	1.0115	0		-2		-2.82275	-2.82414	-2.81778		-1.59902	-1.6004	-1.59405		-1.59782		1	1	0	0	0	0	1	1	0	0	0	0	0	0	0	0	0	0
194473636	NADH dehydrogenase [ubiquinone] 1 alpha subcomplex subunit 6 [Rattus norvegicus]	0.0986681	0.0554564	0.0874577	0.56205	0.886383	0		-0.1		-1.10582	-1.35605	-1.1582		0.117911	-0.132314	0.0655324		0.0170429		1	1	0	0	0	0	1	1	0	0	0	0	0	0	0	0	0	0
197313734	acyl-CoA dehydrogenase family member 9, mitochondrial [Rattus norvegicus]	0.123313	0.117461	0.144889	0.952545	1.17497	0		-0.5		-1.40899	-1.43011	-1.33897		-0.185257	-0.206372	-0.115232		-0.168954		1	1	0	0	0	1	0	1	0	0	0	0	0	0	0	0	0	0
71043858	hydroxysteroid dehydrogenase-like protein 2 [Rattus norvegicus]	0.128235	0.089591	0.119609	0.698647	0.932729	0		-1.6		-2.49199	-2.64774	-2.52224		-1.26826	-1.424	-1.2985		-1.33025		1	1	0	0	0	0	0	1	0	0	0	0	0	0	0	0	0	0
209529636	inorganic pyrophosphatase 2, mitochondrial [Rattus norvegicus]	0.121929	0.111714	0.119732	0.916222	0.981983	0		1.7		0.786107	0.748107	0.77821		2.00984	1.97184	2.00194		1.99454		1	1	0	0	0	0	0	1	0	0	0	0	0	0	0	0	0	0
16758644	thioredoxin [Rattus norvegicus]	0.116321	0.233941	0.132108	2.01117	1.13572	0		-1.4		-2.33434	-2.03089	-2.27907		-1.11061	-0.80716	-1.05534		-0.991035		1	1	1	0	1	1	0	1	0	0	0	0	0	0	0	0	0	0
148747119	propionyl-CoA carboxylase beta chain, mitochondrial precursor [Rattus norvegicus]	0.124889	0.101058	0.110871	0.809181	0.887757	0		-0.1		-1.00348	-1.09543	-1.05518		0.220259	0.128304	0.168553		0.172372		1	1	0	0	0	0	0	1	0	0	1	0	0	0	0	0	0	0
27465603	aldose reductase-related protein 2 [Rattus norvegicus]	0.112159	0.123971	0.111929	1.10531	0.997952	0		-0.6		-1.55017	-1.50668	-1.55106		-0.326431	-0.282945	-0.327322		-0.312233		1	0	0	0	0	0	0	0	0	0	0	0	0	0	0	0	0	0
6981260	NADH dehydrogenase [ubiquinone] 1 alpha subcomplex subunit 5 [Rattus norvegicus]	0.100184	0.0935077	0.09377	0.933358	0.935977	0		-1.5		-2.4992	-2.52915	-2.52794		-1.27547	-1.30542	-1.3042		-1.29503		1	1	0	0	0	0	1	1	0	0	0	0	0	0	0	0	0	0
293352109	PREDICTED: inducible carbonyl reductase-like [Rattus norvegicus]	0.163369	0.191639	0.151877	1.17305	0.929656	0		0.9		0.113169	0.182484	0.0814912		1.3369	1.40622	1.30523		1.34945		1	1	1	0	0	1	1	0	0	0	0	0	0	0	0	0	0	0
9506467	carbonyl reductase [NADPH] 1 [Rattus norvegicus]	0.163369	0.191639	0.151877	1.17305	0.929656	0		1.3		0.513169	0.582484	0.481491		1.7369	1.80622	1.70523		1.74945		1	1	1	0	0	1	1	0	0	0	0	0	0	0	0	0	0	0
61556754	prohibitin-2 [Rattus norvegicus]	0.133254	0.102096	0.139503	0.766175	1.0469	0		0.1		-0.775319	-0.890991	-0.755416		0.448415	0.332743	0.468318		0.416492		1	1	0	0	0	1	1	1	0	0	0	0	0	0	0	0	0	0
61556993	3-hydroxyisobutyryl-CoA hydrolase, mitochondrial [Rattus norvegicus]	0.0734921	0.0681215	0.0652348	0.926923	0.887644	0		0.8		-0.333759	-0.366716	-0.385521		0.889975	0.857019	0.838214		0.861736		1	1	0	0	0	0	0	1	0	0	0	0	0	0	0	0	0	0
61556894	aldo-keto reductase family 1 member B10 [Rattus norvegicus]	0.0827906	0.118417	0.0959978	1.43031	1.15953	0		-1.7		-2.78202	-2.62659	-2.71774		-1.55829	-1.40285	-1.494		-1.48505		1	1	1	0	0	0	0	1	0	0	0	0	0	0	0	0	0	0
148540194	aldose reductase-related protein 1 [Rattus norvegicus]	0.137079	0.100348	0.132409	0.732043	0.965936	0		-0.5		-1.36303	-1.49849	-1.37808		-0.139295	-0.274759	-0.154347		-0.189467		1	1	0	0	0	0	0	1	0	0	0	0	0	0	0	0	0	0
25742763	78 kDa glucose-regulated protein precursor [Rattus norvegicus]	0.155709	0.295222	0.164906	1.89598	1.05906	0		0.7		-0.107685	0.170149	-0.0827636		1.11605	1.39388	1.14097		1.21697		1	1	1	0	0	1	1	0	1	1	1	0	0	0	0	0	0	0
16758182	GTP-binding nuclear protein Ran [Rattus norvegicus]	0.107015	0.220488	0.133313	2.06035	1.24575	0		-2.1		-3.07056	-2.75662	-2.97513		-1.84682	-1.53288	-1.75139		-1.71037		1	1	0	0	0	1	0	0	0	0	0	0	0	0	1	0	0	0
77539778	alpha-actinin-4 [Rattus norvegicus]	0.109785	0.251232	0.119771	2.2884	1.09096	0		1.8		0.840543	1.20008	0.878353		2.06428	2.42381	2.10209		2.19672		1	1	1	1	1	1	0	0	0	0	0	0	0	0	0	0	0	0
11968072	cytochrome c oxidase subunit 7A2, mitochondrial precursor [Rattus norvegicus]	0.113741	0.0933009	0.126219	0.82029	1.1097	0		-1.5		-2.44408	-2.53011	-2.39888		-1.22035	-1.30638	-1.17514		-1.23396		1	1	0	0	0	0	1	1	0	0	0	0	0	0	0	0	0	0
66730313	glutathione S-transferase Mu 4 [Rattus norvegicus]	0.131042	0.168651	0.132707	1.287	1.01271	0		-2.6		-3.48259	-3.37301	-3.47711		-2.25886	-2.14928	-2.25337		-2.2205		1	1	0	0	0	0	0	0	0	0	0	0	0	0	0	0	0	0
77020256	adenylate kinase 2, mitochondrial isoform b [Rattus norvegicus]	0.101299	0.110178	0.098448	1.08766	0.971859	0		1.1		0.105603	0.142095	0.0932067		1.32934	1.36583	1.31694		1.33737		1	1	1	0	0	0	1	1	0	0	0	0	0	0	0	0	0	0
68341995	NADH dehydrogenase [ubiquinone] iron-sulfur protein 4, mitochondrial precursor [Rattus norvegicus]	0.0940986	0.0633013	0.087757	0.672713	0.932607	0		1.2		0.173583	0.00141284	0.143282		1.39732	1.22515	1.36702		1.32983		1	1	0	0	0	0	1	1	0	0	0	0	0	0	0	0	0	0
58865448	EH domain-containing protein 1 [Rattus norvegicus]	0.0923253	0.102828	0.0977398	1.11376	1.05865	0		-1		-2.03468	-1.98789	-2.00993		-0.810945	-0.764154	-0.786194		-0.787098		1	1	0	0	0	0	1	0	0	0	0	0	1	0	0	0	0	0
8393322	protein disulfide-isomerase A3 precursor [Rattus norvegicus]	0.0654673	0.145519	0.0697406	2.22277	1.06527	0		-0.6		-1.78398	-1.43708	-1.75651		-0.560242	-0.213347	-0.53278		-0.435456		1	1	0	0	0	0	0	0	1	1	1	0	0	0	0	0	0	0
9845261	galectin-1 [Rattus norvegicus]	0.0849277	0.118546	0.0771759	1.39584	0.908724	0		-0.5		-1.57095	-1.42611	-1.61252		-0.347216	-0.20238	-0.388784		-0.312793		1	1	0	0	1	1	0	0	0	1	0	0	0	0	0	0	0	0
157819619	flavin reductase [Rattus norvegicus]	0.0963389	0.116343	0.106394	1.20765	1.10437	0		0.2		-0.816198	-0.734259	-0.773084		0.407536	0.489475	0.45065		0.44922		1	1	1	0	0	1	1	0	0	0	1	0	0	0	0	0	0	0
300794574	neuroblast differentiation-associated protein AHNAK [Rattus norvegicus]	0.145256	0.329878	0.148651	2.27101	1.02337	0		0.7		-0.137866	0.218353	-0.127831		1.08587	1.44209	1.0959		1.20795		1	0	0	0	0	0	0	0	0	0	0	0	0	0	0	0	0	0
157821497	NADH dehydrogenase [ubiquinone] iron-sulfur protein 8, mitochondrial [Rattus norvegicus]	0.116567	0.0674137	0.0995458	0.578324	0.853976	0		-0.6		-1.53342	-1.77125	-1.60198		-0.309689	-0.547518	-0.378243		-0.411816		1	1	0	0	0	0	1	1	0	0	0	0	0	0	0	0	0	0
67846074	EH domain-containing protein 2 [Rattus norvegicus]	0.10018	0.133075	0.0904655	1.32836	0.903028	0		-0.1		-1.09922	-0.975904	-1.14352		0.124516	0.247831	0.080217		0.150855		1	1	0	0	0	0	1	0	0	0	0	0	1	0	0	0	0	0
56090257	serum deprivation-response protein [Rattus norvegicus]	0.106897	0.151602	0.103557	1.4182	0.968751	0		3.6		2.62897	2.78071	2.61518		3.8527	4.00444	3.83891		3.89868		1	1	1	0	0	0	1	0	0	0	0	1	0	0	0	0	0	0
53850596	succinate dehydrogenase complex, subunit C [Rattus norvegicus]	0.097749	0.0687585	0.105774	0.703419	1.0821	0		-2.4		-3.40989	-3.56267	-3.37562		-2.18615	-2.33894	-2.15189		-2.22566		1	1	0	0	0	0	1	1	0	0	0	0	0	0	0	0	0	0
19424278	protein NDRG2 [Rattus norvegicus]	0.139744	0.123923	0.137403	0.886789	0.983246	0		-2		-2.85467	-2.90685	-2.86201		-1.63093	-1.68311	-1.63827		-1.65077		1	1	1	1	0	1	0	0	0	0	1	1	0	0	0	0	0	0
114145517	NADH dehydrogenase [ubiquinone] 1 alpha subcomplex subunit 8 [Rattus norvegicus]	0.0791015	0.055557	0.0753998	0.70235	0.953202	0		1		-0.101815	-0.255261	-0.12263		1.12192	0.968473	1.1011		1.06383		1	1	0	0	0	0	1	1	0	0	0	0	0	0	0	0	0	0
55741520	enoyl-CoA delta isomerase 2, mitochondrial [Rattus norvegicus]	0.0563343	0.0544113	0.0629168	0.965865	1.11685	0		-0.5		-1.74923	-1.76431	-1.70123		-0.525493	-0.540577	-0.477499		-0.514523		1	1	0	0	0	0	0	1	0	0	1	0	0	0	0	0	0	0
6978515	apolipoprotein A-I preproprotein [Rattus norvegicus]	0.0770736	0.205205	0.0860126	2.66246	1.11598	0		1		-0.113095	0.312188	-0.0654381		1.11064	1.53592	1.1583		1.26829		1	1	0	0	1	1	0	0	0	0	0	0	0	0	0	0	0	0
157265559	heterogeneous nuclear ribonucleoproteins A2/B1 [Rattus norvegicus]	0.07341	0.100792	0.0705902	1.373	0.961589	0		1.5		0.365755	0.503427	0.348744		1.58949	1.72716	1.57248		1.62971		1	1	0	0	0	1	0	0	0	0	1	0	0	0	0	0	0	1
61889092	adenylate kinase isoenzyme 1 [Rattus norvegicus]	0.0961661	0.0945508	0.0996649	0.983204	1.03638	0		-0.9		-1.91698	-1.92433	-1.90146		-0.693244	-0.700601	-0.677724		-0.690523		1	1	0	0	0	0	1	0	0	0	0	0	0	0	0	0	0	0
109479984	PREDICTED: adenylosuccinate synthase like 1-like isoform 2 [Rattus norvegicus]	0.117884	0.0946307	0.102421	0.802741	0.868827	0		-0.1		-1.02854	-1.12397	-1.08961		0.195191	0.0997661	0.134124		0.143027		1	1	0	0	0	0	0	0	0	0	0	0	0	0	0	0	0	0
300797519	myomesin-1 [Rattus norvegicus]	0.0712368	0.0559561	0.0718873	0.785494	1.00913	0		1.8		0.652704	0.547847	0.656652		1.87644	1.77158	1.88039		1.8428		1	1	0	0	0	0	0	0	0	0	0	0	0	0	0	0	0	0
300797978	filamin-C [Rattus norvegicus]	0.0837166	0.130462	0.110128	1.55838	1.31548	0		1.2		0.122812	0.315486	0.241896		1.34655	1.53922	1.46563		1.45047		1	1	0	0	0	0	1	0	0	0	0	0	0	0	0	0	0	0
75991707	destrin [Rattus norvegicus]	0.0732811	0.151547	0.101421	2.06803	1.38399	0		0.2		-0.935008	-0.619451	-0.793874		0.288726	0.604283	0.42986		0.440956		1	1	0	1	0	0	0	0	0	0	0	0	0	0	0	0	0	0
31543764	spectrin alpha chain, brain [Rattus norvegicus]	0.0648002	0.0783807	0.0653966	1.20958	1.0092	0		1.7		0.511576	0.594209	0.515555		1.73531	1.81794	1.73929		1.76418		1	1	1	1	0	0	1	0	0	0	0	0	0	0	0	0	0	0
8392885	adenylate kinase isoenzyme 4, mitochondrial [Rattus norvegicus]	0.0498504	0.052547	0.0510589	1.05409	1.02424	0		0.6		-0.702331	-0.679452	-0.691929		0.521403	0.544282	0.531805		0.532497		1	1	0	0	0	0	0	1	0	0	1	0	0	0	0	0	0	0
17865327	fetuin-B precursor [Rattus norvegicus]	0.125246	0.356779	0.123876	2.84864	0.989063	0		-0.1		-1.00224	-0.547601	-1.00701		0.221497	0.676133	0.21672		0.37145		1	0	0	0	1	0	0	0	0	0	0	0	0	0	0	0	0	0
76096330	aldo-keto reductase family 1, member C1 [Rattus norvegicus]	0.0663757	0.0820515	0.0624796	1.23617	0.941302	0		-2.1		-3.27799	-3.18591	-3.30426		-2.05426	-1.96218	-2.08053		-2.03232		1	1	1	0	0	1	0	0	0	0	0	0	0	0	0	0	0	0
71361663	protein FAM162A [Rattus norvegicus]	0.0736155	0.0528247	0.0753504	0.717575	1.02357	0		0.8		-0.33303	-0.477163	-0.322914		0.890704	0.746571	0.90082		0.846031		1	1	0	0	0	0	1	1	0	0	0	0	0	0	0	0	0	0
11968086	60S ribosomal protein L4 [Rattus norvegicus]	0.0666998	0.111423	0.0769316	1.67052	1.1534	0		2		0.824125	1.04698	0.886105		2.04786	2.27071	2.10984		2.1428		1	1	1	0	0	1	0	0	0	0	1	0	0	0	0	1	0	0
270288740	amine oxidase [flavin-containing] A [Rattus norvegicus]	0.0463761	0.037134	0.0539375	0.800716	1.16305	0		-2.4		-3.73371	-3.83023	-3.66811		-2.50997	-2.60649	-2.44438		-2.52028		1	1	0	0	0	0	1	1	0	0	0	0	0	0	0	0	0	0
16924004	cysteine and glycine-rich protein 3 [Rattus norvegicus]	0.0601974	0.0856106	0.0708268	1.42217	1.17658	0		0.2		-1.02042	-0.867472	-0.949802		0.203311	0.356262	0.273932		0.277835		1	1	0	1	0	1	0	0	0	0	0	0	0	0	0	0	0	0
6978703	carnitine O-palmitoyltransferase 1, muscle isoform [Rattus norvegicus]	0.0654877	0.0688429	0.0746653	1.05123	1.14014	0		-1.8		-2.98384	-2.96214	-2.92688		-1.76011	-1.73841	-1.70315		-1.73389		1	1	0	0	0	0	1	1	0	0	0	0	0	0	0	0	0	0
12083611	histone H2A.Z [Rattus norvegicus]	0.0838588	0.192376	0.0802145	2.29405	0.956542	0		1.7		0.623549	0.984151	0.604253		1.84728	2.20789	1.82799		1.96105		1	0	0	0	0	1	0	0	0	0	1	0	0	0	1	0	0	0
42476045	cathepsin D precursor [Rattus norvegicus]	0.0568595	0.0932828	0.0547523	1.64058	0.962939	0		-3.5		-4.7452	-4.5302	-4.7616		-3.52146	-3.30646	-3.53786		-3.45526		1	1	0	0	1	0	0	1	0	0	0	0	0	1	0	0	0	0
16923986	transforming protein RhoA precursor [Rattus norvegicus]	0.0796293	0.201116	0.0903269	2.52566	1.13434	0		-0.3		-1.39893	-0.996553	-1.34418		-0.175193	0.227181	-0.120449		-0.0228202		1	1	1	1	0	1	1	1	0	0	0	0	0	0	0	0	0	0
13324704	grpE protein homolog 1, mitochondrial precursor [Rattus norvegicus]	0.0707487	0.0629995	0.0666696	0.890469	0.942344	0		2.5		1.34972	1.29934	1.32393		2.57345	2.52307	2.54766		2.54806		1	1	0	0	0	0	0	1	0	0	1	0	0	0	0	0	0	0
157821769	reticulon 4 interacting protein 1 [Rattus norvegicus]	0.0857674	0.0649995	0.0772979	0.757858	0.90125	0		-1.1		-2.16668	-2.28709	-2.21183		-0.942944	-1.06336	-0.988098		-0.998133		1	1	0	0	0	0	0	1	0	0	0	0	0	0	0	0	0	0
11693172	calreticulin precursor [Rattus norvegicus]	0.0525331	0.182358	0.0664269	3.4713	1.26448	0		2.4		1.12043	1.66093	1.22234		2.34417	2.88466	2.44608		2.5583		1	1	1	0	1	1	1	0	1	1	1	1	0	0	0	0	0	0
189083698	caveolin-1 alpha isoform [Rattus norvegicus]	0.0838286	0.0817094	0.0738723	0.97472	0.88123	0		-3.2		-4.27661	-4.28773	-4.33152		-3.05287	-3.06399	-3.10778		-3.07488		1	1	1	0	0	0	1	1	1	1	0	1	1	0	0	0	0	0
157822045	protein-cysteine N-palmitoyltransferase HHAT-like protein [Rattus norvegicus]	0.0845017	0.0618589	0.0710572	0.732043	0.840896	0		-4.1		-5.17313	-5.3086	-5.24839		-3.9494	-4.08486	-4.02466		-4.01964		1	1	0	0	0	0	1	0	1	0	0	0	0	0	0	0	0	0
157819187	glycogen debranching enzyme [Rattus norvegicus]	0.0702392	0.0641253	0.0689102	0.912956	0.98108	0		-1.5		-2.65342	-2.69297	-2.66172		-1.42969	-1.46924	-1.43798		-1.44564		1	1	0	0	0	1	0	0	1	0	1	0	0	0	0	0	0	0
158749540	puromycin-sensitive aminopeptidase precursor [Rattus norvegicus]	0.0477291	0.0619824	0.0492689	1.29863	1.03226	0		-2.2		-3.52122	-3.40773	-3.50743		-2.29748	-2.184	-2.28369		-2.25506		1	0	0	0	0	0	0	0	0	0	0	0	0	0	0	0	0	0
160333459	cytochrome c oxidase subunit 6C-2 [Rattus norvegicus]	0.152413	0.0646936	0.135947	0.424463	0.891967	0		-4.1		-4.91698	-5.28914	-4.96663		-3.69324	-4.0654	-3.7429		-3.83385		1	1	0	0	0	0	1	1	0	0	0	0	0	0	0	0	0	0
18959218	histone H1.2 [Rattus norvegicus]	0.0559257	0.149861	0.0559341	2.67965	1.00015	0		3.6		2.34761	2.77569	2.34768		3.57135	3.99942	3.57141		3.71406		1	0	0	0	0	1	0	0	0	0	1	0	0	0	1	0	0	0
71534276	rab GDP dissociation inhibitor alpha [Rattus norvegicus]	0.0931359	0.121735	0.0958114	1.30707	1.02873	0		-1.3		-2.33088	-2.21458	-2.31858		-1.10715	-0.990851	-1.09485		-1.06428		1	1	0	0	0	0	0	0	0	0	0	0	0	0	0	0	0	0
8393547	heterogeneous nuclear ribonucleoprotein A1 [Rattus norvegicus]	0.0618371	0.084472	0.0710322	1.36604	1.1487	0		1.9		0.691249	0.826713	0.751455		1.91498	2.05045	1.97519		1.98021		1	1	0	1	0	1	0	0	0	0	1	0	0	0	0	0	0	1
57527919	glycerol-3-phosphate dehydrogenase [NAD(+)], cytoplasmic [Rattus norvegicus]	0.0758473	0.078522	0.0732636	1.03526	0.965936	0		-2.7		-3.82006	-3.80501	-3.83511		-2.59633	-2.58127	-2.61138		-2.59633		1	1	1	0	0	0	0	1	0	0	0	0	0	0	0	0	0	0
164663846	phosphohistidine phosphatase 1 [Rattus norvegicus]	0.102642	0.11997	0.105469	1.16882	1.02754	0		0.7		-0.288673	-0.220926	-0.276874		0.935061	1.00281	0.94686		0.961576		1	1	1	0	0	0	0	0	0	0	0	0	0	0	0	0	0	0
300797955	28S ribosomal protein S36, mitochondrial [Rattus norvegicus]	0.0863003	0.0446718	0.0569369	0.517632	0.659754	0		2.1		1.03601	0.750034	0.855394		2.25975	1.97377	2.07913		2.10421		1	1	0	0	0	0	0	1	0	0	1	0	0	0	0	1	0	0
157822229	maleylacetoacetate isomerase [Rattus norvegicus]	0.0723979	0.0904398	0.0828191	1.2492	1.14394	0		-0.3		-1.44027	-1.34364	-1.38187		-0.21654	-0.119906	-0.158135		-0.164861		1	1	0	0	0	0	0	1	0	0	0	0	0	0	0	0	0	0
8394060	proteasome subunit alpha type-1 [Rattus norvegicus]	0.0404332	0.0523493	0.0396824	1.29471	0.98143	0		1.7		0.306738	0.418911	0.298598		1.53047	1.64265	1.52233		1.56515		1	1	0	1	0	1	0	0	0	0	1	0	0	0	0	0	1	0
55742813	D-beta-hydroxybutyrate dehydrogenase, mitochondrial [Rattus norvegicus]	0.070163	0.0495592	0.0667226	0.706344	0.950966	0		-0.4		-1.55389	-1.70488	-1.57573		-0.330158	-0.481141	-0.351993		-0.387764		1	1	0	0	0	1	1	1	0	0	1	0	0	0	0	0	0	0
186972146	alcohol dehydrogenase class-3 [Rattus norvegicus]	0.0659104	0.0731321	0.0682347	1.10957	1.03526	0		-2.5		-3.68105	-3.63589	-3.66599		-2.45731	-2.41216	-2.44226		-2.43724		1	1	0	0	0	1	0	1	0	0	0	0	0	0	0	0	0	0
8393101	cofilin-1 [Rattus norvegicus]	0.058156	0.122993	0.0565445	2.11488	0.97229	0		1.3		0.0645943	0.38988	0.0523903		1.28833	1.61361	1.27612		1.39269		1	1	0	1	0	1	1	0	0	0	1	0	0	0	0	0	0	0
197927423	delta-1-pyrroline-5-carboxylate dehydrogenase, mitochondrial [Rattus norvegicus]	0.0628303	0.0490573	0.0586227	0.780791	0.933033	0		-0.7		-1.90183	-2.0093	-1.93193		-0.678097	-0.785562	-0.7082		-0.723953		1	1	0	0	0	0	0	1	0	0	1	0	0	0	0	0	0	0
213972586	inorganic pyrophosphatase [Rattus norvegicus]	0.0384911	0.0626838	0.040478	1.62853	1.05162	0		0.9		-0.51464	-0.302845	-0.492781		0.709094	0.920889	0.730953		0.786979		1	1	0	0	0	0	0	0	0	0	0	0	0	0	0	0	0	0
9845234	annexin A2 [Rattus norvegicus]	0.0812227	0.180881	0.0857942	2.22697	1.05628	0		1.6		0.509678	0.857393	0.533458		1.73341	2.08113	1.75719		1.85724		1	1	0	0	1	0	1	0	0	0	0	0	1	0	0	0	0	0
9506497	clathrin heavy chain 1 [Rattus norvegicus]	0.0516692	0.0761813	0.0575999	1.4744	1.11478	0		-1.4		-2.68677	-2.51815	-2.63958		-1.46303	-1.29442	-1.41584		-1.3911		1	1	0	1	1	0	1	1	0	0	0	1	0	0	0	0	0	0
157786944	vacuolar protein sorting-associated protein 29 [Rattus norvegicus]	0.0378482	0.0412433	0.0407354	1.0897	1.07628	0		-3.8		-5.22195	-5.18465	-5.19003		-3.99822	-3.96091	-3.96629		-3.97514		1	1	0	0	0	0	1	0	0	0	0	0	1	0	0	0	0	0
62078893	ubiquitin-like modifier-activating enzyme 1 [Rattus norvegicus]	0.0689225	0.117986	0.0774457	1.71186	1.12366	0		-0.8		-1.96164	-1.72817	-1.911		-0.737905	-0.504436	-0.687268		-0.643203		1	0	0	0	0	0	0	0	0	0	0	0	0	0	0	0	0	0
189181726	talin-1 [Rattus norvegicus]	0.0786778	0.203015	0.0952053	2.58033	1.21007	0		0.9		-0.204148	0.207528	-0.121339		1.01959	1.43126	1.1024		1.18441		1	0	0	1	1	0	1	0	0	0	0	0	0	0	0	0	0	0
54020664	decorin precursor [Rattus norvegicus]	0.0619143	0.0502901	0.0598053	0.812252	0.965936	0		-2.6		-3.80821	-3.89852	-3.82326		-2.58447	-2.67478	-2.59953		-2.61959		1	0	0	0	1	0	0	0	0	0	0	0	0	0	0	0	0	0
300795339	ryanodine receptor 2 isoform 2 [Rattus norvegicus]	0.0647111	0.0516546	0.0670644	0.798233	1.03637	0		0.8		-0.389021	-0.486891	-0.373508		0.834713	0.736843	0.850226		0.807261		1	1	0	0	0	0	1	0	1	0	0	0	0	0	0	0	0	0
13928940	four and a half LIM domains protein 2 [Rattus norvegicus]	0.0567927	0.03496	0.0548581	0.615572	0.965936	0		1.3		0.0542925	-0.156429	0.039241		1.27803	1.06731	1.26298		1.20277		1	1	0	1	0	1	0	0	0	0	0	0	0	0	0	0	0	0
292781228	2,4-dienoyl-CoA reductase, mitochondrial precursor [Rattus norvegicus]	0.0843523	0.0695461	0.0804826	0.824472	0.954124	0		-0.5		-1.5739	-1.65773	-1.5943		-0.350169	-0.433993	-0.370564		-0.384909		1	1	0	0	0	1	0	1	0	0	1	0	0	0	0	0	0	0
61556810	[Protein ADP-ribosylarginine] hydrolase-like protein 1 [Rattus norvegicus]	0.0502986	0.0546763	0.0511892	1.08704	1.01771	0		-1.1		-2.39844	-2.3622	-2.39082		-1.17471	-1.13847	-1.16709		-1.16009		1	0	0	0	0	0	0	0	0	0	0	0	0	0	0	0	0	0
40254781	rab GDP dissociation inhibitor beta [Rattus norvegicus]	0.0633378	0.135053	0.0666999	2.13226	1.05308	0		-1.4		-2.59834	-2.2695	-2.57587		-1.3746	-1.04576	-1.35214		-1.2575		1	1	1	0	0	0	1	0	0	1	0	1	0	0	0	0	0	0
55926139	serine/threonine-protein phosphatase 2A 65 kDa regulatory subunit A alpha isoform [Rattus norvegicus]	0.0536157	0.0654851	0.0570759	1.22138	1.06454	0		-1.2		-2.47071	-2.38386	-2.44355		-1.24697	-1.16012	-1.21981		-1.20897		1	1	1	0	0	0	0	0	0	0	0	0	0	0	1	0	0	0
13937353	prohibitin [Rattus norvegicus]	0.0669882	0.0498381	0.0659327	0.743984	0.984244	0		-0.1		-1.274	-1.40244	-1.2809		-0.0502678	-0.178704	-0.057165		-0.095379		1	1	0	0	0	1	1	1	0	0	1	0	0	0	0	0	0	0
66730449	beta-lactamase-like protein 2 [Rattus norvegicus]	0.0540449	0.0712259	0.0573543	1.3179	1.06123	0		0.4		-0.867245	-0.747362	-0.841434		0.356489	0.476372	0.3823		0.405054		1	1	0	0	0	0	0	1	0	0	0	0	0	0	0	0	0	0
57528264	methylcrotonoyl-CoA carboxylase subunit alpha, mitochondrial [Rattus norvegicus]	0.0530678	0.0443633	0.0503916	0.835974	0.949571	0		0.2		-1.07517	-1.15298	-1.09764		0.148565	0.0707578	0.126092		0.115138		1	1	0	0	0	0	1	1	0	0	1	0	0	0	0	0	0	0
18426864	heat shock protein beta-2 [Rattus norvegicus]	0.0736346	0.075559	0.0677819	1.02614	0.920517	0		-0.7		-1.83292	-1.82171	-1.86889		-0.609184	-0.59798	-0.645152		-0.617439		1	1	0	0	0	1	0	0	0	0	0	0	0	0	0	0	0	0
239049264	NADP-dependent malic enzyme, mitochondrial [Rattus norvegicus]	0.0803001	0.0744039	0.0760104	0.926573	0.946579	0		-1.7		-2.79528	-2.8284	-2.81913		-1.57155	-1.60467	-1.59539		-1.59054		1	1	0	0	0	0	0	1	0	0	0	0	0	0	0	0	0	0
56606108	NADH dehydrogenase [ubiquinone] iron-sulfur protein 7, mitochondrial [Rattus norvegicus]	0.0650656	0.0440557	0.0573588	0.677097	0.881553	0		-1.7		-2.88665	-3.056	-2.9414		-1.66291	-1.83226	-1.71767		-1.73761		1	1	0	0	0	0	1	1	0	0	0	0	0	0	0	0	0	0
157821869	methylmalonyl-CoA epimerase, mitochondrial [Rattus norvegicus]	0.0566252	0.0567606	0.0606894	1.00239	1.07177	0		-0.2		-1.44699	-1.44595	-1.41689		-0.223256	-0.222219	-0.193153		-0.212876		1	1	0	0	0	0	0	1	0	0	0	0	0	0	0	0	0	0
21326447	EH domain-containing protein 4 [Rattus norvegicus]	0.033023	0.0716089	0.0301078	2.16845	0.911722	0		-0.1		-1.58118	-1.24503	-1.62132		-0.357449	-0.0212992	-0.397587		-0.258778		1	1	0	0	0	0	1	0	1	0	0	0	1	0	0	0	0	0
56605748	eukaryotic initiation factor 4A-II [Rattus norvegicus]	0.0333076	0.0370984	0.0377964	1.11381	1.13477	0		1		-0.477457	-0.430645	-0.42255		0.746277	0.793089	0.801185		0.780184		1	0	0	0	0	0	0	0	0	0	0	0	0	0	0	0	0	0
74024923	sulfite oxidase, mitochondrial precursor [Rattus norvegicus]	0.0274572	0.0263704	0.0289423	0.960419	1.05409	0		0.8		-0.761343	-0.778883	-0.738467		0.462391	0.444851	0.485267		0.46417		1	1	1	0	0	0	0	1	0	0	0	0	0	0	0	0	0	0
57528682	thiosulfate sulfurtransferase [Rattus norvegicus]	0.0544452	0.0473973	0.0457828	0.870551	0.840896	0		-0.5		-1.76404	-1.82425	-1.8393		-0.540306	-0.600512	-0.615564		-0.585461		1	1	0	0	0	0	1	1	0	0	1	0	0	0	0	0	0	0
27229290	afamin precursor [Rattus norvegicus]	0.031754	0.0649338	0.0405744	2.0449	1.27777	0		1.7		0.201798	0.512471	0.308252		1.42553	1.73621	1.53199		1.56457		1	0	0	0	1	0	0	0	0	0	0	0	0	0	0	0	0	0
13929166	chloride intracellular channel protein 4 [Rattus norvegicus]	0.0261547	0.044439	0.0289629	1.69908	1.10737	0		0.9		-0.68245	-0.452236	-0.638158		0.541284	0.771498	0.585576		0.632786		1	1	1	1	0	1	1	1	1	1	1	0	0	1	0	0	0	0
157820217	glutathione S-transferase alpha-4 [Rattus norvegicus]	0.0665579	0.0981056	0.0646716	1.47399	0.971659	0		-2.5		-3.6768	-3.50831	-3.68929		-2.45307	-2.28457	-2.46555		-2.40106		1	1	0	0	0	0	0	1	0	0	0	0	0	0	0	0	0	0
56605990	leucine-rich PPR motif-containing protein, mitochondrial precursor [Rattus norvegicus]	0.0524164	0.0472911	0.0498639	0.902221	0.951303	0		-0.3		-1.58053	-1.62522	-1.60221		-0.356799	-0.401486	-0.37848		-0.378922		1	1	0	1	0	1	1	1	0	0	1	0	0	0	1	0	0	0
6981396	cAMP-dependent protein kinase type I-alpha regulatory subunit [Rattus norvegicus]	0.0304034	0.0348506	0.0338457	1.14627	1.11322	0		1		-0.517077	-0.45779	-0.470496		0.706657	0.765944	0.753238		0.741946		1	1	0	0	0	0	1	0	0	0	0	0	0	0	0	0	0	0
52851387	aminoacylase-1A [Rattus norvegicus]	0.0558955	0.0705891	0.0600678	1.26288	1.07464	0		-1.8		-3.05262	-2.95126	-3.02136		-1.82889	-1.72753	-1.79762		-1.78468		1	1	0	0	0	0	0	0	0	0	0	0	0	0	0	0	0	0
158186678	fibrinogen beta chain precursor [Rattus norvegicus]	0.0420354	0.119934	0.0491337	2.85316	1.16886	0		1.3		-0.0763844	0.378942	-0.00862009		1.14735	1.60268	1.21511		1.32171		1	1	0	0	1	0	1	0	0	1	0	0	0	0	0	0	0	0
14192935	retinal dehydrogenase 1 [Rattus norvegicus]	0.0228013	0.0622949	0.0228013	2.73208	1	0		-1.5		-3.14204	-2.70555	-3.14204		-1.91831	-1.48181	-1.91831		-1.77281		1	1	0	0	0	1	0	0	0	0	0	0	0	0	0	0	0	0
56912206	carboxymethylenebutenolidase homolog [Rattus norvegicus]	0.0419041	0.0375684	0.0398209	0.896534	0.950286	0		-0.7		-2.07774	-2.12518	-2.09989		-0.85401	-0.901443	-0.876155		-0.877203		1	1	1	0	0	0	0	0	0	0	0	0	0	0	0	0	0	0
55742827	rho GDP-dissociation inhibitor 1 [Rattus norvegicus]	0.0404581	0.0652393	0.037727	1.61252	0.932497	0		2.5		1.10701	1.31451	1.07665		2.33074	2.53824	2.30039		2.38979		1	1	0	0	0	0	1	0	0	0	0	0	0	0	0	0	0	0
157823387	NADH dehydrogenase [ubiquinone] 1 beta subcomplex subunit 5, mitochondrial [Rattus norvegicus]	0.0478661	0.0332743	0.0458177	0.695154	0.957207	0		-1.3		-2.61997	-2.77789	-2.63897		-1.39624	-1.55416	-1.41523		-1.45521		1	1	0	0	0	0	1	1	0	0	0	0	0	0	0	0	0	0
54234052	mitochondrial-processing peptidase subunit alpha [Rattus norvegicus]	0.043266	0.0389935	0.0463714	0.90125	1.07177	0		-1.9		-3.26385	-3.30901	-3.23375		-2.04012	-2.08527	-2.01002		-2.04514		1	1	0	0	0	0	0	1	0	0	1	0	0	0	0	0	0	0
51854229	carnitine O-acetyltransferase [Rattus norvegicus]	0.0424233	0.0301512	0.0362781	0.710722	0.855144	0		-1.3		-2.6724	-2.8207	-2.74036		-1.44866	-1.59696	-1.51662		-1.52075		1	1	0	0	0	0	1	1	1	0	0	0	0	0	0	0	0	0
157822261	NADH dehydrogenase [ubiquinone] 1 beta subcomplex subunit 8, mitochondrial [Rattus norvegicus]	0.0398988	0.0234145	0.0360006	0.586848	0.902297	0		-1		-2.39904	-2.63051	-2.44369		-1.17531	-1.40678	-1.21996		-1.26735		1	1	0	0	0	0	1	1	1	0	0	0	0	0	0	0	0	0
157819651	T-complex protein 1 subunit eta [Rattus norvegicus]	0.0379158	0.055512	0.0435539	1.46409	1.1487	0		-0.8		-2.22118	-2.05561	-2.16097		-0.997445	-0.831879	-0.937239		-0.922188		1	1	1	1	0	0	0	1	0	0	0	0	0	0	0	0	0	0
62543513	prostaglandin reductase 2 [Rattus norvegicus]	0.0292198	0.0283127	0.0284329	0.968956	0.97307	0		-1.8		-3.33432	-3.34802	-3.34618		-2.11059	-2.12428	-2.12245		-2.11911		1	1	0	0	0	0	0	1	0	0	0	0	0	0	0	0	0	0
62078997	WD repeat-containing protein 1 [Rattus norvegicus]	0.026123	0.0386554	0.0283789	1.47974	1.08635	0		-0.6		-2.18298	-2.01279	-2.14701		-0.959242	-0.789056	-0.923271		-0.890523		1	1	0	1	0	0	0	0	0	0	0	0	0	0	0	0	0	0
40786436	eukaryotic initiation factor 4A-I [Rattus norvegicus]	0.0212689	0.0343495	0.0254463	1.61501	1.19641	0		1.5		-0.172254	0.0359202	-0.0943758		1.05148	1.25965	1.12936		1.14683		1	1	0	0	0	0	0	0	0	0	0	0	0	0	0	0	0	0
157823197	NADH dehydrogenase [ubiquinone] 1 beta subcomplex subunit 7 [Rattus norvegicus]	0.0311082	0.0227725	0.0283558	0.732043	0.911524	0		3		1.49287	1.35741	1.45264		2.71661	2.58114	2.67638		2.65804		1	1	0	0	0	0	1	1	0	0	0	0	0	0	0	0	0	0
293361577	PREDICTED: methylmalonyl-Coenzyme A mutase [Rattus norvegicus]	0.0277885	0.0233672	0.0270828	0.840896	0.974603	0		-0.7		-2.25613	-2.33139	-2.26731		-1.0324	-1.10766	-1.04357		-1.06121		1	1	0	0	0	0	0	1	0	0	0	0	0	0	0	0	0	0
13592093	hsc70-interacting protein [Rattus norvegicus]	0.0246697	0.0288871	0.0278567	1.17096	1.12919	0		3.1		1.49216	1.5607	1.54493		2.7159	2.78444	2.76866		2.75633		1	1	1	0	0	0	0	0	0	0	0	0	0	0	0	0	0	0
109479462	PREDICTED: ribosomal protein L10-like [Rattus norvegicus]	0.0397439	0.0489305	0.0383901	1.23114	0.965936	0		0.5		-0.90073	-0.810421	-0.915781		0.323004	0.413313	0.307953		0.34809		1	1	0	0	0	1	0	0	0	0	0	0	0	0	0	1	0	0
293341383	PREDICTED: regulator of G-protein signaling like 1-like [Rattus norvegicus]	0.0266075	0.0457544	0.029118	1.71961	1.09435	0		0.4		-1.175	-0.939567	-1.13584		0.0487377	0.284167	0.0878953		0.140267		1	0	0	0	0	0	0	0	0	0	0	0	0	0	0	0	0	0
62079189	glyoxalase domain-containing protein 4 [Rattus norvegicus]	0.052683	0.0890994	0.0621689	1.69124	1.18006	0		-1.2		-2.47833	-2.25013	-2.40643		-1.2546	-1.02639	-1.18269		-1.15456		1	1	0	0	0	0	0	1	0	0	0	0	0	0	0	0	0	0
6978607	catalase [Rattus norvegicus]	0.0306481	0.0430162	0.0319444	1.40355	1.04229	0		1		-0.513596	-0.366368	-0.495605		0.710138	0.857366	0.728129		0.765211		1	1	1	0	0	0	1	1	1	0	0	1	0	1	0	0	0	0
13540689	moesin [Rattus norvegicus]	0.0421623	0.115356	0.0491413	2.736	1.16553	0		3.3		1.92492	2.36204	1.99145		3.14866	3.58577	3.21518		3.31654		1	1	0	1	1	1	1	0	0	1	1	0	0	0	0	0	0	0
6978501	annexin A1 [Rattus norvegicus]	0.036099	0.0944748	0.0367336	2.6171	1.01758	0		1.4		-0.0425049	0.375316	-0.0349368		1.18123	1.59905	1.1888		1.32303		1	1	0	1	1	1	1	1	0	0	0	0	0	0	0	0	0	0
61557085	spectrin beta chain, brain 1 [Rattus norvegicus]	0.0351834	0.0513991	0.0332905	1.46089	0.9462	0		1.8		0.346337	0.510956	0.32232		1.57007	1.73469	1.54605		1.61694		1	1	0	1	1	1	1	0	0	0	1	0	0	0	0	0	0	0
293349471	PREDICTED: cofilin-1-like [Rattus norvegicus]	0.0546825	0.133329	0.0543258	2.43825	0.993477	0		1.2		-0.0621519	0.324926	-0.0649939		1.16158	1.54866	1.15874		1.28966		1	0	0	0	0	0	0	0	0	0	0	0	0	0	0	0	0	0
6978695	ceruloplasmin precursor [Rattus norvegicus]	0.0646692	0.187863	0.0596373	2.90498	0.922191	0		-0.4		-1.5893	-1.12616	-1.62448		-0.365569	0.0975751	-0.400748		-0.222914		1	0	0	0	1	0	1	0	0	0	0	0	0	0	0	0	0	0
76781465	four and a half LIM domains protein 1 isoform 1 [Rattus norvegicus]	0.0151386	0.0337465	0.023955	2.22917	1.58237	0		1.2		-0.619913	-0.271771	-0.420604		0.603821	0.951963	0.80313		0.786305		1	1	0	0	0	1	1	0	0	0	0	0	0	0	0	0	0	0
155369271	cAMP-dependent protein kinase catalytic subunit alpha [Rattus norvegicus]	0.0186813	0.0204981	0.022033	1.09725	1.17942	0		-2.6		-4.32859	-4.28829	-4.25693		-3.10486	-3.06455	-3.03319		-3.06753		1	1	1	1	0	1	1	1	0	0	1	1	0	0	0	0	0	0
8392878	adenosylhomocysteinase [Rattus norvegicus]	0.0323027	0.0596609	0.0328337	1.84693	1.01644	0		-1.4		-2.89076	-2.62431	-2.88368		-1.66703	-1.40058	-1.65995		-1.57585		1	1	1	0	0	1	0	0	0	0	0	0	0	0	0	0	0	0
158749632	lipoamide acyltransferase component of branched-chain alpha-keto acid dehydrogenase complex, mitochondrial [Rattus norvegicus]	0.041184	0.0320233	0.042255	0.777567	1.02601	0		-1.4		-2.78527	-2.89453	-2.77412		-1.56154	-1.6708	-1.55039		-1.59424		1	1	0	1	0	0	0	1	0	0	1	0	0	0	0	0	0	0
16758810	ubiquitin-conjugating enzyme E2 N [Rattus norvegicus]	0.0247491	0.0374067	0.0250302	1.51144	1.01136	0		-1.6		-3.20644	-3.02705	-3.20154		-1.98271	-1.80332	-1.9778		-1.92127		1	1	0	0	0	1	0	0	0	0	0	0	0	0	0	0	0	0
109505096	PREDICTED: nidogen-1 [Rattus norvegicus]	0.0264439	0.0318628	0.028297	1.20492	1.07008	0		0.2		-1.37768	-1.29672	-1.34826		-0.153941	-0.072982	-0.124526		-0.11715		1	0	0	0	1	0	1	0	0	1	0	0	0	0	0	0	0	0
157817857	procollagen, type VI, alpha 3 precursor [Rattus norvegicus]	0.0256987	0.0268752	0.0260293	1.04578	1.01287	0		0.1		-1.49009	-1.47065	-1.48454		-0.266355	-0.246914	-0.260803		-0.258024		1	0	0	0	1	0	1	0	0	0	0	0	0	0	0	0	0	0
57529187	carboxylesterase 1C precursor [Rattus norvegicus]	0.0295022	0.0479265	0.0417224	1.6245	1.41421	0		-2		-3.53015	-3.31942	-3.37963		-2.30641	-2.09569	-2.1559		-2.186		1	1	0	0	1	0	0	0	1	0	1	0	0	0	0	0	0	0
8394091	proteasome activator complex subunit 2 [Rattus norvegicus]	0.0324527	0.0485206	0.0311276	1.49512	0.959166	0		-0.6		-2.08875	-1.91407	-2.10685		-0.865014	-0.69034	-0.883121		-0.812825		1	0	0	0	0	0	0	0	0	0	0	0	0	0	0	0	1	0
8393186	carbamoyl-phosphate synthase [ammonia], mitochondrial precursor [Rattus norvegicus]	0.0420547	0.0210273	0.0483081	0.5	1.1487	0		0.1		-1.27619	-1.57722	-1.21598		-0.0524516	-0.353482	0.00775437		-0.132726		1	1	0	0	0	1	1	1	0	0	1	0	0	0	0	0	0	0
189491689	succinyl-CoA ligase [GDP-forming] subunit beta, mitochondrial [Rattus norvegicus]	0.0348219	0.0295038	0.0315582	0.847277	0.906273	0		-2.3		-3.75815	-3.83012	-3.80089		-2.53441	-2.60639	-2.57715		-2.57265		1	1	0	0	0	0	0	1	0	0	1	0	0	0	0	0	0	0
157822819	purine nucleoside phosphorylase [Rattus norvegicus]	0.026287	0.0583346	0.0359092	2.21914	1.36604	0		-2.2		-3.78026	-3.43407	-3.64479		-2.55652	-2.21034	-2.42106		-2.39597		1	1	1	1	1	1	0	0	0	0	0	0	0	0	0	0	0	0
156231040	kininogen-1 isoform 2 precursor [Rattus norvegicus]	0.028829	0.0867521	0.0264804	3.0092	0.918533	0		0.8		-0.740171	-0.26172	-0.777076		0.483563	0.962014	0.446658		0.630745		1	0	0	0	0	0	0	0	0	0	0	0	0	0	0	0	0	0
67078526	UTP--glucose-1-phosphate uridylyltransferase [Rattus norvegicus]	0.0217639	0.0239041	0.0251223	1.09834	1.15431	0		-1		-2.66226	-2.62153	-2.59994		-1.43853	-1.39779	-1.37621		-1.40418		1	1	0	0	0	0	0	0	0	0	0	0	0	0	0	0	0	0
54400730	T-complex protein 1 subunit beta [Rattus norvegicus]	0.0212898	0.0296784	0.0252909	1.39402	1.18794	0		-1.7		-3.37183	-3.22756	-3.29704		-2.1481	-2.00383	-2.0733		-2.07507		1	1	1	1	0	1	0	0	0	0	1	0	0	0	0	0	0	0
157817027	coiled-coil-helix-coiled-coil-helix domain-containing protein 3, mitochondrial [Rattus norvegicus]	0.0271701	0.0167862	0.0244473	0.617818	0.899787	0		3.6		2.03409	1.82495	1.98823		3.25783	3.04869	3.21196		3.17283		1	1	0	0	0	1	1	1	0	0	0	0	0	0	0	0	0	0
157786744	dihydropyrimidinase-related protein 2 [Rattus norvegicus]	0.0650032	0.160248	0.0807731	2.46523	1.2426	0		-0.9		-2.08706	-1.69521	-1.99273		-0.863331	-0.471474	-0.768999		-0.701268		1	1	1	0	0	0	0	1	0	0	0	0	0	0	0	0	0	0
157823922	glycogen [starch] synthase, muscle [Rattus norvegicus]	0.0303384	0.0358095	0.0334115	1.18034	1.10129	0		-2		-3.51801	-3.446	-3.4761		-2.29427	-2.22227	-2.25237		-2.2563		1	1	0	0	0	0	0	0	0	0	0	0	0	0	0	0	0	0
160961485	myosin light chain kinase 3 [Rattus norvegicus]	0.0254538	0.0229783	0.0248595	0.902744	0.97665	0		0.3		-1.29425	-1.33868	-1.30451		-0.0705127	-0.114948	-0.0807739		-0.088745		1	1	1	1	0	0	0	0	0	0	0	0	0	0	0	0	0	0
6981388	serine/threonine-protein phosphatase PP1-beta catalytic subunit [Rattus norvegicus]	0.0269672	0.0320696	0.0309772	1.18921	1.1487	0		-2.7		-4.26916	-4.19391	-4.20896		-3.04543	-2.97017	-2.98522		-3.00027		1	1	1	0	0	1	0	0	0	0	1	0	0	0	0	0	0	0
157819445	SET and MYND domain-containing protein 1 [Rattus norvegicus]	0.0254279	0.0227674	0.0263972	0.895371	1.03812	0		-0.5		-2.09469	-2.14269	-2.07844		-0.870956	-0.918953	-0.854708		-0.881539		1	1	0	0	0	1	0	0	0	0	0	0	0	0	0	0	0	0
57977273	6-phosphofructokinase type C [Rattus norvegicus]	0.0238563	0.0520868	0.0273684	2.18335	1.14722	0		-0.6		-2.2224	-1.88327	-2.16275		-0.998663	-0.659538	-0.939017		-0.865739		1	1	1	0	0	0	0	0	0	0	0	0	0	0	0	0	0	0
92373398	nuclease-sensitive element-binding protein 1 [Rattus norvegicus]	0.0155536	0.0178404	0.0175706	1.14703	1.12968	0		3.5		1.69183	1.75141	1.74479		2.91557	2.97514	2.96852		2.95308		1	1	0	0	1	1	0	0	0	0	0	0	0	0	0	0	0	1
62543563	kynurenine--oxoglutarate transaminase 3 [Rattus norvegicus]	0.0301521	0.0276003	0.0284995	0.915369	0.945193	0		-2.8		-4.32068	-4.35909	-4.34516		-3.09695	-3.13535	-3.12143		-3.11791		1	1	0	0	0	0	0	1	0	0	0	0	0	0	0	0	0	0
56799432	radixin [Rattus norvegicus]	0.035702	0.0526186	0.0347195	1.47383	0.97248	0		3.2		1.75269	1.92114	1.74057		2.97643	3.14487	2.96431		3.02854		1	1	0	1	0	0	1	0	0	0	0	0	0	0	0	0	0	0
61557218	chaperone activity of bc1 complex-like, mitochondrial [Rattus norvegicus]	0.027977	0.018287	0.0231915	0.653645	0.828951	0		-0.1		-1.6532	-1.83786	-1.73467		-0.429465	-0.614123	-0.510936		-0.518175		1	1	0	0	0	0	0	1	0	0	0	0	0	0	0	0	0	0
62661785	PREDICTED: ribosomal protein P2-like [Rattus norvegicus]	0.0185541	0.0278214	0.0179126	1.49948	0.965426	0		0.3		-1.43156	-1.25562	-1.44684		-0.207826	-0.0318862	-0.223107		-0.154273		1	1	1	0	0	0	0	0	0	0	0	0	0	0	0	1	0	0
62078649	acyl-coenzyme A thioesterase 9, mitochondrial [Rattus norvegicus]	0.0260594	0.0289147	0.0269783	1.10957	1.03526	0		-0.9		-2.48404	-2.43888	-2.46898		-1.2603	-1.21515	-1.24525		-1.24023		1	1	0	0	0	0	0	1	0	0	0	0	0	0	0	0	0	0
20302022	prostaglandin reductase 1 [Rattus norvegicus]	0.0213369	0.0226071	0.0213369	1.05953	1	0		-1.4		-3.07087	-3.04576	-3.07087		-1.84714	-1.82202	-1.84714		-1.83876		1	1	0	0	0	0	0	0	0	0	0	0	0	0	0	0	0	0
52345435	adenosine kinase [Rattus norvegicus]	0.0230625	0.0325862	0.023815	1.41295	1.03263	0		-1.2		-2.83709	-2.68697	-2.82315		-1.61336	-1.46323	-1.59941		-1.55867		1	1	1	0	0	1	0	0	0	0	0	0	0	0	0	0	0	0
126722991	inter-alpha-inhibitor H4 heavy chain precursor [Rattus norvegicus]	0.0335991	0.0859186	0.0370046	2.55717	1.10136	0		0.3		-1.17367	-0.765913	-1.13174		0.0500618	0.457821	0.0919897		0.199958		1	1	0	0	0	0	1	0	0	0	0	0	0	0	0	0	0	0
16758398	long-chain-fatty-acid--CoA ligase 5 [Rattus norvegicus]	0.0269228	0.0165729	0.0234376	0.615572	0.870551	0		-3.5		-5.06988	-5.2806	-5.13009		-3.84615	-4.05687	-3.90635		-3.93646		1	1	0	0	0	0	1	1	1	0	0	0	0	0	0	0	0	0
72255551	regulator of microtubule dynamics protein 1 [Rattus norvegicus]	0.0310493	0.0248231	0.0275429	0.799473	0.887071	0		0.4		-1.10795	-1.20514	-1.15999		0.115786	0.0185894	0.0637439		0.0660396		1	1	0	1	0	0	0	1	0	0	0	0	0	0	0	0	0	0
12018252	transketolase [Rattus norvegicus]	0.0259786	0.0553229	0.032949	2.12956	1.26831	0		-0.7		-2.28538	-1.9571	-2.18216		-1.06165	-0.733361	-0.958424		-0.917812		1	1	0	0	0	1	1	0	1	0	1	0	0	0	0	0	0	0
16758370	proteasome subunit beta type-1 precursor [Rattus norvegicus]	0.0302575	0.0387682	0.03202	1.28128	1.05825	0		0		-1.51917	-1.41152	-1.49458		-0.295433	-0.18779	-0.270845		-0.251356		1	1	0	0	0	1	0	0	0	0	0	0	0	0	0	0	1	0
194473622	adenylosuccinate lyase [Rattus norvegicus]	0.0232556	0.030686	0.0258037	1.31951	1.10957	0		0		-1.63347	-1.51306	-1.58832		-0.409738	-0.289326	-0.364583		-0.354549		1	1	1	0	0	0	0	1	0	0	0	0	0	0	0	0	0	0
19173772	integrin-linked protein kinase [Rattus norvegicus]	0.0472967	0.0912421	0.0543296	1.92914	1.1487	0		-0.9		-2.22517	-1.9398	-2.16496		-1.00144	-0.716071	-0.941229		-0.886245		1	1	0	1	0	0	1	0	0	0	0	0	0	0	0	0	0	0
210032365	endoplasmin precursor [Rattus norvegicus]	0.0193661	0.0558758	0.0239978	2.88524	1.23916	0		2.5		0.787043	1.24722	0.880171		2.01078	2.47096	2.10391		2.19521		1	1	1	0	0	0	1	0	1	0	1	0	0	0	0	0	0	0
19424244	brain protein 44-like protein [Rattus norvegicus]	0.0256768	0.0196696	0.028436	0.766046	1.10746	0		-2.7		-4.29046	-4.4062	-4.24613		-3.06673	-3.18247	-3.0224		-3.09053		1	1	0	0	0	0	1	1	0	0	0	0	0	0	0	0	0	0
293347815	PREDICTED: 6-phosphogluconate dehydrogenase, decarboxylating-like [Rattus norvegicus]	0.0320738	0.0519099	0.031606	1.61845	0.985415	0		-1.3		-2.79385	-2.58475	-2.80023		-1.57012	-1.36102	-1.5765		-1.50254		1	1	0	0	0	0	0	0	0	0	0	0	0	0	0	0	0	0
19705537	aflatoxin B1 aldehyde reductase member 2 [Rattus norvegicus]	0.0500089	0.0627286	0.0458771	1.25435	0.917378	0		-0.9		-2.20095	-2.10253	-2.2384		-0.977219	-0.8788	-1.01467		-0.956896		1	1	0	0	0	0	0	1	0	0	0	1	0	0	0	0	0	0
158631214	arginine--tRNA ligase, cytoplasmic [Rattus norvegicus]	0.0195977	0.0267713	0.0286928	1.36604	1.46409	0		-0.5		-2.20779	-2.07233	-2.04223		-0.98406	-0.848596	-0.818493		-0.883716		1	1	0	0	0	1	0	1	0	0	1	0	0	0	0	0	0	0
55741776	gamma-sarcoglycan [Rattus norvegicus]	0.0238139	0.0174328	0.0207312	0.732043	0.870551	0		0.3		-1.32317	-1.45863	-1.38338		-0.0994352	-0.234899	-0.159641		-0.164658		1	0	0	0	0	0	1	0	0	0	0	0	0	0	0	0	0	0
51948400	ribosyldihydronicotinamide dehydrogenase [quinone] [Rattus norvegicus]	0.0287531	0.0353993	0.0304538	1.23114	1.05915	0		-3.1		-4.64131	-4.55101	-4.61636		-3.41758	-3.32727	-3.39262		-3.37916		1	1	0	0	0	1	0	0	0	0	1	0	0	0	0	0	0	0
20302113	stress-induced-phosphoprotein 1 [Rattus norvegicus]	0.0128052	0.0172339	0.0158081	1.34585	1.23451	0		3.2		1.30739	1.43638	1.39888		2.53112	2.66012	2.62261		2.60462		1	1	0	0	0	1	0	0	0	0	0	0	0	0	0	0	0	0
158749561	heat shock protein beta-7 [Rattus norvegicus]	0.0248638	0.0378912	0.0313547	1.52395	1.26106	0		1.8		0.195568	0.378538	0.296302		1.4193	1.60227	1.52004		1.51387		1	1	0	1	0	1	0	1	0	0	1	0	0	0	0	0	0	0
148747253	sodium/potassium-transporting ATPase subunit beta-1 [Rattus norvegicus]	0.0169521	0.0120898	0.0139595	0.713173	0.82347	0		-0.7		-2.47078	-2.61758	-2.55513		-1.24704	-1.39385	-1.3314		-1.3241		1	0	0	0	0	0	1	0	0	0	0	0	0	0	0	0	0	0
31077132	sarcoplasmic reticulum histidine-rich calcium-binding protein precursor [Rattus norvegicus]	0.0151339	0.00978828	0.0146971	0.646779	0.971136	0		3.4		1.57995	1.39071	1.56723		2.80368	2.61444	2.79096		2.73636		1	1	0	0	0	0	1	0	1	0	0	0	0	0	0	0	0	0
56090285	glutaminyl-tRNA synthetase [Rattus norvegicus]	0.0115891	0.0166404	0.0144377	1.43587	1.2458	0		-0.4		-2.33595	-2.17884	-2.2405		-1.11222	-0.955103	-1.01677		-1.02803		1	1	0	0	0	0	0	0	0	0	0	0	0	0	0	0	0	0
148747414	guanine deaminase [Rattus norvegicus]	0.0159202	0.0321934	0.0183406	2.02217	1.15203	0		-1.8		-3.59805	-3.29223	-3.53659		-2.37432	-2.0685	-2.31285		-2.25189		1	0	0	0	0	0	0	0	0	0	0	0	0	0	0	0	0	0
8394079	proteasome subunit beta type-2 [Rattus norvegicus]	0.020371	0.0234001	0.020371	1.1487	1	0		-2.5		-4.19099	-4.13078	-4.19099		-2.96725	-2.90705	-2.96725		-2.94719		1	1	0	0	0	1	0	0	0	0	1	0	0	0	0	0	1	0
62078769	heterogeneous nuclear ribonucleoprotein H2 [Rattus norvegicus]	0.0212678	0.0299365	0.0208347	1.4076	0.979637	0		1.8		0.127722	0.276202	0.118787		1.35146	1.49994	1.34252		1.39797		1	1	0	1	0	1	0	0	0	0	1	0	0	0	0	0	0	0
25453420	glutathione S-transferase P [Rattus norvegicus]	0.0197425	0.0234779	0.0211595	1.18921	1.07177	0		-3.1		-4.8046	-4.72934	-4.7745		-3.58086	-3.50561	-3.55076		-3.54574		1	1	1	0	0	1	1	1	0	0	0	0	0	0	0	0	0	0
8394063	proteasome subunit alpha type-2 [Rattus norvegicus]	0.0407226	0.0619863	0.0434082	1.52216	1.06595	0		-0.3		-1.69016	-1.5077	-1.66243		-0.46643	-0.28397	-0.438694		-0.396365		1	1	0	0	0	1	0	0	0	0	0	0	0	0	0	0	1	0
293355398	PREDICTED: laminin, alpha 2 [Rattus norvegicus]	0.0209986	0.0168115	0.0211259	0.8006	1.00606	0		1.1		-0.57781	-0.674394	-0.575184		0.645925	0.54934	0.64855		0.614605		1	1	0	1	1	1	1	1	0	0	1	1	0	0	1	0	0	0
213512607	citrate lyase subunit beta-like protein, mitochondrial precursor [Rattus norvegicus]	0.0193811	0.0168723	0.0200646	0.870551	1.03526	0		-0.6		-2.31262	-2.37283	-2.29757		-1.08889	-1.14909	-1.07384		-1.10394		1	1	0	0	0	0	0	1	0	0	0	0	0	0	0	0	0	0
48675379	platelet glycoprotein 4 [Rattus norvegicus]	0.0166147	0.0152458	0.0145754	0.917607	0.877259	0		-3.5		-5.27951	-5.31685	-5.33638		-4.05577	-4.09312	-4.11264		-4.08718		1	1	0	0	0	0	1	1	1	1	0	1	0	0	0	0	0	0
6981236	myosin-9 [Rattus norvegicus]	0.0380591	0.105052	0.0474904	2.76024	1.24781	0		2.8		1.38046	1.8214	1.47661		2.60419	3.04514	2.70034		2.78322		1	1	1	1	1	1	1	1	0	0	0	0	1	0	0	0	0	0
347800699	T-complex protein 1 subunit theta [Rattus norvegicus]	0.0171925	0.026059	0.0204455	1.51572	1.18921	0		-1.1		-2.86466	-2.68404	-2.7894		-1.64093	-1.46031	-1.56567		-1.55563		1	1	1	1	0	0	0	0	0	0	0	0	0	0	0	0	0	0
58865400	fermitin family homolog 2 [Rattus norvegicus]	0.0181015	0.0187398	0.0187398	1.03526	1.03526	0		0		-1.74229	-1.72723	-1.72723		-0.518551	-0.5035	-0.5035		-0.508517		1	1	0	1	0	1	1	0	0	0	1	0	0	0	0	0	0	0
293361202	PREDICTED: similar to talin 2 [Rattus norvegicus]	0.0149182	0.0133564	0.0140911	0.895307	0.944557	0		1.1		-0.726284	-0.774312	-0.751056		0.49745	0.449423	0.472678		0.473184		1	0	0	1	0	0	1	0	0	0	0	0	0	0	0	0	0	0
47058982	spectrin beta chain, erythrocyte [Rattus norvegicus]	0.0205155	0.0184896	0.0191416	0.90125	0.933033	0		1.6		-0.0879185	-0.133073	-0.118021		1.13582	1.09066	1.10571		1.11073		1	1	0	1	0	0	1	0	0	1	0	0	0	0	0	0	0	0
281332160	1,4-alpha-glucan-branching enzyme [Rattus norvegicus]	0.00951663	0.0106904	0.0101107	1.12334	1.06242	0		-1.4		-3.42152	-3.37101	-3.39522		-2.19778	-2.14727	-2.17148		-2.17218		1	0	0	0	0	0	0	0	0	0	0	0	0	0	0	0	0	0
14010863	calmodulin [Rattus norvegicus]	0.0211006	0.0380824	0.0201199	1.80481	0.953524	0		2		0.324294	0.580725	0.303626		1.54803	1.80446	1.52736		1.62662		1	1	1	1	0	1	1	0	0	0	1	0	0	0	0	0	0	0
198386332	fumarylacetoacetate hydrolase domain-containing protein 2 [Rattus norvegicus]	0.0114117	0.011211	0.0113053	0.982406	0.990673	0		-3.3		-5.24265	-5.25036	-5.24672		-4.01891	-4.02662	-4.02298		-4.02284		1	1	0	0	0	0	0	1	0	0	0	0	0	0	0	0	0	0
293346639	PREDICTED: solute carrier family 25, member 13 (citrin) [Rattus norvegicus]	0.0165801	0.0140738	0.0153679	0.848838	0.926887	0		-1.7		-3.48041	-3.55159	-3.51339		-2.25668	-2.32785	-2.28965		-2.2914		1	0	0	0	0	0	1	0	0	0	0	0	0	0	0	0	0	0
157820315	importin-7 [Rattus norvegicus]	0.010362	0.0188245	0.0129672	1.81668	1.25141	0		-1.6		-3.58456	-3.32528	-3.48715		-2.36082	-2.10154	-2.26342		-2.24193		1	1	0	0	0	1	1	0	0	0	0	1	0	0	0	0	0	0
52138521	ezrin [Rattus norvegicus]	0.017853	0.0405443	0.0182703	2.27101	1.02337	0		3.2		1.45171	1.80793	1.46175		2.67544	3.03166	2.68548		2.79753		1	1	1	1	0	1	1	0	0	0	1	0	0	0	0	0	0	0
19173766	lon protease homolog, mitochondrial precursor [Rattus norvegicus]	0.018892	0.0164465	0.0195582	0.870551	1.03526	0		0.9		-0.823722	-0.883928	-0.80867		0.400012	0.339806	0.415064		0.384961		1	1	0	0	0	0	0	1	0	0	1	0	0	0	0	0	0	0
8394021	serine/threonine-protein phosphatase 2A catalytic subunit beta isoform [Rattus norvegicus]	0.0148886	0.0190363	0.0159572	1.27858	1.07177	0		-2.3		-4.12715	-4.02042	-4.09704		-2.90341	-2.79668	-2.87331		-2.8578		1	1	0	1	0	1	0	0	0	0	0	0	0	0	1	0	0	0
16758028	PDZ and LIM domain protein 5 [Rattus norvegicus]	0.0275678	0.0354874	0.0294098	1.28728	1.06681	0		1.9		0.340402	0.450074	0.368492		1.56414	1.67381	1.59223		1.61006		1	1	1	1	0	0	1	0	0	0	0	0	0	0	0	0	0	0
51890219	T-complex protein 1 subunit epsilon [Rattus norvegicus]	0.0102371	0.0175009	0.0120665	1.70956	1.17871	0		-1.4		-3.38982	-3.15694	-3.31842		-2.16609	-1.93321	-2.09468		-2.06466		1	1	1	1	0	1	0	0	0	0	1	0	0	0	0	0	0	0
13591894	alcohol dehydrogenase [NADP(+)] [Rattus norvegicus]	0.0216312	0.0440545	0.0209529	2.03661	0.96864	0		-0.6		-2.26492	-1.95601	-2.27876		-1.04118	-0.732276	-1.05502		-0.942828		1	1	1	0	0	0	1	0	0	0	0	0	0	0	0	0	0	0
294862237	tyrosine-protein phosphatase non-receptor type 11 isoform 2 [Rattus norvegicus]	0.015561	0.0185052	0.0150309	1.18921	0.965936	0		2.9		1.09204	1.16729	1.07699		2.31577	2.39103	2.30072		2.33584		1	1	1	0	0	1	0	1	0	0	0	0	0	0	0	0	0	0
8393057	serpin H1 precursor [Rattus norvegicus]	0.0269498	0.0552518	0.0340012	2.05017	1.26165	0		-1.4		-2.96944	-2.65765	-2.86851		-1.74571	-1.43392	-1.64477		-1.60813		1	1	0	0	0	0	0	0	1	0	1	0	0	0	0	0	0	0
158186770	valine--tRNA ligase [Rattus norvegicus]	0.0153882	0.0153882	0.0159309	1	1.03526	0		-0.6		-2.41281	-2.41281	-2.39776		-1.18908	-1.18908	-1.17403		-1.18406		1	1	0	0	0	0	0	1	0	0	0	0	0	0	0	0	0	0
16923998	heterogeneous nuclear ribonucleoprotein K [Rattus norvegicus]	0.0154075	0.0246272	0.0148124	1.5984	0.96138	0		0.7		-1.11227	-0.908584	-1.12937		0.111466	0.31515	0.0943608		0.173659		1	1	0	1	0	1	0	0	0	0	1	0	0	0	1	0	0	1
157819953	V-type proton ATPase catalytic subunit A [Rattus norvegicus]	0.0143347	0.0195818	0.0148402	1.36604	1.03526	0		-0.2		-2.04361	-1.90815	-2.02856		-0.819877	-0.684414	-0.804826		-0.769706		1	1	1	0	0	0	1	1	0	0	0	0	0	0	0	0	0	0
62664437	PREDICTED: aldehyde dehydrogenase 7 family, member A1 [Rattus norvegicus]	0.0167598	0.0204824	0.0161181	1.22212	0.961712	0		-1.1		-2.87573	-2.78862	-2.89269		-1.652	-1.56488	-1.66895		-1.62861		1	1	1	0	0	1	0	1	0	0	0	0	0	0	0	0	0	0
52138624	mitochondrial carnitine/acylcarnitine carrier protein [Rattus norvegicus]	0.0170368	0.0120469	0.0124717	0.707107	0.732043	0		-3.1		-4.86861	-5.01913	-5.00407		-3.64488	-3.79539	-3.78034		-3.7402		1	1	0	0	0	0	1	1	0	0	0	0	0	0	0	0	0	0
16758840	thiomorpholine-carboxylate dehydrogenase [Rattus norvegicus]	0.0217578	0.0240552	0.0214496	1.10559	0.985836	0		-1.5		-3.16238	-3.11879	-3.16858		-1.93865	-1.89506	-1.94485		-1.92618		1	1	1	0	0	1	1	1	0	0	1	0	0	0	0	0	0	0
40786455	bisphosphoglycerate mutase [Rattus norvegicus]	0.0144494	0.0184166	0.0184166	1.27456	1.27456	0		0.3		-1.54015	-1.43479	-1.43479		-0.316417	-0.211056	-0.211056		-0.246177		1	0	0	0	0	0	0	0	0	0	0	0	0	0	0	0	0	0
58865450	BAG family molecular chaperone regulator 3 [Rattus norvegicus]	0.0115504	0.0151945	0.0127002	1.3155	1.09955	0		3.1		1.1626	1.28169	1.20381		2.38633	2.50542	2.42755		2.43977		1	1	1	0	0	0	1	0	0	0	0	0	0	0	0	0	0	0
13540705	pyruvate dehydrogenase kinase, isozyme 2 [Rattus norvegicus]	0.0119555	0.0116043	0.0143605	0.970619	1.20116	0		-2.2		-4.12243	-4.13538	-4.04283		-2.8987	-2.91165	-2.8191		-2.87648		1	1	0	0	0	1	0	1	0	0	1	0	0	0	0	0	0	0
42476292	transaldolase [Rattus norvegicus]	0.00944517	0.022593	0.0104367	2.39201	1.10497	0		-1.7		-3.72479	-3.34603	-3.68144		-2.50106	-2.12229	-2.4577		-2.36035		1	1	1	0	0	0	0	0	0	0	0	0	0	0	0	0	0	0
162287337	apolipoprotein E precursor [Rattus norvegicus]	0.0124857	0.0308477	0.0121041	2.47065	0.969443	0		2.5		0.596412	0.989222	0.582934		1.82015	2.21296	1.80667		1.94659		1	1	0	1	1	0	1	0	0	1	0	1	1	0	0	0	0	0
157817869	carbonic anhydrase 1 [Rattus norvegicus]	0.0150259	0.0308771	0.0145276	2.05492	0.966834	0		-1.8		-3.62316	-3.31036	-3.63781		-2.39942	-2.08663	-2.41407		-2.30004		1	1	0	0	0	0	0	0	0	0	0	1	0	0	0	0	0	0
157820107	26S proteasome non-ATPase regulatory subunit 11 [Rattus norvegicus]	0.00910587	0.011951	0.00956428	1.31245	1.05034	0		-0.4		-2.44068	-2.3226	-2.41935		-1.21694	-1.09886	-1.19561		-1.17047		1	1	1	0	0	1	0	0	0	0	0	0	0	0	0	0	1	0
13928716	serine protease inhibitor A3N [Rattus norvegicus]	0.0260366	0.0897764	0.0288849	3.44809	1.1094	0		-2.5		-4.08442	-3.54684	-4.03933		-2.86068	-2.3231	-2.8156		-2.66646		1	0	0	0	1	0	0	0	0	0	0	0	0	0	0	0	0	0
83816931	junctophilin-2 [Rattus norvegicus]	0.0148481	0.0150434	0.0152984	1.01315	1.03033	0		2.8		0.971672	0.977347	0.984646		2.19541	2.20108	2.20838		2.20162		1	1	0	0	0	0	1	0	1	0	0	0	0	0	0	0	0	0
157824057	SRA stem-loop-interacting RNA-binding protein, mitochondrial [Rattus norvegicus]	0.0124751	0.0124751	0.0153586	1	1.23114	0		1		-0.903958	-0.903958	-0.813649		0.319776	0.319776	0.410085		0.349879		1	1	0	0	0	0	0	1	0	0	0	0	0	0	0	0	0	0
25742626	apoptosis-inducing factor 1, mitochondrial precursor [Rattus norvegicus]	0.0135578	0.00841618	0.0131098	0.620765	0.966957	0		0.1		-1.76781	-1.97488	-1.7824		-0.544078	-0.751151	-0.55867		-0.617966		1	1	1	0	0	1	1	1	0	0	0	0	0	0	0	0	0	0
26892289	peptidyl-prolyl cis-trans isomerase F, mitochondrial precursor [Rattus norvegicus]	0.0132416	0.0103891	0.0137085	0.784584	1.03526	0		1.2		-0.678061	-0.783421	-0.663009		0.545673	0.440313	0.560725		0.51557		1	1	0	0	0	0	1	1	0	0	1	0	0	0	0	0	0	0
293354557	PREDICTED: succinate-semialdehyde dehydrogenase, mitochondrial [Rattus norvegicus]	0.0100713	0.00859205	0.0088832	0.853125	0.882034	0		-1.4		-3.39692	-3.4659	-3.45143		-2.17318	-2.24217	-2.2277		-2.21435		1	1	0	0	0	0	0	1	0	0	0	0	0	0	0	0	0	0
293342202	PREDICTED: hypothetical protein [Rattus norvegicus]	0.0116416	0.0111953	0.0114123	0.961664	0.980299	0		0.8		-1.13399	-1.15096	-1.14263		0.0897469	0.0727702	0.0811055		0.0812075		1	1	0	0	0	0	1	1	0	0	0	0	0	0	0	0	0	0
281371490	laminin, gamma 1 precursor [Rattus norvegicus]	0.0134131	0.00886485	0.0119128	0.660911	0.888148	0		2.4		0.527528	0.347671	0.476014		1.75126	1.57141	1.69975		1.67414		1	1	0	1	1	1	1	0	0	0	1	0	0	0	1	0	0	0
224451084	G-protein-signaling modulator 1 isoform a [Rattus norvegicus]	0.0132525	0.0100435	0.0128011	0.757858	0.965936	0		2.6		0.722297	0.601885	0.707246		1.94603	1.82562	1.93098		1.90088		1	1	1	0	0	1	1	0	1	0	1	1	0	0	0	0	0	0
6978503	annexin A3 [Rattus norvegicus]	0.0257887	0.0431798	0.0248872	1.67437	0.965045	0		2.7		1.11143	1.33528	1.09598		2.33516	2.55901	2.31971		2.40463		1	1	0	0	0	0	1	0	0	0	0	0	0	0	0	0	0	0
77917614	dynamin-1-like protein [Rattus norvegicus]	0.0243265	0.0315861	0.0278231	1.29842	1.14374	0		-0.1		-1.71392	-1.6005	-1.65559		-0.490186	-0.376771	-0.43186		-0.432939		1	1	1	1	0	0	1	1	0	0	0	1	0	0	0	0	0	0
291167745	uncharacterized protein LOC362769 [Rattus norvegicus]	0.00716432	0.00713963	0.0072306	0.996554	1.00925	0		-2.8		-4.94483	-4.94632	-4.94083		-3.72109	-3.72259	-3.71709		-3.72026		1	1	0	0	0	0	0	1	0	0	0	0	0	0	0	0	0	0
61098186	fibrinogen gamma chain precursor [Rattus norvegicus]	0.0194409	0.0415105	0.0220547	2.13521	1.13445	0		1.2		-0.511283	-0.181842	-0.456499		0.712451	1.04189	0.767235		0.840526		1	1	0	0	1	0	1	0	0	1	0	0	0	0	0	0	0	0
8393197	C-reactive protein precursor [Rattus norvegicus]	0.0385238	0.136307	0.0404714	3.53825	1.05055	0		-2.5		-3.91427	-3.36548	-3.89285		-2.69054	-2.14175	-2.66912		-2.50047		1	1	0	0	1	0	1	1	0	0	0	0	0	0	0	0	0	0
58865656	plastin-2 [Rattus norvegicus]	0.0102599	0.0374406	0.0110504	3.6492	1.07705	0		-0.8		-2.78886	-2.22666	-2.75662		-1.56512	-1.00292	-1.53289		-1.36698		1	1	1	1	0	0	1	0	0	0	0	0	0	0	0	0	0	0
198386356	polyadenylate-binding protein 4 [Rattus norvegicus]	0.0115986	0.0115986	0.0108219	1	0.933033	0		1.3		-0.635595	-0.635595	-0.665698		0.588139	0.588139	0.558036		0.578104		1	1	0	0	0	1	0	0	0	0	0	0	0	0	0	0	0	0
62655567	PREDICTED: ribosomal protein L5-like [Rattus norvegicus]	0.00999996	0.0141421	0.011892	1.41421	1.18921	0		1.2		-0.800002	-0.649487	-0.724744		0.423732	0.574247	0.49899		0.49899		1	1	1	0	0	1	0	0	0	0	0	0	0	0	0	1	0	0
148491097	cytoplasmic dynein 1 heavy chain 1 [Rattus norvegicus]	0.0127399	0.0176132	0.0144225	1.38252	1.13207	0		1.7		-0.194832	-0.0541615	-0.140961		1.0289	1.16957	1.08277		1.09375		1	1	0	1	1	0	0	0	0	0	0	1	0	0	0	0	0	0
11693154	platelet-activating factor acetylhydrolase IB subunit beta [Rattus norvegicus]	0.0101085	0.0128839	0.0101085	1.27456	1	0		-2.6		-4.59531	-4.48995	-4.59531		-3.37158	-3.26622	-3.37158		-3.33646		1	1	1	0	0	1	1	0	0	0	1	0	0	0	0	0	0	0
158186621	complement C4 precursor [Rattus norvegicus]	0.00702782	0.0149666	0.00808062	2.12962	1.1498	0		-0.7		-2.85318	-2.52488	-2.79256		-1.62945	-1.30114	-1.56882		-1.4998		1	0	0	0	1	0	0	0	0	0	0	0	0	0	0	0	0	0
8394076	proteasome subunit alpha type-6 [Rattus norvegicus]	0.0102776	0.0102776	0.0102776	1	1	0		-1.2		-3.18811	-3.18811	-3.18811		-1.96437	-1.96437	-1.96437		-1.96437		1	1	0	0	0	1	0	1	0	0	1	0	0	0	0	0	1	0
8394544	xanthine dehydrogenase/oxidase [Rattus norvegicus]	0.00839825	0.0151379	0.0103395	1.8025	1.23114	0		-0.6		-2.67581	-2.41994	-2.5855		-1.45208	-1.1962	-1.36177		-1.33668		1	1	1	0	1	0	0	0	0	0	0	0	0	0	0	0	0	0
148747459	dynamin-like 120 kDa protein, mitochondrial precursor [Rattus norvegicus]	0.0104437	0.00941236	0.00848289	0.90125	0.812252	0		2.3		0.318853	0.273698	0.228544		1.54259	1.49743	1.45228		1.49743		1	1	0	0	0	0	1	1	0	0	0	0	0	0	0	0	0	0
127138710	heterogeneous nuclear ribonucleoprotein D0 isoform a [Rattus norvegicus]	0.00635857	0.0100216	0.00718992	1.57608	1.13075	0		3		0.803359	1.00094	0.856724		2.02709	2.22467	2.08046		2.11074		1	1	1	0	0	1	0	0	0	0	1	0	0	0	0	0	0	0
201862122	40S ribosomal protein S7 [Rattus norvegicus]	0.00514968	0.00891203	0.00620815	1.7306	1.20554	0		1		-1.28822	-1.05002	-1.20704		-0.0644856	0.173711	0.016696		0.0419738		1	1	1	1	0	1	0	0	0	0	1	0	0	0	0	1	0	0
83776543	kinesin-1 heavy chain [Rattus norvegicus]	0.00823754	0.0108695	0.0112528	1.31951	1.36604	0		3.6		1.5158	1.63621	1.65126		2.73953	2.85994	2.875		2.82482		1	1	0	1	0	1	1	0	0	0	1	0	0	0	1	0	0	0
293354006	PREDICTED: importin 5 [Rattus norvegicus]	0.00663033	0.013774	0.00874877	2.07742	1.31951	0		-2.3		-4.47846	-4.16094	-4.35805		-3.25473	-2.93721	-3.13432		-3.10875		1	0	0	0	0	0	0	0	0	0	0	0	0	0	0	0	0	0
293344614	PREDICTED: damage-specific DNA binding protein 1 [Rattus norvegicus]	0.00779038	0.0123452	0.00931723	1.58467	1.19599	0		-1.9		-4.00844	-3.8085	-3.93071		-2.78471	-2.58477	-2.70698		-2.69215		1	1	0	0	0	1	0	0	0	0	0	0	0	0	0	0	0	0
12018264	cellular nucleic acid-binding protein [Rattus norvegicus]	0.00726508	0.0099244	0.0099244	1.36604	1.36604	0		3.1		0.961241	1.0967	1.0967		2.18497	2.32044	2.32044		2.27528		1	1	1	0	0	1	0	0	1	0	0	0	0	0	0	0	0	0
8393899	inter-alpha-trypsin inhibitor heavy chain H3 precursor [Rattus norvegicus]	0.0129178	0.0422967	0.0157044	3.2743	1.21572	0		-0.8		-2.68881	-2.17369	-2.60398		-1.46508	-0.94996	-1.38025		-1.26509		1	0	0	0	1	0	0	0	0	0	0	0	0	0	0	0	0	0
33414505	T-complex protein 1 subunit delta [Rattus norvegicus]	0.0107139	0.0178116	0.0134986	1.66248	1.25992	0		-0.2		-2.17005	-1.9493	-2.06971		-0.946319	-0.725564	-0.845976		-0.839287		1	1	1	1	0	1	0	0	0	0	1	0	0	0	0	0	0	0
8394069	proteasome subunit alpha type-4 [Rattus norvegicus]	0.00569834	0.00751705	0.00588767	1.31917	1.03323	0		0.7		-1.54425	-1.42395	-1.53006		-0.320518	-0.200218	-0.306323		-0.275686		1	1	0	0	0	1	0	0	0	0	0	0	0	0	0	0	1	0
59709473	pyruvate dehydrogenase kinase, isozyme 1 precursor [Rattus norvegicus]	0.00806457	0.00546122	0.00873317	0.677187	1.08291	0		0.6		-1.49342	-1.66271	-1.45883		-0.269685	-0.438976	-0.235094		-0.314585		1	1	0	0	0	0	0	1	0	0	1	0	0	0	0	0	0	0
72255509	26S proteasome non-ATPase regulatory subunit 2 [Rattus norvegicus]	0.00946593	0.013843	0.00908286	1.4624	0.959532	0		-1.2		-3.22384	-3.05877	-3.24178		-2.0001	-1.83504	-2.01804		-1.95106		1	0	0	0	0	0	0	0	0	0	0	0	0	0	0	0	1	0
293340905	PREDICTED: 40S ribosomal protein S3a-like [Rattus norvegicus]	0.00663171	0.0111532	0.00686558	1.68179	1.03526	0		2.7		0.521626	0.747398	0.536677		1.74536	1.97113	1.76041		1.82563		1	1	1	0	0	1	0	0	0	0	0	0	0	0	0	1	0	0
58865398	cytosol aminopeptidase [Rattus norvegicus]	0.00341989	0.0047449	0.00415907	1.38744	1.21614	0		-1.1		-3.56599	-3.42377	-3.481		-2.34225	-2.20004	-2.25727		-2.26652		1	1	0	0	0	1	0	1	0	0	1	0	0	0	0	0	0	0
72255511	eukaryotic translation initiation factor 3 subunit B [Rattus norvegicus]	0.00641659	0.00817833	0.00687713	1.27456	1.07177	0		0.5		-1.6927	-1.58734	-1.66259		-0.468962	-0.363601	-0.438859		-0.423807		1	1	0	0	0	0	0	0	0	0	0	0	0	0	0	0	0	0
55741518	evolutionarily conserved signaling intermediate in Toll pathway, mitochondrial precursor [Rattus norvegicus]	0.00470559	0.00452542	0.00649665	0.961712	1.38062	0		-1		-3.32739	-3.34434	-3.18731		-2.10365	-2.12061	-1.96358		-2.06261		1	1	0	0	0	1	0	1	0	0	1	0	0	0	0	0	0	0
13591969	glycogenin-1 [Rattus norvegicus]	0.0069189	0.0074155	0.00668322	1.07177	0.965936	0		-1.5		-3.65996	-3.62986	-3.67501		-2.43623	-2.40613	-2.45128		-2.43121		1	0	0	0	0	0	0	0	0	0	0	0	0	0	0	0	0	0
140971918	heterogeneous nuclear ribonucleoprotein A/B [Rattus norvegicus]	0.00314859	0.00635926	0.00411518	2.01972	1.30699	0		2.9		0.398116	0.703406	0.514389		1.62185	1.92714	1.73812		1.76237		1	1	0	0	0	1	0	0	0	0	1	0	0	0	0	0	0	0
71043752	UMP-CMP kinase [Rattus norvegicus]	0.00456156	0.00648546	0.00466688	1.42176	1.02309	0		0.3		-2.04089	-1.88806	-2.03097		-0.817152	-0.664325	-0.807239		-0.762905		1	1	0	0	0	1	0	0	0	0	0	0	0	0	0	0	0	0
41529837	junction plakoglobin [Rattus norvegicus]	0.00603082	0.00603082	0.00582539	1	0.965936	0		-0.9		-3.11962	-3.11962	-3.13468		-1.89589	-1.89589	-1.91094		-1.90091		1	1	1	1	0	1	1	0	0	0	1	0	0	0	0	0	0	0
157818307	striated muscle-specific serine/threonine-protein kinase isoform 1 [Rattus norvegicus]	0.0054612	0.00509548	0.00696063	0.933033	1.27456	0		1.7		-0.562712	-0.592815	-0.457351		0.661022	0.630919	0.766383		0.686108		1	0	0	0	0	1	0	0	0	0	0	0	0	0	0	0	0	0
11968102	ornithine aminotransferase, mitochondrial precursor [Rattus norvegicus]	0.00566937	0.0058693	0.00674205	1.03526	1.18921	0		-2.1		-4.34647	-4.33141	-4.27121		-3.12273	-3.10768	-3.04747		-3.09263		1	1	0	0	0	0	0	1	0	0	1	0	0	0	0	0	0	0
300794610	phosphoglucomutase-like protein 5 [Rattus norvegicus]	0.00586688	0.00460306	0.00566703	0.784584	0.965936	0		-1.1		-3.33159	-3.43695	-3.34664		-2.10786	-2.21322	-2.12291		-2.148		1	1	1	1	0	0	1	0	0	0	0	0	0	0	0	0	0	0
313151177	inter-alpha-trypsin inhibitor heavy chain H1 precursor [Rattus norvegicus]	0.00236214	0.00469132	0.0030546	1.98605	1.29315	0		-0.1		-2.72669	-2.42871	-2.61504		-1.50296	-1.20497	-1.39131		-1.36641		1	0	0	0	0	0	0	0	0	0	0	0	0	0	0	0	0	0
61556967	elongation factor 1-delta [Rattus norvegicus]	0.00397523	0.00489409	0.00456635	1.23114	1.1487	0		2.4		-0.000637265	0.0896717	0.0595687		1.2231	1.31341	1.2833		1.27327		1	1	0	0	0	1	0	0	0	0	0	0	0	0	0	0	0	0
56090550	glutathione S-transferase omega-1 [Rattus norvegicus]	0.00592026	0.00727079	0.00580852	1.22812	0.981126	0		-2.6		-4.82766	-4.73842	-4.83593		-3.60392	-3.51468	-3.6122		-3.57694		1	1	1	0	1	1	1	0	0	0	0	0	0	0	0	0	0	0
293345113	PREDICTED: cardiomyopathy associated 5 [Rattus norvegicus]	0.0034544	0.00440284	0.00425287	1.27456	1.23114	0		1.9		-0.561627	-0.456267	-0.471318		0.662107	0.767467	0.752416		0.72733		1	0	0	0	0	0	0	0	0	0	0	0	0	0	0	0	0	0
76253725	T-complex protein 1 subunit zeta [Rattus norvegicus]	0.00366616	0.00379545	0.00392929	1.03526	1.07177	0		0.8		-1.63579	-1.62074	-1.60569		-0.412055	-0.397003	-0.381952		-0.397003		1	1	1	1	0	0	0	0	0	0	0	0	0	0	0	0	0	0
293348301	PREDICTED: mCG147639-like [Rattus norvegicus]	0.0235436	0.105454	0.0231563	4.47907	0.983548	0		-1.2		-2.82813	-2.17694	-2.83533		-1.60439	-0.953205	-1.6116		-1.38973		1	0	0	0	0	0	1	0	0	0	0	0	0	0	0	0	0	0
56605726	eukaryotic translation initiation factor 4B [Rattus norvegicus]	0.00227748	0.00333442	0.00300515	1.46409	1.31951	0		3.7		1.05745	1.22302	1.17787		2.28119	2.44675	2.4016		2.37651		1	0	0	0	0	0	0	0	0	0	0	0	0	0	0	0	0	0
9507135	spectrin beta chain, brain 2 [Rattus norvegicus]	0.00262489	0.00192153	0.00262489	0.732043	1	0		1.7		-0.880889	-1.01635	-0.880889		0.342845	0.207382	0.342845		0.297691		1	1	1	1	0	1	0	0	0	0	1	0	0	0	0	0	0	0
8394162	cytoplasmic aconitate hydratase [Rattus norvegicus]	0.00701869	0.00873099	0.00707962	1.24396	1.00868	0		-1.1		-3.25374	-3.15894	-3.24999		-2.03001	-1.9352	-2.02626		-1.99716		1	1	1	0	0	0	0	1	1	0	0	1	0	0	0	0	0	0
157819489	serine/threonine-protein phosphatase 2A activator [Rattus norvegicus]	0.00694514	0.013133	0.00737535	1.89096	1.06194	0		-2.6		-4.75832	-4.48164	-4.73222		-3.53458	-3.2579	-3.50848		-3.43366		1	1	0	0	0	1	1	0	0	0	1	0	0	0	0	0	0	0
197386807	filamin-A [Rattus norvegicus]	0.0259049	0.106946	0.0311867	4.12841	1.20389	0		1.2		-0.386618	0.229165	-0.30603		0.837116	1.4529	0.917704		1.06924		1	1	1	1	1	1	1	0	0	0	0	0	0	0	1	0	0	0
293351416	PREDICTED: ribosomal protein S10-like [Rattus norvegicus]	0.00158429	0.00224052	0.00158429	1.41421	1	0		2.1		-0.700166	-0.549651	-0.700166		0.523568	0.674083	0.523568		0.573739		1	0	0	0	0	0	0	0	0	0	0	0	0	0	0	0	0	0
62461582	mitogen-activated protein kinase 14 [Rattus norvegicus]	0.000822078	0.0010121	0.00104779	1.23114	1.27456	0		0.2		-2.88509	-2.79478	-2.77973		-1.66135	-1.57104	-1.55599		-1.59613		1	1	1	1	0	1	0	1	0	0	0	0	0	0	0	0	0	0
22024394	fatty acid-binding protein, epidermal [Rattus norvegicus]	0.020027	0.0607106	0.023005	3.03143	1.1487	0		-0.2		-1.89838	-1.41674	-1.83818		-0.674649	-0.193001	-0.614443		-0.494031		1	1	0	0	0	0	0	0	0	0	0	0	0	0	0	0	0	0
25453396	ubiquinone biosynthesis protein COQ7 homolog [Rattus norvegicus]	0.0350019	0.03582	0.0440996	1.02337	1.25992	0		-1.4		-2.85591	-2.84587	-2.75557		-1.63217	-1.62214	-1.53183		-1.59538		1	1	0	0	0	1	1	1	0	0	0	0	0	0	0	0	0	0
17530965	40S ribosomal protein S23 [Rattus norvegicus]	0.0082665	0.0169195	0.00906691	2.04675	1.09682	0		1.1		-0.982678	-0.671614	-0.942541		0.241056	0.55212	0.281193		0.358123		1	1	1	0	0	0	0	0	0	0	0	0	0	0	0	1	0	0
203097095	myosin regulatory light chain 12B [Rattus norvegicus]	0.00502067	0.0220272	0.00513803	4.3873	1.02337	0		1.5		-0.799238	-0.157041	-0.789204		0.424496	1.06669	0.43453		0.641907		1	1	0	1	0	0	0	0	0	0	0	0	0	0	0	0	0	0
6978479	GTP:AMP phosphotransferase, mitochondrial [Rattus norvegicus]	0.0727458	0.0927189	0.077967	1.27456	1.07177	0		0.5		-0.638192	-0.532832	-0.608089		0.585542	0.690902	0.615645		0.630696		1	1	0	0	0	0	0	1	0	0	1	0	0	0	0	0	0	0
11693160	dihydropteridine reductase [Rattus norvegicus]	0.00132663	0.00183329	0.00138938	1.38191	1.04729	0		-0.8		-3.67725	-3.53677	-3.65718		-2.45351	-2.31303	-2.43345		-2.4		1	1	1	0	0	0	0	1	0	0	0	0	0	0	0	0	0	0
11693176	60S acidic ribosomal protein P0 [Rattus norvegicus]	0.00135835	0.00223228	0.00132732	1.64338	0.97716	0		-1.6		-4.46699	-4.25125	-4.47702		-3.24326	-3.02752	-3.25329		-3.17469		1	1	1	0	0	1	0	0	0	0	0	0	0	0	0	1	0	0
13162341	ADP-ribosylation factor 2 [Rattus norvegicus]	0.00687393	0.0171223	0.00771572	2.4909	1.12246	0		-1.1		-3.2628	-2.86644	-3.21262		-2.03906	-1.6427	-1.98889		-1.89022		1	1	0	0	0	1	0	0	0	0	0	1	0	0	0	0	0	0
17105340	GMP reductase 1 [Rattus norvegicus]	0.0265523	0.0291233	0.027173	1.09682	1.02337	0		-1.2		-2.7759	-2.73576	-2.76586		-1.55216	-1.51203	-1.54213		-1.53544		1	0	0	0	0	0	0	0	0	0	0	0	0	0	0	0	0	0
157820807	glutaryl-CoA dehydrogenase, mitochondrial [Rattus norvegicus]	0.0018675	0.0018675	0.00246418	1	1.31951	0		0.2		-2.52874	-2.52874	-2.40833		-1.305	-1.305	-1.18459		-1.26487		1	1	0	0	0	0	1	1	0	0	0	0	0	0	0	0	0	0
189085369	SH3 domain-binding glutamic acid-rich protein [Rattus norvegicus]	0.00149133	0.00135968	0.00167396	0.911722	1.12246	0		3		0.173574	0.133437	0.223746		1.39731	1.35717	1.44748		1.40065		1	1	1	0	0	0	0	0	0	0	0	0	0	0	0	0	0	0
78191795	thioredoxin reductase 1, cytoplasmic [Rattus norvegicus]	0.00207769	0.00353485	0.00203024	1.70133	0.97716	0		0.4		-2.28242	-2.05163	-2.29245		-1.05868	-0.827894	-1.06872		-0.985099		1	1	1	0	0	1	0	1	0	0	1	0	0	0	0	0	0	0
55742832	annexin A4 [Rattus norvegicus]	0.00424987	0.010709	0.00466136	2.51984	1.09682	0		0.6		-1.77162	-1.37025	-1.73149		-0.547891	-0.146517	-0.507753		-0.40072		1	0	0	0	0	0	0	0	0	0	0	0	0	0	0	0	0	0
158081773	basigin isoform 1 precursor [Rattus norvegicus]	0.00392231	0.00349438	0.00401399	0.890899	1.02337	0		0.8		-1.60646	-1.65663	-1.59642		-0.382724	-0.432895	-0.372689		-0.396103		1	1	0	0	0	0	1	1	0	0	0	0	0	0	0	0	0	0
293358103	PREDICTED: ribosome binding protein 1, partial [Rattus norvegicus]	0.00271127	0.0131985	0.00277465	4.86801	1.02337	0		3.5		0.933173	1.62052	0.943207		2.15691	2.84426	2.16694		2.38937		1	0	0	0	0	1	0	0	0	0	1	0	0	0	0	0	0	0
11968126	peptidyl-prolyl cis-trans isomerase B precursor [Rattus norvegicus]	0.0917492	0.203604	0.112957	2.21914	1.23114	0		-1.1		-2.1374	-1.79121	-2.04709		-0.913664	-0.567479	-0.823355		-0.768166		1	1	0	0	0	0	0	0	1	0	1	0	0	0	0	0	0	0
293346859	PREDICTED: Igk protein-like isoform 1 [Rattus norvegicus]	0.0367271	0.258755	0.0473549	7.04533	1.28937	0		-1.1		-2.53501	-1.68711	-2.42464		-1.31128	-0.463378	-1.2009		-0.991853		1	0	0	0	0	0	0	0	0	0	0	0	0	0	0	0	0	0
56090461	abhydrolase domain-containing protein 14B [Rattus norvegicus]	0.00715678	0.0109737	0.006525	1.53333	0.911722	0		-0.8		-2.94528	-2.75965	-2.98542		-1.72155	-1.53591	-1.76169		-1.67305		1	1	0	0	0	1	0	0	0	0	1	0	0	0	0	0	0	0
56090273	40S ribosomal protein S4, X isoform [Rattus norvegicus]	0.0112003	0.0269485	0.0109445	2.40605	0.97716	0		1.2		-0.75077	-0.369466	-0.760805		0.472964	0.854268	0.46293		0.596721		1	1	1	0	0	0	0	0	0	0	0	0	0	0	0	1	0	0
109512451	PREDICTED: nucleophosmin 1-like isoform 1 [Rattus norvegicus]	0.00366791	0.0086236	0.00375364	2.3511	1.02337	0		3.2		0.764418	1.13569	0.774453		1.98815	2.35942	1.99819		2.11525		1	0	0	0	0	0	0	0	0	0	0	0	0	0	0	0	0	0
157823585	alpha-sarcoglycan precursor [Rattus norvegicus]	0.0300887	0.0261938	0.0322483	0.870551	1.07177	0		-3.1		-4.6216	-4.6818	-4.59149		-3.39786	-3.45807	-3.36776		-3.4079		1	0	0	0	0	0	1	0	0	0	0	0	0	0	0	0	0	0
40018616	T-complex protein 1 subunit gamma [Rattus norvegicus]	0.0198983	0.0507232	0.0301602	2.54912	1.51572	0		0.8		-0.901184	-0.494794	-0.720566		0.32255	0.728941	0.503168		0.51822		1	1	1	1	0	0	1	0	0	0	0	0	0	0	0	0	0	0
58865912	nucleosome assembly protein 1-like 4 [Rattus norvegicus]	0.0456332	0.0660435	0.0435725	1.44727	0.954842	0		2.6		1.25928	1.41983	1.23921		2.48302	2.64356	2.46295		2.52984		1	0	0	0	0	1	0	0	0	0	0	0	0	0	0	0	0	0
51948528	peptidyl-prolyl cis-trans isomerase D [Rattus norvegicus]	0.0141309	0.0266756	0.0128835	1.88775	0.911722	0		1.5		-0.34983	-0.0738858	-0.389967		0.873904	1.14985	0.833767		0.952506		1	1	0	1	0	1	0	1	0	0	1	0	0	0	0	0	0	0
59709467	adenylyl cyclase-associated protein 1 [Rattus norvegicus]	0.0215338	0.0609069	0.0284141	2.82843	1.31951	0		1.4		-0.266878	0.184667	-0.146466		0.956856	1.4084	1.07727		1.14751		1	1	0	1	0	0	1	0	0	0	0	0	0	0	0	0	0	0
218156285	complement factor B precursor [Rattus norvegicus]	0.0123653	0.0397137	0.0135626	3.21169	1.09682	0		1.8		-0.107794	0.39894	-0.0676563		1.11594	1.62267	1.15608		1.29823		1	0	0	0	1	0	0	0	0	0	0	0	0	0	0	0	0	0
24025637	heat shock 70 kDa protein 4 [Rattus norvegicus]	0.00528706	0.00889174	0.004933	1.68179	0.933033	0		2.1		-0.176786	0.0489866	-0.206889		1.04695	1.27272	1.01685		1.11217		1	1	1	0	0	1	0	0	0	0	1	0	0	0	0	0	0	0
46048609	catenin beta-1 [Rattus norvegicus]	0.00194069	0.00233469	0.00217835	1.20303	1.12246	0		0		-2.71204	-2.63177	-2.66187		-1.48831	-1.40804	-1.43814		-1.44483		1	1	1	1	0	1	1	0	0	0	1	0	0	0	0	0	0	0
54400716	26S proteasome non-ATPase regulatory subunit 12 [Rattus norvegicus]	0.00417215	0.00625117	0.00346805	1.49831	0.831238	0		1.8		-0.57964	-0.404039	-0.659915		0.644094	0.819695	0.56382		0.67587		1	0	0	0	0	0	0	0	0	0	0	0	0	0	0	0	1	0
157822919	neutral alpha-glucosidase AB [Rattus norvegicus]	0.00647925	0.0150584	0.00590728	2.32409	0.911722	0		-1.3		-3.48848	-3.12222	-3.52861		-2.26474	-1.89849	-2.30488		-2.15604		1	1	0	0	0	0	0	0	1	0	0	0	0	0	0	0	0	0
13487910	polypyrimidine tract-binding protein 1 isoform b [Rattus norvegicus]	0.0145607	0.0446526	0.0187741	3.06666	1.28937	0		-0.7		-2.53682	-2.05015	-2.42644		-1.31308	-0.826419	-1.20271		-1.11407		1	0	0	0	0	1	0	0	0	0	0	0	0	0	0	0	0	0
58865362	alpha-2-antiplasmin precursor [Rattus norvegicus]	0.0133436	0.0364557	0.0153277	2.73208	1.1487	0		-3.3		-5.17473	-4.73824	-5.11452		-3.95099	-3.5145	-3.89079		-3.78543		1	0	0	0	1	0	0	0	0	1	0	0	0	0	0	0	0	0
12083667	small glutamine-rich tetratricopeptide repeat-containing protein alpha [Rattus norvegicus]	0.0212185	0.0386907	0.0238169	1.82344	1.12246	0		-1.1		-2.77329	-2.51239	-2.72311		-1.54955	-1.28866	-1.49938		-1.44586		1	1	0	0	0	0	0	0	0	0	0	0	0	0	0	0	0	0
6981642	T-complex protein 1 subunit alpha [Rattus norvegicus]	0.0431052	0.0631098	0.0461991	1.46409	1.07177	0		-1.4		-2.76547	-2.5999	-2.73537		-1.54174	-1.37617	-1.51163		-1.47651		1	1	1	1	0	1	1	0	0	0	1	1	0	0	1	0	0	0
13242285	heparin cofactor 2 precursor [Rattus norvegicus]	0.00889319	0.0302606	0.0151303	3.40267	1.70133	0		-1.2		-3.25094	-2.71912	-3.02015		-2.02721	-1.49539	-1.79642		-1.77301		1	0	0	0	0	0	0	0	0	0	0	0	0	0	0	0	0	0
16758642	aspartate--tRNA ligase, cytoplasmic [Rattus norvegicus]	0.00213569	0.00281806	0.00302032	1.31951	1.41421	0		1.5		-1.17046	-1.05005	-1.01995		0.0532721	0.173684	0.203787		0.143581		1	1	0	0	0	0	0	0	0	0	0	0	0	0	0	0	0	0
109467739	PREDICTED: guanylate binding protein 1, interferon-inducible, 67kDa [Rattus norvegicus]	0.0354457	0.0326922	0.033845	0.922316	0.954842	0		2.7		1.24956	1.21444	1.2295		2.4733	2.43818	2.45323		2.4549		1	0	0	0	0	0	0	0	0	0	0	0	0	0	0	0	0	0
42476287	protein-glutamine gamma-glutamyltransferase 2 [Rattus norvegicus]	0.0016456	0.00227407	0.00150033	1.38191	0.911722	0		0.4		-2.38368	-2.2432	-2.42381		-1.15994	-1.01946	-1.20008		-1.1265		1	1	0	0	0	0	1	1	0	0	0	0	0	0	0	0	0	0
51854227	gelsolin precursor [Rattus norvegicus]	0.00663936	0.0256528	0.00817401	3.86375	1.23114	0		1		-1.17787	-0.590865	-1.08756		0.0458604	0.632869	0.136169		0.271633		1	1	1	1	1	0	0	0	0	0	0	0	0	0	0	0	0	0
293340239	PREDICTED: similar to mKIAA0664 protein [Rattus norvegicus]	0.016322	0.0170939	0.0297623	1.04729	1.82344	0		0.3		-1.48723	-1.46716	-1.22633		-0.263492	-0.243424	-0.00259979		-0.169839		1	1	0	0	0	0	1	0	0	0	0	0	0	0	0	0	0	0
157818975	filamin-B [Rattus norvegicus]	0.112562	0.145134	0.135415	1.28937	1.20303	0		0.7		-0.248609	-0.138232	-0.168335		0.975125	1.0855	1.0554		1.03868		1	1	0	1	0	0	1	0	0	0	0	0	0	0	0	0	0	0
10863989	low molecular weight phosphotyrosine protein phosphatase isoform A [Rattus norvegicus]	0.00229297	0.00437885	0.00331855	1.90968	1.44727	0		0.4		-2.2396	-1.95864	-2.07905		-1.01587	-0.734906	-0.855318		-0.868697		1	1	0	0	0	1	1	0	0	0	0	0	0	0	0	0	0	0
6981362	acyl-protein thioesterase 1 [Rattus norvegicus]	0.000837804	0.00105557	0.000696414	1.25992	0.831238	0		-2.8		-5.87686	-5.77651	-5.95713		-4.65312	-4.55278	-4.7334		-4.64643		1	1	1	0	0	0	0	1	0	0	0	0	0	0	0	0	0	0
16758734	translationally-controlled tumor protein [Rattus norvegicus]	0.00144834	0.00296439	0.00138294	2.04675	0.954842	0		-2.1		-4.93913	-4.62806	-4.9592		-3.71539	-3.40433	-3.73546		-3.6184		1	1	0	1	1	1	0	0	0	0	1	0	1	0	0	0	0	0
140969642	carboxylesterase 3 precursor [Rattus norvegicus]	0.000669826	0.00168786	0.000685482	2.51984	1.02337	0		-2.7		-5.87404	-5.47266	-5.864		-4.6503	-4.24893	-4.64027		-4.51317		1	1	1	0	0	0	0	0	1	0	1	0	0	0	0	0	0	0
109485595	PREDICTED: xin actin-binding repeat containing 1 [Rattus norvegicus]	0.0022925	0.00320484	0.00331786	1.39797	1.44727	0		2.7		0.0603089	0.205807	0.220858		1.28404	1.42954	1.44459		1.38606		1	0	0	0	0	0	0	0	0	0	0	0	0	0	0	0	0	0
20301980	pulmonary surfactant-associated protein B precursor [Rattus norvegicus]	0.03288	0.102003	0.0360636	3.10229	1.09682	0		-3.6		-5.08307	-4.59139	-5.04293		-3.85933	-3.36765	-3.8192		-3.68206		1	1	0	0	1	0	0	0	0	0	0	0	1	1	0	0	0	0
8394158	fatty acid synthase [Rattus norvegicus]	0.0267247	0.0848455	0.0299974	3.1748	1.12246	0		0		-1.57309	-1.07137	-1.52292		-0.349354	0.152363	-0.299182		-0.165391		1	1	0	0	0	0	1	1	0	0	0	1	0	0	0	0	0	0

## Sheet: 24HR_Aggregation
Supersaturation scores (σ) were calculated as described in Ciryam et al [79] for proteins at 24 hours in heart tissue. Deviation from the median was calculated and proteins were grouped by subcellular localization as determined by Proteome Discoverer coding designation.																All	cytoplasm	cytosol	cytoskeleton	extracellular	nucleus	membrane	mitochondrion	endoplasmic reticulum	cell surface	organelle lumen	Golgi	endosome	vacuole	chromosome	ribosome	proteasome	spliceosomal complex
															control	0.0488756	0.106449	0.090998	0.947519	0.33363	0.271925	0.233426	-0.130174	-0.125009	0.616426	0.179223	-0.345916	-0.283706	-0.153855	0.432171	1.15457	-0.437027	1.69714
															Heat	0.0829574	0.134868	0.138151	1.00742	0.425335	0.322544	0.262053	-0.130717	-0.0669027	0.683465	0.201896	-0.296796	-0.237548	-0.0617827	0.499539	1.21256	-0.395133	1.7926
																	473	122	95	82	159	255	245	40	31	135	30	12	7	15	8	14	6
																All	cytoplasm	cytosol	cytoskeleton	extracellular	nucleus	membrane	mitochondrion	endoplasmic reticulum	cell surface	organelle lumen	Golgi	endosome	vacuole	chromosome	ribosome	proteasome	spliceosomal complex
															>1.3	0.680311	0.789099	1.26582	1.40433	0.885489	1.68698	1.24815	0.813045	-0.416054	1.93869	1.13144	-0.885956	2.02197	-0.369197	0.794654	0.93112	1.92518	1.84134
															up	0.668594	0.978896	1.26582	1.40271	0.885489	1.68698	1.24815	0.813045	-0.416054	1.93869	1.13144	-0.885956	2.02197	-0.369197	0.794654	0.93112	1.92518	1.84134
															down	1.43019	1.43019		1.43019
															<1.1	-0.127041	-0.0764276	-0.23468	0.877932	0.0983712	-0.0894462	-0.0162558	-0.254895	0.00307352	0.565495	-0.228007	0.208566	-1.56781	-2.42363	0.268414	1.10066	-0.10001	3.20244
																363	307	70	52	47	87	173	172	24	17	79	18	6	3	8	4	10	4
																65	47	14	17	24	18	24	6	8	8	13	3	1	1	2	2	1	3
																64	46	14	16	24	18	24	6	8	8	13	3	1	1	2	2	1	3
																1	1	0	1	0	0	0	0	0	0	0	0	0	0	0	0	0	0
																298	260	56	35	23	69	149	166	16	9	66	15	5	2	6	2	9	1
								Sigma			Deviation from Median
GI Accession	Description	Control	Heat			ZaggSC		Control	Heat		Control	Heat		avg	dif		cytoplasm	cytosol	cytoskeleton	extracellular	nucleus	membrane	mitochondrion	endoplasmic reticulum	cell surface	organelle lumen	Golgi	endosome	vacuole	chromosome	ribosome	proteasome	spliceosomal complex
11024650	myoglobin [Rattus norvegicus]	52.4491	45.0104	0.858172		-2.2		-0.480262	-0.546687		0.781977	0.715551		0.748764	-0.0664255		0	0	0	0	0	0	0	0	0	0	0	0	0	0	0	0	0
17985949	hemoglobin subunit beta-1 [Rattus norvegicus]	38.0639	33.2864	0.874486		-1.3		0.280514	0.222266		1.54275	1.4845		1.51363	-0.0582474		1	1	0	0	0	0	0	0	0	0	0	0	0	0	0	0	0
164448680	hemoglobin subunit beta-2 [Rattus norvegicus]	37.9841	32.9677	0.867933		-1.7		-0.120398	-0.181912		1.14184	1.08033		1.11108	-0.0615137		1	1	0	0	0	0	0	0	0	0	0	0	0	0	0	0	0
40445397	hemoglobin, beta adult major chain [Rattus norvegicus]	28.2078	25.3336	0.898107		-2.2		-0.749631	-0.796303		0.512607	0.465935		0.489271	-0.0466721		1	1	0	0	0	0	0	0	0	0	0	0	0	0	0	0	0
60678292	hemoglobin alpha 2 chain [Rattus norvegicus]	26.9546	25.8806	0.960153		-2.4		-0.969366	-0.987026		0.292872	0.275212		0.284042	-0.0176597		1	1	0	0	0	0	0	0	0	0	0	0	0	0	1	0	0
13162363	fatty acid-binding protein, heart [Rattus norvegicus]	17.9064	15.6112	0.87182		-1.7		-0.446992	-0.506565		0.815247	0.755674		0.78546	-0.0595732		1	1	0	0	0	0	1	1	0	0	0	0	0	0	0	0	0
109484558	PREDICTED: glyceraldehyde-3-phosphate dehydrogenase-like [Rattus norvegicus]	18.743	16.5387	0.882392		-2.2		-0.927161	-0.981499		0.335078	0.280739		0.307909	-0.0543384		1	0	0	1	0	1	0	0	0	0	0	0	0	0	0	0	0
158138568	serum albumin precursor [Rattus norvegicus]	16.4508	20.177	1.2265		0.7		1.91619	2.00486		3.17843	3.26709		3.22276	0.088669		1	0	0	1	0	0	0	0	0	0	0	0	0	0	0	0	0
54792127	ATP synthase subunit beta, mitochondrial precursor [Rattus norvegicus]	10.9977	10.8038	0.982376		-2.3		-1.2587	-1.26642		0.00353863	-0.00418359		-0.000322477	-0.00772222		1	0	0	0	0	1	1	0	1	1	0	0	0	0	0	0	0
13592133	actin, cytoplasmic 1 [Rattus norvegicus]	9.48169	10.3507	1.09165		-1.4		-0.423114	-0.385032		0.839124	0.877206		0.858165	0.0380822		1	1	1	1	1	0	0	0	0	1	0	0	0	0	0	0	0
62079055	isocitrate dehydrogenase [NADP], mitochondrial precursor [Rattus norvegicus]	11.2783	10.0496	0.891054		0.2		1.25224	1.20215		2.51448	2.46439		2.48943	-0.0500962		1	0	0	0	0	1	1	0	0	0	0	0	0	0	0	0	0
6981146	L-lactate dehydrogenase B chain [Rattus norvegicus]	12.128	10.3954	0.857137		-2.3		-1.21621	-1.28316		0.0460288	-0.0209211		0.0125539	-0.0669498		1	0	0	0	0	0	1	0	0	0	0	0	0	0	0	0	0
110625958	actin, aortic smooth muscle [Rattus norvegicus]	9.62285	9.82858	1.02138		-0.9		0.0833035	0.0924906		1.34554	1.35473		1.35014	0.00918708		1	0	1	0	0	0	0	0	0	0	0	0	0	0	0	0	0
42476181	malate dehydrogenase, mitochondrial precursor [Rattus norvegicus]	11.5733	10.1399	0.876151		-2.1		-1.03654	-1.09397		0.225694	0.168273		0.196983	-0.057421		1	0	0	0	1	1	1	0	0	1	0	0	0	0	0	0	0
6978661	creatine kinase M-type [Rattus norvegicus]	10.1067	9.2071	0.910987		-0.2		0.804611	0.764123		2.06685	2.02636		2.04661	-0.0404877		1	0	0	0	0	0	0	0	0	0	0	0	0	0	0	0	0
16905067	alpha-crystallin B chain [Rattus norvegicus]	8.81246	8.34686	0.947166		0.3		1.2451	1.22152		2.50734	2.48376		2.49555	-0.023574		1	1	1	0	1	1	1	0	1	0	1	0	0	0	0	0	0
40538860	aconitate hydratase, mitochondrial precursor [Rattus norvegicus]	8.36294	7.62005	0.91117		0.7		1.62236	1.58196		2.8846	2.8442		2.8644	-0.0404007		1	0	0	0	1	0	1	0	0	0	0	0	0	0	0	0	0
40538742	ATP synthase subunit alpha, mitochondrial precursor [Rattus norvegicus]	7.18086	7.32548	1.02014		-1.5		-0.643823	-0.635164		0.618415	0.627075		0.622745	0.00865953		1	0	0	0	1	1	1	0	0	0	0	0	0	0	0	0	0
32189355	ADP/ATP translocase 1 [Rattus norvegicus]	6.94862	7.14447	1.02819		-2.8		-1.9581	-1.94603		-0.695863	-0.683792		-0.689827	0.0120718		1	0	0	0	0	1	1	0	0	0	0	0	0	0	0	0	0
32189350	ADP/ATP translocase 2 [Rattus norvegicus]	5.71797	6.31004	1.10355		-2.3		-1.54276	-1.49997		-0.28052	-0.23773		-0.259125	0.0427902		1	0	1	0	0	1	1	0	0	1	0	0	0	0	0	0	0
109464795	PREDICTED: solute carrier family 25 (mitochondrial carrier; adenine nucleotide translocator), member 31 [Rattus norvegicus]	4.89835	5.45897	1.11445		-2.2		-1.50995	-1.46289		-0.247711	-0.200651		-0.224181	0.0470605		1	0	0	0	0	1	1	0	0	0	0	0	0	0	0	0	0
6978431	long-chain specific acyl-CoA dehydrogenase, mitochondrial precursor [Rattus norvegicus]	6.74385	5.89661	0.874369		1		1.82891	1.7706		3.09115	3.03284		3.06199	-0.0583055		1	0	0	0	0	1	1	0	0	1	0	0	0	0	0	0	0
293343129	PREDICTED: cytochrome c, somatic-like [Rattus norvegicus]	5.7089	5.236	0.917164		2.8		3.55655	3.519		4.81879	4.78124		4.80001	-0.0375528		1	1	0	0	1	1	1	0	0	0	0	0	0	0	0	0	0
6981240	myosin light chain 3 [Rattus norvegicus]	5.20967	4.96091	0.952251		2.2		2.91681	2.89556		4.17905	4.1578		4.16842	-0.0212484		1	0	1	0	0	0	0	0	0	0	0	0	0	0	0	0	0
18543177	citrate synthase, mitochondrial precursor [Rattus norvegicus]	4.13585	3.64442	0.881178		-2.8		-2.18344	-2.23837		-0.921197	-0.976134		-0.948665	-0.0549366		1	0	0	0	0	0	1	0	0	1	0	0	0	0	0	0	0
189083744	creatine kinase S-type, mitochondrial precursor [Rattus norvegicus]	4.01434	3.54984	0.88429		-0.2		0.403614	0.350209		1.66585	1.61245		1.63915	-0.0534053		1	0	0	0	0	1	1	0	0	0	0	0	0	0	0	0	0
8394328	superoxide dismutase [Cu-Zn] [Rattus norvegicus]	3.94496	4.20602	1.06618		0.6		1.19604	1.22387		2.45828	2.48611		2.4722	0.0278287		1	1	0	1	1	1	1	0	0	1	0	0	0	0	0	0	0
62658024	PREDICTED: glyceraldehyde-3-phosphate dehydrogenase-like [Rattus norvegicus]	4.41728	4.09139	0.926224		-2.5		-1.85485	-1.88813		-0.592607	-0.625891		-0.609249	-0.0332839		0	0	0	0	0	0	0	0	0	0	0	0	0	0	0	0	0
55926145	nucleoside diphosphate kinase B [Rattus norvegicus]	3.23041	3.23219	1.00055		-3.3		-2.79074	-2.7905		-1.5285	-1.52826		-1.52838	0.000238661		1	0	1	0	0	1	1	0	0	0	0	0	0	0	0	0	0
158138498	glycogen phosphorylase, muscle form [Rattus norvegicus]	3.81667	3.68295	0.964965		0.3		0.881684	0.866196		2.14392	2.12843		2.13618	-0.0154886		1	0	0	0	0	0	0	1	0	0	0	0	0	0	0	0	0
186659510	myosin-6 [Rattus norvegicus]	3.07727	3.17344	1.03125		2.7		3.18817	3.20153		4.4504	4.46377		4.45709	0.0133643		1	0	1	0	1	1	0	0	0	1	1	0	0	1	0	0	0
8393807	myosin-7 [Rattus norvegicus]	3.32895	2.82068	0.847318		2.9		3.42231	3.35035		4.68455	4.61259		4.64857	-0.0719537		1	0	1	0	1	1	0	0	0	1	0	0	0	0	0	0	0
78214305	myosin regulatory light chain 2, ventricular/cardiac muscle isoform [Rattus norvegicus]	2.60736	2.50822	0.961979		1.2		1.6162	1.59937		2.87844	2.8616		2.87002	-0.0168344		1	0	1	0	0	0	0	0	0	0	0	0	0	0	0	0	0
78000188	tropomyosin alpha-1 chain isoform a [Rattus norvegicus]	2.48236	2.11727	0.852926		3.4		3.79487	3.72578		5.0571	4.98802		5.02256	-0.0690888		1	0	1	0	0	1	0	0	0	0	0	0	0	0	0	0	0
78000203	tropomyosin alpha-1 chain isoform i [Rattus norvegicus]	2.59839	2.0813	0.800997		3.2		3.6147	3.51833		4.87694	4.78057		4.82876	-0.0963691		1	0	1	0	0	1	0	0	0	0	0	0	0	0	0	0	0
6980972	aspartate aminotransferase, mitochondrial [Rattus norvegicus]	2.97269	2.65615	0.893518		-1.6		-1.12685	-1.17575		0.135388	0.0864915		0.11094	-0.0488967		1	0	0	0	0	1	1	0	1	1	0	0	0	0	0	0	0
8393706	L-lactate dehydrogenase A chain [Rattus norvegicus]	3.02825	2.99605	0.989369		-1.4		-0.918808	-0.92345		0.34343	0.338788		0.341109	-0.00464178		1	1	0	0	0	0	1	0	0	0	0	0	0	0	0	0	0
126723393	beta-enolase [Rattus norvegicus]	2.83081	2.86402	1.01173		-1.8		-1.34809	-1.34302		-0.0858516	-0.0807855		-0.0833186	0.00506608		1	1	0	0	0	1	0	0	0	0	0	0	0	0	0	0	0
8393948	phosphoglycerate mutase 2 [Rattus norvegicus]	2.63302	2.36758	0.899188		0		0.420453	0.374304		1.68269	1.63654		1.65962	-0.0461496		1	1	0	0	1	0	0	0	0	0	0	0	0	0	0	0	0
158187544	glycogen phosphorylase, brain form [Rattus norvegicus]	2.4652	2.41972	0.981553		-0.3		0.0918521	0.0837658		1.35409	1.346		1.35005	-0.00808632		1	0	0	0	0	0	0	0	0	0	0	0	0	0	0	0	0
293354517	PREDICTED: rCG29914-like [Rattus norvegicus]	2.53768	2.3596	0.929826		-1.8		-1.39556	-1.42716		-0.133324	-0.164923		-0.149124	-0.0315985		0	0	0	0	0	0	0	0	0	0	0	0	0	0	0	0	0
110189666	cytochrome c oxidase subunit II (mitochondrion) [Rattus norvegicus]	2.3727	2.33289	0.983222		-0.8		-0.424757	-0.432106		0.837481	0.830133		0.833807	-0.00734821		1	0	0	0	0	1	1	0	0	0	0	0	0	0	0	0	0
57527204	electron transfer flavoprotein subunit alpha, mitochondrial [Rattus norvegicus]	2.41849	2.03532	0.841563		-2.9		-2.51645	-2.59137		-1.25422	-1.32913		-1.29167	-0.0749135		1	0	0	0	0	0	1	0	0	1	0	0	0	0	0	0	0
61557127	NAD(P) transhydrogenase, mitochondrial [Rattus norvegicus]	1.98707	1.84502	0.928516		-2.1		-1.80179	-1.834		-0.53955	-0.57176		-0.555655	-0.0322105		1	0	0	0	0	1	1	0	0	0	0	0	0	0	0	0	0
13928690	isocitrate dehydrogenase [NADP] cytoplasmic [Rattus norvegicus]	2.71596	2.52047	0.928023		0.1		0.533923	0.501482		1.79616	1.76372		1.77994	-0.0324411		1	1	0	0	0	0	1	0	0	0	0	0	0	0	0	0	0
40254752	phosphoglycerate kinase 1 [Rattus norvegicus]	2.20251	2.12801	0.966174		-1.1		-0.757083	-0.772027		0.505156	0.490211		0.497683	-0.0149446		1	1	0	0	0	0	0	0	0	0	0	0	0	0	0	0	0
51948422	ES1 protein homolog, mitochondrial precursor [Rattus norvegicus]	1.98739	1.69207	0.851401		-1.5		-1.20172	-1.27158		0.0605214	-0.0093444		0.0255885	-0.0698658		1	0	0	0	0	0	1	0	0	0	0	0	0	0	0	0	0
6981672	tropomyosin alpha-4 chain [Rattus norvegicus]	1.6935	2.02729	1.1971		3.2		3.42878	3.50692		4.69102	4.76915		4.73009	0.0781312		1	0	1	0	0	0	0	0	0	0	0	0	0	0	0	0	0
293336190	fructose-bisphosphate aldolase A [Rattus norvegicus]	1.85036	1.74108	0.940941		0.4		0.667255	0.640818		1.92949	1.90306		1.91627	-0.0264376		1	0	1	1	0	1	1	0	0	0	0	0	0	0	0	0	0
158186651	alpha-enolase isoform 2 [Rattus norvegicus]	2.05282	1.95193	0.95085		-0.9		-0.587648	-0.609536		0.67459	0.652702		0.663646	-0.0218879		1	1	0	1	0	1	0	0	1	0	0	0	0	0	0	0	0
61556986	serotransferrin precursor [Rattus norvegicus]	1.94419	2.28184	1.17367		-0.8		-0.511261	-0.441714		0.750977	0.820524		0.785751	0.069547		1	0	0	1	0	1	1	0	0	0	0	1	0	0	0	0	0
17530977	enoyl-CoA hydratase, mitochondrial precursor [Rattus norvegicus]	1.54523	1.35996	0.8801		-0.1		0.0889939	0.033526		1.35123	1.29576		1.3235	-0.0554679		1	0	0	0	0	0	1	0	0	1	0	0	0	0	0	0	0
293353978	PREDICTED: glyceraldehyde-3-phosphate dehydrogenase [Rattus norvegicus]	1.81831	1.56773	0.862187		-2.7		-2.44033	-2.50473		-1.17809	-1.24249		-1.21029	-0.0643987		0	0	0	0	0	0	0	0	0	0	0	0	0	0	0	0	0
51948412	electron transfer flavoprotein subunit beta [Rattus norvegicus]	1.64671	1.43018	0.868508		-2.1		-1.88338	-1.94461		-0.621146	-0.682372		-0.651759	-0.0612261		1	0	0	0	0	0	1	0	0	1	0	0	0	0	0	0	0
40786469	dihydrolipoyl dehydrogenase, mitochondrial precursor [Rattus norvegicus]	1.98717	1.73622	0.873712		-0.6		-0.301765	-0.360396		0.960474	0.901842		0.931158	-0.0586315		1	0	0	0	1	0	1	0	0	1	0	0	1	0	0	0	0
148747365	heat shock protein HSP 90-beta [Rattus norvegicus]	1.96192	2.37069	1.20835		2.6		2.89268	2.97487		4.15492	4.23711		4.19602	0.0821933		1	1	0	0	1	1	1	0	1	0	0	0	0	0	0	0	0
6981666	troponin T, cardiac muscle [Rattus norvegicus]	1.38753	1.21757	0.877507		3.8		3.94224	3.88549		5.20448	5.14773		5.17611	-0.0567494		1	0	1	0	0	0	0	0	0	0	0	0	0	0	0	0	0
16757984	phosphoglycerate mutase 1 [Rattus norvegicus]	1.62011	1.88102	1.16104		-0.8		-0.590455	-0.525608		0.671783	0.736631		0.704207	0.0648477		1	1	0	0	1	0	0	0	0	0	0	0	0	0	0	0	0
19705465	ATP synthase subunit b, mitochondrial precursor [Rattus norvegicus]	1.38847	1.35016	0.972403		-1.5		-1.35746	-1.36962		-0.0952238	-0.107377		-0.101301	-0.0121535		1	0	0	0	0	1	1	0	0	0	0	0	0	0	0	0	0
8394502	polyubiquitin-C precursor [Rattus norvegicus]	1.47691	1.79646	1.21636		1.7		1.86935	1.95442		3.13159	3.21666		3.17412	0.0850632		1	0	0	0	1	0	0	0	0	0	0	0	0	0	0	0	0
189181716	succinyl-CoA:3-ketoacid-coenzyme A transferase 1, mitochondrial precursor [Rattus norvegicus]	1.69566	1.53466	0.905047		0.2		0.42934	0.386011		1.69158	1.64825		1.66991	-0.0433291		1	0	0	0	0	0	1	0	0	1	0	0	0	0	0	0	0
18426866	3-ketoacyl-CoA thiolase, mitochondrial [Rattus norvegicus]	1.6089	1.39733	0.868497		-0.3		-0.0934698	-0.154702		1.16877	1.10754		1.13815	-0.0612318		1	0	0	0	0	1	1	0	0	1	0	0	0	0	0	0	0
11560133	tubulin alpha-1A chain [Rattus norvegicus]	1.61627	2.16124	1.33718		-0.9		-0.691487	-0.565297		0.570752	0.696941		0.633846	0.12619		1	0	1	0	0	0	0	0	0	0	0	0	0	0	0	0	0
8393910	phosphatidylethanolamine-binding protein 1 [Rattus norvegicus]	1.4778	1.36666	0.924796		1.2		1.36962	1.33566		2.63185	2.5979		2.61488	-0.033954		1	0	0	1	0	1	1	1	1	0	1	0	0	0	0	0	0
55741524	tubulin alpha-4A chain [Rattus norvegicus]	1.84052	1.89824	1.03136		0		0.26494	0.278351		1.52718	1.54059		1.53388	0.0134103		1	0	1	0	0	0	0	0	0	0	0	0	0	0	0	0	0
8393180	cytochrome c oxidase subunit 4 isoform 1, mitochondrial precursor [Rattus norvegicus]	1.2827	1.28427	1.00122		-0.7		-0.591875	-0.591344		0.670363	0.670894		0.670629	0.000531082		1	0	0	0	1	1	1	0	0	0	0	0	0	0	0	0	0
206597443	60 kDa heat shock protein, mitochondrial [Rattus norvegicus]	1.56488	1.4881	0.950939		-2.2		-2.00552	-2.02737		-0.743282	-0.765129		-0.754205	-0.0218474		1	1	0	1	1	1	1	1	1	1	1	1	0	0	0	0	0
62945278	2-oxoglutarate dehydrogenase, mitochondrial precursor [Rattus norvegicus]	1.42315	1.22271	0.859163		-1.2		-1.04675	-1.11268		0.215488	0.149563		0.182525	-0.0659245		1	0	0	0	0	1	1	0	0	1	0	0	0	0	0	0	0
24233541	cytochrome c oxidase subunit 5A, mitochondrial precursor [Rattus norvegicus]	1.05726	1.00286	0.948541		-1.6		-1.57582	-1.59876		-0.313578	-0.336522		-0.32505	-0.0229437		1	0	0	0	0	1	1	0	0	0	0	0	0	0	0	0	0
51948476	cytochrome b-c1 complex subunit 1, mitochondrial precursor [Rattus norvegicus]	1.28096	1.24679	0.973324		-1.2		-1.09246	-1.10421		0.169774	0.158032		0.163903	-0.0117425		1	0	0	0	0	1	1	0	0	0	0	0	0	0	0	0	0
8394469	troponin I, cardiac muscle [Rattus norvegicus]	1.21142	1.10499	0.912149		2.7		2.78329	2.74336		4.04553	4.0056		4.02556	-0.0399343		1	0	1	0	0	0	0	0	0	0	0	0	0	0	0	0	0
11968090	short-chain specific acyl-CoA dehydrogenase, mitochondrial precursor [Rattus norvegicus]	1.74486	1.35844	0.778536		0		0.241761	0.13304		1.504	1.39528		1.44964	-0.108721		1	0	0	0	0	1	1	0	0	1	0	0	0	0	0	0	0
62657298	PREDICTED: glyceraldehyde-3-phosphate dehydrogenase [Rattus norvegicus]	1.34451	1.23003	0.914857		-1.9		-1.77144	-1.81008		-0.509198	-0.547845		-0.528521	-0.0386467		0	0	0	0	0	0	0	0	0	0	0	0	0	0	0	0	0
293342555	PREDICTED: pyruvate dehydrogenase E1 component subunit alpha, somatic form, mitochondrial-like isoform 1 [Rattus norvegicus]	1.23792	1.15143	0.93013		1.1		1.19269	1.16124		2.45493	2.42348		2.4392	-0.0314564		0	0	0	0	0	0	0	0	0	0	0	0	0	0	0	0	0
158635975	sarcoplasmic/endoplasmic reticulum calcium ATPase 2 isoform b [Rattus norvegicus]	1.04593	1.15685	1.10605		-2.3		-2.2805	-2.23672		-1.01826	-0.974485		-0.996373	0.0437754		1	0	0	0	0	1	0	1	0	0	0	0	0	0	0	0	0
39930503	ATP synthase subunit gamma, mitochondrial [Rattus norvegicus]	1.12261	1.10777	0.986774		1.1		1.15023	1.14445		2.41247	2.40669		2.40958	-0.00578239		1	0	0	0	0	1	1	0	0	0	0	0	0	0	0	0	0
13242237	heat shock cognate 71 kDa protein [Rattus norvegicus]	1.07241	1.09699	1.02292		1.9		1.93036	1.9402		3.1926	3.20244		3.19752	0.00984018		1	1	0	1	1	0	0	0	1	1	0	0	0	0	0	0	1
6981278	natriuretic peptides A precursor [Rattus norvegicus]	1.25417	3.70309	2.95263		-2.2		-2.10164	-1.63144		-0.839406	-0.369197		-0.604301	0.470209		1	0	0	1	1	0	0	0	0	0	0	0	1	0	0	0	0
11968118	desmin [Rattus norvegicus]	0.900102	0.944665	1.04951		2.7		2.65429	2.67528		3.91653	3.93752		3.92702	0.0209862		1	0	1	0	0	1	0	0	0	0	0	0	0	0	0	0	0
139948224	succinyl-CoA ligase [ADP/GDP-forming] subunit alpha, mitochondrial precursor [Rattus norvegicus]	1.36115	1.1846	0.870294		-1.4		-1.26609	-1.32643		-0.00385466	-0.0641884		-0.0340215	-0.0603338		1	0	0	0	0	1	1	0	0	1	0	0	0	0	0	0	0
47058994	ATP synthase subunit g, mitochondrial [Rattus norvegicus]	1.21996	1.32364	1.08498		-1.2		-1.11365	-1.07823		0.148585	0.184009		0.166297	0.0354236		1	0	0	0	0	1	1	0	0	0	0	0	0	0	0	0	0
28467005	heat shock protein HSP 90-alpha [Rattus norvegicus]	1.22467	1.86716	1.52463		2.9		2.98802	3.17118		4.25026	4.43342		4.34184	0.183163		1	1	0	0	0	1	0	0	1	0	0	0	0	0	0	0	0
55741544	cytochrome b-c1 complex subunit 2, mitochondrial precursor [Rattus norvegicus]	1.0368	0.938057	0.904765		-0.3		-0.284306	-0.327771		0.977932	0.934468		0.9562	-0.0434643		1	0	0	0	0	1	1	0	0	0	0	0	0	0	0	0	0
293345825	PREDICTED: Cytochrome c oxidase subunit 5A, mitochondrial-like [Rattus norvegicus]	0.879066	0.870541	0.990302		-2.6		-2.65598	-2.66021		-1.39374	-1.39797		-1.39586	-0.0042324		1	0	0	0	0	1	1	0	0	0	0	0	0	0	0	0	0
155369650	myosin light polypeptide 6 [Rattus norvegicus]	1.01849	1.39573	1.3704		-1.4		-1.39204	-1.2552		-0.129806	0.00704044		-0.0613829	0.136847		0	0	1	0	0	0	0	0	0	0	0	0	0	0	0	0	0
16758404	peroxiredoxin-5, mitochondrial precursor [Rattus norvegicus]	1.03183	0.930681	0.901973		-2.7		-2.68639	-2.7312		-1.42415	-1.46896		-1.44656	-0.0448064		1	1	0	0	1	0	1	0	0	1	0	0	0	0	0	0	0
17978459	ATP synthase subunit e, mitochondrial [Rattus norvegicus]	0.884693	0.919745	1.03962		-1		-1.05321	-1.03633		0.209031	0.225906		0.217468	0.0168751		1	0	0	0	0	1	1	0	0	0	0	0	0	0	0	0	0
18426858	succinate dehydrogenase [ubiquinone] flavoprotein subunit, mitochondrial precursor [Rattus norvegicus]	0.80166	0.768596	0.958756		0.6		0.50399	0.485698		1.76623	1.74794		1.75708	-0.0182919		1	0	0	0	0	1	1	0	0	0	0	0	0	0	0	0	0
40018568	tubulin beta-4B chain [Rattus norvegicus]	1.00539	1.03252	1.02699		-0.1		-0.0976661	-0.086101		1.16457	1.17614		1.17035	0.0115651		1	0	1	0	1	1	0	0	0	0	0	0	0	0	0	0	0
27465535	tubulin beta-5 chain [Rattus norvegicus]	0.92472	1.02605	1.10958		0.2		0.16601	0.21117		1.42825	1.47341		1.45083	0.0451594		1	0	1	1	1	1	0	0	0	0	0	0	0	0	0	0	0
110347600	tubulin beta-2B chain [Rattus norvegicus]	0.85399	1.08705	1.27291		-0.7		-0.768547	-0.663749		0.493691	0.59849		0.54609	0.104798		1	0	1	0	0	1	0	0	0	0	0	0	0	0	0	0	0
16757994	pyruvate kinase isozymes M1/M2 [Rattus norvegicus]	0.951297	0.91646	0.96338		0.2		0.178316	0.162113		1.44055	1.42435		1.43245	-0.0162025		1	0	0	1	1	1	1	0	0	0	0	0	0	0	0	0	0
16758348	peroxiredoxin-6 [Rattus norvegicus]	0.953493	0.981066	1.02892		-2.5		-2.52068	-2.5083		-1.25844	-1.24606		-1.25225	0.0123809		1	1	0	0	0	0	1	0	0	0	0	0	1	0	0	0	0
46485440	glucose-6-phosphate isomerase [Rattus norvegicus]	1.03813	1.08455	1.04471		-0.6		-0.583749	-0.564751		0.67849	0.697487		0.687988	0.0189973		1	1	0	1	1	1	0	0	0	1	0	0	0	0	0	0	0
158186722	fumarate hydratase, mitochondrial precursor [Rattus norvegicus]	0.960709	0.85956	0.894714		0		-0.0174081	-0.065724		1.24483	1.19651		1.22067	-0.0483159		1	0	0	0	0	0	1	0	0	0	0	0	0	0	0	0	0
148747393	trifunctional enzyme subunit alpha, mitochondrial precursor [Rattus norvegicus]	0.934069	0.852815	0.91301		-0.1		-0.129621	-0.169145		1.13262	1.09309		1.11286	-0.0395243		1	0	0	0	1	1	1	0	0	1	0	0	0	0	0	0	0
281306803	myomesin 2 [Rattus norvegicus]	0.724352	0.671436	0.926947		1.1		0.95995	0.927005		2.22219	2.18924		2.20572	-0.0329453		1	0	0	0	0	0	0	0	0	0	0	0	0	0	0	0	0
145651820	methylmalonate-semialdehyde dehydrogenase [acylating], mitochondrial precursor [Rattus norvegicus]	0.963617	0.915002	0.949549		-1.4		-1.4161	-1.43858		-0.153857	-0.17634		-0.165098	-0.0224827		1	0	0	0	1	0	1	0	0	1	0	0	0	0	0	0	0
157823723	myosin light chain 4 [Rattus norvegicus]	0.554845	1.49035	2.68607		2.7		2.44417	2.87329		3.70641	4.13553		3.92097	0.429118		1	0	1	0	0	0	0	0	0	0	0	0	0	0	0	0	0
157951709	calsequestrin-2 precursor [Rattus norvegicus]	0.658542	0.683711	1.03822		0		-0.181416	-0.165127		1.08082	1.09711		1.08897	0.016289		1	0	0	0	0	0	0	1	0	1	0	0	0	0	0	0	0
292494885	medium-chain specific acyl-CoA dehydrogenase, mitochondrial precursor [Rattus norvegicus]	0.979427	0.803319	0.820193		0.6		0.590972	0.504888		1.85321	1.76713		1.81017	-0.0860839		1	0	0	0	0	1	1	0	0	1	0	0	0	0	0	0	0
83816939	alpha-1-inhibitor 3 precursor [Rattus norvegicus]	0.938255	1.01341	1.0801		-1.5		-1.52768	-1.49422		-0.265441	-0.231978		-0.248709	0.0334631		0	0	0	1	0	0	0	0	0	0	0	0	0	0	0	0	0
16758446	isocitrate dehydrogenase [NAD] subunit alpha, mitochondrial precursor [Rattus norvegicus]	0.863021	0.878915	1.01842		-1.4		-1.46398	-1.45605		-0.20174	-0.193815		-0.197778	0.00792542		1	0	0	0	0	0	1	0	0	1	0	0	0	0	0	0	0
12831225	murinoglobulin-1 precursor [Rattus norvegicus]	0.898214	0.992964	1.10549		-1.7		-1.74662	-1.70307		-0.484382	-0.440828		-0.462605	0.0435534		0	0	0	1	0	0	0	0	0	0	0	0	0	0	0	0	0
14192933	aldehyde dehydrogenase, mitochondrial precursor [Rattus norvegicus]	0.77805	0.701885	0.902108		-1		-1.10899	-1.15373		0.153246	0.108504		0.130875	-0.0447417		1	0	0	0	0	0	1	0	0	1	0	0	0	0	0	0	0
189011657	cytochrome b-c1 complex subunit 7 [Rattus norvegicus]	0.660092	0.619913	0.939131		1.8		1.6196	1.59233		2.88184	2.85457		2.86821	-0.0272739		1	0	0	0	0	1	1	0	0	0	0	0	0	0	0	0	0
8392836	acetyl-CoA acetyltransferase, mitochondrial precursor [Rattus norvegicus]	0.600307	0.531561	0.885482		-1.7		-1.92163	-1.97445		-0.659388	-0.712208		-0.685798	-0.0528205		0	0	0	0	0	0	0	0	0	0	0	0	0	0	0	0	0
293350511	PREDICTED: M2 pyruvate kinase-like isoform 1 [Rattus norvegicus]	0.807536	0.958105	1.18645		0.1		0.00716202	0.0814132		1.2694	1.34365		1.30653	0.0742512		0	0	0	0	0	0	0	0	0	0	0	0	0	0	0	0	0
66730465	tubulin alpha-8 chain [Rattus norvegicus]	0.92052	0.859477	0.933686		0.2		0.164033	0.134234		1.42627	1.39647		1.41137	-0.0297991		1	0	1	0	0	0	0	0	0	0	0	0	0	0	0	0	0
19424338	trifunctional enzyme subunit beta, mitochondrial precursor [Rattus norvegicus]	0.71554	0.68309	0.95465		-1.4		-1.54537	-1.56552		-0.283128	-0.303284		-0.293206	-0.0201559		1	0	0	0	0	1	1	1	0	1	0	0	0	0	0	0	0
293348303	PREDICTED: hypothetical protein [Rattus norvegicus]	0.421199	0.8127	1.92949		-1.6		-1.97551	-1.69007		-0.713275	-0.427831		-0.570553	0.285444		0	0	0	0	0	1	0	0	0	0	0	0	0	0	0	0	0
56090293	pyruvate dehydrogenase E1 component subunit beta, mitochondrial precursor [Rattus norvegicus]	0.829133	0.737489	0.88947		0.5		0.418624	0.367755		1.68086	1.62999		1.65543	-0.0508688		1	0	0	0	0	0	1	0	0	1	0	0	0	0	0	0	0
20302069	heat shock protein beta-6 [Rattus norvegicus]	0.981293	0.872187	0.888814		-1.3		-1.3082	-1.35939		-0.045963	-0.0971523		-0.0715577	-0.0511893		1	0	0	0	1	0	0	0	0	0	0	0	0	0	0	0	0
16758362	cytochrome c oxidase subunit 5B, mitochondrial precursor [Rattus norvegicus]	0.553877	0.553192	0.998762		-0.2		-0.456587	-0.457124		0.805652	0.805114		0.805383	-0.000537937		1	0	0	0	0	1	1	0	0	0	0	0	0	0	0	0	0
16758094	fatty acid-binding protein, adipocyte [Rattus norvegicus]	0.748409	0.766549	1.02424		-0.7		-0.825861	-0.81546		0.436377	0.446778		0.441578	0.0104008		1	1	0	0	1	0	0	0	0	0	0	0	0	0	0	0	0
9506411	ATP synthase subunit d, mitochondrial [Rattus norvegicus]	0.77568	0.779157	1.00448		0		-0.110317	-0.108375		1.15192	1.15386		1.15289	0.00194209		1	0	0	0	0	1	1	0	0	0	0	0	0	0	0	0	0
68341999	cytochrome b-c1 complex subunit 8 [Rattus norvegicus]	0.727298	0.645051	0.886914		-1.2		-1.33829	-1.39041		-0.0760492	-0.128168		-0.102108	-0.0521185		1	0	0	0	0	1	1	0	0	0	0	0	0	0	0	0	0
157817861	NADH dehydrogenase [ubiquinone] 1 alpha subcomplex subunit 2 [Rattus norvegicus]	0.487739	0.471846	0.967415		-0.1		-0.411812	-0.4262		0.850426	0.836039		0.843232	-0.0143871		1	0	0	0	0	1	1	0	0	0	0	0	0	0	0	0	0
50054162	elongation factor 1-alpha 2 [Rattus norvegicus]	0.680034	0.653514	0.961003		2.5		2.33253	2.31526		3.59477	3.57749		3.58613	-0.0172753		1	0	0	0	1	0	0	0	0	0	0	0	0	0	0	0	0
189085365	NADH dehydrogenase [ubiquinone] 1 alpha subcomplex subunit 4 [Rattus norvegicus]	0.661674	0.672611	1.01653		-1.9		-2.07936	-2.07224		-0.817118	-0.809998		-0.813558	0.00712024		1	0	0	0	0	1	1	0	0	0	0	0	0	0	0	0	0
16924002	protein DJ-1 [Rattus norvegicus]	0.628244	0.589437	0.938229		-2.5		-2.70187	-2.72956		-1.43963	-1.46732		-1.45348	-0.0276911		1	1	0	0	1	0	1	0	0	0	0	0	0	0	0	0	0
158303308	propionyl-CoA carboxylase alpha chain, mitochondrial [Rattus norvegicus]	0.611554	0.590144	0.964992		-0.1		-0.313565	-0.329042		0.948673	0.933197		0.940935	-0.0154765		1	0	0	1	0	0	1	0	0	1	0	0	0	0	0	0	0
195927000	dihydrolipoyllysine-residue succinyltransferase component of 2-oxoglutarate dehydrogenase complex, mitochondrial [Rattus norvegicus]	0.603374	0.514048	0.851956		-1		-1.21941	-1.289		0.042825	-0.0267576		0.00803371	-0.0695826		1	0	0	0	1	1	1	0	0	0	0	0	0	0	0	0	0
8394331	superoxide dismutase [Mn], mitochondrial precursor [Rattus norvegicus]	0.620694	0.564638	0.909688		-0.2		-0.407122	-0.44823		0.855116	0.814008		0.834562	-0.0411076		1	0	0	0	0	1	1	0	0	1	0	0	0	0	0	0	0
223718723	cytochrome c oxidase subunit 6B1 [Rattus norvegicus]	0.531518	0.535438	1.00737		-3		-3.27448	-3.27129		-2.01224	-2.00905		-2.01065	0.00319094		1	0	0	0	0	1	1	0	0	0	0	0	0	0	0	0	0
162287040	enoyl-CoA delta isomerase 1, mitochondrial precursor [Rattus norvegicus]	0.534663	0.490149	0.916745		-0.4		-0.67192	-0.709671		0.590318	0.552567		0.571443	-0.0377515		1	0	0	0	0	1	1	0	0	1	0	0	0	0	0	0	0
62990183	14-3-3 protein zeta/delta [Rattus norvegicus]	0.61757	0.737068	1.1935		0.9		0.690686	0.767507		1.95292	2.02975		1.99134	0.0768212		1	0	1	0	1	0	1	0	0	0	0	0	0	0	0	0	0
9507243	14-3-3 protein beta/alpha [Rattus norvegicus]	0.614715	0.702127	1.1422		2.3		2.08867	2.14642		3.35091	3.40865		3.37978	0.057742		1	1	1	0	1	0	0	0	0	1	0	0	0	0	0	0	0
6981712	14-3-3 protein theta [Rattus norvegicus]	0.601849	0.750527	1.24703		1.3		1.07949	1.17537		2.34173	2.4376		2.38967	0.0958784		1	0	0	0	0	0	0	0	0	0	0	0	0	0	0	0	0
32563565	Serine protease inhibitor [Rattus norvegicus]	0.737027	0.664904	0.902143		-1.7		-1.83252	-1.87724		-0.570278	-0.615002		-0.59264	-0.0447245		0	0	0	0	0	0	0	0	0	0	0	0	0	0	0	0	0
13929002	6-phosphofructokinase, muscle type [Rattus norvegicus]	0.672002	0.648931	0.965668		0.1		-0.0726293	-0.0878013		1.18961	1.17444		1.18202	-0.015172		1	1	0	0	0	1	0	0	0	0	0	0	0	0	0	0	0
9507245	14-3-3 protein gamma [Rattus norvegicus]	0.629241	0.648692	1.03091		1.7		1.49882	1.51204		2.76106	2.77428		2.76767	0.0132219		1	0	0	0	0	0	0	0	0	0	0	0	0	0	0	0	0
53850628	NADH-ubiquinone oxidoreductase 75 kDa subunit, mitochondrial precursor [Rattus norvegicus]	0.453349	0.454316	1.00213		-0.9		-1.24357	-1.24264		0.0186714	0.0195963		0.0191338	0.000924873		1	0	0	0	0	1	1	0	0	0	0	0	0	0	0	0	0
13928824	14-3-3 protein epsilon [Rattus norvegicus]	0.587802	0.667978	1.1364		0		-0.230769	-0.175238		1.03147	1.087		1.05923	0.0555308		1	0	1	0	0	0	1	0	0	0	0	0	0	0	0	0	0
6981710	14-3-3 protein eta [Rattus norvegicus]	0.602655	0.599809	0.995277		1.1		0.880069	0.878013		2.14231	2.14025		2.14128	-0.00205585		1	0	0	0	0	0	0	0	0	0	0	0	0	0	0	0	0
77627992	troponin C, slow skeletal and cardiac muscles [Rattus norvegicus]	0.44988	0.293732	0.652912		0.7		0.353097	0.167951		1.61533	1.43019		1.52276	-0.185146		1	0	1	0	0	0	0	0	0	0	0	0	0	0	0	0	0
57114330	cytochrome b-c1 complex subunit Rieske, mitochondrial [Rattus norvegicus]	0.434771	0.431272	0.991952		-2		-2.36174	-2.36525		-1.0995	-1.10301		-1.10126	-0.00350933		1	0	0	0	0	1	1	0	0	0	0	0	0	0	0	0	0
347800746	serine protease inhibitor A3K precursor [Rattus norvegicus]	0.690484	0.658646	0.953891		-2.8		-2.96085	-2.98135		-1.69861	-1.71911		-1.70886	-0.0205015		0	0	0	0	0	0	0	0	0	0	0	0	0	0	0	0	0
293345623	PREDICTED: peroxiredoxin-1-like [Rattus norvegicus]	0.546113	0.57118	1.0459		-2.6		-2.86272	-2.84323		-1.60048	-1.58099		-1.59073	0.0194899		1	0	0	0	1	0	1	0	0	0	0	0	0	0	0	0	0
293341020	PREDICTED: rCG42655-like [Rattus norvegicus]	0.434419	0.436096	1.00386		-3		-3.36209	-3.36042		-2.09985	-2.09818		-2.09902	0.00167375		0	0	0	0	0	1	0	0	0	0	0	0	0	0	0	0	0
6981112	isovaleryl-CoA dehydrogenase, mitochondrial precursor [Rattus norvegicus]	0.672913	0.611855	0.909264		-0.4		-0.572041	-0.613351		0.690197	0.648887		0.669542	-0.0413101		1	0	0	0	0	1	1	0	0	1	0	0	0	0	0	0	0
16758388	ATP synthase-coupling factor 6, mitochondrial precursor [Rattus norvegicus]	0.322988	0.331537	1.02647		1.1		0.609186	0.620532		1.87142	1.88277		1.8771	0.0113461		1	0	0	0	0	1	1	0	0	0	0	0	0	0	0	0	0
293343539	PREDICTED: NADH dehydrogenase (ubiquinone) Fe-S protein 6 [Rattus norvegicus]	0.337996	0.341897	1.01154		1.2		0.728911	0.733896		1.99115	1.99613		1.99364	0.00498447		1	0	0	0	0	1	1	0	0	0	0	0	0	0	0	0	0
145275165	glutathione peroxidase 1 [Rattus norvegicus]	0.538858	0.555243	1.03041		-3.4		-3.66853	-3.65552		-2.40629	-2.39328		-2.39978	0.0130082		1	1	0	0	1	0	1	0	0	0	0	0	0	0	0	0	0
157822007	glutathione S-transferase Mu 6 [Rattus norvegicus]	0.497162	0.485144	0.975826		-2		-2.3035	-2.31413		-1.04126	-1.05189		-1.04658	-0.0106275		0	0	0	0	0	0	0	0	0	0	0	0	0	0	0	0	0
154816168	stress-70 protein, mitochondrial [Rattus norvegicus]	0.382483	0.365065	0.954462		0.9		0.482612	0.462371		1.74485	1.72461		1.73473	-0.0202415		0	0	0	0	0	0	0	0	0	0	0	0	0	0	0	0	0
57164133	NADH dehydrogenase [ubiquinone] 1 subunit C2 [Rattus norvegicus]	0.328878	0.316597	0.962657		-3.9		-4.38296	-4.39949		-3.12073	-3.13726		-3.12899	-0.0165285		1	0	0	0	0	1	1	0	0	0	0	0	0	0	0	0	0
158081751	fructose-bisphosphate aldolase B [Rattus norvegicus]	0.530967	0.663712	1.25001		0.4		0.125068	0.221979		1.38731	1.48422		1.43576	0.096912		1	1	1	0	1	1	0	1	0	0	0	0	1	0	0	0	0
13786200	voltage-dependent anion-selective channel protein 1 [Rattus norvegicus]	0.457288	0.453277	0.99123		0		-0.339811	-0.343636		0.922428	0.918602		0.920515	-0.00382549		1	0	0	0	0	1	1	0	0	1	0	0	0	0	0	0	0
78214350	ubiquinone biosynthesis protein COQ9, mitochondrial precursor [Rattus norvegicus]	0.482304	0.446964	0.926727		-1		-1.31668	-1.34973		-0.0544407	-0.087489		-0.0709649	-0.0330483		1	0	0	0	0	0	1	0	0	0	0	0	0	0	0	0	0
71043680	tubulin, beta 6 class V [Rattus norvegicus]	0.495078	0.533481	1.07757		-0.1		-0.405326	-0.372881		0.856912	0.889357		0.873135	0.0324447		1	0	1	0	0	1	0	0	0	0	0	0	0	0	0	0	0
72086149	NADH dehydrogenase [ubiquinone] iron-sulfur protein 5 [Rattus norvegicus]	0.346818	0.349796	1.00859		2.5		2.0401	2.04382		3.30234	3.30605		3.3042	0.00371412		1	0	0	0	0	1	1	0	0	0	0	0	0	0	0	0	0
6978505	annexin A5 [Rattus norvegicus]	0.488544	0.550487	1.12679		0.3		-0.0110959	0.0407472		1.25114	1.30299		1.27706	0.0518431		1	0	0	1	1	1	0	0	1	0	0	0	0	0	0	0	0
157786694	polymerase I and transcript release factor [Rattus norvegicus]	0.370564	0.426258	1.15029		3.3		2.86886	2.92967		4.1311	4.19191		4.16151	0.0608092		1	1	0	0	1	1	1	1	0	0	0	0	0	0	0	0	0
48675862	acyl-coenzyme A thioesterase 2, mitochondrial [Rattus norvegicus]	0.46268	0.444843	0.961449		-1.1		-1.43472	-1.45179		-0.172481	-0.189555		-0.181018	-0.0170738		1	0	0	0	0	0	1	0	0	1	0	0	0	0	0	0	0
17105336	hydroxyacyl-coenzyme A dehydrogenase, mitochondrial precursor [Rattus norvegicus]	0.515631	0.432025	0.837857		0.7		0.412339	0.335508		1.67458	1.59775		1.63616	-0.0768302		1	0	0	0	1	1	1	0	0	1	0	0	0	0	0	0	0
6980956	glutamate dehydrogenase 1, mitochondrial precursor [Rattus norvegicus]	0.406059	0.3962	0.97572		-0.3		-0.691411	-0.702086		0.570828	0.560153		0.56549	-0.0106749		1	0	0	0	0	1	1	0	0	1	0	0	0	0	0	0	0
25742763	78 kDa glucose-regulated protein precursor [Rattus norvegicus]	0.346539	0.468827	1.35288		0.7		0.239752	0.371013		1.50199	1.63325		1.56762	0.13126		1	1	0	0	1	1	0	1	1	1	0	0	0	0	0	0	0
293363378	PREDICTED: eukaryotic translation elongation factor 1 alpha 1-like isoform 1 [Rattus norvegicus]	0.387219	0.574227	1.48295		1.7		1.28796	1.45908		2.5502	2.72132		2.63576	0.171127		1	0	0	0	0	0	0	0	0	0	0	0	0	0	0	0	0
157817227	NADH dehydrogenase [ubiquinone] iron-sulfur protein 3, mitochondrial [Rattus norvegicus]	0.398164	0.379529	0.953196		-0.4		-0.799938	-0.820755		0.462301	0.441483		0.451892	-0.0208178		1	0	0	0	0	1	1	0	0	0	0	0	0	0	0	0	0
62945328	protein NipSnap homolog 2 [Rattus norvegicus]	0.491547	0.446265	0.907877		-0.1		-0.408435	-0.450407		0.853804	0.811831		0.832817	-0.0419729		1	0	0	0	0	0	1	0	0	0	0	0	0	0	0	0	0
157820787	acyl carrier protein, mitochondrial [Rattus norvegicus]	0.352041	0.352181	1.0004		-3.9		-4.35341	-4.35323		-3.09117	-3.091		-3.09108	0.000172091		1	0	0	0	0	1	1	0	0	0	0	0	0	0	0	0	0
281332157	actinin alpha 2 [Rattus norvegicus]	0.334278	0.308911	0.924112		1.1		0.624108	0.589833		1.88635	1.85207		1.86921	-0.0342752		1	0	1	0	0	0	0	0	0	0	0	0	0	0	0	0	0
66730313	glutathione S-transferase Mu 4 [Rattus norvegicus]	0.383913	0.413664	1.0775		-2.6		-3.01577	-2.98335		-1.75353	-1.72111		-1.73732	0.0324155		1	0	0	0	0	0	0	0	0	0	0	0	0	0	0	0	0
51092266	hypoxanthine-guanine phosphoribosyltransferase [Rattus norvegicus]	0.361391	0.370621	1.02554		-2.3		-2.74202	-2.73107		-1.47978	-1.46883		-1.47431	0.0109535		1	1	0	0	0	0	0	0	0	0	0	0	0	0	0	0	0
293342765	PREDICTED: histone cluster 1, H2ae-like [Rattus norvegicus]	0.298606	0.401828	1.34568		-0.2		-0.724901	-0.59596		0.537338	0.666278		0.601808	0.128941		0	0	0	0	1	1	0	0	0	0	0	0	0	1	0	0	0
6978435	very long-chain specific acyl-CoA dehydrogenase, mitochondrial precursor [Rattus norvegicus]	0.36516	0.357496	0.979011		0.5		0.0624835	0.0532713		1.32472	1.31551		1.32012	-0.00921222		1	0	0	0	0	1	1	0	0	1	0	0	0	0	0	0	0
170295834	NADH dehydrogenase [ubiquinone] 1 alpha subcomplex subunit 10, mitochondrial precursor [Rattus norvegicus]	0.322556	0.296568	0.91943		-0.7		-1.19139	-1.22788		0.0708438	0.0343623		0.052603	-0.0364815		1	0	0	0	0	1	1	0	0	1	0	0	0	0	0	0	0
157820845	elongation factor Tu, mitochondrial precursor [Rattus norvegicus]	0.358398	0.332803	0.928584		-1.4		-1.84563	-1.87781		-0.583396	-0.615575		-0.599485	-0.0321789		1	0	0	0	0	1	1	0	0	1	0	0	0	0	0	0	0
157822175	NADH dehydrogenase [ubiquinone] 1 beta subcomplex subunit 10 [Rattus norvegicus]	0.295608	0.289951	0.980864		2.2		1.67072	1.66233		2.93295	2.92456		2.92876	-0.00839106		1	0	0	0	0	1	1	0	0	0	0	0	0	0	0	0	0
57164091	cytochrome b-c1 complex subunit 6, mitochondrial [Rattus norvegicus]	0.341458	0.344799	1.00978		1.5		1.03334	1.03757		2.29558	2.2998		2.29769	0.00422849		1	0	0	0	0	1	1	0	0	0	0	0	0	0	0	0	0
55741424	NADH dehydrogenase [ubiquinone] flavoprotein 1, mitochondrial precursor [Rattus norvegicus]	0.280187	0.264694	0.944703		-1.4		-1.95255	-1.97726		-0.690313	-0.715018		-0.702665	-0.0247049		1	0	0	0	0	1	1	0	0	0	0	0	0	0	0	0	0
130502086	annexin A6 [Rattus norvegicus]	0.326796	0.3554	1.08753		-0.3		-0.785724	-0.749283		0.476515	0.512955		0.494735	0.0364408		1	0	0	1	0	1	0	0	0	0	0	0	0	0	0	0	0
77627971	phosphoglucomutase-1 [Rattus norvegicus]	0.371631	0.350698	0.943671		-1.8		-2.22989	-2.25507		-0.967649	-0.992829		-0.980239	-0.0251793		0	0	1	0	0	0	0	0	0	0	0	0	0	0	0	0	0
8394009	peptidyl-prolyl cis-trans isomerase A [Rattus norvegicus]	0.297331	0.364481	1.22584		-0.9		-1.42676	-1.33833		-0.164521	-0.0760872		-0.120304	0.0884343		1	1	0	1	1	0	0	0	0	0	0	0	0	0	0	0	0
14389299	vimentin [Rattus norvegicus]	0.336021	0.582861	1.7346		3.2		2.72637	2.96557		3.98861	4.2278		4.1082	0.239198		1	1	1	1	1	1	0	0	0	1	0	0	0	0	0	0	0
16758014	hemopexin precursor [Rattus norvegicus]	0.305435	0.529587	1.73388		-1.1		-1.61508	-1.37606		-0.352843	-0.113824		-0.233334	0.239019		0	0	0	1	0	0	0	0	0	0	0	0	0	0	0	0	0
6981052	10 kDa heat shock protein, mitochondrial [Rattus norvegicus]	0.355761	0.350557	0.985373		-0.8		-1.24884	-1.25524		0.0133965	0.00699706		0.0101968	-0.00639941		1	0	0	0	0	0	1	0	0	1	0	0	0	0	0	0	0
109497721	PREDICTED: ubiquitin B-like [Rattus norvegicus]	0.362723	0.430748	1.18754		-0.9		-1.34043	-1.26578		-0.0781871	-0.00353863		-0.0408629	0.0746485		0	0	0	0	0	0	0	0	0	0	0	0	0	0	0	0	0
194473636	NADH dehydrogenase [ubiquinone] 1 alpha subcomplex subunit 6 [Rattus norvegicus]	0.282829	0.274748	0.971427		-0.1		-0.648476	-0.661065		0.613762	0.601173		0.607468	-0.0125896		1	0	0	0	0	1	1	0	0	0	0	0	0	0	0	0	0
6978477	alpha-2-HS-glycoprotein precursor [Rattus norvegicus]	0.319753	0.334357	1.04567		-1.7		-2.19518	-2.17579		-0.932947	-0.913552		-0.923249	0.0193949		0	0	0	1	0	0	0	0	0	0	0	0	0	0	0	0	0
46485429	lactoylglutathione lyase [Rattus norvegicus]	0.3438	0.348292	1.01307		0.4		-0.0636943	-0.058056		1.19854	1.20418		1.20136	0.00563827		0	0	0	0	0	0	0	0	0	0	0	0	0	0	0	0	0
9506445	carbonic anhydrase 2 [Rattus norvegicus]	0.440226	0.366545	0.83263		1		0.643675	0.564128		1.90591	1.82637		1.86614	-0.0795477		1	1	0	1	0	1	0	0	0	0	0	0	0	0	0	0	0
109481899	PREDICTED: rCG38845-like [Rattus norvegicus]	0.243377	0.22045	0.905799		-0.8		-1.41372	-1.45669		-0.151483	-0.194451		-0.172967	-0.0429684		0	0	0	0	0	0	0	0	0	0	0	0	0	0	0	0	0
17865351	transitional endoplasmic reticulum ATPase [Rattus norvegicus]	0.24239	0.244066	1.00692		-0.2		-0.815486	-0.812492		0.446753	0.449746		0.448249	0.00299338		1	1	0	0	1	0	0	1	0	1	0	0	0	1	0	1	0
157824043	myosin-binding protein C, cardiac-type [Rattus norvegicus]	0.224326	0.2166	0.96556		1.9		1.25088	1.23566		2.51312	2.4979		2.50551	-0.0152209		1	0	1	0	0	0	0	0	0	0	0	0	0	0	0	0	0
8394432	peroxiredoxin-2 [Rattus norvegicus]	0.355047	0.347422	0.978526		-2.6		-3.04971	-3.05914		-1.78748	-1.7969		-1.79219	-0.00942755		1	1	0	0	0	0	1	0	0	0	0	0	0	0	0	0	0
77917546	mitochondrial inner membrane protein [Rattus norvegicus]	0.267138	0.265758	0.994833		2.8		2.22674	2.22449		3.48897	3.48672		3.48785	-0.00224994		1	0	0	0	0	1	1	0	0	0	0	0	0	0	0	0	0
84781723	heat shock protein 75 kDa, mitochondrial precursor [Rattus norvegicus]	0.273187	0.289342	1.05913		0.2		-0.36354	-0.338589		0.898698	0.923649		0.911174	0.0249512		1	0	0	0	0	0	1	0	0	0	0	0	0	0	0	0	0
57526868	T-kininogen 2 precursor [Rattus norvegicus]	0.244831	0.752948	3.07538		1.8		1.18887	1.67676		2.4511	2.939		2.69505	0.487898		0	0	0	1	0	0	0	0	0	0	0	0	0	0	0	0	0
61556832	adenine phosphoribosyltransferase [Rattus norvegicus]	0.231307	0.253491	1.0959		-1.9		-2.53581	-2.49604		-1.27357	-1.2338		-1.25369	0.0397721		1	0	0	0	1	0	0	0	0	1	0	0	0	0	0	0	0
80861401	T-kininogen 1 precursor [Rattus norvegicus]	0.251397	0.73764	2.93416		2.2		1.60036	2.06784		2.8626	3.33008		3.09634	0.467484		0	0	0	1	0	0	0	0	0	0	0	0	0	0	0	0	0
157818027	acetyl-coenzyme A synthetase 2-like, mitochondrial [Rattus norvegicus]	0.262527	0.251223	0.956941		-1.6		-2.18083	-2.19994		-0.918587	-0.937702		-0.928145	-0.0191148		1	0	0	0	0	0	1	0	0	1	0	0	0	0	0	0	0
198278533	NADH dehydrogenase [ubiquinone] 1 alpha subcomplex subunit 9, mitochondrial [Rattus norvegicus]	0.309638	0.308891	0.997586		-0.5		-1.00915	-1.0102		0.253093	0.252043		0.252568	-0.00104974		1	0	0	0	0	1	1	0	0	1	0	0	0	0	0	0	0
157819527	histidine triad nucleotide-binding protein 1 [Rattus norvegicus]	0.442408	0.474689	1.07296		-0.7		-1.05418	-1.02359		0.208062	0.238647		0.223354	0.0305855		1	0	0	0	1	1	0	0	0	1	0	0	0	0	0	0	0
325974480	NADH dehydrogenase [ubiquinone] 1 alpha subcomplex subunit 7 [Rattus norvegicus]	0.225996	0.223073	0.987067		-0.8		-1.4459	-1.45155		-0.183661	-0.189314		-0.186488	-0.00565334		1	0	0	0	0	1	1	0	0	0	0	0	0	0	0	0	0
260064045	heat shock 70 kDa protein 1A/1B [Rattus norvegicus]	0.13371	0.45153	3.37693		1.6		0.726164	1.25469		1.9884	2.51693		2.25266	0.528522		1	1	0	0	1	1	1	0	0	1	0	0	0	0	0	0	0
158138561	complement C3 precursor [Rattus norvegicus]	0.220678	0.286978	1.30044		0.4		-0.25624	-0.142152		1.006	1.12009		1.06304	0.114089		0	0	0	1	0	0	0	0	0	0	0	0	0	0	0	0	0
8393296	elongation factor 2 [Rattus norvegicus]	0.227754	0.240834	1.05743		-0.5		-1.14253	-1.11828		0.119703	0.143956		0.13183	0.0242525		1	0	0	0	0	0	0	0	0	0	0	0	0	0	0	0	0
158749584	succinyl-CoA ligase [ADP-forming] subunit beta, mitochondrial [Rattus norvegicus]	0.247069	0.227235	0.919723		-2		-2.60718	-2.64352		-1.34494	-1.38129		-1.36311	-0.0363427		1	0	0	0	0	0	1	0	0	0	0	0	0	0	0	0	0
6981352	6-phosphofructokinase, liver type [Rattus norvegicus]	0.1883	0.222576	1.18203		-1		-1.72515	-1.65252		-0.462911	-0.390283		-0.426597	0.0726281		1	1	0	0	0	0	0	0	0	0	0	0	0	0	0	0	0
117940031	tripartite motif-containing protein 72 [Rattus norvegicus]	0.197386	0.179597	0.909881		-1.7		-2.40468	-2.4457		-1.14245	-1.18346		-1.16295	-0.0410153		1	0	0	0	0	1	0	0	0	0	0	0	0	0	0	0	0
21326475	MACRO domain-containing protein 1 [Rattus norvegicus]	0.2165	0.202486	0.93527		-0.7		-1.36454	-1.3936		-0.102304	-0.131367		-0.116835	-0.029063		1	0	0	0	1	0	1	0	0	0	0	0	0	0	0	0	0
94400790	heat shock protein beta-1 [Rattus norvegicus]	0.212751	0.365548	1.7182		1.1		0.427871	0.662944		1.69011	1.92518		1.80765	0.235073		1	0	1	0	1	1	0	0	1	0	0	0	0	0	0	1	0
52138635	electron transfer flavoprotein-ubiquinone oxidoreductase, mitochondrial precursor [Rattus norvegicus]	0.187461	0.18969	1.01189		-1.9		-2.62709	-2.62196		-1.36485	-1.35972		-1.36228	0.00513275		1	0	0	0	0	1	1	0	0	0	0	0	0	0	0	0	0
20304123	3-mercaptopyruvate sulfurtransferase [Rattus norvegicus]	0.180428	0.184615	1.02321		-0.8		-1.5437	-1.53373		-0.281459	-0.271494		-0.276477	0.00996468		1	0	0	0	0	1	1	0	0	0	0	0	0	0	0	0	0
54020666	isocitrate dehydrogenase [NAD] subunit gamma 1, mitochondrial precursor [Rattus norvegicus]	0.23558	0.203883	0.865451		-0.3		-0.927861	-0.990619		0.334377	0.27162		0.302999	-0.0627575		1	0	0	0	1	0	1	0	0	1	0	0	0	0	0	0	0
11693174	branched-chain-amino-acid aminotransferase, mitochondrial precursor [Rattus norvegicus]	0.203327	0.178469	0.877743		-2.7		-3.39181	-3.44844		-2.12957	-2.1862		-2.15788	-0.0566325		1	0	0	0	1	0	1	0	0	0	0	0	0	0	0	0	0
6978695	ceruloplasmin precursor [Rattus norvegicus]	0.151339	0.225455	1.48973		-0.4		-1.22005	-1.04694		0.0421891	0.215297		0.128743	0.173108		0	0	0	1	0	1	0	0	0	0	0	0	0	0	0	0	0
164663846	phosphohistidine phosphatase 1 [Rattus norvegicus]	0.19464	0.206286	1.05983		0.7		-0.0107687	0.0144693		1.25147	1.27671		1.26409	0.025238		1	1	0	0	0	0	0	0	0	0	0	0	0	0	0	0	0
160333459	cytochrome c oxidase subunit 6C-2 [Rattus norvegicus]	0.151433	0.151206	0.998498		-4.1		-4.91978	-4.92043		-3.65754	-3.65819		-3.65787	-0.000652966		1	0	0	0	0	1	1	0	0	0	0	0	0	0	0	0	0
18266692	selenium-binding protein 1 [Rattus norvegicus]	0.163849	0.173647	1.05979		-2.2		-2.98556	-2.96033		-1.72332	-1.6981		-1.71071	0.0252212		1	1	0	0	1	1	0	0	0	1	0	0	0	0	0	0	0
187937028	NADH dehydrogenase [ubiquinone] 1 beta subcomplex subunit 9 [Rattus norvegicus]	0.156861	0.156958	1.00062		-0.2		-1.00448	-1.00422		0.257753	0.258022		0.257888	0.000268333		1	0	0	0	0	1	1	0	0	0	0	0	0	0	0	0	0
157822045	protein-cysteine N-palmitoyltransferase HHAT-like protein [Rattus norvegicus]	0.188608	0.19498	1.03378		-4.1		-4.82444	-4.81001		-3.5622	-3.54777		-3.55499	0.0144294		1	0	0	0	0	1	0	1	0	0	0	0	0	0	0	0	0
113205496	pyruvate dehydrogenase complex, component X [Rattus norvegicus]	0.194113	0.171662	0.884342		-0.2		-0.911946	-0.965326		0.350292	0.296912		0.323602	-0.0533797		1	0	0	1	0	0	1	0	0	0	0	0	0	0	0	0	0
19424278	protein NDRG2 [Rattus norvegicus]	0.188972	0.19593	1.03682		-2		-2.7236	-2.7079		-1.46136	-1.44566		-1.45351	0.0157028		1	1	1	0	1	0	0	0	0	1	1	0	0	0	0	0	0
42476144	profilin-1 [Rattus norvegicus]	0.243594	0.28871	1.18521		-2.1		-2.71333	-2.63954		-1.45109	-1.3773		-1.4142	0.0737943		1	0	1	0	1	0	0	0	0	0	0	0	0	0	0	0	0
12018256	delta(3,5)-Delta(2,4)-dienoyl-CoA isomerase, mitochondrial precursor [Rattus norvegicus]	0.17906	0.159435	0.8904		0.3		-0.447001	-0.497415		0.815238	0.764823		0.79003	-0.0504147		1	0	0	0	0	0	1	0	0	0	0	0	0	0	0	0	0
157818307	striated muscle-specific serine/threonine-protein kinase isoform 1 [Rattus norvegicus]	0.179534	0.213755	1.19061		1.7		0.954146	1.02992		2.21638	2.29215		2.25427	0.0757692		0	0	0	0	1	0	0	0	0	0	0	0	0	0	0	0	0
307746876	alpha-1-macroglobulin precursor [Rattus norvegicus]	0.175785	0.221658	1.26096		-1.2		-1.95502	-1.85432		-0.692779	-0.592078		-0.642429	0.100701		0	0	0	1	0	0	0	0	0	0	0	0	0	0	0	0	0
61889092	adenylate kinase isoenzyme 1 [Rattus norvegicus]	0.164734	0.156873	0.952281		-0.9		-1.68322	-1.70445		-0.42098	-0.442215		-0.431597	-0.0212351		1	0	0	0	0	1	0	0	0	0	0	0	0	0	0	0	0
13786204	voltage-dependent anion-selective channel protein 3 [Rattus norvegicus]	0.172338	0.187763	1.0895		0.2		-0.56362	-0.52639		0.698619	0.735848		0.717233	0.0372292		1	0	0	0	0	1	1	1	0	0	0	0	0	0	0	0	0
11693170	mitochondrial 2-oxoglutarate/malate carrier protein [Rattus norvegicus]	0.17649	0.190748	1.08078		-2		-2.75328	-2.71954		-1.49104	-1.4573		-1.47417	0.0337388		1	0	0	0	0	1	1	0	0	0	0	0	0	0	0	0	0
62079189	glyoxalase domain-containing protein 4 [Rattus norvegicus]	0.129818	0.141935	1.09333		-1.2		-2.08666	-2.04791		-0.824426	-0.785673		-0.805049	0.0387528		1	0	0	0	0	0	1	0	0	0	0	0	0	0	0	0	0
110189672	NADH dehydrogenase subunit 4 (mitochondrion) [Rattus norvegicus]	0.174881	0.186303	1.06531		1.1		0.342742	0.370219		1.60498	1.63246		1.61872	0.0274767		1	0	0	0	0	1	1	0	0	0	0	0	0	0	0	0	0
300797519	myomesin-1 [Rattus norvegicus]	0.12345	0.115872	0.938616		1.8		0.891492	0.86398		2.15373	2.12622		2.13997	-0.0275122		1	0	0	0	0	0	0	0	0	0	0	0	0	0	0	0	0
209529636	inorganic pyrophosphatase 2, mitochondrial [Rattus norvegicus]	0.162959	0.155335	0.953218		1.7		0.912078	0.89127		2.17432	2.15351		2.16391	-0.0208076		1	0	0	0	0	0	1	0	0	0	0	0	0	0	0	0	0
300794574	neuroblast differentiation-associated protein AHNAK [Rattus norvegicus]	0.172822	0.186209	1.07746		0.7		-0.0624011	-0.0299997		1.19984	1.23224		1.21604	0.0324013		0	0	0	0	0	0	0	0	0	0	0	0	0	0	0	0	0
51948418	elongation factor 1-gamma [Rattus norvegicus]	0.10078	0.0974923	0.967383		-0.7		-1.69663	-1.71103		-0.434389	-0.448791		-0.44159	-0.0144018		1	0	0	0	0	0	0	0	0	0	0	0	0	0	0	0	0
13994225	3-hydroxyacyl-CoA dehydrogenase type-2 [Rattus norvegicus]	0.173588	0.165501	0.953417		0.1		-0.660481	-0.681198		0.601757	0.58104		0.591399	-0.020717		1	0	0	0	0	1	1	1	0	0	0	0	0	0	0	0	0
18426864	heat shock protein beta-2 [Rattus norvegicus]	0.145798	0.165369	1.13424		-0.7		-1.53625	-1.48155		-0.274011	-0.219307		-0.246659	0.0547048		1	0	0	0	1	0	0	0	0	0	0	0	0	0	0	0	0
13591902	alpha-actinin-1 [Rattus norvegicus]	0.109396	0.191411	1.74971		0.7		-0.260999	-0.0180324		1.00124	1.24421		1.12272	0.242966		1	1	1	1	1	1	0	0	0	0	0	0	0	0	0	0	0
9845261	galectin-1 [Rattus norvegicus]	0.121929	0.139744	1.14611		-0.5		-1.41389	-1.35467		-0.151654	-0.092428		-0.122041	0.0592264		1	0	0	1	1	0	0	0	1	0	0	0	0	0	0	0	0
16758644	thioredoxin [Rattus norvegicus]	0.167631	0.196197	1.17041		-1.4		-2.17565	-2.10731		-0.913408	-0.845069		-0.879239	0.0683388		1	1	0	1	1	0	1	0	0	0	0	0	0	0	0	0	0
13786202	voltage-dependent anion-selective channel protein 2 [Rattus norvegicus]	0.14151	0.151329	1.06938		-0.4		-1.24921	-1.22008		0.0130262	0.0421599		0.0275931	0.0291338		1	0	0	0	0	1	1	0	0	1	0	0	0	0	0	0	0
209915614	succinate dehydrogenase [ubiquinone] iron-sulfur subunit, mitochondrial precursor [Rattus norvegicus]	0.136136	0.131707	0.967463		-1.2		-2.06603	-2.08039		-0.803787	-0.818153		-0.81097	-0.0143655		1	0	0	0	0	1	1	0	0	0	0	0	0	0	0	0	0
19173806	histidine-rich glycoprotein precursor [Rattus norvegicus]	0.150383	0.190673	1.26791		3		2.1772	2.28029		3.43944	3.54253		3.49098	0.103089		0	0	0	1	0	0	0	0	0	0	0	0	0	0	0	0	0
157820465	NADH dehydrogenase [ubiquinone] 1 beta subcomplex subunit 6 [Rattus norvegicus]	0.188236	0.175392	0.93177		0		-0.725298	-0.75599		0.53694	0.506249		0.521595	-0.0306914		1	0	0	0	1	1	1	0	0	1	0	0	0	0	0	0	0
67078526	UTP--glucose-1-phosphate uridylyltransferase [Rattus norvegicus]	0.108192	0.104584	0.966651		-1		-1.9658	-1.98053		-0.703566	-0.718296		-0.710931	-0.0147305		1	0	0	0	0	0	0	0	0	0	0	0	0	0	0	0	0
68341995	NADH dehydrogenase [ubiquinone] iron-sulfur protein 4, mitochondrial precursor [Rattus norvegicus]	0.100323	0.0976512	0.973366		1.2		0.201401	0.189677		1.46364	1.45192		1.45778	-0.011724		1	0	0	0	0	1	1	0	0	0	0	0	0	0	0	0	0
157817043	acyl-coenzyme A thioesterase 13 [Rattus norvegicus]	0.0828203	0.0804664	0.971578		-1		-2.08186	-2.09439		-0.819625	-0.832147		-0.825886	-0.0125224		1	0	0	0	0	1	1	0	0	0	0	0	0	0	0	0	0
148747119	propionyl-CoA carboxylase beta chain, mitochondrial precursor [Rattus norvegicus]	0.161817	0.141739	0.875923		-0.1		-0.890977	-0.948511		0.371262	0.313728		0.342495	-0.057534		1	0	0	0	0	0	1	0	0	1	0	0	0	0	0	0	0
40018548	serpin B6 [Rattus norvegicus]	0.176565	0.209208	1.18487		-3.5		-4.25309	-4.17942		-2.99086	-2.91718		-2.95402	0.0736722		1	0	1	0	0	0	0	0	0	0	0	0	0	0	0	0	0
157822229	maleylacetoacetate isomerase [Rattus norvegicus]	0.166249	0.174675	1.05068		-0.3		-1.07924	-1.05777		0.182997	0.204469		0.193733	0.0214722		1	0	0	0	0	0	1	0	0	0	0	0	0	0	0	0	0
6981324	protein disulfide-isomerase precursor [Rattus norvegicus]	0.161877	0.228731	1.41299		-0.7		-1.49081	-1.34067		-0.228576	-0.0784362		-0.153506	0.15014		1	0	0	0	0	1	0	1	1	1	0	0	0	0	0	0	0
6981236	myosin-9 [Rattus norvegicus]	0.0817113	0.0977409	1.19617		2.8		1.71228	1.79008		2.97452	3.05231		3.01342	0.0777943		1	1	1	1	1	1	1	0	0	0	0	1	0	0	0	0	0
293346045	PREDICTED: solute carrier family 25 (mitochondrial carrier, Aralar), member 12 [Rattus norvegicus]	0.154807	0.159752	1.03194		-2		-2.81021	-2.79656		-1.54797	-1.53432		-1.54114	0.0136555		1	0	0	0	0	1	1	0	0	0	0	0	0	0	0	0	0
11968072	cytochrome c oxidase subunit 7A2, mitochondrial precursor [Rattus norvegicus]	0.170781	0.179126	1.04886		-1.5		-2.26756	-2.24684		-1.00532	-0.984604		-0.994963	0.0207171		1	0	0	0	0	1	1	0	0	0	0	0	0	0	0	0	0
197313734	acyl-CoA dehydrogenase family member 9, mitochondrial [Rattus norvegicus]	0.137309	0.150067	1.09292		-0.5		-1.3623	-1.32371		-0.100062	-0.0614754		-0.0807689	0.038587		1	0	0	0	1	0	1	0	0	0	0	0	0	0	0	0	0
67846074	EH domain-containing protein 2 [Rattus norvegicus]	0.102211	0.113112	1.10666		-0.1		-1.0905	-1.04649		0.171735	0.215748		0.193741	0.0440125		1	0	0	0	0	1	0	0	0	0	0	1	0	0	0	0	0
16758182	GTP-binding nuclear protein Ran [Rattus norvegicus]	0.117941	0.137468	1.16557		-2.1		-3.02833	-2.9618		-1.7661	-1.69956		-1.73283	0.0665374		1	0	0	0	1	0	0	0	0	0	0	0	0	1	0	0	0
77539778	alpha-actinin-4 [Rattus norvegicus]	0.103068	0.124333	1.20632		1.8		0.813124	0.894587		2.07536	2.15683		2.11609	0.0814634		1	1	1	1	1	0	0	0	0	0	0	0	0	0	0	0	0
13929166	chloride intracellular channel protein 4 [Rattus norvegicus]	0.167996	0.193727	1.15317		0.9		0.125299	0.187191		1.38754	1.44943		1.41848	0.0618919		1	1	1	0	1	1	1	1	1	1	0	0	1	0	0	0	0
158819029	mitochondrial carrier homolog 2 [Rattus norvegicus]	0.0841762	0.0876852	1.04169		-3.1		-4.17481	-4.15707		-2.91257	-2.89484		-2.9037	0.0177374		1	0	0	0	0	1	1	0	0	0	0	0	0	0	0	0	0
6978703	carnitine O-palmitoyltransferase 1, muscle isoform [Rattus norvegicus]	0.119501	0.133121	1.11397		-1.8		-2.72263	-2.67575		-1.46039	-1.41352		-1.43695	0.0468745		1	0	0	0	0	1	1	0	0	0	0	0	0	0	0	0	0
55926203	isocitrate dehydrogenase [NAD] subunit beta, mitochondrial precursor [Rattus norvegicus]	0.16869	0.157921	0.936156		-0.3		-1.07291	-1.10156		0.189329	0.160677		0.175003	-0.0286518		1	0	0	0	0	0	1	0	0	1	0	0	0	0	0	0	0
292781228	2,4-dienoyl-CoA reductase, mitochondrial precursor [Rattus norvegicus]	0.0882759	0.0851152	0.964194		-0.5		-1.55416	-1.56999		-0.291919	-0.307755		-0.299837	-0.0158354		1	0	0	0	1	0	1	0	0	1	0	0	0	0	0	0	0
92373398	nuclease-sensitive element-binding protein 1 [Rattus norvegicus]	0.130382	0.17991	1.37987		3.5		2.61522	2.75506		3.87746	4.01729		3.94738	0.139839		1	0	0	1	1	0	0	0	0	0	0	0	0	0	0	0	1
58865448	EH domain-containing protein 1 [Rattus norvegicus]	0.109291	0.10192	0.932563		-1		-1.96142	-1.99174		-0.699179	-0.729501		-0.71434	-0.0303217		1	0	0	0	0	1	0	0	0	0	0	1	0	0	0	0	0
62078893	ubiquitin-like modifier-activating enzyme 1 [Rattus norvegicus]	0.124966	0.143747	1.15029		-0.8		-1.70321	-1.6424		-0.440969	-0.380162		-0.410565	0.0608069		0	0	0	0	0	0	0	0	0	0	0	0	0	0	0	0	0
57528264	methylcrotonoyl-CoA carboxylase subunit alpha, mitochondrial [Rattus norvegicus]	0.118867	0.114593	0.964045		0.2		-0.724938	-0.74084		0.537301	0.521398		0.529349	-0.0159025		1	0	0	0	0	1	1	0	0	1	0	0	0	0	0	0	0
6978543	sodium/potassium-transporting ATPase subunit alpha-1 precursor [Rattus norvegicus]	0.112898	0.123251	1.09171		-2		-2.94731	-2.90921		-1.68508	-1.64697		-1.66602	0.0381054		1	0	0	0	0	1	0	1	0	0	1	1	0	0	0	0	0
239049264	NADP-dependent malic enzyme, mitochondrial [Rattus norvegicus]	0.102882	0.0945356	0.91887		-1.7		-2.68766	-2.7244		-1.42542	-1.46217		-1.44379	-0.0367458		1	0	0	0	0	0	1	0	0	0	0	0	0	0	0	0	0
61556754	prohibitin-2 [Rattus norvegicus]	0.10766	0.106183	0.986282		0.1		-0.867946	-0.873945		0.394292	0.388293		0.391293	-0.00599881		1	0	0	0	1	1	1	0	0	0	0	0	0	0	0	0	0
6981260	NADH dehydrogenase [ubiquinone] 1 alpha subcomplex subunit 5 [Rattus norvegicus]	0.112766	0.117003	1.03758		-1.5		-2.44782	-2.4318		-1.18558	-1.16957		-1.17757	0.0160196		1	0	0	0	0	1	1	0	0	0	0	0	0	0	0	0	0
6981642	T-complex protein 1 subunit alpha [Rattus norvegicus]	0.0874841	0.0977745	1.11763		-1.4		-2.45807	-2.40977		-1.19583	-1.14754		-1.17168	0.0482963		1	1	1	0	1	1	0	0	0	1	1	0	0	1	0	0	0
27465603	aldose reductase-related protein 2 [Rattus norvegicus]	0.10037	0.103715	1.03332		-0.6		-1.59839	-1.58416		-0.336157	-0.321922		-0.329039	0.0142348		0	0	0	0	0	0	0	0	0	0	0	0	0	0	0	0	0
293352827	PREDICTED: brain protein 44 [Rattus norvegicus]	0.248114	0.250341	1.00898		-2.5		-3.10535	-3.10147		-1.84311	-1.83923		-1.84117	0.00388058		1	0	0	0	0	1	1	0	0	0	0	0	0	0	0	0	0
58865630	antithrombin-III precursor [Rattus norvegicus]	0.122458	0.154851	1.26452		-2.1		-3.01201	-2.91009		-1.74977	-1.64785		-1.69881	0.101925		0	0	0	1	0	0	0	0	0	0	0	0	0	0	0	0	0
270288740	amine oxidase [flavin-containing] A [Rattus norvegicus]	0.0891191	0.0783186	0.878808		-2.4		-3.45003	-3.50614		-2.18779	-2.2439		-2.21584	-0.0561061		1	0	0	0	0	1	1	0	0	0	0	0	0	0	0	0	0
60097941	haptoglobin precursor [Rattus norvegicus]	0.111297	0.206938	1.85933		-1.6		-2.55352	-2.28416		-1.29128	-1.02192		-1.1566	0.269357		1	0	0	1	0	0	0	1	0	0	1	0	0	0	0	0	0
52851387	aminoacylase-1A [Rattus norvegicus]	0.0886067	0.0928456	1.04784		-1.8		-2.85253	-2.83224		-1.5903	-1.57		-1.58015	0.0202949		1	0	0	0	0	0	0	0	0	0	0	0	0	0	0	0	0
157822133	vinculin [Rattus norvegicus]	0.114264	0.13719	1.20065		0.5		-0.442091	-0.362676		0.820147	0.899562		0.859854	0.079415		1	0	1	0	0	1	0	0	0	0	0	0	0	0	0	0	0
157823387	NADH dehydrogenase [ubiquinone] 1 beta subcomplex subunit 5, mitochondrial [Rattus norvegicus]	0.0827325	0.0860191	1.03973		-1.3		-2.38232	-2.36541		-1.12009	-1.10317		-1.11163	0.0169191		1	0	0	0	0	1	1	0	0	0	0	0	0	0	0	0	0
9845234	annexin A2 [Rattus norvegicus]	0.10782	0.144453	1.33977		1.6		0.632698	0.759728		1.89494	2.02197		1.95845	0.12703		1	0	0	1	0	1	0	0	0	0	0	1	0	0	0	0	0
189083698	caveolin-1 alpha isoform [Rattus norvegicus]	0.103176	0.123047	1.19259		-3.2		-4.18642	-4.10993		-2.92418	-2.84769		-2.88594	0.0764918		1	1	0	0	0	1	1	1	1	0	1	1	0	0	0	0	0
197927423	delta-1-pyrroline-5-carboxylate dehydrogenase, mitochondrial [Rattus norvegicus]	0.108812	0.0990006	0.909833		-0.7		-1.66332	-1.70436		-0.401086	-0.442124		-0.421605	-0.0410383		1	0	0	0	0	0	1	0	0	1	0	0	0	0	0	0	0
31543764	spectrin alpha chain, brain [Rattus norvegicus]	0.0852902	0.101339	1.18817		1.7		0.630899	0.705777		1.89314	1.96801		1.93058	0.0748773		1	1	1	0	0	1	0	0	0	0	0	0	0	0	0	0	0
114145517	NADH dehydrogenase [ubiquinone] 1 alpha subcomplex subunit 8 [Rattus norvegicus]	0.0664196	0.0696474	1.0486		1		-0.177703	-0.157095		1.08453	1.10514		1.09484	0.0206081		1	0	0	0	0	1	1	0	0	0	0	0	0	0	0	0	0
56606108	NADH dehydrogenase [ubiquinone] iron-sulfur protein 7, mitochondrial [Rattus norvegicus]	0.0754955	0.0674101	0.892903		-1.7		-2.82208	-2.87127		-1.55984	-1.60904		-1.58444	-0.0491956		1	0	0	0	0	1	1	0	0	0	0	0	0	0	0	0	0
8393322	protein disulfide-isomerase A3 precursor [Rattus norvegicus]	0.0709273	0.091557	1.29086		-0.6		-1.74919	-1.63831		-0.486949	-0.37607		-0.431509	0.110878		1	0	0	0	0	0	0	1	1	1	0	0	0	0	0	0	0
62078997	WD repeat-containing protein 1 [Rattus norvegicus]	0.0781677	0.0875421	1.11993		-0.6		-1.70697	-1.65778		-0.444734	-0.395545		-0.42014	0.0491895		1	0	1	0	0	0	0	0	0	0	0	0	0	0	0	0	0
157821497	NADH dehydrogenase [ubiquinone] iron-sulfur protein 8, mitochondrial [Rattus norvegicus]	0.0883405	0.085306	0.96565		-0.6		-1.65384	-1.66902		-0.391602	-0.406782		-0.399192	-0.0151803		1	0	0	0	0	1	1	0	0	0	0	0	0	0	0	0	0
53850596	succinate dehydrogenase complex, subunit C [Rattus norvegicus]	0.0791943	0.0866532	1.09419		-2.4		-3.50131	-3.46222		-2.23907	-2.19998		-2.21952	0.0390909		1	0	0	0	0	1	1	0	0	0	0	0	0	0	0	0	0
57528682	thiosulfate sulfurtransferase [Rattus norvegicus]	0.0676551	0.0614392	0.908123		-0.5		-1.6697	-1.71155		-0.407461	-0.449316		-0.428389	-0.0418554		1	0	0	0	0	1	1	0	0	1	0	0	0	0	0	0	0
25453396	ubiquinone biosynthesis protein COQ7 homolog [Rattus norvegicus]	0.120367	0.125528	1.04287		-1.4		-2.31949	-2.30126		-1.05725	-1.03902		-1.04814	0.0182314		1	0	0	0	1	1	1	0	0	0	0	0	0	0	0	0	0
61098214	proteasome activator complex subunit 1 [Rattus norvegicus]	0.119089	0.123123	1.03387		3		2.07587	2.09034		3.33811	3.35258		3.34534	0.0144648		0	0	0	0	0	0	0	0	0	0	0	0	0	0	0	1	0
13937353	prohibitin [Rattus norvegicus]	0.0752575	0.0720506	0.957388		-0.1		-1.22345	-1.24236		0.0387879	0.0198759		0.0293319	-0.018912		1	0	0	0	1	1	1	0	0	1	0	0	0	0	0	0	0
126723054	glycine cleavage system H protein, mitochondrial precursor [Rattus norvegicus]	0.0740018	0.0660725	0.892851		-0.2		-1.33076	-1.37998		-0.0685195	-0.117741		-0.0931302	-0.0492212		1	0	0	0	0	0	1	0	0	0	0	0	0	0	0	0	0
13937379	acyl-CoA-binding protein [Rattus norvegicus]	0.245032	0.224445	0.915986		1		0.389222	0.351111		1.65146	1.61335		1.6324	-0.0381113		1	0	0	1	1	1	1	1	0	0	1	0	0	0	0	0	0
77020256	adenylate kinase 2, mitochondrial isoform b [Rattus norvegicus]	0.0795657	0.0785515	0.987254		1.1		0.000725763	-0.00484553		1.26296	1.25739		1.26018	-0.00557129		1	1	0	0	0	1	1	0	0	0	0	0	0	0	0	0	0
12083611	histone H2A.Z [Rattus norvegicus]	0.0717958	0.0884049	1.23134		1.7		0.556099	0.646476		1.81834	1.90871		1.86353	0.0903768		0	0	0	0	1	0	0	0	0	1	0	0	0	1	0	0	0
157820217	glutathione S-transferase alpha-4 [Rattus norvegicus]	0.0700559	0.0722121	1.03078		-2.5		-3.65456	-3.64139		-2.39232	-2.37915		-2.38573	0.0131654		1	0	0	0	0	0	1	0	0	0	0	0	0	0	0	0	0
109479984	PREDICTED: adenylosuccinate synthase like 1-like isoform 2 [Rattus norvegicus]	0.100745	0.0964138	0.957008		-0.1		-1.09678	-1.11586		0.165462	0.146378		0.15592	-0.0190843		1	0	0	0	0	0	0	0	0	0	0	0	0	0	0	0	0
6978879	vitamin D-binding protein precursor [Rattus norvegicus]	0.10522	0.146958	1.39667		1.9		0.922099	1.06719		2.18434	2.32943		2.25688	0.145094		1	1	0	1	0	0	0	0	0	0	0	0	0	0	0	0	0
71043858	hydroxysteroid dehydrogenase-like protein 2 [Rattus norvegicus]	0.102324	0.0963329	0.941445		-1.6		-2.59002	-2.61623		-1.32778	-1.35399		-1.34088	-0.0262049		1	0	0	0	0	0	1	0	0	0	0	0	0	0	0	0	0
19173772	integrin-linked protein kinase [Rattus norvegicus]	0.0510993	0.0598889	1.17201		-0.9		-2.19158	-2.12265		-0.929347	-0.860415		-0.894881	0.068931		1	0	1	0	0	1	0	0	0	0	0	0	0	0	0	0	0
61556894	aldo-keto reductase family 1 member B10 [Rattus norvegicus]	0.057648	0.0576712	1.0004		-1.7		-2.93922	-2.93904		-1.67698	-1.6768		-1.67689	0.000175085		1	1	0	0	0	0	1	0	0	0	0	0	0	0	0	0	0
300797978	filamin-C [Rattus norvegicus]	0.0705244	0.0903884	1.28166		1.2		0.0483392	0.156113		1.31058	1.41835		1.36446	0.107774		1	0	0	0	0	1	0	0	0	0	0	0	0	0	0	0	0
55741520	enoyl-CoA delta isomerase 2, mitochondrial [Rattus norvegicus]	0.0609753	0.0620234	1.01719		-0.5		-1.71485	-1.70744		-0.452608	-0.445206		-0.448907	0.00740168		1	0	0	0	0	0	1	0	0	1	0	0	0	0	0	0	0
76781465	four and a half LIM domains protein 1 isoform 1 [Rattus norvegicus]	0.0705327	0.104144	1.47654		1.2		0.0483902	0.217636		1.31063	1.47987		1.39525	0.169246		1	0	0	0	1	1	0	0	0	0	0	0	0	0	0	0	0
158749540	puromycin-sensitive aminopeptidase precursor [Rattus norvegicus]	0.0495584	0.0533016	1.07553		-2.2		-3.50488	-3.47326		-2.24264	-2.21102		-2.22683	0.0316229		0	0	0	0	0	0	0	0	0	0	0	0	0	0	0	0	0
157819619	flavin reductase [Rattus norvegicus]	0.0941609	0.0993194	1.05478		0.2		-0.826129	-0.802966		0.436109	0.459273		0.447691	0.0231636		1	1	0	0	1	1	0	0	0	1	0	0	0	0	0	0	0
61556993	3-hydroxyisobutyryl-CoA hydrolase, mitochondrial [Rattus norvegicus]	0.0868389	0.0805831	0.927961		0.8		-0.261286	-0.293756		1.00095	0.968482		0.984717	-0.0324704		1	0	0	0	0	0	1	0	0	0	0	0	0	0	0	0	0
157819187	glycogen debranching enzyme [Rattus norvegicus]	0.0770557	0.0728338	0.94521		-1.5		-2.6132	-2.63767		-1.35096	-1.37543		-1.36319	-0.0244716		1	0	0	0	1	0	0	1	0	1	0	0	0	0	0	0	0
8394060	proteasome subunit alpha type-1 [Rattus norvegicus]	0.0596912	0.059562	0.997836		1.7		0.47591	0.474969		1.73815	1.73721		1.73768	-0.00094091		1	0	1	0	1	0	0	0	0	1	0	0	0	0	0	1	0
8394091	proteasome activator complex subunit 2 [Rattus norvegicus]	0.0657624	0.067175	1.02148		-0.6		-1.78202	-1.77279		-0.519784	-0.510554		-0.515169	0.00923002		0	0	0	0	0	0	0	0	0	0	0	0	0	0	0	1	0
9506497	clathrin heavy chain 1 [Rattus norvegicus]	0.0606948	0.0744749	1.22704		-1.4		-2.61685	-2.52799		-1.35461	-1.26575		-1.31018	0.0888586		1	0	1	1	0	1	1	0	0	0	1	0	0	0	0	0	0
18959218	histone H1.2 [Rattus norvegicus]	0.0565339	0.0723539	1.27983		3.6		2.35231	2.45946		3.61455	3.7217		3.66812	0.107153		0	0	0	0	1	0	0	0	0	1	0	0	0	1	0	0	0
16923986	transforming protein RhoA precursor [Rattus norvegicus]	0.0777469	0.0946707	1.21768		-0.3		-1.40932	-1.32378		-0.147079	-0.0615463		-0.104312	0.0855324		1	1	1	0	1	1	1	0	0	0	0	0	0	0	0	0	0
57527919	glycerol-3-phosphate dehydrogenase [NAD(+)], cytoplasmic [Rattus norvegicus]	0.0547787	0.0544882	0.994696		-2.7		-3.96139	-3.9637		-2.69915	-2.70146		-2.7003	-0.00230947		1	1	0	0	0	0	1	0	0	0	0	0	0	0	0	0	0
12083667	small glutamine-rich tetratricopeptide repeat-containing protein alpha [Rattus norvegicus]	0.0711303	0.0782627	1.10027		-1.1		-2.24795	-2.20645		-0.985707	-0.944207		-0.964957	0.0415		1	0	0	0	0	0	0	0	0	0	0	0	0	0	0	0	0
55742813	D-beta-hydroxybutyrate dehydrogenase, mitochondrial [Rattus norvegicus]	0.0621575	0.0555148	0.893131		-0.4		-1.60651	-1.65559		-0.344268	-0.393353		-0.36881	-0.049085		1	0	0	0	1	1	1	0	0	1	0	0	0	0	0	0	0
213972586	inorganic pyrophosphatase [Rattus norvegicus]	0.0670774	0.0654647	0.975956		0.9		-0.273423	-0.283993		0.988815	0.978245		0.98353	-0.0105696		1	0	0	0	0	0	0	0	0	0	0	0	0	0	0	0	0
6978503	annexin A3 [Rattus norvegicus]	0.0486916	0.0508212	1.04374		2.7		1.38745	1.40605		2.64969	2.66828		2.65899	0.0185911		1	0	0	0	0	1	0	0	0	0	0	0	0	0	0	0	0
157821295	myosin regulatory light chain 2, atrial isoform [Rattus norvegicus]	0.0732456	0.202164	2.76009		-1.6		-2.73522	-2.2943		-1.47298	-1.03206		-1.25252	0.440923		1	0	0	0	0	0	0	0	0	0	0	0	0	0	0	0	0
56090257	serum deprivation-response protein [Rattus norvegicus]	0.0769156	0.0878678	1.14239		3.6		2.48601	2.54383		3.74825	3.80607		3.77716	0.0578149		1	1	0	0	0	1	0	0	0	0	1	0	0	0	0	0	0
157824004	CDGSH iron-sulfur domain-containing protein 1 [Rattus norvegicus]	0.0645722	0.0626453	0.970159		-1.4		-2.58995	-2.60311		-1.32772	-1.34087		-1.33429	-0.0131572		1	0	0	0	0	1	1	0	0	0	0	0	0	0	0	0	0
157823585	alpha-sarcoglycan precursor [Rattus norvegicus]	0.0389788	0.0392633	1.0073		-3.1		-4.50917	-4.50601		-3.24693	-3.24377		-3.24535	0.00315796		0	0	0	0	0	1	0	0	0	0	0	0	0	0	0	0	0
155369271	cAMP-dependent protein kinase catalytic subunit alpha [Rattus norvegicus]	0.0433228	0.0471742	1.0889		-2.6		-3.96328	-3.9263		-2.70104	-2.66406		-2.68255	0.0369877		1	1	1	0	1	1	1	0	0	1	1	0	0	0	0	0	0
58865636	ecto-ADP-ribosyltransferase 3 precursor [Rattus norvegicus]	0.05748	0.0594616	1.03448		-1.3		-2.54048	-2.52576		-1.27825	-1.26352		-1.27088	0.0147204		0	0	0	0	0	0	0	0	0	0	0	0	0	0	0	0	0
56605990	leucine-rich PPR motif-containing protein, mitochondrial precursor [Rattus norvegicus]	0.0573673	0.0555983	0.969164		-0.3		-1.54134	-1.55494		-0.279097	-0.2927		-0.285899	-0.0136028		1	0	1	0	1	1	1	0	0	1	0	0	0	1	0	0	0
13324704	grpE protein homolog 1, mitochondrial precursor [Rattus norvegicus]	0.0555047	0.0471803	0.850023		2.5		1.24433	1.17376		2.50657	2.436		2.47128	-0.0705694		1	0	0	0	0	0	1	0	0	1	0	0	0	0	0	0	0
27229290	afamin precursor [Rattus norvegicus]	0.0539456	0.0606704	1.12466		1.7		0.431956	0.482977		1.69419	1.74522		1.7197	0.051021		0	0	0	1	0	0	0	0	0	0	0	0	0	0	0	0	0
6981396	cAMP-dependent protein kinase type I-alpha regulatory subunit [Rattus norvegicus]	0.0587369	0.0637799	1.08586		1		-0.231089	-0.195316		1.03115	1.06692		1.04904	0.0357731		1	0	0	0	0	1	0	0	0	0	0	0	0	0	0	0	0
189491689	succinyl-CoA ligase [GDP-forming] subunit beta, mitochondrial [Rattus norvegicus]	0.0487076	0.0463624	0.951852		-2.3		-3.6124	-3.63383		-2.35016	-2.3716		-2.36088	-0.0214306		1	0	0	0	0	0	1	0	0	1	0	0	0	0	0	0	0
293348969	PREDICTED: keratin 6A-like [Rattus norvegicus]	0.0438981	0.0852063	1.941		3		1.64245	1.93047		2.90468	3.19271		3.0487	0.288025		0	0	1	0	0	0	0	0	0	0	0	0	0	0	0	0	0
16758642	aspartate--tRNA ligase, cytoplasmic [Rattus norvegicus]	0.036437	0.0399668	1.09687		1.5		0.0615432	0.101699		1.32378	1.36394		1.34386	0.0401561		1	0	0	0	0	0	0	0	0	0	0	0	0	0	0	0	0
157823197	NADH dehydrogenase [ubiquinone] 1 beta subcomplex subunit 7 [Rattus norvegicus]	0.0337028	0.0419994	1.24617		3		1.52767	1.62324		2.7899	2.88548		2.83769	0.0955769		1	0	0	0	0	1	1	0	0	0	0	0	0	0	0	0	0
48675371	complement component 1 Q subcomponent-binding protein, mitochondrial precursor [Rattus norvegicus]	0.0538497	0.0487005	0.904379		-0.6		-1.86882	-1.91247		-0.606578	-0.650228		-0.628403	-0.0436493		1	1	0	1	1	1	1	0	1	1	0	0	0	0	0	0	0
66730449	beta-lactamase-like protein 2 [Rattus norvegicus]	0.0793998	0.0809759	1.01985		0.4		-0.700181	-0.691644		0.562058	0.570594		0.566326	0.00853626		1	0	0	0	0	0	1	0	0	0	0	0	0	0	0	0	0
51854229	carnitine O-acetyltransferase [Rattus norvegicus]	0.0471403	0.0386933	0.820811		-1.3		-2.62661	-2.71236		-1.36437	-1.45013		-1.40725	-0.0857566		1	0	0	0	0	1	1	1	0	0	0	0	0	0	0	0	0
157823922	glycogen [starch] synthase, muscle [Rattus norvegicus]	0.0529011	0.0557375	1.05362		-2		-3.27654	-3.25385		-2.0143	-1.99161		-2.00296	0.0226824		1	0	0	0	0	0	0	0	0	0	0	0	0	0	0	0	0
6978479	GTP:AMP phosphotransferase, mitochondrial [Rattus norvegicus]	0.0509278	0.0549233	1.07846		0.5		-0.793045	-0.760243		0.469193	0.501995		0.485594	0.0328022		1	0	0	0	0	0	1	0	0	1	0	0	0	0	0	0	0
189181726	talin-1 [Rattus norvegicus]	0.0486637	0.059002	1.21244		0.9		-0.412795	-0.329133		0.849443	0.933105		0.891274	0.0836616		0	0	1	1	0	1	0	0	0	0	0	0	0	0	0	0	0
157817316	zinc-binding alcohol dehydrogenase domain-containing protein 2 [Rattus norvegicus]	0.0552884	0.0599413	1.08416		-0.6		-1.85737	-1.82227		-0.595128	-0.560036		-0.577582	0.0350924		1	0	0	0	0	0	1	0	0	0	0	0	0	0	0	0	0
8393101	cofilin-1 [Rattus norvegicus]	0.0520681	0.0548425	1.05328		1.3		0.0165716	0.039117		1.27881	1.30136		1.29008	0.0225455		1	0	1	0	1	1	0	0	0	1	0	0	0	0	0	0	0
56605748	eukaryotic initiation factor 4A-II [Rattus norvegicus]	0.0377233	0.0397691	1.05423		1		-0.423391	-0.400454		0.838847	0.861784		0.850316	0.0229364		0	0	0	0	0	0	0	0	0	0	0	0	0	0	0	0	0
114145796	uncharacterized protein LOC315963 [Rattus norvegicus]	0.130974	0.149677	1.1428		0.2		-0.682815	-0.624845		0.579423	0.637394		0.608409	0.0579702		0	0	0	1	0	0	0	0	0	0	0	0	0	0	0	0	0
62543513	prostaglandin reductase 2 [Rattus norvegicus]	0.0644442	0.0621826	0.964906		-1.8		-2.99082	-3.00633		-1.72858	-1.74409		-1.73634	-0.015515		1	0	0	0	0	0	1	0	0	0	0	0	0	0	0	0	0
210032365	endoplasmin precursor [Rattus norvegicus]	0.0354725	0.0522162	1.47202		2.5		1.04989	1.21781		2.31213	2.48004		2.39609	0.167914		1	1	0	0	0	1	0	1	0	1	0	0	0	0	0	0	0
55742827	rho GDP-dissociation inhibitor 1 [Rattus norvegicus]	0.0475568	0.0534135	1.12315		2.5		1.17721	1.22765		2.43945	2.48989		2.46467	0.0504381		1	0	0	0	0	1	0	0	0	0	0	0	0	0	0	0	0
157265559	heterogeneous nuclear ribonucleoproteins A2/B1 [Rattus norvegicus]	0.0600243	0.0744075	1.23962		1.5		0.278327	0.371617		1.54057	1.63386		1.58721	0.0932896		1	0	0	0	1	0	0	0	0	1	0	0	0	0	0	0	1
71534276	rab GDP dissociation inhibitor alpha [Rattus norvegicus]	0.0621145	0.0717434	1.15502		-1.3		-2.50681	-2.44422		-1.24457	-1.18198		-1.21327	0.0625887		1	0	0	0	0	0	0	0	0	0	0	0	0	0	0	0	0
56797757	fibrinogen alpha chain isoform 1 precursor [Rattus norvegicus]	0.0467476	0.0771606	1.65058		2.6		1.26976	1.4874		2.532	2.74963		2.64082	0.217637		1	0	0	1	0	1	0	0	1	0	0	0	0	0	0	0	0
157820807	glutaryl-CoA dehydrogenase, mitochondrial [Rattus norvegicus]	0.140992	0.139879	0.992106		0.2		-0.650805	-0.654247		0.611433	0.607991		0.609712	-0.00344178		1	0	0	0	0	1	1	0	0	0	0	0	0	0	0	0	0
40254781	rab GDP dissociation inhibitor beta [Rattus norvegicus]	0.0684193	0.0798242	1.16669		-1.4		-2.56482	-2.49787		-1.30258	-1.23563		-1.2691	0.0669555		1	1	0	0	0	1	0	0	1	0	1	0	0	0	0	0	0
13540689	moesin [Rattus norvegicus]	0.0509229	0.0604182	1.18646		3.3		2.00691	2.08117		3.26915	3.34341		3.30628	0.0742546		1	0	1	1	1	1	0	0	1	1	0	0	0	0	0	0	0
157822819	purine nucleoside phosphorylase [Rattus norvegicus]	0.0302937	0.0338806	1.1184		-2.2		-3.71865	-3.67005		-2.45641	-2.40781		-2.43211	0.0485986		1	1	1	1	1	0	0	0	0	0	0	0	0	0	0	0	0
156231040	kininogen-1 isoform 2 precursor [Rattus norvegicus]	0.0414284	0.0842682	2.03407		0.8		-0.582702	-0.274336		0.679537	0.987902		0.833719	0.308365		0	0	0	0	0	0	0	0	0	0	0	0	0	0	0	0	0
42476045	cathepsin D precursor [Rattus norvegicus]	0.0420984	0.0433067	1.0287		-3.5		-4.87573	-4.86345		-3.6135	-3.60121		-3.60735	0.0122896		1	0	0	1	0	0	1	0	0	0	0	0	1	0	0	0	0
75991707	destrin [Rattus norvegicus]	0.0662254	0.0904697	1.36609		0.2		-0.978976	-0.843497		0.283263	0.418742		0.351002	0.135479		1	0	1	0	0	0	0	0	0	0	0	0	0	0	0	0	0
76253725	T-complex protein 1 subunit zeta [Rattus norvegicus]	0.0548471	0.0595	1.08484		0.8		-0.460847	-0.425483		0.801392	0.836756		0.819074	0.0353639		1	1	1	0	0	0	0	0	0	0	0	0	0	0	0	0	0
19705537	aflatoxin B1 aldehyde reductase member 2 [Rattus norvegicus]	0.0757967	0.0785308	1.03607		-0.9		-2.02035	-2.00496		-0.758111	-0.742721		-0.750416	0.01539		1	0	0	0	0	0	1	0	0	0	1	0	0	0	0	0	0
6978607	catalase [Rattus norvegicus]	0.0433317	0.048558	1.12061		1		-0.363194	-0.313739		0.899044	0.948499		0.923772	0.0494547		1	1	0	0	0	1	1	1	0	0	1	0	1	0	0	0	0
77917614	dynamin-1-like protein [Rattus norvegicus]	0.0459469	0.0472972	1.02939		-0.1		-1.43774	-1.42516		-0.175505	-0.162927		-0.169216	0.0125784		1	1	1	0	0	1	1	0	0	0	1	0	0	0	0	0	0
157819651	T-complex protein 1 subunit eta [Rattus norvegicus]	0.0450558	0.0457492	1.01539		-0.8		-2.14625	-2.13962		-0.884011	-0.877378		-0.880695	0.00663269		1	1	1	0	0	0	1	0	0	0	0	0	0	0	0	0	0
55926139	serine/threonine-protein phosphatase 2A 65 kDa regulatory subunit A alpha isoform [Rattus norvegicus]	0.0415663	0.0447941	1.07765		-1.2		-2.58126	-2.54878		-1.31902	-1.28654		-1.30278	0.0324795		1	1	0	0	0	0	0	0	0	0	0	0	0	1	0	0	0
62543563	kynurenine--oxoglutarate transaminase 3 [Rattus norvegicus]	0.0407184	0.0353442	0.868016		-2.8		-4.19021	-4.25168		-2.92797	-2.98944		-2.95871	-0.0614723		1	0	0	0	0	0	1	0	0	0	0	0	0	0	0	0	0
8392885	adenylate kinase isoenzyme 4, mitochondrial [Rattus norvegicus]	0.0363251	0.0378182	1.0411		0.6		-0.839793	-0.822299		0.422445	0.43994		0.431192	0.0174944		1	0	0	0	0	0	1	0	0	1	0	0	0	0	0	0	0
157786744	dihydropyrimidinase-related protein 2 [Rattus norvegicus]	0.0547177	0.0742422	1.35682		-0.9		-2.16187	-2.02935		-0.899634	-0.767111		-0.833372	0.132523		1	1	0	0	0	0	1	0	0	0	0	0	0	0	0	0	0
157817857	procollagen, type VI, alpha 3 precursor [Rattus norvegicus]	0.0301959	0.0317673	1.05204		0.1		-1.42005	-1.39802		-0.157813	-0.135781		-0.146797	0.0220321		0	0	0	1	0	1	0	0	0	0	0	0	0	0	0	0	0
61556810	[Protein ADP-ribosylarginine] hydrolase-like protein 1 [Rattus norvegicus]	0.0524036	0.0469205	0.895368		-1.1		-2.38064	-2.42864		-1.1184	-1.1664		-1.1424	-0.0479985		0	0	0	0	0	0	0	0	0	0	0	0	0	0	0	0	0
20302022	prostaglandin reductase 1 [Rattus norvegicus]	0.0351726	0.0423374	1.2037		-1.4		-2.8538	-2.77328		-1.59156	-1.51104		-1.5513	0.0805196		1	0	0	0	0	0	0	0	0	0	0	0	0	0	0	0	0
157817027	coiled-coil-helix-coiled-coil-helix domain-containing protein 3, mitochondrial [Rattus norvegicus]	0.0332631	0.0331119	0.995454		3.6		2.12196	2.11998		3.3842	3.38222		3.38321	-0.00197882		1	0	0	0	1	1	1	0	0	0	0	0	0	0	0	0	0
157822261	NADH dehydrogenase [ubiquinone] 1 beta subcomplex subunit 8, mitochondrial [Rattus norvegicus]	0.0251149	0.0257149	1.02389		-1		-2.60007	-2.58982		-1.33783	-1.32758		-1.3327	0.0102524		1	0	0	0	0	1	1	1	0	0	0	0	0	0	0	0	0
25282419	calnexin precursor [Rattus norvegicus]	0.0275076	0.0324367	1.17919		2.7		1.13945	1.21104		2.40169	2.47328		2.43748	0.0715846		1	0	0	0	0	1	0	1	0	0	0	0	0	0	1	0	0
57977273	6-phosphofructokinase type C [Rattus norvegicus]	0.0354051	0.0530024	1.49703		-0.6		-2.05093	-1.8757		-0.788696	-0.613466		-0.701081	0.17523		1	1	0	0	0	0	0	0	0	0	0	0	0	0	0	0	0
158749632	lipoamide acyltransferase component of branched-chain alpha-keto acid dehydrogenase complex, mitochondrial [Rattus norvegicus]	0.0461109	0.0401022	0.869692		-1.4		-2.7362	-2.79683		-1.47396	-1.53459		-1.50428	-0.0606346		1	0	1	0	0	0	1	0	0	1	0	0	0	0	0	0	0
17865327	fetuin-B precursor [Rattus norvegicus]	0.0730468	0.0794191	1.08724		-0.1		-1.2364	-1.20007		0.0258394	0.0621633		0.0440014	0.0363239		0	0	0	1	0	0	0	0	0	0	0	0	0	0	0	0	0
51948454	sorting and assembly machinery component 50 homolog [Rattus norvegicus]	0.0402464	0.0427076	1.06115		0.5		-0.895273	-0.869495		0.366965	0.392743		0.379854	0.0257782		1	0	0	0	0	1	1	0	0	0	0	0	0	0	0	0	0
157819445	SET and MYND domain-containing protein 1 [Rattus norvegicus]	0.045479	0.0472701	1.03938		-0.5		-1.84219	-1.82541		-0.57995	-0.563175		-0.571563	0.0167752		1	0	0	0	1	0	0	0	0	0	0	0	0	0	0	0	0
300795339	ryanodine receptor 2 isoform 2 [Rattus norvegicus]	0.0360268	0.0349142	0.969118		0.8		-0.643374	-0.656998		0.618864	0.605241		0.612052	-0.0136235		1	0	0	0	0	1	0	1	0	0	0	0	0	0	0	0	0
6978515	apolipoprotein A-I preproprotein [Rattus norvegicus]	0.0628686	0.0787984	1.25338		1		-0.201566	-0.103483		1.06067	1.15876		1.10971	0.0980832		1	0	0	1	1	0	0	0	0	0	0	0	0	0	0	0	0
51948400	ribosyldihydronicotinamide dehydrogenase [quinone] [Rattus norvegicus]	0.036229	0.0389339	1.07466		-3.1		-4.54094	-4.50967		-3.27871	-3.24743		-3.26307	0.0312716		1	0	0	0	1	0	0	0	0	1	0	0	0	0	0	0	0
58865450	BAG family molecular chaperone regulator 3 [Rattus norvegicus]	0.0287712	0.0292218	1.01566		3.1		1.55896	1.56571		2.8212	2.82794		2.82457	0.0067489		1	1	0	0	0	1	0	0	0	0	0	0	0	0	0	0	0
13540705	pyruvate dehydrogenase kinase, isozyme 2 [Rattus norvegicus]	0.0212805	0.0224482	1.05487		-2.2		-3.87202	-3.84882		-2.60978	-2.58658		-2.59818	0.0232008		1	0	0	0	1	0	1	0	0	1	0	0	0	0	0	0	0
158186678	fibrinogen beta chain precursor [Rattus norvegicus]	0.0402394	0.057523	1.42952		1.3		-0.095349	0.0598414		1.16689	1.32208		1.24448	0.15519		1	0	0	1	0	1	0	0	1	0	0	0	0	0	0	0	0
40018616	T-complex protein 1 subunit gamma [Rattus norvegicus]	0.0376576	0.0369568	0.981391		0.8		-0.624147	-0.632305		0.638091	0.629933		0.634012	-0.00815791		1	1	1	0	0	1	0	0	0	0	0	0	0	0	0	0	0
62664437	PREDICTED: aldehyde dehydrogenase 7 family, member A1 [Rattus norvegicus]	0.0278846	0.0280933	1.00749		-1.1		-2.65464	-2.6514		-1.3924	-1.38916		-1.39078	0.00323984		1	1	0	0	1	0	1	0	0	0	0	0	0	0	0	0	0
8392878	adenosylhomocysteinase [Rattus norvegicus]	0.0260388	0.0296666	1.13932		-1.4		-2.98438	-2.92773		-1.72214	-1.66549		-1.69382	0.0566467		1	1	0	0	1	0	0	0	0	0	0	0	0	0	0	0	0
213512607	citrate lyase subunit beta-like protein, mitochondrial precursor [Rattus norvegicus]	0.0194303	0.0203143	1.04549		-0.6		-2.31152	-2.2922		-1.04928	-1.02996		-1.03962	0.0193218		1	0	0	0	0	0	1	0	0	0	0	0	0	0	0	0	0
31077132	sarcoplasmic reticulum histidine-rich calcium-binding protein precursor [Rattus norvegicus]	0.0227494	0.027157	1.19374		3.4		1.75697	1.83388		3.01921	3.09612		3.05766	0.0769111		1	0	0	0	0	1	0	1	0	0	0	0	0	0	0	0	0
194473622	adenylosuccinate lyase [Rattus norvegicus]	0.0423167	0.0447501	1.0575		0		-1.37349	-1.34921		-0.11125	-0.0869681		-0.0991089	0.0242815		1	1	0	0	0	0	1	0	0	0	0	0	0	0	0	0	0
148747414	guanine deaminase [Rattus norvegicus]	0.0302874	0.045224	1.49316		-1.8		-3.31874	-3.14463		-2.0565	-1.88239		-1.96945	0.174107		0	0	0	0	0	0	0	0	0	0	0	0	0	0	0	0	0
16923998	heterogeneous nuclear ribonucleoprotein K [Rattus norvegicus]	0.0231689	0.0271064	1.16995		0.7		-0.935094	-0.866928		0.327144	0.39531		0.361227	0.068166		1	0	1	0	1	0	0	0	0	1	0	0	0	1	0	0	1
9506505	hexaprenyldihydroxybenzoate methyltransferase, mitochondrial [Rattus norvegicus]	0.0334775	0.0312811	0.934392		-1.7		-3.17525	-3.20472		-1.91301	-1.94248		-1.92774	-0.0294708		1	0	0	0	0	0	1	0	0	1	0	0	0	0	0	0	0
11968102	ornithine aminotransferase, mitochondrial precursor [Rattus norvegicus]	0.0282867	0.0294783	1.04213		-2.1		-3.64842	-3.6305		-2.38618	-2.36826		-2.37722	0.0179214		1	0	0	0	0	0	1	0	0	1	0	0	0	0	0	0	0
13928744	transgelin [Rattus norvegicus]	0.0484808	0.104157	2.14842		0.3		-1.01443	-0.68231		0.247808	0.579928		0.413868	0.33212		1	0	0	0	0	0	0	0	0	0	0	0	0	0	0	0	0
281371490	laminin, gamma 1 precursor [Rattus norvegicus]	0.0257057	0.0287597	1.11881		2.4		0.81003	0.858785		2.07227	2.12102		2.09665	0.0487553		1	0	1	1	1	1	0	0	0	1	0	0	0	1	0	0	0
52138521	ezrin [Rattus norvegicus]	0.0278554	0.0325852	1.1698		3.2		1.64491	1.71302		2.90715	2.97526		2.9412	0.068112		1	1	1	0	1	1	0	0	0	1	0	0	0	0	0	0	0
13591969	glycogenin-1 [Rattus norvegicus]	0.0331156	0.0308237	0.930794		-1.5		-2.97997	-3.01111		-1.71773	-1.74888		-1.7333	-0.0311466		0	0	0	0	0	0	0	0	0	0	0	0	0	0	0	0	0
300794610	phosphoglucomutase-like protein 5 [Rattus norvegicus]	0.0271228	0.0305747	1.12727		-1.1		-2.66667	-2.61464		-1.40443	-1.3524		-1.37841	0.0520282		1	1	1	0	0	1	0	0	0	0	0	0	0	0	0	0	0
56912206	carboxymethylenebutenolidase homolog [Rattus norvegicus]	0.0435122	0.0380707	0.874943		-0.7		-2.06139	-2.11941		-0.799151	-0.857171		-0.828161	-0.0580202		1	1	0	0	0	0	0	0	0	0	0	0	0	0	0	0	0
61557085	spectrin beta chain, brain 1 [Rattus norvegicus]	0.0232455	0.0278987	1.20018		1.8		0.166338	0.245584		1.42858	1.50782		1.4682	0.0792459		1	0	1	1	1	1	0	0	0	1	0	0	0	0	0	0	0
61557218	chaperone activity of bc1 complex-like, mitochondrial [Rattus norvegicus]	0.0343659	0.0321086	0.934315		-0.1		-1.56387	-1.59338		-0.301634	-0.331141		-0.316388	-0.0295066		1	0	0	0	0	0	1	0	0	0	0	0	0	0	0	0	0
8393038	calpain-2 catalytic subunit precursor [Rattus norvegicus]	0.0170671	0.0214485	1.25672		-0.6		-2.36784	-2.2686		-1.1056	-1.00636		-1.05598	0.0992379		1	0	0	0	1	1	0	0	0	0	0	0	0	1	0	0	0
16758370	proteasome subunit beta type-1 precursor [Rattus norvegicus]	0.0270263	0.0286208	1.059		0		-1.56821	-1.54332		-0.305974	-0.281079		-0.293527	0.0248952		1	0	0	0	1	0	0	0	0	0	0	0	0	0	0	1	0
50233797	keratin, type II cytoskeletal 5 [Rattus norvegicus]	0.0218134	0.0423397	1.941		1.3		-0.361277	-0.0732518		0.900961	1.18899		1.04497	0.288025		1	0	1	0	0	1	1	0	0	0	0	0	0	0	0	0	0
12621098	epoxide hydrolase 2 [Rattus norvegicus]	0.0287201	0.0303548	1.05692		-2.7		-4.24181	-4.21777		-2.97958	-2.95553		-2.96755	0.0240423		1	1	0	0	1	0	0	0	0	1	1	0	0	0	0	0	0
58865534	ubiquinone biosynthesis monooxygenase COQ6 precursor [Rattus norvegicus]	0.0205739	0.0194661	0.946154		0.7		-0.986684	-1.01072		0.275554	0.251516		0.263535	-0.0240381		1	0	0	0	0	0	1	0	0	0	1	0	0	0	0	0	0
74024923	sulfite oxidase, mitochondrial precursor [Rattus norvegicus]	0.0328533	0.03403	1.03582		0.8		-0.683422	-0.668138		0.578817	0.594101		0.586459	0.015284		1	1	0	0	0	0	1	0	0	0	0	0	0	0	0	0	0
16924004	cysteine and glycine-rich protein 3 [Rattus norvegicus]	0.0811656	0.103815	1.27905		0.2		-0.890628	-0.783739		0.37161	0.478499		0.425055	0.106888		1	0	1	0	1	0	0	0	0	0	0	0	0	0	0	0	0
11693172	calreticulin precursor [Rattus norvegicus]	0.0407791	0.0645086	1.5819		2.4		1.01044	1.20962		2.27268	2.47186		2.37227	0.19918		1	1	0	1	1	1	0	1	1	1	1	0	0	0	0	0	0
72255551	regulator of microtubule dynamics protein 1 [Rattus norvegicus]	0.023628	0.0239703	1.01449		0.4		-1.22657	-1.22033		0.0356658	0.0419122		0.038789	0.0062464		1	0	1	0	0	0	1	0	0	0	0	0	0	0	0	0	0
293344730	PREDICTED: sorbin and SH3 domain containing 1 [Rattus norvegicus]	0.0258721	0.0222596	0.860373		2.3		0.712831	0.647517		1.97507	1.90976		1.94241	-0.0653135		1	1	1	0	1	1	0	0	0	1	0	0	0	0	0	0	0
14010863	calmodulin [Rattus norvegicus]	0.0195019	0.0197198	1.01117		2		0.290077	0.294903		1.55232	1.55714		1.55473	0.00482581		1	1	1	0	1	1	0	0	0	1	0	0	0	0	0	0	0
25282455	3'(2'),5'-bisphosphate nucleotidase 1 [Rattus norvegicus]	0.0276264	0.0297602	1.07724		-0.1		-1.65868	-1.62636		-0.396437	-0.364126		-0.380281	0.0323106		0	0	0	0	0	0	0	0	0	0	0	0	0	0	0	0	0
157817562	muscle-related coiled-coil protein [Rattus norvegicus]	0.0134663	0.0147815	1.09767		3.6		1.72925	1.76972		2.99149	3.03196		3.01172	0.0404701		1	0	0	0	0	0	0	0	0	0	0	0	0	0	0	0	0
109505096	PREDICTED: nidogen-1 [Rattus norvegicus]	0.0152512	0.0161425	1.05844		0.2		-1.6167	-1.59203		-0.354457	-0.329792		-0.342125	0.0246657		0	0	0	1	0	1	0	0	1	0	0	0	0	0	0	0	0
158749561	heat shock protein beta-7 [Rattus norvegicus]	0.024615	0.0374572	1.52172		1.8		0.1912	0.373535		1.45344	1.63577		1.54461	0.182335		1	0	1	0	1	0	1	0	0	1	0	0	0	0	0	0	0
160961485	myosin light chain kinase 3 [Rattus norvegicus]	0.0262268	0.029068	1.10833		0.3		-1.28125	-1.23659		-0.0190157	0.0256533		0.00331881	0.044669		1	1	1	0	0	0	0	0	0	0	0	0	0	0	0	0	0
13928716	serine protease inhibitor A3N [Rattus norvegicus]	0.0628448	0.137727	2.19155		-2.5		-3.70173	-3.36098		-2.43949	-2.09874		-2.26912	0.340751		0	0	0	1	0	0	0	0	0	0	0	0	0	0	0	0	0
300797955	28S ribosomal protein S36, mitochondrial [Rattus norvegicus]	0.0286804	0.0234443	0.817434		2.1		0.557585	0.470038		1.81982	1.73228		1.77605	-0.0875474		1	0	0	0	0	0	1	0	0	1	0	0	0	0	1	0	0
11968086	60S ribosomal protein L4 [Rattus norvegicus]	0.0242899	0.0275297	1.13338		2		0.385426	0.439802		1.64766	1.70204		1.67485	0.0543761		1	1	0	0	1	0	0	0	0	1	0	0	0	0	1	0	0
198386332	fumarylacetoacetate hydrolase domain-containing protein 2 [Rattus norvegicus]	0.0244393	0.0254784	1.04252		-3.3		-4.91191	-4.89383		-3.64967	-3.63159		-3.64063	0.0180838		1	0	0	0	0	0	1	0	0	0	0	0	0	0	0	0	0
16758840	thiomorpholine-carboxylate dehydrogenase [Rattus norvegicus]	0.0159954	0.0162135	1.01364		-1.5		-3.29601	-3.29012		-2.03377	-2.02788		-2.03083	0.00588369		1	1	0	0	1	1	1	0	0	1	0	0	0	0	0	0	0
11693154	platelet-activating factor acetylhydrolase IB subunit beta [Rattus norvegicus]	0.0223999	0.0228965	1.02217		-2.6		-4.24975	-4.24023		-2.98752	-2.97799		-2.98275	0.00952391		1	1	0	0	1	1	0	0	0	1	0	0	0	0	0	0	0
148747459	dynamin-like 120 kDa protein, mitochondrial precursor [Rattus norvegicus]	0.0132915	0.0143437	1.07916		2.3		0.423575	0.456661		1.68581	1.7189		1.70236	0.0330869		1	0	0	0	0	1	1	0	0	0	0	0	0	0	0	0	0
8394162	cytoplasmic aconitate hydratase [Rattus norvegicus]	0.0199252	0.0220351	1.10589		-1.1		-2.8006	-2.75688		-1.53836	-1.49465		-1.5165	0.0437119		1	1	0	0	0	0	1	1	0	0	1	0	0	0	0	0	0
40786436	eukaryotic initiation factor 4A-I [Rattus norvegicus]	0.0180557	0.0241519	1.33764		1.5		-0.243386	-0.117048		1.01885	1.14519		1.08202	0.126338		1	0	0	0	0	0	0	0	0	0	0	0	0	0	0	0	0
58865400	fermitin family homolog 2 [Rattus norvegicus]	0.0213081	0.0223918	1.05086		0		-1.67146	-1.64991		-0.409217	-0.387673		-0.398445	0.0215437		1	0	1	0	1	1	0	0	0	1	0	0	0	0	0	0	0
293341383	PREDICTED: regulator of G-protein signaling like 1-like [Rattus norvegicus]	0.0228783	0.0279991	1.22383		0.4		-1.24058	-1.15286		0.0216615	0.109382		0.0655219	0.0877207		0	0	0	0	0	0	0	0	0	0	0	0	0	0	0	0	0
158186770	valine--tRNA ligase [Rattus norvegicus]	0.0212964	0.0214064	1.00517		-0.6		-2.27169	-2.26946		-1.00946	-1.00722		-1.00834	0.00223766		1	0	0	0	0	0	1	0	0	0	0	0	0	0	0	0	0
157819489	serine/threonine-protein phosphatase 2A activator [Rattus norvegicus]	0.0204016	0.0218321	1.07012		-2.6		-4.29033	-4.2609		-3.0281	-2.99867		-3.01338	0.0294307		1	0	0	0	1	1	0	0	0	1	0	0	0	0	0	0	0
281332160	1,4-alpha-glucan-branching enzyme [Rattus norvegicus]	0.0164754	0.0186584	1.1325		-1.4		-3.18316	-3.12913		-1.92092	-1.86689		-1.89391	0.0540368		0	0	0	0	0	0	0	0	0	0	0	0	0	0	0	0	0
293346639	PREDICTED: solute carrier family 25, member 13 (citrin) [Rattus norvegicus]	0.0133048	0.0147715	1.11024		-1.7		-3.57599	-3.53058		-2.31375	-2.26834		-2.29105	0.0454155		0	0	0	0	0	1	0	0	0	0	0	0	0	0	0	0	0
54400730	T-complex protein 1 subunit beta [Rattus norvegicus]	0.0236202	0.0292492	1.23831		-1.7		-3.32672	-3.23389		-2.06448	-1.97165		-2.01806	0.0928311		1	1	1	0	1	0	0	0	0	1	0	0	0	0	0	0	0
293342202	PREDICTED: hypothetical protein [Rattus norvegicus]	0.0169778	0.0161829	0.953181		0.8		-0.970118	-0.990942		0.292121	0.271296		0.281708	-0.0208248		1	0	0	0	0	1	1	0	0	0	0	0	0	0	0	0	0
293355398	PREDICTED: laminin, alpha 2 [Rattus norvegicus]	0.0210501	0.0228382	1.08495		1.1		-0.576746	-0.541338		0.685493	0.720901		0.703197	0.035408		1	0	1	1	1	1	1	0	0	1	1	0	0	1	0	0	0
6978501	annexin A1 [Rattus norvegicus]	0.0218524	0.0303654	1.38957		1.4		-0.260501	-0.117621		1.00174	1.14462		1.07318	0.142879		1	0	1	1	1	1	1	0	0	0	0	0	0	0	0	0	0
58865398	cytosol aminopeptidase [Rattus norvegicus]	0.0145803	0.0154746	1.06134		-1.1		-2.93623	-2.91038		-1.674	-1.64814		-1.66107	0.0258543		1	0	0	0	1	0	1	0	0	1	0	0	0	0	0	0	0
16758810	ubiquitin-conjugating enzyme E2 N [Rattus norvegicus]	0.0252363	0.029582	1.1722		-1.6		-3.19797	-3.12897		-1.93574	-1.86673		-1.90124	0.0690022		1	0	0	0	1	0	0	0	0	0	0	0	0	0	0	0	0
55741637	lysine--tRNA ligase [Rattus norvegicus]	0.0147261	0.0198079	1.34509		-0.4		-2.23191	-2.10316		-0.969674	-0.840923		-0.905298	0.128751		1	0	1	0	0	0	1	0	0	0	0	0	0	0	0	0	0
14192935	retinal dehydrogenase 1 [Rattus norvegicus]	0.0216803	0.0260228	1.2003		-1.5		-3.16393	-3.08465		-1.9017	-1.82241		-1.86205	0.0792886		1	0	0	0	1	0	0	0	0	0	0	0	0	0	0	0	0
16758028	PDZ and LIM domain protein 5 [Rattus norvegicus]	0.00963706	0.0101107	1.04915		1.9		-0.116055	-0.0952178		1.14618	1.16702		1.1566	0.0208377		1	1	1	0	0	1	0	0	0	0	0	0	0	0	0	0	0
20302113	stress-induced-phosphoprotein 1 [Rattus norvegicus]	0.010673	0.0122339	1.14625		3.2		1.22829	1.28757		2.49053	2.5498		2.52016	0.0592775		1	0	0	0	1	0	0	0	0	0	0	0	0	0	0	0	0
52345435	adenosine kinase [Rattus norvegicus]	0.0400478	0.0425104	1.06149		-1.2		-2.59742	-2.57151		-1.33518	-1.30927		-1.32222	0.025916		1	1	0	0	1	0	0	0	0	0	0	0	0	0	0	0	0
8393197	C-reactive protein precursor [Rattus norvegicus]	0.0411831	0.0514157	1.24846		-2.5		-3.88528	-3.7889		-2.62304	-2.52667		-2.57485	0.0963762		1	0	0	1	0	1	1	0	0	0	0	0	0	0	0	0	0
293361202	PREDICTED: similar to talin 2 [Rattus norvegicus]	0.00858805	0.00857634	0.998637		1.1		-0.966105	-0.966698		0.296133	0.295541		0.295837	-0.000592503		0	0	1	0	0	1	0	0	0	0	0	0	0	0	0	0	0
110189673	NADH dehydrogenase subunit 5 (mitochondrion) [Rattus norvegicus]	0.0140412	0.0135573	0.965535		-1		-2.8526	-2.86783		-1.59036	-1.60559		-1.59797	-0.0152321		1	0	0	0	0	1	1	0	0	0	0	0	0	0	0	0	0
127138710	heterogeneous nuclear ribonucleoprotein D0 isoform a [Rattus norvegicus]	0.00792343	0.00978588	1.23506		3		0.898913	0.9906		2.16115	2.25284		2.20699	0.0916865		1	1	0	0	1	0	0	0	0	1	0	0	0	0	0	0	0
293361577	PREDICTED: methylmalonyl-Coenzyme A mutase [Rattus norvegicus]	0.0152426	0.0154774	1.0154		-0.7		-2.51694	-2.5103		-1.2547	-1.24806		-1.25138	0.00663715		1	0	0	0	0	0	1	0	0	0	0	0	0	0	0	0	0
8394018	serine/threonine-protein phosphatase 2A catalytic subunit alpha isoform [Rattus norvegicus]	0.0118734	0.0123899	1.04351		-1.8		-3.72543	-3.70693		-2.46319	-2.44469		-2.45394	0.0184952		1	1	1	0	1	1	0	0	0	0	0	0	0	1	0	0	0
293340905	PREDICTED: 40S ribosomal protein S3a-like [Rattus norvegicus]	0.00860873	0.00920187	1.0689		2.7		0.634939	0.663876		1.89718	1.92611		1.91165	0.0289371		1	1	0	0	1	0	0	0	0	0	0	0	0	0	1	0	0
25742626	apoptosis-inducing factor 1, mitochondrial precursor [Rattus norvegicus]	0.0115392	0.0111113	0.96292		0.1		-1.83782	-1.85423		-0.575586	-0.591996		-0.583791	-0.0164099		1	1	0	0	1	1	1	0	0	0	0	0	0	0	0	0	0
12018236	thioredoxin reductase 2, mitochondrial precursor [Rattus norvegicus]	0.0124474	0.012344	0.991693		0		-1.90492	-1.90854		-0.642684	-0.646307		-0.644495	-0.00362273		1	0	0	0	0	0	1	0	0	0	0	0	0	0	0	0	0
41529837	junction plakoglobin [Rattus norvegicus]	0.0119595	0.0147528	1.23356		-0.9		-2.82229	-2.73113		-1.56005	-1.46889		-1.51447	0.0911619		1	1	1	0	1	1	0	0	0	1	0	0	0	0	0	0	0
13591894	alcohol dehydrogenase [NADP(+)] [Rattus norvegicus]	0.0235015	0.0266221	1.13278		-0.6		-2.22891	-2.17476		-0.966667	-0.91252		-0.939593	0.0541469		1	1	0	0	0	1	0	0	0	0	0	0	0	0	0	0	0
293340239	PREDICTED: similar to mKIAA0664 protein [Rattus norvegicus]	0.0120698	0.0155559	1.28883		0.3		-1.6183	-1.5081		-0.356063	-0.245866		-0.300965	0.110197		1	0	0	0	0	1	0	0	0	0	0	0	0	0	0	0	0
31543464	pyruvate carboxylase, mitochondrial precursor [Rattus norvegicus]	0.00681367	0.00725032	1.06408		1.1		-1.06662	-1.03964		0.195619	0.222595		0.209107	0.0269759		1	0	0	0	0	1	1	0	0	1	0	0	0	0	0	0	0
42476292	transaldolase [Rattus norvegicus]	0.00993697	0.0115183	1.15913		-1.7		-3.70275	-3.63861		-2.44051	-2.37637		-2.40844	0.0641333		1	1	0	0	0	0	0	0	0	0	0	0	0	0	0	0	0
293354557	PREDICTED: succinate-semialdehyde dehydrogenase, mitochondrial [Rattus norvegicus]	0.0104931	0.00972826	0.927108		-1.4		-3.3791	-3.41196		-2.11686	-2.14973		-2.13329	-0.0328696		1	0	0	0	0	0	1	0	0	0	0	0	0	0	0	0	0
260099650	N(G),N(G)-dimethylarginine dimethylaminohydrolase 2 [Rattus norvegicus]	0.0109492	0.0130444	1.19135		-2		-3.96062	-3.88458		-2.69838	-2.62234		-2.66036	0.0760402		1	0	0	0	0	0	1	0	0	0	0	0	0	0	0	0	0
56090550	glutathione S-transferase omega-1 [Rattus norvegicus]	0.0125861	0.0123203	0.978877		-2.6		-4.50011	-4.50938		-3.23787	-3.24714		-3.24251	-0.00927172		1	1	0	1	1	1	0	0	0	0	0	0	0	0	0	0	0
162287337	apolipoprotein E precursor [Rattus norvegicus]	0.0116961	0.0131987	1.12847		2.5		0.568041	0.620531		1.83028	1.88277		1.85652	0.0524895		1	0	1	1	0	1	0	0	1	0	1	1	0	0	0	0	0
293358795	PREDICTED: poly(rC) binding protein 1-like [Rattus norvegicus]	0.0110655	0.0117433	1.06125		2.7		0.74397	0.769789		2.00621	2.03203		2.01912	0.0258183		0	0	0	0	0	1	0	0	0	0	0	0	0	0	0	0	0
13592121	tripeptidyl-peptidase 2 [Rattus norvegicus]	0.0103297	0.0112301	1.08716		-0.3		-2.28591	-2.24962		-1.02367	-0.98738		-1.00553	0.0362942		1	0	0	0	1	0	0	0	0	0	0	0	0	0	0	0	0
293348301	PREDICTED: mCG147639-like [Rattus norvegicus]	0.0104283	0.0194509	1.86521		-1.2		-3.18179	-2.91106		-1.91955	-1.64882		-1.78418	0.270728		0	0	0	0	0	1	0	0	0	0	0	0	0	0	0	0	0
8392909	apolipoprotein A-IV precursor [Rattus norvegicus]	0.0071301	0.00729835	1.0236		0.7		-1.4469	-1.43678		-0.184666	-0.174537		-0.179601	0.0101292		0	0	0	1	0	0	0	0	1	0	0	0	0	0	0	0	0
78191795	thioredoxin reductase 1, cytoplasmic [Rattus norvegicus]	0.010373	0.0130746	1.26045		0.4		-1.5841	-1.48357		-0.321858	-0.221335		-0.271596	0.100524		1	1	0	0	1	0	1	0	0	1	0	0	0	0	0	0	0
52138624	mitochondrial carnitine/acylcarnitine carrier protein [Rattus norvegicus]	0.00875133	0.00915305	1.0459		-3.1		-5.15793	-5.13843		-3.89569	-3.8762		-3.88594	0.0194918		1	0	0	0	0	1	1	0	0	0	0	0	0	0	0	0	0
293344614	PREDICTED: damage-specific DNA binding protein 1 [Rattus norvegicus]	0.0228421	0.0281672	1.23312		-1.9		-3.54126	-3.45026		-2.27902	-2.18802		-2.23352	0.0910066		1	0	0	0	1	0	0	0	0	0	0	0	0	0	0	0	0
270288782	receptor expression-enhancing protein 5 [Rattus norvegicus]	0.00847742	0.00850331	1.00305		-3.4		-5.47174	-5.47041		-4.2095	-4.20817		-4.20884	0.00132453		0	0	0	0	0	1	0	0	0	0	0	0	0	0	0	0	0
38454206	26S proteasome non-ATPase regulatory subunit 6 [Rattus norvegicus]	0.00962763	0.0111648	1.15966		-0.5		-2.51648	-2.45215		-1.25424	-1.18991		-1.22208	0.0643301		0	0	0	0	0	0	0	0	0	0	0	0	0	0	0	1	0
59709473	pyruvate dehydrogenase kinase, isozyme 1 precursor [Rattus norvegicus]	0.00906525	0.0081806	0.902413		0.6		-1.44262	-1.48721		-0.180382	-0.224977		-0.202679	-0.0445946		1	0	0	0	0	0	1	0	0	1	0	0	0	0	0	0	0
83816931	junctophilin-2 [Rattus norvegicus]	0.0108022	0.0128099	1.18586		2.8		0.833512	0.907545		2.09575	2.16978		2.13277	0.0740326		1	0	0	0	0	1	0	1	0	0	0	0	0	0	0	0	0
11968098	ADP-ribosylation factor 1 [Rattus norvegicus]	0.00865751	0.0111653	1.28967		-1.2		-3.26261	-3.15213		-2.00037	-1.88989		-1.94513	0.110478		1	1	0	0	1	0	0	0	0	0	1	0	0	0	0	0	0
51890219	T-complex protein 1 subunit epsilon [Rattus norvegicus]	0.0111279	0.0130439	1.17217		-1.4		-3.35359	-3.28459		-2.09135	-2.02236		-2.05685	0.0689924		1	1	1	0	1	0	0	0	0	1	0	0	0	0	0	0	0
77627733	alanyl-tRNA editing protein Aarsd1 [Rattus norvegicus]	0.00956439	0.00931899	0.974342		-0.3		-2.31934	-2.33063		-1.0571	-1.06839		-1.06275	-0.0112886		1	0	0	0	0	0	0	0	0	0	0	0	0	0	0	0	0
126722991	inter-alpha-inhibitor H4 heavy chain precursor [Rattus norvegicus]	0.0189993	0.029012	1.527		0.3		-1.42126	-1.23742		-0.159024	0.0248156		-0.0671044	0.18384		1	0	0	0	0	1	0	0	0	0	0	0	0	0	0	0	0
12018252	transketolase [Rattus norvegicus]	0.0062615	0.00756569	1.20829		-0.7		-2.90332	-2.82115		-1.64108	-1.55891		-1.6	0.08217		1	0	0	0	1	1	0	1	0	1	0	0	0	0	0	0	0
71043752	UMP-CMP kinase [Rattus norvegicus]	0.00765641	0.00790118	1.03197		0.3		-1.81597	-1.80231		-0.553736	-0.540069		-0.546903	0.0136668		1	0	0	0	1	0	0	0	0	0	0	0	0	0	0	0	0
109476367	PREDICTED: ribosomal protein S13-like [Rattus norvegicus]	0.0163943	0.0245227	1.49581		1.4		-0.385308	-0.210432		0.87693	1.05181		0.964368	0.174876		1	0	0	0	0	0	0	0	0	0	0	0	0	0	1	0	0
148747541	heterogeneous nuclear ribonucleoprotein U [Rattus norvegicus]	0.00696761	0.00911075	1.30759		3.1		0.943084	1.05955		2.20532	2.32179		2.26356	0.11647		1	0	0	0	1	0	0	0	0	0	0	0	0	0	0	0	1
186972146	alcohol dehydrogenase class-3 [Rattus norvegicus]	0.00966618	0.00975311	1.00899		-2.5		-4.51475	-4.51086		-3.25251	-3.24862		-3.25056	0.00388836		1	0	0	0	1	0	1	0	0	0	0	0	0	0	0	0	0
300798457	glycerol-3-phosphate dehydrogenase 1-like protein [Rattus norvegicus]	0.00896624	0.0085952	0.958618		-1.6		-3.64739	-3.66574		-2.38515	-2.40351		-2.39433	-0.0183546		1	0	0	0	0	1	0	0	0	0	0	0	0	0	0	0	0
57527135	corticosteroid-binding globulin precursor [Rattus norvegicus]	0.00783373	0.00775001	0.989314		-2.6		-4.70603	-4.7107		-3.44379	-3.44846		-3.44613	-0.00466596		0	0	0	1	0	0	0	0	0	0	0	0	0	0	0	0	0
19424210	up-regulated during skeletal muscle growth protein 5 [Rattus norvegicus]	0.00941105	0.010075	1.07055		-1.8		-3.82636	-3.79676		-2.56412	-2.53452		-2.54932	0.0296053		1	0	0	0	0	1	1	0	0	0	0	0	0	0	0	0	0
158186621	complement C4 precursor [Rattus norvegicus]	0.0037949	0.00543281	1.43161		-0.7		-3.1208	-2.96498		-1.85856	-1.70274		-1.78065	0.155824		0	0	0	1	0	0	0	0	0	0	0	0	0	0	0	0	0
293351519	PREDICTED: obscurin, cytoskeletal calmodulin and titin-interacting RhoGEF [Rattus norvegicus]	0.00637414	0.00622093	0.975964		2.1		-0.0955787	-0.106145		1.16666	1.15609		1.16138	-0.0105662		0	0	0	0	0	1	0	0	0	0	0	0	0	0	0	0	0
157820107	26S proteasome non-ATPase regulatory subunit 11 [Rattus norvegicus]	0.00658278	0.00693212	1.05307		-0.4		-2.58159	-2.55913		-1.31935	-1.2969		-1.30812	0.0224568		1	1	0	0	1	0	0	0	0	0	0	0	0	0	0	1	0
13786144	prolyl endopeptidase [Rattus norvegicus]	0.0116417	0.0130434	1.12041		-2.2		-4.13398	-4.08461		-2.87174	-2.82237		-2.84706	0.0493753		1	1	0	0	1	0	0	0	0	0	0	0	0	0	0	0	0
313151177	inter-alpha-trypsin inhibitor heavy chain H1 precursor [Rattus norvegicus]	0.00554675	0.00694677	1.2524		-0.1		-2.35596	-2.25822		-1.09372	-0.995979		-1.04485	0.0977444		0	0	0	0	0	0	0	0	0	0	0	0	0	0	0	0	0
291167745	uncharacterized protein LOC362769 [Rattus norvegicus]	0.00567467	0.00552167	0.973037		-2.8		-5.04606	-5.05793		-3.78382	-3.79569		-3.78976	-0.0118706		1	0	0	0	0	0	1	0	0	0	0	0	0	0	0	0	0
157817229	actin-related protein 2/3 complex subunit 2 [Rattus norvegicus]	0.0054439	0.00579807	1.06506		0.9		-1.36409	-1.33672		-0.101852	-0.074478		-0.0881648	0.0273737		1	0	1	0	0	1	0	0	0	0	1	1	0	0	0	0	0
347800699	T-complex protein 1 subunit theta [Rattus norvegicus]	0.00539992	0.00563287	1.04314		-1.1		-3.36761	-3.34927		-2.10537	-2.08703		-2.0962	0.0183428		1	1	1	0	0	0	0	0	0	0	0	0	0	0	0	0	0
157820315	importin-7 [Rattus norvegicus]	0.00644435	0.00744903	1.1559		-1.6		-3.79082	-3.7279		-2.52858	-2.46566		-2.49712	0.0629208		1	0	0	0	1	1	0	0	0	0	1	0	0	0	0	0	0
62661785	PREDICTED: ribosomal protein P2-like [Rattus norvegicus]	0.0126534	0.0146909	1.16102		0.3		-1.59779	-1.53295		-0.335554	-0.270713		-0.303134	0.0648406		1	1	0	0	0	0	0	0	0	0	0	0	0	0	1	0	0
54020664	decorin precursor [Rattus norvegicus]	0.0305014	0.03665	1.20158		-2.6		-4.11568	-4.03593		-2.85344	-2.77369		-2.81356	0.079754		0	0	0	1	0	0	0	0	0	0	0	0	0	0	0	0	0
197386807	filamin-A [Rattus norvegicus]	0.0157353	0.028893	1.83619		1.2		-0.603125	-0.339208		0.659113	0.923031		0.791072	0.263918		1	1	1	1	1	1	0	0	0	0	0	0	0	1	0	0	0
293351416	PREDICTED: ribosomal protein S10-like [Rattus norvegicus]	0.0106295	0.0120202	1.13084		2.1		0.126512	0.179913		1.38875	1.44215		1.41545	0.053401		0	0	0	0	0	0	0	0	0	0	0	0	0	0	0	0	0
19173766	lon protease homolog, mitochondrial precursor [Rattus norvegicus]	0.00483345	0.00505445	1.04572		0.9		-1.41574	-1.39633		-0.153505	-0.134088		-0.143796	0.0194164		1	0	0	0	0	0	1	0	0	1	0	0	0	0	0	0	0
157786944	vacuolar protein sorting-associated protein 29 [Rattus norvegicus]	0.00757962	0.00821883	1.08433		-3.8		-5.92035	-5.88519		-4.65811	-4.62295		-4.64053	0.0351624		1	0	0	0	0	1	0	0	0	0	0	1	0	0	0	0	0
48675379	platelet glycoprotein 4 [Rattus norvegicus]	0.00353535	0.00410113	1.16003		-3.5		-5.95157	-5.8871		-4.68933	-4.62486		-4.65709	0.0644706		1	0	0	0	0	1	1	1	1	0	1	0	0	0	0	0	0
16923972	26S protease regulatory subunit 4 [Rattus norvegicus]	0.00409977	0.00474797	1.15811		1.5		-0.88724	-0.823492		0.374998	0.438746		0.406872	0.0637481		1	0	0	0	1	0	0	0	0	1	0	0	0	0	0	1	0
198386356	polyadenylate-binding protein 4 [Rattus norvegicus]	0.00432556	0.00444152	1.02681		1.3		-1.06396	-1.05247		0.198281	0.20977		0.204025	0.0114893		1	0	0	0	1	0	0	0	0	0	0	0	0	0	0	0	0
13929178	fibrillin-1 precursor [Rattus norvegicus]	0.00482254	0.00596009	1.23588		0.7		-1.61672	-1.52475		-0.354486	-0.262509		-0.308497	0.091977		0	0	0	1	0	1	0	0	1	0	0	0	0	0	0	0	0
293344916	PREDICTED: collagen, type VI, alpha 1 [Rattus norvegicus]	0.0133267	0.0159117	1.19397		1.7		-0.175277	-0.0982842		1.08696	1.16395		1.12546	0.0769927		0	0	0	1	0	1	0	0	0	0	0	0	0	0	0	0	0
11693160	dihydropteridine reductase [Rattus norvegicus]	0.00373381	0.004376	1.172		-0.8		-3.22785	-3.15892		-1.96561	-1.89668		-1.93115	0.0689258		1	1	0	0	0	0	1	0	0	0	0	0	0	0	0	0	0
157819971	ubiquitin carboxyl-terminal hydrolase 5 [Rattus norvegicus]	0.00365204	0.00373915	1.02385		1.5		-0.937465	-0.927227		0.324774	0.335011		0.329893	0.0102378		0	0	0	0	0	0	0	0	0	0	0	0	0	0	0	0	0
11968126	peptidyl-prolyl cis-trans isomerase B precursor [Rattus norvegicus]	0.00367906	0.0038874	1.05663		-1.1		-3.53426	-3.51034		-2.27202	-2.2481		-2.26006	0.0239219		1	0	0	0	0	0	0	1	0	1	0	0	0	0	0	0	0
148491097	cytoplasmic dynein 1 heavy chain 1 [Rattus norvegicus]	0.00903714	0.00994428	1.10038		1.7		-0.343969	-0.302427		0.918269	0.959811		0.93904	0.041542		1	0	1	1	0	0	0	0	0	0	1	0	0	0	0	0	0
157821869	methylmalonyl-CoA epimerase, mitochondrial [Rattus norvegicus]	0.0264065	0.0271344	1.02756		-0.2		-1.77829	-1.76648		-0.516051	-0.504242		-0.510146	0.0118091		1	0	0	0	0	0	1	0	0	0	0	0	0	0	0	0	0
161333847	prothrombin precursor [Rattus norvegicus]	0.00305131	0.00412196	1.35088		-0.1		-2.61551	-2.4849		-1.35328	-1.22266		-1.28797	0.130617		0	0	0	1	0	0	0	0	0	0	0	0	0	0	0	0	0
157824206	mimecan precursor [Rattus norvegicus]	0.00269065	0.00356274	1.32412		0.2		-2.37014	-2.24822		-1.1079	-0.985977		-1.04694	0.121927		0	0	0	1	0	0	0	0	0	0	0	0	0	0	0	0	0
294862237	tyrosine-protein phosphatase non-receptor type 11 isoform 2 [Rattus norvegicus]	0.0098902	0.0110515	1.11741		2.9		0.895205	0.943419		2.15744	2.20566		2.18155	0.0482145		1	1	0	0	1	0	1	0	0	0	0	0	0	0	0	0	0
294862239	tyrosine-protein phosphatase non-receptor type 11 isoform 1 [Rattus norvegicus]	0.0098902	0.0110515	1.11741		2.7		0.695205	0.743419		1.95744	2.00566		1.98155	0.0482145		1	1	0	0	1	0	1	0	0	0	0	0	0	0	0	0	0
62078943	apolipoprotein O-like [Rattus norvegicus]	0.00269375	0.00267638	0.993552		0.2		-2.36964	-2.37245		-1.1074	-1.11021		-1.10881	-0.00280961		1	0	0	0	0	1	1	0	0	0	0	0	0	0	0	0	0
76159282	calpastatin isoform a [Rattus norvegicus]	0.00236084	0.00267382	1.13257		3.6		0.973067	1.02713		2.23531	2.28937		2.26234	0.054065		1	0	0	0	1	1	0	0	0	0	0	0	0	0	0	0	0
157820137	protein unc-45 homolog B [Rattus norvegicus]	0.0119934	0.0131775	1.09872		-0.3		-2.22106	-2.18017		-0.958818	-0.917929		-0.938374	0.0408889		1	1	0	0	0	0	0	0	0	0	0	0	0	0	0	0	0
46048609	catenin beta-1 [Rattus norvegicus]	0.00229982	0.00254593	1.10701		0		-2.63831	-2.59415		-1.37607	-1.33192		-1.35399	0.0441511		1	1	1	0	1	1	0	0	0	1	0	0	0	0	0	0	0
58865372	heat shock protein 105 kDa [Rattus norvegicus]	0.0016876	0.00270577	1.60332		2.5		-0.272731	-0.0677098		0.989507	1.19453		1.09202	0.205021		1	0	1	0	1	0	0	0	0	1	0	0	0	0	0	0	0
13487910	polypyrimidine tract-binding protein 1 isoform b [Rattus norvegicus]	0.0016394	0.00201122	1.2268		-0.7		-3.48531	-3.39654		-2.22308	-2.1343		-2.17869	0.0887737		0	0	0	0	1	0	0	0	0	0	0	0	0	0	0	0	0
13592141	26S protease regulatory subunit 8 [Rattus norvegicus]	0.00164324	0.00176057	1.0714		0		-2.7843	-2.75435		-1.52206	-1.49211		-1.50709	0.0299525		1	1	0	0	1	0	0	0	0	1	0	0	0	0	0	1	0
8394079	proteasome subunit beta type-2 [Rattus norvegicus]	0.00130826	0.00145517	1.11229		-2.5		-5.38331	-5.33709		-4.12107	-4.07485		-4.09796	0.0462181		1	0	0	0	1	0	0	0	0	1	0	0	0	0	0	1	0
293345113	PREDICTED: cardiomyopathy associated 5 [Rattus norvegicus]	0.00117249	0.00139369	1.18866		1.9		-1.03089	-0.955834		0.231347	0.306404		0.268876	0.0750568		0	0	0	0	0	0	0	0	0	0	0	0	0	0	0	0	0
9506515	adapter molecule crk [Rattus norvegicus]	0.000488208	0.000505226	1.03486		2.2		-1.1114	-1.09651		0.150843	0.165724		0.158284	0.0148809		1	1	0	0	0	1	0	0	0	0	0	0	0	0	0	0	0
19424244	brain protein 44-like protein [Rattus norvegicus]	0.00734775	0.00635872	0.865397		-2.7		-4.83385	-4.89663		-3.57161	-3.63439		-3.603	-0.0627848		1	0	0	0	0	1	1	0	0	0	0	0	0	0	0	0	0
157822851	NADH dehydrogenase [ubiquinone] 1 beta subcomplex subunit 11, mitochondrial [Rattus norvegicus]	0.0557887	0.0546987	0.980462		-1.2		-2.45345	-2.46202		-1.19122	-1.19978		-1.1955	-0.00856932		1	0	0	0	0	1	1	0	0	0	0	0	0	0	0	0	0
20302051	NEDD8 precursor [Rattus norvegicus]	0.247665	0.268438	1.08388		1		0.393864	0.428844		1.6561	1.69108		1.67359	0.0349797		0	0	0	0	1	0	0	0	0	0	0	0	0	0	0	0	0
293362048	PREDICTED: plasma membrane associated protein, S3-12 [Rattus norvegicus]	0.0214255	0.0186929	0.872463		2		0.33093	0.271677		1.59317	1.53392		1.56354	-0.0592527		0	0	0	0	0	0	0	0	0	0	0	0	0	0	0	0	0
25453420	glutathione S-transferase P [Rattus norvegicus]	0.0294604	0.0352848	1.1977		-3.1		-4.63076	-4.55241		-3.36852	-3.29017		-3.32935	0.0783481		1	1	0	0	1	1	1	0	0	0	0	0	0	0	0	0	0
158749538	2-oxoisovalerate dehydrogenase subunit beta, mitochondrial precursor [Rattus norvegicus]	0.00598258	0.00470481	0.786417		-2.2		-4.42311	-4.52746		-3.16087	-3.26522		-3.21305	-0.104347		1	0	0	0	0	0	1	0	0	1	0	0	0	0	0	0	0
22024394	fatty acid-binding protein, epidermal [Rattus norvegicus]	0.0224507	0.0338752	1.50887		-0.2		-1.84877	-1.67012		-0.586531	-0.40788		-0.497206	0.178651		1	0	0	0	0	0	0	0	0	0	0	0	0	0	0	0	0
17530965	40S ribosomal protein S23 [Rattus norvegicus]	0.0187809	0.0280669	1.49443		1.1		-0.626283	-0.451806		0.635956	0.810433		0.723194	0.174477		1	1	0	0	0	0	0	0	0	0	0	0	0	0	1	0	0
18543351	cytoglobin [Rattus norvegicus]	0.00475715	0.00587571	1.23513		0		-2.32265	-2.23094		-1.06041	-0.968701		-1.01456	0.0917138		1	0	0	0	0	0	0	0	0	0	0	0	0	0	0	0	0
148747253	sodium/potassium-transporting ATPase subunit beta-1 [Rattus norvegicus]	0.0252928	0.0266529	1.05377		-0.7		-2.297	-2.27426		-1.03476	-1.01202		-1.02339	0.0227478		0	0	0	0	0	1	0	0	0	0	0	0	0	0	0	0	0
20806153	ATP synthase subunit delta, mitochondrial precursor [Rattus norvegicus]	0.214158	0.211673	0.9884		-1.4		-2.06927	-2.07433		-0.807028	-0.812095		-0.809562	-0.00506734		1	0	0	0	0	1	1	0	0	0	0	0	0	0	0	0	0
71361663	protein FAM162A [Rattus norvegicus]	0.0305011	0.0290625	0.952836		0.8		-0.715685	-0.736667		0.546554	0.525572		0.536063	-0.0209818		1	0	0	0	0	1	1	0	0	0	0	0	0	0	0	0	0
140971918	heterogeneous nuclear ribonucleoprotein A/B [Rattus norvegicus]	0.00208699	0.00308041	1.47601		2.9		0.21952	0.388608		1.48176	1.65085		1.5663	0.169089		1	0	0	0	1	0	0	0	0	1	0	0	0	0	0	0	0
140969642	carboxylesterase 3 precursor [Rattus norvegicus]	0.0232678	0.0413897	1.77884		-2.7		-4.33324	-4.08311		-3.07101	-2.82087		-2.94594	0.250136		1	1	0	0	0	0	0	1	0	1	0	0	0	0	0	0	0
24025637	heat shock 70 kDa protein 4 [Rattus norvegicus]	0.0171769	0.0190334	1.10808		2.1		0.334944	0.379516		1.59718	1.64175		1.61947	0.0445725		1	1	0	0	1	0	0	0	0	1	0	0	0	0	0	0	0
293341981	PREDICTED: proteasome (prosome, macropain) 26S subunit, ATPase, 6-like [Rattus norvegicus]	0.0663862	0.0712003	1.07252		-0.4		-1.57792	-1.54752		-0.315684	-0.28528		-0.300482	0.030404		1	1	0	0	1	1	0	0	0	1	0	0	0	0	0	1	0
197927125	galectin-related protein [Rattus norvegicus]	0.00241632	0.00240479	0.995229		-2.4		-5.01685	-5.01892		-3.75461	-3.75668		-3.75565	-0.00207711		0	0	0	0	0	0	0	0	0	0	0	0	0	0	0	0	0
51592092	spliceosome RNA helicase Ddx39b [Rattus norvegicus]	0.119543	0.166987	1.39687		-1.3		-2.22247	-2.07732		-0.960236	-0.815079		-0.887658	0.145157		1	0	0	0	1	0	0	0	0	1	0	0	0	0	0	0	1
157821731	ubiquitin thioesterase OTUB1 [Rattus norvegicus]	0.00966978	0.0134055	1.38633		1.5		-0.514583	-0.372718		0.747655	0.889521		0.818588	0.141865		1	0	0	0	0	0	0	0	0	0	0	0	0	0	0	0	0
61098186	fibrinogen gamma chain precursor [Rattus norvegicus]	0.0288389	0.03893	1.34991		1.2		-0.340021	-0.209715		0.922217	1.05252		0.98737	0.130306		1	0	0	1	0	1	0	0	1	0	0	0	0	0	0	0	0
293347815	PREDICTED: 6-phosphogluconate dehydrogenase, decarboxylating-like [Rattus norvegicus]	0.0228321	0.0229225	1.00396		-1.3		-2.94145	-2.93974		-1.67922	-1.6775		-1.67836	0.00171587		1	0	0	0	0	0	0	0	0	0	0	0	0	0	0	0	0
17105340	GMP reductase 1 [Rattus norvegicus]	0.0553421	0.0505126	0.912734		-1.2		-2.45694	-2.4966		-1.19471	-1.23436		-1.21453	-0.0396557		0	0	0	0	0	0	0	0	0	0	0	0	0	0	0	0	0
224451084	G-protein-signaling modulator 1 isoform a [Rattus norvegicus]	0.00372554	0.0039132	1.05037		2.6		0.17119	0.192533		1.43343	1.45477		1.4441	0.021343		1	1	0	0	1	1	0	1	0	1	1	0	0	0	0	0	0
72255509	26S proteasome non-ATPase regulatory subunit 2 [Rattus norvegicus]	0.0144809	0.0160999	1.1118		-1.2		-3.0392	-2.99318		-1.77696	-1.73094		-1.75395	0.0460275		0	0	0	0	0	0	0	0	0	0	0	0	0	0	0	1	0
8393057	serpin H1 precursor [Rattus norvegicus]	0.0118064	0.0179146	1.51736		-1.4		-3.32788	-3.14679		-2.06564	-1.88456		-1.9751	0.18109		1	0	0	0	0	0	0	1	0	1	0	0	0	0	0	0	0
19705570	angiotensinogen precursor [Rattus norvegicus]	0.00971643	0.0118102	1.21549		-3.6		-5.61249	-5.52774		-4.35025	-4.2655		-4.30788	0.08475		1	0	0	1	0	0	0	0	0	0	0	0	0	0	0	0	0
51948528	peptidyl-prolyl cis-trans isomerase D [Rattus norvegicus]	0.0149462	0.0180426	1.20717		1.5		-0.32547	-0.2437		0.936769	1.01854		0.977654	0.0817698		1	0	1	0	1	0	1	0	0	1	0	0	0	0	0	0	0
8393899	inter-alpha-trypsin inhibitor heavy chain H3 precursor [Rattus norvegicus]	0.0148181	0.0220344	1.487		-0.8		-2.62921	-2.4569		-1.36697	-1.19466		-1.28082	0.17231		0	0	0	1	0	0	0	0	0	0	0	0	0	0	0	0	0
57529187	carboxylesterase 1C precursor [Rattus norvegicus]	0.0102416	0.0125543	1.22581		-2		-3.98963	-3.90121		-2.72739	-2.63897		-2.68318	0.0884225		1	0	0	1	0	0	0	1	0	1	0	0	0	0	0	0	0
197386131	acyl-CoA dehydrogenase family, member 10 [Rattus norvegicus]	0.00340928	0.00324841	0.952814		0.4		-2.06734	-2.08833		-0.805099	-0.82609		-0.815595	-0.0209918		1	0	0	0	0	0	1	0	0	0	0	0	0	0	0	0	0
205360969	maternal embryonic message 3 [Rattus norvegicus]	0.0105324	0.0120389	1.14303		0.5		-1.47747	-1.41941		-0.215233	-0.157174		-0.186203	0.0580587		1	1	0	0	0	1	0	0	0	0	0	1	0	0	0	0	0
25742568	dihydropyrimidinase-related protein 3 [Rattus norvegicus]	0.00305819	0.00490124	1.60266		-0.1		-2.61453	-2.40969		-1.3523	-1.14746		-1.24988	0.204841		1	1	1	1	0	0	0	0	0	0	0	0	0	0	0	0	0
293354006	PREDICTED: importin 5 [Rattus norvegicus]	0.00299765	0.00414785	1.3837		-2.3		-4.82322	-4.68218		-3.56098	-3.41994		-3.49046	0.141043		0	0	0	0	0	0	0	0	0	0	0	0	0	0	0	0	0
201023317	alpha-1-syntrophin [Rattus norvegicus]	0.00358643	0.00364617	1.01666		-0.8		-3.24534	-3.23816		-1.9831	-1.97592		-1.97951	0.00717455		0	0	0	0	0	1	0	0	0	0	0	0	0	0	0	0	0
157821769	reticulon 4 interacting protein 1 [Rattus norvegicus]	0.0200184	0.0188086	0.939566		-1.1		-2.79857	-2.82564		-1.53633	-1.56341		-1.54987	-0.0270726		1	0	0	0	0	0	1	0	0	0	0	0	0	0	0	0	0
109467739	PREDICTED: guanylate binding protein 1, interferon-inducible, 67kDa [Rattus norvegicus]	0.0745616	0.0618368	0.829339		2.7		1.57251	1.49125		2.83475	2.75349		2.79412	-0.0812681		0	0	0	0	0	0	0	0	0	0	0	0	0	0	0	0	0
61556967	elongation factor 1-delta [Rattus norvegicus]	0.00219047	0.00234877	1.07227		2.4		-0.259463	-0.229159		1.00278	1.03308		1.01793	0.0303037		1	0	0	0	1	0	0	0	0	0	0	0	0	0	0	0	0
56090285	glutaminyl-tRNA synthetase [Rattus norvegicus]	0.00296491	0.00348475	1.17533		-0.4		-2.92799	-2.85783		-1.66575	-1.59559		-1.63067	0.0701601		1	0	0	0	0	0	0	0	0	0	0	0	0	0	0	0	0
16758742	adenylyl cyclase-associated protein 2 [Rattus norvegicus]	0.00191702	0.00221146	1.15359		0.6		-2.11737	-2.05532		-0.855136	-0.793083		-0.82411	0.0620523		0	0	0	0	0	1	0	0	0	0	0	0	0	0	0	0	0
6981076	insulin-degrading enzyme [Rattus norvegicus]	0.00368463	0.00366485	0.994631		-1.4		-3.83361	-3.83594		-2.57137	-2.57371		-2.57254	-0.002338		1	1	0	1	1	1	1	0	1	1	0	0	0	0	0	1	0
13929014	transmembrane emp24 domain-containing protein 2 precursor [Rattus norvegicus]	0.00386509	0.00536981	1.38931		-3.1		-5.51284	-5.37004		-4.2506	-4.1078		-4.1792	0.142799		1	0	0	0	0	1	0	1	0	0	1	0	0	0	0	0	0
20302073	cadherin-13 precursor [Rattus norvegicus]	0.0148121	0.0163468	1.10361		-1.1		-2.92938	-2.88657		-1.66715	-1.62433		-1.64574	0.0428165		1	0	0	1	0	1	0	0	1	0	0	0	0	0	0	0	0
293355409	PREDICTED: erythrocyte membrane protein band 4.1-like 2 [Rattus norvegicus]	0.00527409	0.0108255	2.05257		3.2		0.922148	1.23445		2.18439	2.49668		2.34054	0.312299		1	0	1	0	1	1	0	0	0	1	0	0	0	0	0	0	0
31077144	cullin-associated NEDD8-dissociated protein 2 [Rattus norvegicus]	0.00361009	0.00398009	1.10249		-2.7		-5.14248	-5.10011		-3.88024	-3.83787		-3.85906	0.042375		1	0	0	0	1	1	0	0	0	0	0	0	0	0	0	0	0
40786455	bisphosphoglycerate mutase [Rattus norvegicus]	0.0237225	0.0232134	0.978538		0.3		-1.32484	-1.33426		-0.0626006	-0.0720229		-0.0673118	-0.00942224		0	0	0	0	0	0	0	0	0	0	0	0	0	0	0	0	0

## Sheet: TcMax_Aggregation
Supersaturation scores (σ) were calculated as described in Ciryam et al [79] for proteins at Tc,Max, in heart tissue. Deviation from the median was calculated and proteins were grouped by subcellular localization as determined by Proteome Discoverer coding designation.															All	cytoplasm	cytosol	cytoskeleton	extracellular	nucleus	membrane	mitochondrion	endoplasmic reticulum	cell surface	organelle lumen	Golgi	endosome	vacuole	chromosome	ribosome	proteasome	spliceosomal complex
														control	0.0596659	0.105175	0.0891552	0.892189	0.309116	0.38418	0.274735	-0.1405	-0.0464605	0.63389	0.250786	-0.305414	-0.781248	-1.01507	0.689111	0.502833	0.496206	1.88958
														Heat	0.0599925	0.103823	0.0795901	0.882138	0.315154	0.379079	0.278012	-0.138582	-0.0426023	0.626108	0.250565	-0.309673	-0.788861	-1.06421	0.688299	0.496839	0.468187	1.91481
																422	108	81	72	135	223	226	36	26	119	26	12	4	15	11	8	4
															All	cytoplasm	cytosol	cytoskeleton	extracellular	nucleus	membrane	mitochondrion	endoplasmic reticulum	cell surface	organelle lumen	Golgi	endosome	vacuole	chromosome	ribosome	proteasome	spliceosomal complex
														>1.3	0.0070563	0.236884	1.28253	#VALUE!	-0.568625	0.0731934	1.56741	0.484358	-1.44668	1.70616	-0.435672	-0.778188	#DIV/0!	#DIV/0!	1.11049	0.00946877	1.08791	#DIV/0!
														up	0.235834	0.837044	1.74683	#VALUE!	-0.926213	1.74683	1.74683	1.74683	-1.44668	#DIV/0!	1.74683	-1.44668	#DIV/0!	#DIV/0!	#DIV/0!	#DIV/0!	#DIV/0!	#DIV/0!
														down	-0.120042	0.011824	1.16645	1.5076	-0.0322432	-0.261534	1.5076	-0.146878	#DIV/0!	1.70616	-2.61817	-0.443945	#DIV/0!	#DIV/0!	1.11049	0.00946877	1.08791	#DIV/0!
														<1.1	0.0520567	0.062026	-0.0575938	0.866698	0.600132	0.339121	0.189799	-0.18062	0.169309	0.58738	0.192099	-0.241194	-1.02972	0.872431	0.463334	0.394917	0.411677	3.00694
															405	353	92	60	50	113	183	192	32	20	104	23	11	1	13	10	8	2
															14	11	5	3	5	6	4	3	1	2	2	3	0	0	1	1	1	0
															5	3	1	0	3	1	1	1	1	0	1	1	0	0	0	0	0	0
															9	8	4	3	2	5	3	2	0	2	1	2	0	0	1	1	1	0
															391	342	87	57	45	107	179	189	31	18	102	20	11	1	12	9	7	2
							Sigma			Deviation from Median
GI Accession	Description	Control_TcMax	Heat_TcMax		ZaggSC		Control	Heat_Tc,Max		Control	Heat	0	avg	dif		cytoplasm	cytosol	cytoskeleton	extracellular	nucleus	membrane	mitochondrion	endoplasmic reticulum	cell surface	organelle lumen	Golgi	endosome	vacuole	chromosome	ribosome	proteasome	spliceosomal complex
13162363	fatty acid-binding protein, heart [Rattus norvegicus]	29.4726	27.1075		-1.7		-0.230581	-0.26691		0.906027	0.869698		0.887862	-0.0363287	1	1	1	0	0	0	0	1	1	0	0	0	0	0	0	0	0	0
164448680	hemoglobin subunit beta-2 [Rattus norvegicus]	22.3046	17.9605		-1.7		-0.351605	-0.445683		0.785003	0.690925		0.737964	-0.0940775	1	1	1	0	0	0	0	0	0	0	0	0	0	0	0	0	0	0
40445397	hemoglobin, beta adult major chain [Rattus norvegicus]	21.6137	17.0213		-2.2		-0.865271	-0.969008		0.271336	0.1676		0.219468	-0.103737	1	1	1	0	0	0	0	0	0	0	0	0	0	0	0	0	0	0
17985949	hemoglobin subunit beta-1 [Rattus norvegicus]	24.2559	17.6295		-1.3		0.0848177	-0.0537604		1.22143	1.08285		1.15214	-0.138578	1	1	1	0	0	0	0	0	0	0	0	0	0	0	0	0	0	0
11024650	myoglobin [Rattus norvegicus]	37.3438	34.6075		-2.2		-0.627781	-0.660829		0.508827	0.475778		0.492303	-0.0330482	1	0	0	0	0	0	0	0	0	0	0	0	0	0	0	0	0	0
60678292	hemoglobin alpha 2 chain [Rattus norvegicus]	18.7439	13.5962		-2.4		-1.12714	-1.26658		0.00946877	-0.129974		-0.0602524	-0.139442	1	1	1	0	0	0	0	0	0	0	0	0	0	0	0	1	0	0
110625958	actin, aortic smooth muscle [Rattus norvegicus]	20.6978	18.2659		-0.9		0.415925	0.361641		1.55253	1.49825		1.52539	-0.0542837	1	1	0	1	0	0	0	0	0	0	0	0	0	0	0	0	0	0
13592133	actin, cytoplasmic 1 [Rattus norvegicus]	19.1189	15.8113		-1.4		-0.118537	-0.201031		1.01807	0.935577		0.976824	-0.082494	1	1	1	1	1	1	0	0	0	0	1	0	0	0	0	0	0	0
62079055	isocitrate dehydrogenase [NADP], mitochondrial precursor [Rattus norvegicus]	16.1167	16.2435		0.2		1.40728	1.41068		2.54389	2.54729		2.54559	0.00340351	1	1	0	0	0	0	1	1	0	0	0	0	0	0	0	0	0	0
6981146	L-lactate dehydrogenase B chain [Rattus norvegicus]	14.5691	15.3538		-2.3		-1.13657	-1.11378		4.18999e-05	0.0228235		0.0114327	0.0227816	1	1	0	0	0	0	0	1	0	0	0	0	0	0	0	0	0	0
109484558	PREDICTED: glyceraldehyde-3-phosphate dehydrogenase-like [Rattus norvegicus]	10.9881	10.899		-2.2		-1.15908	-1.16261		-0.022468	-0.0260068		-0.0242374	-0.00353876	1	1	0	0	1	0	1	0	0	0	0	0	0	0	0	0	0	0
32189355	ADP/ATP translocase 1 [Rattus norvegicus]	9.44847	9.59771		-2.8		-1.82464	-1.81783		-0.68803	-0.681225		-0.684627	0.00680593	1	1	0	0	0	0	1	1	0	0	0	0	0	0	0	0	0	0
158138568	serum albumin precursor [Rattus norvegicus]	15.2977	16.2606		0.7		1.88463	1.91114		3.02123	3.04774		3.03449	0.0265111	1	1	0	0	1	0	0	0	0	0	0	0	0	0	0	0	0	0
42476181	malate dehydrogenase, mitochondrial precursor [Rattus norvegicus]	9.69198	9.86424		-2.1		-1.11359	-1.10594		0.0230202	0.0306716		0.0268459	0.00765137	1	1	0	0	0	1	1	1	0	0	1	0	0	0	0	0	0	0
40538860	aconitate hydratase, mitochondrial precursor [Rattus norvegicus]	11.1446	11.4593		0.7		1.74706	1.75916		2.88367	2.89577		2.88972	0.0120955	1	1	0	0	0	1	0	1	0	0	0	0	0	0	0	0	0	0
40538742	ATP synthase subunit alpha, mitochondrial precursor [Rattus norvegicus]	8.79256	8.73183		-1.5		-0.555884	-0.558895		0.580723	0.577713		0.579218	-0.00301031	1	1	0	0	0	1	1	1	0	0	0	0	0	0	0	0	0	0
6981240	myosin light chain 3 [Rattus norvegicus]	16.1164	14.9631		2.2		3.40727	3.37502		4.54388	4.51163		4.52775	-0.0322458	1	1	0	1	0	0	0	0	0	0	0	0	0	0	0	0	0	0
54792127	ATP synthase subunit beta, mitochondrial precursor [Rattus norvegicus]	7.53369	7.15166		-2.3		-1.42299	-1.44559		-0.286384	-0.308985		-0.297685	-0.0226009	1	1	0	0	0	0	1	1	0	1	1	0	0	0	0	0	0	0
18543177	citrate synthase, mitochondrial precursor [Rattus norvegicus]	6.68719	6.34023		-2.8		-1.97476	-1.99789		-0.838148	-0.861287		-0.849718	-0.0231384	1	1	0	0	0	0	0	1	0	0	1	0	0	0	0	0	0	0
6978431	long-chain specific acyl-CoA dehydrogenase, mitochondrial precursor [Rattus norvegicus]	7.47974	7.05945		1		1.87389	1.84877		3.01049	2.98538		2.99794	-0.0251156	1	1	0	0	0	0	1	1	0	0	1	0	0	0	0	0	0	0
6978661	creatine kinase M-type [Rattus norvegicus]	8.35651	8.68186		-0.2		0.722025	0.738613		1.85863	1.87522		1.86693	0.0165879	1	1	0	0	0	0	0	0	0	0	0	0	0	0	0	0	0	0
293343129	PREDICTED: cytochrome c, somatic-like [Rattus norvegicus]	9.26591	9.48148		2.8		3.76689	3.77688		4.9035	4.91348		4.90849	0.00998832	1	1	1	0	0	1	1	1	0	0	0	0	0	0	0	0	0	0
109464795	PREDICTED: solute carrier family 25 (mitochondrial carrier; adenine nucleotide translocator), member 31 [Rattus norvegicus]	5.50785	5.65499		-2.2		-1.45902	-1.44757		-0.32241	-0.31096		-0.316685	0.0114497	1	1	0	0	0	0	1	1	0	0	0	0	0	0	0	0	0	0
61557127	NAD(P) transhydrogenase, mitochondrial [Rattus norvegicus]	2.84799	3.1282		-2.1		-1.64546	-1.60471		-0.508853	-0.468097		-0.488475	0.0407561	1	1	0	0	0	0	1	1	0	0	0	0	0	0	0	0	0	0
16905067	alpha-crystallin B chain [Rattus norvegicus]	7.72341	4.96329		0.3		1.18781	0.99577		2.32442	2.13238		2.2284	-0.192039	1	1	1	1	0	1	1	1	0	1	0	1	0	0	0	0	0	0
293347981	PREDICTED: cytochrome c oxidase, subunit VIIc-like [Rattus norvegicus]	2.43569	2.62794		-2.8		-2.41338	-2.38038		-1.27677	-1.24378		-1.26027	0.0329938	1	0	0	0	0	0	0	0	0	0	0	0	0	0	0	0	0	0
61556986	serotransferrin precursor [Rattus norvegicus]	3.27613	3.2456		-0.8		-0.284639	-0.288706		0.851969	0.847902		0.849936	-0.00406643	1	1	0	0	1	0	1	1	0	0	0	0	1	0	0	0	0	0
8393706	L-lactate dehydrogenase A chain [Rattus norvegicus]	3.20684	3.78092		-1.4		-0.893923	-0.822403		0.242685	0.314205		0.278445	0.0715201	1	1	1	0	0	0	0	1	0	0	0	0	0	0	0	0	0	0
78214305	myosin regulatory light chain 2, ventricular/cardiac muscle isoform [Rattus norvegicus]	5.41362	5.25735		1.2		1.93349	1.92077		3.0701	3.05737		3.06374	-0.0127209	1	1	0	1	0	0	0	0	0	0	0	0	0	0	0	0	0	0
189083744	creatine kinase S-type, mitochondrial precursor [Rattus norvegicus]	4.58721	4.53968		-0.2		0.461549	0.457025		1.59816	1.59363		1.59589	-0.00452325	1	1	0	0	0	0	1	1	0	0	0	0	0	0	0	0	0	0
6980972	aspartate aminotransferase, mitochondrial [Rattus norvegicus]	3.4204	3.40863		-1.6		-1.06592	-1.06742		0.0706853	0.0691881		0.0699367	-0.00149723	1	1	0	0	0	0	1	1	0	1	1	0	0	0	0	0	0	0
51948476	cytochrome b-c1 complex subunit 1, mitochondrial precursor [Rattus norvegicus]	3.14579	3.18148		-1.2		-0.70227	-0.69737		0.434337	0.439237		0.436787	0.0048999	1	1	0	0	0	0	1	1	0	0	0	0	0	0	0	0	0	0
8393807	myosin-7 [Rattus norvegicus]	9.68789	9.2849		2.9		3.88623	3.86778		5.02284	5.00439		5.01361	-0.0184518	1	1	0	1	0	1	1	0	0	0	1	0	0	0	0	0	0	0
158138498	glycogen phosphorylase, muscle form [Rattus norvegicus]	3.63762	3.78125		0.3		0.860818	0.877635		1.99743	2.01424		2.00583	0.0168178	1	1	0	0	0	0	0	0	1	0	0	0	0	0	0	0	0	0
47058994	ATP synthase subunit g, mitochondrial [Rattus norvegicus]	1.80171	1.52055		-1.2		-0.944316	-1.018		0.192292	0.118607		0.15545	-0.0736847	1	1	0	0	0	0	1	1	0	0	0	0	0	0	0	0	0	0
186659510	myosin-6 [Rattus norvegicus]	8.66673	9.04313		2.7		3.63786	3.65632		4.77446	4.79293		4.78369	0.0184635	1	1	0	1	0	1	1	0	0	0	1	1	0	0	1	0	0	0
293354517	PREDICTED: rCG29914-like [Rattus norvegicus]	2.72452	2.56092		-1.8		-1.36471	-1.3916		-0.228103	-0.254996		-0.241549	-0.0268928	1	0	0	0	0	0	0	0	0	0	0	0	0	0	0	0	0	0
110189666	cytochrome c oxidase subunit II (mitochondrion) [Rattus norvegicus]	1.45111	1.57556		-0.8		-0.6383	-0.602564		0.498308	0.534044		0.516176	0.0357359	1	1	0	0	0	0	1	1	0	0	0	0	0	0	0	0	0	0
126723393	beta-enolase [Rattus norvegicus]	3.45084	3.37326		-1.8		-1.26208	-1.27195		-0.125467	-0.135342		-0.130405	-0.00987483	1	1	1	0	0	0	1	0	0	0	0	0	0	0	0	0	0	0
13928690	isocitrate dehydrogenase [NADP] cytoplasmic [Rattus norvegicus]	2.93974	2.84471		0.1		0.568309	0.554037		1.70492	1.69065		1.69778	-0.0142716	1	1	1	0	0	0	0	1	0	0	0	0	0	0	0	0	0	0
8394328	superoxide dismutase [Cu-Zn] [Rattus norvegicus]	2.79369	2.67555		0.6		1.04618	1.02741		2.18279	2.16402		2.1734	-0.018764	1	1	1	0	1	1	1	1	0	0	1	0	0	0	0	0	0	0
148747365	heat shock protein HSP 90-beta [Rattus norvegicus]	5.89551	6.51774		2.6		3.37052	3.4141		4.50713	4.55071		4.52892	0.0435756	1	1	1	0	0	1	1	1	0	1	0	0	0	0	0	0	0	0
18426866	3-ketoacyl-CoA thiolase, mitochondrial [Rattus norvegicus]	2.30275	2.29419		-0.3		0.0622461	0.0606286		1.19885	1.19724		1.19805	-0.0016175	1	1	0	0	0	0	1	1	0	0	1	0	0	0	0	0	0	0
40786469	dihydrolipoyl dehydrogenase, mitochondrial precursor [Rattus norvegicus]	2.16682	2.13082		-0.6		-0.264176	-0.271454		0.872431	0.865154		0.868793	-0.00727734	1	1	0	0	0	1	0	1	0	0	1	0	0	1	0	0	0	0
55926145	nucleoside diphosphate kinase B [Rattus norvegicus]	3.00429	3.08481		-3.3		-2.82226	-2.81077		-1.68565	-1.67416		-1.67991	0.0114878	1	1	0	1	0	0	1	1	0	0	0	0	0	0	0	0	0	0
28467005	heat shock protein HSP 90-alpha [Rattus norvegicus]	5.57172	5.75989		2.9		3.64599	3.66041		4.7826	4.79702		4.78981	0.014425	1	1	1	0	0	0	1	0	0	1	0	0	0	0	0	0	0	0
8394502	polyubiquitin-C precursor [Rattus norvegicus]	3.1883	2.94378		1.7		2.20356	2.1689		3.34017	3.30551		3.32284	-0.034654	1	1	0	0	0	1	0	0	0	0	0	0	0	0	0	0	0	0
62664602	PREDICTED: glyceraldehyde-3-phosphate dehydrogenase-like [Rattus norvegicus]	1.5905	1.5766		-2.2		-1.99847	-2.00228		-0.861858	-0.86567		-0.863764	-0.0038115	1	0	0	0	0	0	0	0	0	0	0	0	0	0	0	0	0	0
19705465	ATP synthase subunit b, mitochondrial precursor [Rattus norvegicus]	2.29349	2.30861		-1.5		-1.1395	-1.13665		-0.00289609	-4.18999e-05		-0.001469	0.00285419	1	1	0	0	0	0	1	1	0	0	0	0	0	0	0	0	0	0
158635975	sarcoplasmic/endoplasmic reticulum calcium ATPase 2 isoform b [Rattus norvegicus]	1.72791	1.7516		-2.3		-2.06248	-2.05656		-0.92587	-0.919957		-0.922913	0.00591373	1	1	0	0	0	0	1	0	1	0	0	0	0	0	0	0	0	0
8393948	phosphoglycerate mutase 2 [Rattus norvegicus]	3.3942	3.34393		0		0.530738	0.524257		1.66735	1.66086		1.66411	-0.00648129	1	1	1	0	0	1	0	0	0	0	0	0	0	0	0	0	0	0
57527204	electron transfer flavoprotein subunit alpha, mitochondrial [Rattus norvegicus]	1.82808	1.98381		-2.9		-2.638	-2.6025		-1.5014	-1.46589		-1.48364	0.035505	1	1	0	0	0	0	0	1	0	0	1	0	0	0	0	0	0	0
62945278	2-oxoglutarate dehydrogenase, mitochondrial precursor [Rattus norvegicus]	2.18748	2.08438		-1.2		-0.860057	-0.881023		0.276551	0.255585		0.266068	-0.0209664	1	1	0	0	0	0	1	1	0	0	1	0	0	0	0	0	0	0
8393180	cytochrome c oxidase subunit 4 isoform 1, mitochondrial precursor [Rattus norvegicus]	2.0013	2.05102		-0.7		-0.398688	-0.388031		0.73792	0.748577		0.743249	0.0106571	1	1	0	0	0	1	1	1	0	0	0	0	0	0	0	0	0	0
55741544	cytochrome b-c1 complex subunit 2, mitochondrial precursor [Rattus norvegicus]	1.91733	2.08094		-0.3		-0.0173022	0.0182601		1.11931	1.15487		1.13709	0.0355623	1	1	0	0	0	0	1	1	0	0	0	0	0	0	0	0	0	0
40254752	phosphoglycerate kinase 1 [Rattus norvegicus]	1.99012	2.18133		-1.1		-0.801121	-0.761278		0.335487	0.375329		0.355408	0.0398425	1	1	1	0	0	0	0	0	0	0	0	0	0	0	0	0	0	0
57114330	cytochrome b-c1 complex subunit Rieske, mitochondrial [Rattus norvegicus]	1.68016	1.80737		-2		-1.77465	-1.74295		-0.638042	-0.606346		-0.622194	0.0316964	1	1	0	0	0	0	1	1	0	0	0	0	0	0	0	0	0	0
293345113	PREDICTED: cardiomyopathy associated 5 [Rattus norvegicus]	4.74485	4.298		1.9		2.57622	2.53327		3.71283	3.66987		3.69135	-0.0429566	1	0	0	0	0	0	0	0	0	0	0	0	0	0	0	0	0	0
293336190	fructose-bisphosphate aldolase A [Rattus norvegicus]	2.09446	2.11866		0.4		0.721071	0.72606		1.85768	1.86267		1.86017	0.00498941	1	1	0	1	1	0	1	1	0	0	0	0	0	0	0	0	0	0
16758404	peroxiredoxin-5, mitochondrial precursor [Rattus norvegicus]	1.39317	1.48864		-2.7		-2.556	-2.52721		-1.41939	-1.3906		-1.405	0.0287875	1	1	1	0	0	1	0	1	0	0	1	0	0	0	0	0	0	0
139948224	succinyl-CoA ligase [ADP/GDP-forming] subunit alpha, mitochondrial precursor [Rattus norvegicus]	1.40767	1.54282		-1.4		-1.2515	-1.21169		-0.114891	-0.075078		-0.0949844	0.0398128	1	1	0	0	0	0	1	1	0	0	1	0	0	0	0	0	0	0
66730459	tubulin alpha-3 chain [Rattus norvegicus]	1.54178	1.30035		-0.9		-0.711978	-0.785938		0.424629	0.350669		0.387649	-0.0739599	1	1	0	1	0	0	0	0	0	0	0	0	0	0	0	0	0	0
18426858	succinate dehydrogenase [ubiquinone] flavoprotein subunit, mitochondrial precursor [Rattus norvegicus]	1.38784	1.44036		0.6		0.742339	0.758471		1.87895	1.89508		1.88701	0.0161328	1	1	0	0	0	0	1	1	0	0	0	0	0	0	0	0	0	0
112984124	tubulin alpha-1B chain [Rattus norvegicus]	1.29921	1.40051		-0.9		-0.786319	-0.753713		0.350289	0.382895		0.366592	0.0326057	1	1	0	1	0	0	0	0	0	0	0	0	0	0	0	0	0	0
16757984	phosphoglycerate mutase 1 [Rattus norvegicus]	2.34301	2.42813		-0.8		-0.430226	-0.414728		0.706382	0.721879		0.714131	0.0154976	1	1	1	0	0	1	0	0	0	0	0	0	0	0	0	0	0	0
55741524	tubulin alpha-4A chain [Rattus norvegicus]	1.35666	1.34388		0		0.13247	0.12836		1.26908	1.26497		1.26702	-0.00410911	1	1	0	1	0	0	0	0	0	0	0	0	0	0	0	0	0	0
158187544	glycogen phosphorylase, brain form [Rattus norvegicus]	1.60696	1.58643		-0.3		-0.0939955	-0.0995802		1.04261	1.03703		1.03982	-0.00558461	1	1	0	0	0	0	0	0	0	0	0	0	0	0	0	0	0	0
9506411	ATP synthase subunit d, mitochondrial [Rattus norvegicus]	2.19365	2.23304		0		0.341168	0.348896		1.47778	1.4855		1.48164	0.00772814	1	1	0	0	0	0	1	1	0	0	0	0	0	0	0	0	0	0
39930503	ATP synthase subunit gamma, mitochondrial [Rattus norvegicus]	1.59985	1.7301		1.1		1.30408	1.33807		2.44069	2.47468		2.45768	0.033991	1	1	0	0	0	0	1	1	0	0	0	0	0	0	0	0	0	0
51948422	ES1 protein homolog, mitochondrial precursor [Rattus norvegicus]	1.59317	1.55471		-1.5		-1.29774	-1.30835		-0.16113	-0.171744		-0.166437	-0.0106139	1	1	0	0	0	0	0	1	0	0	0	0	0	0	0	0	0	0
11968090	short-chain specific acyl-CoA dehydrogenase, mitochondrial precursor [Rattus norvegicus]	1.63464	1.68223		0		0.213423	0.225884		1.35003	1.36249		1.35626	0.0124608	1	1	0	0	0	0	1	1	0	0	1	0	0	0	0	0	0	0
51948412	electron transfer flavoprotein subunit beta [Rattus norvegicus]	1.8831	1.81142		-2.1		-1.82513	-1.84198		-0.688518	-0.705374		-0.696946	-0.0168557	1	1	0	0	0	0	0	1	0	0	1	0	0	0	0	0	0	0
145651820	methylmalonate-semialdehyde dehydrogenase [acylating], mitochondrial precursor [Rattus norvegicus]	1.06555	1.11392		-1.4		-1.37242	-1.35315		-0.235817	-0.216539		-0.226178	0.0192777	1	1	0	0	0	1	0	1	0	0	1	0	0	0	0	0	0	0
8393910	phosphatidylethanolamine-binding protein 1 [Rattus norvegicus]	1.49605	1.5158		1.2		1.37495	1.38064		2.51156	2.51725		2.5144	0.00569416	1	1	0	0	1	0	1	1	1	1	0	1	0	0	0	0	0	0
158186651	alpha-enolase isoform 2 [Rattus norvegicus]	1.63339	1.56462		-0.9		-0.68691	-0.705591		0.449698	0.431016		0.440357	-0.0186817	1	1	1	0	1	0	1	0	0	1	0	0	0	0	0	0	0	0
292494885	medium-chain specific acyl-CoA dehydrogenase, mitochondrial precursor [Rattus norvegicus]	1.3616	1.43716		0.6		0.734049	0.757506		1.87066	1.89411		1.88239	0.0234572	1	1	0	0	0	0	1	1	0	0	1	0	0	0	0	0	0	0
24233541	cytochrome c oxidase subunit 5A, mitochondrial precursor [Rattus norvegicus]	1.64892	1.6561		-1.6		-1.3828	-1.38091		-0.246194	-0.244305		-0.245249	0.00188827	1	1	0	0	0	0	1	1	0	0	0	0	0	0	0	0	0	0
293345825	PREDICTED: Cytochrome c oxidase subunit 5A, mitochondrial-like [Rattus norvegicus]	1.61879	1.84169		-2.6		-2.39081	-2.33478		-1.2542	-1.19817		-1.22619	0.0560258	1	1	0	0	0	0	1	1	0	0	0	0	0	0	0	0	0	0
62657298	PREDICTED: glyceraldehyde-3-phosphate dehydrogenase [Rattus norvegicus]	0.7593	0.839276		-1.9		-2.01959	-1.9761		-0.882979	-0.839487		-0.861233	0.0434913	1	0	0	0	0	0	0	0	0	0	0	0	0	0	0	0	0	0
13786200	voltage-dependent anion-selective channel protein 1 [Rattus norvegicus]	0.888917	0.981703		0		-0.0511386	-0.00801967		1.08547	1.12859		1.10703	0.0431189	1	1	0	0	0	0	1	1	0	0	1	0	0	0	0	0	0	0
293342555	PREDICTED: pyruvate dehydrogenase E1 component subunit alpha, somatic form, mitochondrial-like isoform 1 [Rattus norvegicus]	1.16568	1.22177		1.1		1.16658	1.18699		2.30319	2.3236		2.31339	0.020409	1	0	0	0	0	0	0	0	0	0	0	0	0	0	0	0	0	0
83816939	alpha-1-inhibitor 3 precursor [Rattus norvegicus]	0.692603	0.950736		-1.5		-1.65952	-1.52194		-0.522908	-0.385332		-0.45412	0.137576	1	0	0	0	1	0	0	0	0	0	0	0	0	0	0	0	0	0
12831225	murinoglobulin-1 precursor [Rattus norvegicus]	0.707156	0.909529		-1.7		-1.85048	-1.74118		-0.713877	-0.604576		-0.659226	0.109301	1	0	0	0	1	0	0	0	0	0	0	0	0	0	0	0	0	0
158186722	fumarate hydratase, mitochondrial precursor [Rattus norvegicus]	0.852044	0.864173		0		-0.0695381	-0.0633993		1.06707	1.07321		1.07014	0.00613881	1	1	0	0	0	0	0	1	0	0	0	0	0	0	0	0	0	0
8394331	superoxide dismutase [Mn], mitochondrial precursor [Rattus norvegicus]	0.886793	0.883283		-0.2		-0.252178	-0.2539		0.88443	0.882708		0.883569	-0.00172231	1	1	0	0	0	0	1	1	0	0	1	0	0	0	0	0	0	0
19424338	trifunctional enzyme subunit beta, mitochondrial precursor [Rattus norvegicus]	0.888126	0.821321		-1.4		-1.45153	-1.48549		-0.314918	-0.348879		-0.331898	-0.0339614	1	1	0	0	0	0	1	1	1	0	1	0	0	0	0	0	0	0
16758446	isocitrate dehydrogenase [NAD] subunit alpha, mitochondrial precursor [Rattus norvegicus]	0.855545	0.854171		-1.4		-1.46776	-1.46846		-0.331149	-0.331848		-0.331498	-0.000698249	1	1	0	0	0	0	0	1	0	0	1	0	0	0	0	0	0	0
198278533	NADH dehydrogenase [ubiquinone] 1 alpha subcomplex subunit 9, mitochondrial [Rattus norvegicus]	0.723125	0.73434		-0.5		-0.640786	-0.634103		0.495821	0.502505		0.499163	0.00668386	1	1	0	0	0	0	1	1	0	0	1	0	0	0	0	0	0	0
68341999	cytochrome b-c1 complex subunit 8 [Rattus norvegicus]	1.05128	0.946549		-1.2		-1.17828	-1.22386		-0.0416746	-0.087249		-0.0644618	-0.0455745	1	1	0	0	0	0	1	1	0	0	0	0	0	0	0	0	0	0
16757994	pyruvate kinase isozymes M1/M2 [Rattus norvegicus]	1.08223	1.01639		0.2		0.23432	0.207061		1.37093	1.34367		1.3573	-0.0272592	1	1	0	0	1	1	1	1	0	0	0	0	0	0	0	0	0	0
189085365	NADH dehydrogenase [ubiquinone] 1 alpha subcomplex subunit 4 [Rattus norvegicus]	0.808021	0.851272		-1.9		-1.99258	-1.96993		-0.85597	-0.833324		-0.844647	0.0226456	1	1	0	0	0	0	1	1	0	0	0	0	0	0	0	0	0	0
56090293	pyruvate dehydrogenase E1 component subunit beta, mitochondrial precursor [Rattus norvegicus]	0.831069	0.904872		0.5		0.419637	0.456587		1.55624	1.5932		1.57472	0.0369504	1	1	0	0	0	0	0	1	0	0	1	0	0	0	0	0	0	0
281306803	myomesin 2 [Rattus norvegicus]	0.95561	0.916729		1.1		1.08028	1.06224		2.21689	2.19885		2.20787	-0.0180396	1	1	0	0	0	0	0	0	0	0	0	0	0	0	0	0	0	0
17530977	enoyl-CoA hydratase, mitochondrial precursor [Rattus norvegicus]	1.04164	0.937678		-0.1		-0.0822836	-0.127947		1.05432	1.00866		1.03149	-0.0456629	1	1	0	0	0	0	0	1	0	0	1	0	0	0	0	0	0	0
8392836	acetyl-CoA acetyltransferase, mitochondrial precursor [Rattus norvegicus]	0.744272	0.716508		-1.7		-1.82827	-1.84478		-0.69166	-0.708171		-0.699916	-0.0165105	1	0	0	0	0	0	0	0	0	0	0	0	0	0	0	0	0	0
189181716	succinyl-CoA:3-ketoacid-coenzyme A transferase 1, mitochondrial precursor [Rattus norvegicus]	0.936048	0.864087		0.2		0.171298	0.136557		1.30791	1.27317		1.29054	-0.0347407	1	1	0	0	0	0	0	1	0	0	1	0	0	0	0	0	0	0
148747393	trifunctional enzyme subunit alpha, mitochondrial precursor [Rattus norvegicus]	0.852349	0.850113		-0.1		-0.169383	-0.170523		0.967225	0.966084		0.966655	-0.00114075	1	1	0	0	0	1	1	1	0	0	1	0	0	0	0	0	0	0
78000188	tropomyosin alpha-1 chain isoform a [Rattus norvegicus]	4.39604	5.16963		3.4		4.04306	4.11346		5.17967	5.25007		5.21487	0.0703981	1	1	0	1	0	0	1	0	0	0	0	0	0	0	0	0	0	0
50054162	elongation factor 1-alpha 2 [Rattus norvegicus]	0.801065	0.870477		2.5		2.40367	2.43976		3.54028	3.57637		3.55832	0.0360893	1	1	0	0	0	1	0	0	0	0	0	0	0	0	0	0	0	0
155369650	myosin light polypeptide 6 [Rattus norvegicus]	1.14642	0.938536		-1.4		-1.34066	-1.42755		-0.204047	-0.290941		-0.247494	-0.086894	1	0	0	1	0	0	0	0	0	0	0	0	0	0	0	0	0	0
27465535	tubulin beta-5 chain [Rattus norvegicus]	0.664305	0.745182		0.2		0.0223676	0.0722625		1.15898	1.20887		1.18392	0.0498949	1	1	0	1	1	1	1	0	0	0	0	0	0	0	0	0	0	0
16924002	protein DJ-1 [Rattus norvegicus]	0.837918	0.879204		-2.5		-2.5768	-2.55591		-1.44019	-1.4193		-1.42975	0.020888	1	1	1	0	0	1	0	1	0	0	0	0	0	0	0	0	0	0
40018568	tubulin beta-4B chain [Rattus norvegicus]	0.659362	0.762754		-0.1		-0.280876	-0.217615		0.855732	0.918992		0.887362	0.0632609	1	1	0	1	0	1	1	0	0	0	0	0	0	0	0	0	0	0
20302069	heat shock protein beta-6 [Rattus norvegicus]	0.930331	0.778661		-1.3		-1.33136	-1.40865		-0.194755	-0.272044		-0.233399	-0.0772892	1	1	0	0	0	1	0	0	0	0	0	0	0	0	0	0	0	0
157818027	acetyl-coenzyme A synthetase 2-like, mitochondrial [Rattus norvegicus]	0.519531	0.518214		-1.6		-1.88439	-1.88549		-0.747781	-0.748883		-0.748332	-0.00110221	1	1	0	0	0	0	0	1	0	0	1	0	0	0	0	0	0	0
78000203	tropomyosin alpha-1 chain isoform i [Rattus norvegicus]	4.34299	5.09119		3.2		3.83779	3.90682		4.9744	5.04343		5.00891	0.0690302	1	1	0	1	0	0	1	0	0	0	0	0	0	0	0	0	0	0
293345623	PREDICTED: peroxiredoxin-1-like [Rattus norvegicus]	0.568736	0.576137		-2.6		-2.84509	-2.83947		-1.70848	-1.70287		-1.70567	0.00561535	1	1	0	0	0	1	0	1	0	0	0	0	0	0	0	0	0	0
223718723	cytochrome c oxidase subunit 6B1 [Rattus norvegicus]	0.578996	0.581974		-3		-3.23732	-3.2351		-2.10072	-2.09849		-2.0996	0.00222837	1	1	0	0	0	0	1	1	0	0	0	0	0	0	0	0	0	0
6978435	very long-chain specific acyl-CoA dehydrogenase, mitochondrial precursor [Rattus norvegicus]	0.690649	0.746888		0.5		0.339257	0.373255		1.47587	1.50986		1.49286	0.0339981	1	1	0	0	0	0	1	1	0	0	1	0	0	0	0	0	0	0
13242237	heat shock cognate 71 kDa protein [Rattus norvegicus]	0.836273	0.825295		1.9		1.82235	1.81661		2.95896	2.95322		2.95609	-0.00573887	1	1	1	0	1	1	0	0	0	1	1	0	0	0	0	0	0	1
14192933	aldehyde dehydrogenase, mitochondrial precursor [Rattus norvegicus]	0.556745	0.522031		-1		-1.25434	-1.2823		-0.117736	-0.145696		-0.131716	-0.0279595	1	1	0	0	0	0	0	1	0	0	1	0	0	0	0	0	0	0
8394469	troponin I, cardiac muscle [Rattus norvegicus]	2.3371	2.46099		2.7		3.06868	3.09111		4.20529	4.22772		4.2165	0.0224328	1	1	0	1	0	0	0	0	0	0	0	0	0	0	0	0	0	0
66730465	tubulin alpha-8 chain [Rattus norvegicus]	0.475654	0.503858		0.2		-0.122709	-0.0976919		1.0139	1.03892		1.02641	0.025017	1	1	0	1	0	0	0	0	0	0	0	0	0	0	0	0	0	0
11968118	desmin [Rattus norvegicus]	1.34702	1.29807		2.7		2.82937	2.8133		3.96598	3.9499		3.95794	-0.016076	1	1	0	1	0	0	1	0	0	0	0	0	0	0	0	0	0	0
13929002	6-phosphofructokinase, muscle type [Rattus norvegicus]	0.525256	0.565485		0.1		-0.179629	-0.147579		0.956979	0.989029		0.973004	0.0320494	1	1	1	0	0	0	1	0	0	0	0	0	0	0	0	0	0	0
53850628	NADH-ubiquinone oxidoreductase 75 kDa subunit, mitochondrial precursor [Rattus norvegicus]	0.600332	0.604904		-0.9		-1.12161	-1.11831		0.0149994	0.0182942		0.0166468	0.00329486	1	1	0	0	0	0	1	1	0	0	0	0	0	0	0	0	0	0
157824043	myosin-binding protein C, cardiac-type [Rattus norvegicus]	0.596569	0.638512		1.9		1.67566	1.70517		2.81227	2.84178		2.82702	0.0295089	1	1	0	1	0	0	0	0	0	0	0	0	0	0	0	0	0	0
16758014	hemopexin precursor [Rattus norvegicus]	0.44761	0.461888		-1.1		-1.4491	-1.43546		-0.312492	-0.298855		-0.305674	0.013637	1	0	0	0	1	0	0	0	0	0	0	0	0	0	0	0	0	0
62665891	PREDICTED: M2 pyruvate kinase-like [Rattus norvegicus]	0.61289	0.613532		-0.4		-0.612618	-0.612163		0.52399	0.524445		0.524218	0.000455027	1	0	0	0	0	0	0	0	0	0	0	0	0	0	0	0	0	0
16758362	cytochrome c oxidase subunit 5B, mitochondrial precursor [Rattus norvegicus]	0.546585	0.575427		-0.2		-0.462343	-0.44001		0.674265	0.696598		0.685432	0.0223326	1	1	0	0	0	0	1	1	0	0	0	0	0	0	0	0	0	0
46485440	glucose-6-phosphate isomerase [Rattus norvegicus]	0.515609	0.487563		-0.6		-0.887679	-0.91197		0.248929	0.224638		0.236783	-0.0242904	1	1	1	0	1	1	1	0	0	0	1	0	0	0	0	0	0	0
195927000	dihydrolipoyllysine-residue succinyltransferase component of 2-oxoglutarate dehydrogenase complex, mitochondrial [Rattus norvegicus]	0.591062	0.542611		-1		-1.22837	-1.26551		-0.0917591	-0.128903		-0.110331	-0.0371442	1	1	0	0	0	1	1	1	0	0	0	0	0	0	0	0	0	0
157817227	NADH dehydrogenase [ubiquinone] iron-sulfur protein 3, mitochondrial [Rattus norvegicus]	0.537313	0.55517		-0.4		-0.669773	-0.655574		0.466835	0.481033		0.473934	0.0141985	1	1	0	0	0	0	1	1	0	0	0	0	0	0	0	0	0	0
158303308	propionyl-CoA carboxylase alpha chain, mitochondrial [Rattus norvegicus]	0.501972	0.513519		-0.1		-0.39932	-0.389443		0.737288	0.747165		0.742226	0.0098771	1	1	0	0	1	0	0	1	0	0	1	0	0	0	0	0	0	0
157822007	glutathione S-transferase Mu 6 [Rattus norvegicus]	0.561824	0.589491		-2		-2.2504	-2.22952		-1.11379	-1.09292		-1.10335	0.0208771	1	0	0	0	0	0	0	0	0	0	0	0	0	0	0	0	0	0
281332157	actinin alpha 2 [Rattus norvegicus]	0.787194	0.812114		1.1		0.996082	1.00962		2.13269	2.14623		2.13946	0.0135356	1	1	0	1	0	0	0	0	0	0	0	0	0	0	0	0	0	0
55741424	NADH dehydrogenase [ubiquinone] flavoprotein 1, mitochondrial precursor [Rattus norvegicus]	0.483739	0.499876		-1.4		-1.71539	-1.70114		-0.578781	-0.564529		-0.571655	0.0142514	1	1	0	0	0	0	1	1	0	0	0	0	0	0	0	0	0	0
293341020	PREDICTED: rCG42655-like [Rattus norvegicus]	0.566382	0.628445		-3		-3.24689	-3.20173		-2.11028	-2.06513		-2.0877	0.0451575	1	0	0	0	0	0	1	0	0	0	0	0	0	0	0	0	0	0
145275165	glutathione peroxidase 1 [Rattus norvegicus]	0.780296	0.753545		-3.4		-3.50774	-3.52289		-2.37113	-2.38628		-2.37871	-0.0151501	1	1	1	0	0	1	0	1	0	0	0	0	0	0	0	0	0	0
157820787	acyl carrier protein, mitochondrial [Rattus norvegicus]	0.486748	0.469845		-3.9		-4.2127	-4.22805		-3.07609	-3.09144		-3.08376	-0.0153489	1	1	0	0	0	0	1	1	0	0	0	0	0	0	0	0	0	0
17105336	hydroxyacyl-coenzyme A dehydrogenase, mitochondrial precursor [Rattus norvegicus]	0.510003	0.424419		0.7		0.407573	0.327795		1.54418	1.4644		1.50429	-0.0797773	1	1	0	0	0	1	1	1	0	0	1	0	0	0	0	0	0	0
28460696	elongation factor 1-alpha 1 [Rattus norvegicus]	0.443203	0.431519		2		1.6466	1.635		2.78321	2.77161		2.77741	-0.0116025	1	1	0	0	0	1	0	0	0	0	0	0	0	0	0	0	0	0
6981712	14-3-3 protein theta [Rattus norvegicus]	0.5948	0.784825		1.3		1.07437	1.19477		2.21098	2.33138		2.27118	0.120402	1	1	0	0	0	0	0	0	0	0	0	0	0	0	0	0	0	0
206597443	60 kDa heat shock protein, mitochondrial [Rattus norvegicus]	0.592667	0.637654		-2.2		-2.42719	-2.39542		-1.29058	-1.25881		-1.27469	0.0317738	1	1	1	0	1	1	1	1	1	1	1	1	1	0	0	0	0	0
157819527	histidine triad nucleotide-binding protein 1 [Rattus norvegicus]	0.5385	0.52904		-0.7		-0.968814	-0.976511		0.167794	0.160096		0.163945	-0.00769752	1	1	0	0	0	1	1	0	0	0	1	0	0	0	0	0	0	0
13786202	voltage-dependent anion-selective channel protein 2 [Rattus norvegicus]	0.240908	0.269068		-0.4		-1.01815	-0.970139		0.118459	0.166469		0.142464	0.0480106	1	1	0	0	0	0	1	1	0	0	1	0	0	0	0	0	0	0
160333459	cytochrome c oxidase subunit 6C-2 [Rattus norvegicus]	0.57326	0.515785		-4.1		-4.34165	-4.38753		-3.20504	-3.25092		-3.22798	-0.0458829	1	1	0	0	0	0	1	1	0	0	0	0	0	0	0	0	0	0
71043680	tubulin, beta 6 class V [Rattus norvegicus]	0.390556	0.385516		-0.1		-0.508317	-0.513958		0.628291	0.62265		0.625471	-0.00564127	1	1	0	1	0	0	1	0	0	0	0	0	0	0	0	0	0	0
6978703	carnitine O-palmitoyltransferase 1, muscle isoform [Rattus norvegicus]	0.310387	0.31679		-1.8		-2.3081	-2.29923		-1.17149	-1.16262		-1.16705	0.00886725	1	1	0	0	0	0	1	1	0	0	0	0	0	0	0	0	0	0
13786204	voltage-dependent anion-selective channel protein 3 [Rattus norvegicus]	0.249148	0.269224		0.2		-0.403542	-0.369887		0.733066	0.766721		0.749894	0.0336552	1	1	0	0	0	0	1	1	1	0	0	0	0	0	0	0	0	0
55926203	isocitrate dehydrogenase [NAD] subunit beta, mitochondrial precursor [Rattus norvegicus]	0.392706	0.38541		-0.3		-0.705932	-0.714077		0.430675	0.422531		0.426603	-0.00814488	1	1	0	0	0	0	0	1	0	0	1	0	0	0	0	0	0	0
53850596	succinate dehydrogenase complex, subunit C [Rattus norvegicus]	0.20973	0.235935		-2.4		-3.07834	-3.02721		-1.94173	-1.8906		-1.91617	0.051132	1	1	0	0	0	0	1	1	0	0	0	0	0	0	0	0	0	0
42476144	profilin-1 [Rattus norvegicus]	0.199795	0.20294		-2.1		-2.79942	-2.79263		-1.66281	-1.65603		-1.65942	0.00678237	1	1	0	1	0	1	0	0	0	0	0	0	0	0	0	0	0	0
9507245	14-3-3 protein gamma [Rattus norvegicus]	0.684023	0.732873		1.7		1.53507	1.56503		2.67168	2.70164		2.68666	0.0299576	1	1	0	0	0	0	0	0	0	0	0	0	0	0	0	0	0	0
13928940	four and a half LIM domains protein 2 [Rattus norvegicus]	0.254835	0.284429		1.3		0.706259	0.753974		1.84287	1.89058		1.86672	0.0477145	1	1	0	1	0	1	0	0	0	0	0	0	0	0	0	0	0	0
57164133	NADH dehydrogenase [ubiquinone] 1 subunit C2 [Rattus norvegicus]	0.446562	0.475113		-3.9		-4.25012	-4.2232		-3.11351	-3.08659		-3.10005	0.0269153	1	1	0	0	0	0	1	1	0	0	0	0	0	0	0	0	0	0
293343539	PREDICTED: NADH dehydrogenase (ubiquinone) Fe-S protein 6 [Rattus norvegicus]	0.457317	0.475126		1.2		0.860217	0.876809		1.99683	2.01342		2.00512	0.0165912	1	1	0	0	0	0	1	1	0	0	0	0	0	0	0	0	0	0
117940031	tripartite motif-containing protein 72 [Rattus norvegicus]	0.476047	0.485254		-1.7		-2.02235	-2.01403		-0.885742	-0.877423		-0.881583	0.00831857	1	1	0	0	0	0	1	0	0	0	0	0	0	0	0	0	0	0
32563565	Serine protease inhibitor [Rattus norvegicus]	0.398118	0.43163		-1.7		-2.09999	-2.06489		-0.96338	-0.928281		-0.94583	0.0350993	1	0	0	0	0	0	0	0	0	0	0	0	0	0	0	0	0	0
8394009	peptidyl-prolyl cis-trans isomerase A [Rattus norvegicus]	0.343148	0.279473		-0.9		-1.36452	-1.45366		-0.22791	-0.317052		-0.272481	-0.0891417	1	1	1	0	1	1	0	0	0	0	0	0	0	0	0	0	0	0
78214350	ubiquinone biosynthesis protein COQ9, mitochondrial precursor [Rattus norvegicus]	0.454724	0.462241		-1		-1.34225	-1.33513		-0.205645	-0.198523		-0.202084	0.00712121	1	1	0	0	0	0	0	1	0	0	0	0	0	0	0	0	0	0
158138561	complement C3 precursor [Rattus norvegicus]	0.308954	0.334904		0.4		-0.110106	-0.0750798		1.0265	1.06153		1.04401	0.0350262	1	0	0	0	1	0	0	0	0	0	0	0	0	0	0	0	0	0
109497721	PREDICTED: ubiquitin B-like [Rattus norvegicus]	0.443308	0.395901		-0.9		-1.25329	-1.30241		-0.116687	-0.165805		-0.141246	-0.0491185	1	0	0	0	0	0	0	0	0	0	0	0	0	0	0	0	0	0
347800746	serine protease inhibitor A3K precursor [Rattus norvegicus]	0.372806	0.392445		-2.8		-3.22852	-3.20622		-2.09191	-2.06961		-2.08076	0.0222955	1	0	0	0	0	0	0	0	0	0	0	0	0	0	0	0	0	0
62990183	14-3-3 protein zeta/delta [Rattus norvegicus]	0.692822	0.693423		0.9		0.740622	0.740998		1.87723	1.87761		1.87742	0.000376947	1	1	0	1	0	1	0	1	0	0	0	0	0	0	0	0	0	0
13928824	14-3-3 protein epsilon [Rattus norvegicus]	0.62096	0.701093		0		-0.206936	-0.154224		0.929671	0.982384		0.956028	0.0527121	1	1	0	1	0	0	0	1	0	0	0	0	0	0	0	0	0	0
157822175	NADH dehydrogenase [ubiquinone] 1 beta subcomplex subunit 10 [Rattus norvegicus]	0.533398	0.591112		2.2		1.92705	1.97167		3.06366	3.10828		3.08597	0.044618	1	1	0	0	0	0	1	1	0	0	0	0	0	0	0	0	0	0
48675862	acyl-coenzyme A thioesterase 2, mitochondrial [Rattus norvegicus]	0.363556	0.354287		-1.1		-1.53943	-1.55064		-0.40282	-0.414037		-0.408429	-0.0112163	1	1	0	0	0	0	0	1	0	0	1	0	0	0	0	0	0	0
162287040	enoyl-CoA delta isomerase 1, mitochondrial precursor [Rattus norvegicus]	0.422058	0.433169		-0.4		-0.774628	-0.763342		0.36198	0.373266		0.367623	0.0112859	1	1	0	0	0	0	1	1	0	0	1	0	0	0	0	0	0	0
17978459	ATP synthase subunit e, mitochondrial [Rattus norvegicus]	1.17676	1.30068		-1		-0.929311	-0.885829		0.207296	0.250779		0.229038	0.0434824	1	1	0	0	0	0	1	1	0	0	0	0	0	0	0	0	0	0
6981352	6-phosphofructokinase, liver type [Rattus norvegicus]	0.307895	0.292429		-1		-1.5116	-1.53398		-0.37499	-0.397371		-0.38618	-0.0223818	1	1	1	0	0	0	0	0	0	0	0	0	0	0	0	0	0	0
6981710	14-3-3 protein eta [Rattus norvegicus]	0.62652	0.698847		1.1		0.896935	0.944382		2.03354	2.08099		2.05727	0.0474473	1	1	0	0	0	0	0	0	0	0	0	0	0	0	0	0	0	0
9507243	14-3-3 protein beta/alpha [Rattus norvegicus]	0.657503	0.649512		2.3		2.1179	2.11259		3.25451	3.2492		3.25185	-0.00531034	1	1	1	1	0	1	0	0	0	0	1	0	0	0	0	0	0	0
157817861	NADH dehydrogenase [ubiquinone] 1 alpha subcomplex subunit 2 [Rattus norvegicus]	0.411179	0.422404		-0.1		-0.485969	-0.474272		0.650639	0.662335		0.656487	0.0116969	1	1	0	0	0	0	1	1	0	0	0	0	0	0	0	0	0	0
158819029	mitochondrial carrier homolog 2 [Rattus norvegicus]	0.162076	0.148131		-3.1		-3.89028	-3.92935		-2.75367	-2.79275		-2.77321	-0.0390716	1	1	0	0	0	0	1	1	0	0	0	0	0	0	0	0	0	0
293348303	PREDICTED: hypothetical protein [Rattus norvegicus]	0.14135	0.180376		-1.6		-2.4497	-2.34382		-1.3131	-1.20721		-1.26015	0.105883	1	0	0	0	0	0	1	0	0	0	0	0	0	0	0	0	0	0
11693174	branched-chain-amino-acid aminotransferase, mitochondrial precursor [Rattus norvegicus]	0.273207	0.259614		-2.7		-3.26351	-3.28567		-2.1269	-2.14906		-2.13798	-0.0221636	1	1	0	0	0	1	0	1	0	0	0	0	0	0	0	0	0	0
52138635	electron transfer flavoprotein-ubiquinone oxidoreductase, mitochondrial precursor [Rattus norvegicus]	0.294034	0.305544		-1.9		-2.4316	-2.41493		-1.29499	-1.27832		-1.28666	0.0166761	1	1	0	0	0	0	1	1	0	0	0	0	0	0	0	0	0	0
20806153	ATP synthase subunit delta, mitochondrial precursor [Rattus norvegicus]	0.225035	0.252466		-1.4		-2.04775	-1.9978		-0.911142	-0.861189		-0.886166	0.0499527	1	1	0	0	0	0	1	1	0	0	0	0	0	0	0	0	0	0
51092266	hypoxanthine-guanine phosphoribosyltransferase [Rattus norvegicus]	0.268396	0.272309		-2.3		-2.87122	-2.86494		-1.73462	-1.72833		-1.73147	0.00628463	1	1	1	0	0	0	0	0	0	0	0	0	0	0	0	0	0	0
307746876	alpha-1-macroglobulin precursor [Rattus norvegicus]	0.179613	0.249538		-1.2		-1.94566	-1.80286		-0.809054	-0.666255		-0.737654	0.142799	1	0	0	0	1	0	0	0	0	0	0	0	0	0	0	0	0	0
16758348	peroxiredoxin-6 [Rattus norvegicus]	0.371698	0.311797		-2.5		-2.92981	-3.00613		-1.7932	-1.86952		-1.83136	-0.0763183	1	1	1	0	0	0	0	1	0	0	0	0	0	1	0	0	0	0
170295834	NADH dehydrogenase [ubiquinone] 1 alpha subcomplex subunit 10, mitochondrial precursor [Rattus norvegicus]	0.319374	0.321094		-0.7		-1.1957	-1.19337		-0.0590932	-0.05676		-0.0579266	0.00233323	1	1	0	0	0	0	1	1	0	0	1	0	0	0	0	0	0	0
157951709	calsequestrin-2 precursor [Rattus norvegicus]	0.601487	0.631755		0		-0.220774	-0.199452		0.915834	0.937156		0.926495	0.0213222	1	1	0	0	0	0	0	0	1	0	1	0	0	0	0	0	0	0
6978477	alpha-2-HS-glycoprotein precursor [Rattus norvegicus]	0.183932	0.213746		-1.7		-2.43534	-2.3701		-1.29874	-1.23349		-1.26612	0.0652406	1	0	0	0	1	0	0	0	0	0	0	0	0	0	0	0	0	0
110189672	NADH dehydrogenase subunit 4 (mitochondrion) [Rattus norvegicus]	0.0849038	0.0901168		1.1		0.0289272	0.0548057		1.16553	1.19141		1.17847	0.0258785	1	1	0	0	0	0	1	1	0	0	0	0	0	0	0	0	0	0
6981112	isovaleryl-CoA dehydrogenase, mitochondrial precursor [Rattus norvegicus]	0.268468	0.283318		-0.4		-0.971108	-0.947726		0.1655	0.188882		0.177191	0.0233822	1	1	0	0	0	0	1	1	0	0	1	0	0	0	0	0	0	0
56606108	NADH dehydrogenase [ubiquinone] iron-sulfur protein 7, mitochondrial [Rattus norvegicus]	0.202634	0.207093		-1.7		-2.39329	-2.38384		-1.25668	-1.24723		-1.25195	0.0094531	1	1	0	0	0	0	1	1	0	0	0	0	0	0	0	0	0	0
189083698	caveolin-1 alpha isoform [Rattus norvegicus]	0.142159	0.143248		-3.2		-4.04723	-4.04391		-2.91062	-2.9073		-2.90896	0.00331472	1	1	1	0	0	0	1	1	1	1	0	1	1	0	0	0	0	0
157824073	histone cluster 1, H2bh [Rattus norvegicus]	0.530841	0.549013		3.2		2.92496	2.93958		4.06157	4.07619		4.06888	0.0146181	1	0	0	0	0	1	0	0	0	0	0	0	0	0	1	0	0	0
6980956	glutamate dehydrogenase 1, mitochondrial precursor [Rattus norvegicus]	0.283638	0.291337		-0.3		-0.847236	-0.835604		0.289372	0.301003		0.295188	0.0116316	1	1	0	0	0	0	1	1	0	0	1	0	0	0	0	0	0	0
72086149	NADH dehydrogenase [ubiquinone] iron-sulfur protein 5 [Rattus norvegicus]	0.658639	0.674277		2.5		2.31865	2.32884		3.45525	3.46545		3.46035	0.0101911	1	1	0	0	0	0	1	1	0	0	0	0	0	0	0	0	0	0
8394432	peroxiredoxin-2 [Rattus norvegicus]	0.190413	0.205467		-2.6		-3.3203	-3.28726		-2.1837	-2.15065		-2.16717	0.0330468	1	1	1	0	0	0	0	1	0	0	0	0	0	0	0	0	0	0
154816168	stress-70 protein, mitochondrial [Rattus norvegicus]	0.332694	0.347988		0.9		0.422045	0.441564		1.55865	1.57817		1.56841	0.0195193	1	0	0	0	0	0	0	0	0	0	0	0	0	0	0	0	0	0
62945328	protein NipSnap homolog 2 [Rattus norvegicus]	0.302918	0.286709		-0.1		-0.618675	-0.642558		0.517933	0.49405		0.505991	-0.0238832	1	1	0	0	0	0	0	1	0	0	0	0	0	0	0	0	0	0
293346045	PREDICTED: solute carrier family 25 (mitochondrial carrier, Aralar), member 12 [Rattus norvegicus]	0.191413	0.180407		-2		-2.71803	-2.74375		-1.58142	-1.60714		-1.59428	-0.0257189	1	1	0	0	0	0	1	1	0	0	0	0	0	0	0	0	0	0
77539778	alpha-actinin-4 [Rattus norvegicus]	0.407805	0.38192		1.8		1.41045	1.38197		2.54706	2.51858		2.53282	-0.0284807	1	1	1	1	1	1	0	0	0	0	0	0	0	0	0	0	0	0
66730313	glutathione S-transferase Mu 4 [Rattus norvegicus]	0.255244	0.250451		-2.6		-3.19304	-3.20128		-2.05644	-2.06467		-2.06055	-0.00823302	1	1	0	0	0	0	0	0	0	0	0	0	0	0	0	0	0	0
158749584	succinyl-CoA ligase [ADP-forming] subunit beta, mitochondrial [Rattus norvegicus]	0.24804	0.269851		-2		-2.60548	-2.56888		-1.46887	-1.43227		-1.45057	0.0366022	1	1	0	0	0	0	0	1	0	0	0	0	0	0	0	0	0	0
16758094	fatty acid-binding protein, adipocyte [Rattus norvegicus]	0.365494	0.390231		-0.7		-1.13712	-1.10868		-0.000511693	0.0279293		0.0137088	0.028441	1	1	1	0	0	1	0	0	0	0	0	0	0	0	0	0	0	0
18266692	selenium-binding protein 1 [Rattus norvegicus]	0.205262	0.200866		-2.2		-2.88769	-2.89709		-1.75108	-1.76049		-1.75578	-0.00940229	1	1	1	0	0	1	1	0	0	0	1	0	0	0	0	0	0	0
6978479	GTP:AMP phosphotransferase, mitochondrial [Rattus norvegicus]	0.244999	0.25683		0.5		-0.110836	-0.0903545		1.02577	1.04625		1.03601	0.0204816	1	1	0	0	0	0	0	1	0	0	1	0	0	0	0	0	0	0
300797728	microsomal glutathione S-transferase 3 [Rattus norvegicus]	0.107045	0.0937268		-3.7		-4.67043	-4.72814		-3.53383	-3.59153		-3.56268	-0.0577016	1	1	0	0	0	0	0	0	1	0	0	0	0	0	0	0	0	0
6981052	10 kDa heat shock protein, mitochondrial [Rattus norvegicus]	0.234051	0.24196		-0.8		-1.43069	-1.41626		-0.294081	-0.279648		-0.286865	0.0144331	1	1	0	0	0	0	0	1	0	0	1	0	0	0	0	0	0	0
54020666	isocitrate dehydrogenase [NAD] subunit gamma 1, mitochondrial precursor [Rattus norvegicus]	0.218672	0.21842		-0.3		-0.960207	-0.960707		0.176401	0.175901		0.176151	-0.000499786	1	1	0	0	0	1	0	1	0	0	1	0	0	0	0	0	0	0
20304123	3-mercaptopyruvate sulfurtransferase [Rattus norvegicus]	0.232301	0.231687		-0.8		-1.43395	-1.4351		-0.29734	-0.298491		-0.297916	-0.00115084	1	1	0	0	0	0	1	1	0	0	0	0	0	0	0	0	0	0
189011657	cytochrome b-c1 complex subunit 7 [Rattus norvegicus]	0.554216	0.605699		1.8		1.54368	1.58226		2.68029	2.71886		2.69958	0.0385776	1	1	0	0	0	0	1	1	0	0	0	0	0	0	0	0	0	0
19424278	protein NDRG2 [Rattus norvegicus]	0.157819	0.180818		-2		-2.80184	-2.74276		-1.66523	-1.60615		-1.63569	0.0590841	1	1	1	1	0	1	0	0	0	0	1	1	0	0	0	0	0	0
6978505	annexin A5 [Rattus norvegicus]	0.30701	0.303017		0.3		-0.212848	-0.218533		0.92376	0.918075		0.920918	-0.00568507	1	1	0	0	1	1	1	0	0	1	0	0	0	0	0	0	0	0
300797519	myomesin-1 [Rattus norvegicus]	0.237678	0.259453		1.8		1.17599	1.21406		2.3126	2.35067		2.33163	0.0380691	1	1	0	0	0	0	0	0	0	0	0	0	0	0	0	0	0	0
11968126	peptidyl-prolyl cis-trans isomerase B precursor [Rattus norvegicus]	0.144201	0.132756		-1.1		-1.94103	-1.97694		-0.804423	-0.840337		-0.82238	-0.0359142	1	1	0	0	0	0	0	0	1	0	1	0	0	0	0	0	0	0
325974480	NADH dehydrogenase [ubiquinone] 1 alpha subcomplex subunit 7 [Rattus norvegicus]	0.252311	0.28648		-0.8		-1.39806	-1.34291		-0.261456	-0.206297		-0.233877	0.0551584	1	1	0	0	0	0	1	1	0	0	0	0	0	0	0	0	0	0
17865327	fetuin-B precursor [Rattus norvegicus]	0.188965	0.243154		-0.1		-0.823619	-0.714118		0.312988	0.42249		0.367739	0.109501	1	0	0	0	1	0	0	0	0	0	0	0	0	0	0	0	0	0
157820845	elongation factor Tu, mitochondrial precursor [Rattus norvegicus]	0.220201	0.206805		-1.4		-2.05718	-2.08444		-0.920572	-0.947831		-0.934201	-0.0272589	1	1	0	0	0	0	1	1	0	0	1	0	0	0	0	0	0	0
6978543	sodium/potassium-transporting ATPase subunit alpha-1 precursor [Rattus norvegicus]	0.14992	0.157802		-2		-2.82414	-2.80189		-1.68753	-1.66528		-1.67641	0.0222539	1	1	0	0	0	0	1	0	1	0	0	1	1	0	0	0	0	0
157824004	CDGSH iron-sulfur domain-containing protein 1 [Rattus norvegicus]	0.190878	0.207813		-1.4		-2.11924	-2.08233		-0.982636	-0.94572		-0.964178	0.0369153	1	1	0	0	0	0	1	1	0	0	0	0	0	0	0	0	0	0
6981666	troponin T, cardiac muscle [Rattus norvegicus]	2.21576	2.32404		3.8		4.14552	4.16624		5.28213	5.30285		5.29249	0.0207213	1	1	0	1	0	0	0	0	0	0	0	0	0	0	0	0	0	0
130502086	annexin A6 [Rattus norvegicus]	0.30236	0.303708		-0.3		-0.819475	-0.817544		0.317133	0.319064		0.318099	0.00193149	1	1	0	0	1	0	1	0	0	0	0	0	0	0	0	0	0	0
77917546	mitochondrial inner membrane protein [Rattus norvegicus]	0.285067	0.30097		2.8		2.25495	2.27852		3.39156	3.41513		3.40334	0.0235758	1	1	0	0	0	0	1	1	0	0	0	0	0	0	0	0	0	0
209915614	succinate dehydrogenase [ubiquinone] iron-sulfur subunit, mitochondrial precursor [Rattus norvegicus]	0.182627	0.181762		-1.2		-1.93844	-1.9405		-0.801828	-0.803888		-0.802858	-0.0020606	1	1	0	0	0	0	1	1	0	0	0	0	0	0	0	0	0	0
187937028	NADH dehydrogenase [ubiquinone] 1 beta subcomplex subunit 9 [Rattus norvegicus]	0.348342	0.333527		-0.2		-0.657994	-0.676869		0.478614	0.459739		0.469176	-0.0188751	1	1	0	0	0	0	1	1	0	0	0	0	0	0	0	0	0	0
68341995	NADH dehydrogenase [ubiquinone] iron-sulfur protein 4, mitochondrial precursor [Rattus norvegicus]	0.173884	0.178499		1.2		0.440261	0.451636		1.57687	1.58824		1.58256	0.0113755	1	1	0	0	0	0	1	1	0	0	0	0	0	0	0	0	0	0
25742763	78 kDa glucose-regulated protein precursor [Rattus norvegicus]	0.24479	0.265473		0.7		0.0887931	0.124021		1.2254	1.26063		1.24301	0.0352279	1	1	1	0	0	1	1	0	1	1	1	0	0	0	0	0	0	0
16758644	thioredoxin [Rattus norvegicus]	0.142643	0.126849		-1.4		-2.24575	-2.29671		-1.10914	-1.16011		-1.13462	-0.0509651	1	1	1	0	1	1	0	1	0	0	0	0	0	0	0	0	0	0
12018256	delta(3,5)-Delta(2,4)-dienoyl-CoA isomerase, mitochondrial precursor [Rattus norvegicus]	0.157136	0.160215		0.3		-0.503725	-0.495298		0.632882	0.64131		0.637096	0.00842727	1	1	0	0	0	0	0	1	0	0	0	0	0	0	0	0	0	0
9845261	galectin-1 [Rattus norvegicus]	0.133153	0.13765		-0.5		-1.37565	-1.36122		-0.23904	-0.224616		-0.231828	0.0144241	1	1	0	0	1	1	0	0	0	1	0	0	0	0	0	0	0	0
157786694	polymerase I and transcript release factor [Rattus norvegicus]	0.496154	0.536149		3.3		2.99562	3.02929		4.13222	4.16589		4.14906	0.0336688	1	1	1	0	0	1	1	1	1	0	0	0	0	0	0	0	0	0
13937379	acyl-CoA-binding protein [Rattus norvegicus]	0.347846	0.375069		1		0.541387	0.574111		1.678	1.71072		1.69436	0.0327236	1	1	0	0	1	1	1	1	1	0	0	1	0	0	0	0	0	0
13994225	3-hydroxyacyl-CoA dehydrogenase type-2 [Rattus norvegicus]	0.112096	0.113264		0.1		-0.850411	-0.845909		0.286197	0.290698		0.288448	0.00450144	1	1	0	0	0	0	1	1	1	0	0	0	0	0	0	0	0	0
281427170	ubiquinol-cytochrome c reductase complex 7.2kDa protein [Rattus norvegicus]	0.119323	0.144182		-0.5		-1.42328	-1.34109		-0.286669	-0.204482		-0.245575	0.0821874	1	1	0	0	0	0	1	1	0	0	0	0	0	0	0	0	0	0
19173806	histidine-rich glycoprotein precursor [Rattus norvegicus]	0.166816	0.196313		3		2.22224	2.29295		3.35885	3.42956		3.3942	0.0707122	1	0	0	0	1	0	0	0	0	0	0	0	0	0	0	0	0	0
157822045	protein-cysteine N-palmitoyltransferase HHAT-like protein [Rattus norvegicus]	0.071883	0.073686		-4.1		-5.24337	-5.23261		-4.10677	-4.09601		-4.10139	0.0107592	1	1	0	0	0	0	1	0	1	0	0	0	0	0	0	0	0	0
16758388	ATP synthase-coupling factor 6, mitochondrial precursor [Rattus norvegicus]	0.21658	0.265401		1.1		0.435619	0.523903		1.57223	1.66051		1.61637	0.0882847	1	1	0	0	0	0	1	1	0	0	0	0	0	0	0	0	0	0
54020664	decorin precursor [Rattus norvegicus]	0.150611	0.137499		-2.6		-3.42214	-3.4617		-2.28554	-2.32509		-2.30531	-0.0395556	1	0	0	0	1	0	0	0	0	0	0	0	0	0	0	0	0	0
9506445	carbonic anhydrase 2 [Rattus norvegicus]	0.168441	0.137081		1		0.226448	0.136977		1.36306	1.27358		1.31832	-0.0894716	1	1	1	0	1	0	1	0	0	0	0	0	0	0	0	0	0	0
12083611	histone H2A.Z [Rattus norvegicus]	0.247933	0.25682		1.7		1.09433	1.10963		2.23094	2.24624		2.23859	0.0152945	1	0	0	0	0	1	0	0	0	0	1	0	0	0	1	0	0	0
57528264	methylcrotonoyl-CoA carboxylase subunit alpha, mitochondrial [Rattus norvegicus]	0.166253	0.172435		0.2		-0.57923	-0.563376		0.557377	0.573232		0.565305	0.0158548	1	1	0	0	0	0	1	1	0	0	1	0	0	0	0	0	0	0
292781228	2,4-dienoyl-CoA reductase, mitochondrial precursor [Rattus norvegicus]	0.114152	0.11229		-0.5		-1.44252	-1.44966		-0.305909	-0.313053		-0.309481	-0.00714316	1	1	0	0	0	1	0	1	0	0	1	0	0	0	0	0	0	0
110189667	ATP synthase F0 subunit 8 (mitochondrion) [Rattus norvegicus]	0.0592756	0.0597591		-2.2		-3.42712	-3.4236		-2.29052	-2.28699		-2.28875	0.00352875	1	1	0	0	0	0	1	1	0	0	0	0	0	0	0	0	0	0
77627971	phosphoglucomutase-1 [Rattus norvegicus]	0.132076	0.13392		-1.8		-2.67918	-2.67316		-1.54257	-1.53655		-1.53956	0.00601919	1	0	0	1	0	0	0	0	0	0	0	0	0	0	0	0	0	0
13937353	prohibitin [Rattus norvegicus]	0.154522	0.164012		-0.1		-0.91101	-0.885124		0.225598	0.251484		0.238541	0.0258867	1	1	0	0	0	1	1	1	0	0	1	0	0	0	0	0	0	0
17865351	transitional endoplasmic reticulum ATPase [Rattus norvegicus]	0.237334	0.242047		-0.2		-0.824639	-0.8161		0.311969	0.320508		0.316238	0.00853889	1	1	1	0	0	1	0	0	1	0	1	0	0	0	1	0	1	0
109479984	PREDICTED: adenylosuccinate synthase like 1-like isoform 2 [Rattus norvegicus]	0.133805	0.143497		-0.1		-0.973528	-0.943158		0.16308	0.19345		0.178265	0.0303699	1	1	0	0	0	0	0	0	0	0	0	0	0	0	0	0	0	0
113205496	pyruvate dehydrogenase complex, component X [Rattus norvegicus]	0.119962	0.119216		-0.2		-1.12096	-1.12366		0.0156521	0.012943		0.0142975	-0.00270909	1	1	0	0	1	0	0	1	0	0	0	0	0	0	0	0	0	0
114145517	NADH dehydrogenase [ubiquinone] 1 alpha subcomplex subunit 8 [Rattus norvegicus]	0.217761	0.215127		1		0.337981	0.332694		1.47459	1.4693		1.47195	-0.00528635	1	1	0	0	0	0	1	1	0	0	0	0	0	0	0	0	0	0
209529636	inorganic pyrophosphatase 2, mitochondrial [Rattus norvegicus]	0.18903	0.186276		1.7		0.97653	0.970156		2.11314	2.10676		2.10995	-0.00637345	1	1	0	0	0	0	0	1	0	0	0	0	0	0	0	0	0	0
60097941	haptoglobin precursor [Rattus norvegicus]	0.103924	0.136183		-1.6		-2.58328	-2.46588		-1.44668	-1.32927		-1.38797	0.117408	1	1	0	0	1	0	0	0	1	0	0	1	0	0	0	0	0	0
157820465	NADH dehydrogenase [ubiquinone] 1 beta subcomplex subunit 6 [Rattus norvegicus]	0.136639	0.148067		0		-0.864425	-0.829543		0.272183	0.307065		0.289624	0.0348824	1	1	0	0	0	1	1	1	0	0	1	0	0	0	0	0	0	0
57526868	T-kininogen 2 precursor [Rattus norvegicus]	0.111346	0.121414		1.8		0.846674	0.884268		1.98328	2.02088		2.00208	0.0375946	1	0	0	0	1	0	0	0	0	0	0	0	0	0	0	0	0	0
109481899	PREDICTED: rCG38845-like [Rattus norvegicus]	0.246544	0.252741		-0.8		-1.4081	-1.39732		-0.271497	-0.260717		-0.266107	0.0107801	1	0	0	0	0	0	0	0	0	0	0	0	0	0	0	0	0	0
157823267	S-formylglutathione hydrolase [Rattus norvegicus]	0.112483	0.0821549		-3.4		-4.34891	-4.48537		-3.21231	-3.34876		-3.28053	-0.136452	1	1	0	0	0	1	0	0	0	0	0	1	0	0	0	0	0	0
6978545	sodium/potassium-transporting ATPase subunit alpha-2 precursor [Rattus norvegicus]	0.111439	0.105994		-1.4		-2.35296	-2.37472		-1.21635	-1.23811		-1.22723	-0.0217584	1	1	0	0	0	0	1	0	0	0	0	0	1	0	0	0	0	0
80861401	T-kininogen 1 precursor [Rattus norvegicus]	0.114434	0.122325		2.2		1.25855	1.28752		2.39516	2.42412		2.40964	0.0289625	1	0	0	0	1	0	0	0	0	0	0	0	0	0	0	0	0	0
157817664	H2A histone family, member X [Rattus norvegicus]	0.254325	0.231978		-1.1		-1.69461	-1.73455		-0.558003	-0.597945		-0.577974	-0.0399416	1	0	0	0	0	1	0	0	0	0	1	0	0	0	1	0	0	0
26892289	peptidyl-prolyl cis-trans isomerase F, mitochondrial precursor [Rattus norvegicus]	0.0927923	0.0949879		1.2		0.167512	0.177668		1.30412	1.31428		1.3092	0.0101563	1	1	0	0	0	0	1	1	0	0	1	0	0	0	0	0	0	0
55742813	D-beta-hydroxybutyrate dehydrogenase, mitochondrial [Rattus norvegicus]	0.10258	0.107244		-0.4		-1.38894	-1.36963		-0.252329	-0.233019		-0.242674	0.01931	1	1	0	0	0	1	1	1	0	0	1	0	0	0	0	0	0	0
61556754	prohibitin-2 [Rattus norvegicus]	0.172941	0.177153		0.1		-0.662102	-0.651652		0.474506	0.484956		0.479731	0.0104498	1	1	0	0	0	1	1	1	0	0	0	0	0	0	0	0	0	0
157819619	flavin reductase [Rattus norvegicus]	0.0782086	0.0805143		0.2		-0.906746	-0.894127		0.229862	0.242481		0.236171	0.0126188	1	1	1	0	0	1	1	0	0	0	1	0	0	0	0	0	0	0
83816931	junctophilin-2 [Rattus norvegicus]	0.244659	0.260691		2.8		2.18856	2.21613		3.32517	3.35273		3.33895	0.0275635	1	1	0	0	0	0	1	0	1	0	0	0	0	0	0	0	0	0
55741520	enoyl-CoA delta isomerase 2, mitochondrial [Rattus norvegicus]	0.11366	0.111909		-0.5		-1.44439	-1.45114		-0.307783	-0.314528		-0.311156	-0.00674457	1	1	0	0	0	0	0	1	0	0	1	0	0	0	0	0	0	0
61556832	adenine phosphoribosyltransferase [Rattus norvegicus]	0.126033	0.12491		-1.9		-2.79952	-2.8034		-1.66291	-1.6668		-1.66485	-0.00388793	1	1	0	0	0	1	0	0	0	0	1	0	0	0	0	0	0	0
77020256	adenylate kinase 2, mitochondrial isoform b [Rattus norvegicus]	0.186322	0.198439		1.1		0.370265	0.397626		1.50687	1.53423		1.52055	0.0273616	1	1	1	0	0	0	1	1	0	0	0	0	0	0	0	0	0	0
12083675	cardiac phospholamban [Rattus norvegicus]	0.0444094	0.0505626		-1.9		-3.25253	-3.19617		-2.11592	-2.05956		-2.08774	0.0563548	1	1	0	0	0	0	1	1	1	0	0	0	0	0	0	0	0	0
6981260	NADH dehydrogenase [ubiquinone] 1 alpha subcomplex subunit 5 [Rattus norvegicus]	0.164144	0.171888		-1.5		-2.28478	-2.26475		-1.14817	-1.12815		-1.13816	0.0200209	1	1	0	0	0	0	1	1	0	0	0	0	0	0	0	0	0	0
157821497	NADH dehydrogenase [ubiquinone] iron-sulfur protein 8, mitochondrial [Rattus norvegicus]	0.111478	0.117196		-0.6		-1.55281	-1.53109		-0.416204	-0.394481		-0.405342	0.0217238	1	1	0	0	0	0	1	1	0	0	0	0	0	0	0	0	0	0
52851387	aminoacylase-1A [Rattus norvegicus]	0.0951867	0.0965774		-1.8		-2.82142	-2.81512		-1.68482	-1.67852		-1.68167	0.00629924	1	1	0	0	0	0	0	0	0	0	0	0	0	0	0	0	0	0
46485429	lactoylglutathione lyase [Rattus norvegicus]	0.127444	0.132408		0.4		-0.49468	-0.478087		0.641928	0.658521		0.650225	0.0165926	1	0	0	0	0	0	0	0	0	0	0	0	0	0	0	0	0	0
158749632	lipoamide acyltransferase component of branched-chain alpha-keto acid dehydrogenase complex, mitochondrial [Rattus norvegicus]	0.100598	0.0958613		-1.4		-2.39741	-2.41836		-1.2608	-1.28175		-1.27127	-0.0209477	1	1	0	1	0	0	0	1	0	0	1	0	0	0	0	0	0	0
51854229	carnitine O-acetyltransferase [Rattus norvegicus]	0.10069	0.0975915		-1.3		-2.29701	-2.31059		-1.16041	-1.17398		-1.16719	-0.013574	1	1	0	0	0	0	1	1	1	0	0	0	0	0	0	0	0	0
62543563	kynurenine--oxoglutarate transaminase 3 [Rattus norvegicus]	0.0866379	0.0886132		-2.8		-3.86229	-3.8525		-2.72568	-2.71589		-2.72079	0.00979018	1	1	0	0	0	0	0	1	0	0	0	0	0	0	0	0	0	0
57164091	cytochrome b-c1 complex subunit 6, mitochondrial [Rattus norvegicus]	0.414308	0.376268		1.5		1.11732	1.0755		2.25393	2.21211		2.23302	-0.0418254	1	1	0	0	0	0	1	1	0	0	0	0	0	0	0	0	0	0
148747119	propionyl-CoA carboxylase beta chain, mitochondrial precursor [Rattus norvegicus]	0.0869994	0.0882527		-0.1		-1.16048	-1.15427		-0.0238758	-0.0176643		-0.02077	0.00621153	1	1	0	0	0	0	0	1	0	0	1	0	0	0	0	0	0	0
62664437	PREDICTED: aldehyde dehydrogenase 7 family, member A1 [Rattus norvegicus]	0.0800894	0.0855101		-1.1		-2.19643	-2.16798		-1.05982	-1.03137		-1.0456	0.0284425	1	1	1	0	0	1	0	1	0	0	0	0	0	0	0	0	0	0
51948400	ribosyldihydronicotinamide dehydrogenase [quinone] [Rattus norvegicus]	0.0692589	0.0712275		-3.1		-4.25952	-4.24735		-3.12292	-3.11074		-3.11683	0.012172	1	1	0	0	0	1	0	0	0	0	1	0	0	0	0	0	0	0
58865630	antithrombin-III precursor [Rattus norvegicus]	0.104122	0.107684		-2.1		-3.08246	-3.06785		-1.94585	-1.93124		-1.93855	0.0146106	1	0	0	0	1	0	0	0	0	0	0	0	0	0	0	0	0	0
270288740	amine oxidase [flavin-containing] A [Rattus norvegicus]	0.0988244	0.0775427		-2.4		-3.40514	-3.51046		-2.26853	-2.37385		-2.32119	-0.105323	1	1	0	0	0	0	1	1	0	0	0	0	0	0	0	0	0	0
16924004	cysteine and glycine-rich protein 3 [Rattus norvegicus]	0.0764222	0.0680676		0.2		-0.916781	-0.967059		0.219827	0.169548		0.194688	-0.050279	1	1	0	1	0	1	0	0	0	0	0	0	0	0	0	0	0	0
6981324	protein disulfide-isomerase precursor [Rattus norvegicus]	0.150553	0.136278		-0.7		-1.52231	-1.56558		-0.385701	-0.428967		-0.407334	-0.0432658	1	1	0	0	0	0	1	0	1	1	1	0	0	0	0	0	0	0
194473636	NADH dehydrogenase [ubiquinone] 1 alpha subcomplex subunit 6 [Rattus norvegicus]	0.129813	0.140485		-0.1		-0.986683	-0.952369		0.149925	0.184239		0.167082	0.0343141	1	1	0	0	0	0	1	1	0	0	0	0	0	0	0	0	0	0
260064045	heat shock 70 kDa protein 1A/1B [Rattus norvegicus]	0.102381	0.143357		1.6		0.610221	0.75642		1.74683	1.89303		1.81993	0.146199	1	1	1	0	0	1	1	1	0	0	1	0	0	0	0	0	0	0
197313734	acyl-CoA dehydrogenase family member 9, mitochondrial [Rattus norvegicus]	0.0993708	0.0963248		-0.5		-1.50274	-1.51626		-0.366134	-0.379654		-0.372894	-0.0135206	1	1	0	0	0	1	0	1	0	0	0	0	0	0	0	0	0	0
157822229	maleylacetoacetate isomerase [Rattus norvegicus]	0.0944117	0.0795045		-0.3		-1.32497	-1.39961		-0.188366	-0.263001		-0.225683	-0.0746345	1	1	0	0	0	0	0	1	0	0	0	0	0	0	0	0	0	0
164663846	phosphohistidine phosphatase 1 [Rattus norvegicus]	0.11012	0.106328		0.7		-0.258133	-0.273352		0.878475	0.863256		0.870865	-0.015219	1	1	1	0	0	0	0	0	0	0	0	0	0	0	0	0	0	0
239049264	NADP-dependent malic enzyme, mitochondrial [Rattus norvegicus]	0.0829424	0.0862711		-1.7		-2.78122	-2.76413		-1.64462	-1.62753		-1.63607	0.0170886	1	1	0	0	0	0	0	1	0	0	0	0	0	0	0	0	0	0
62078893	ubiquitin-like modifier-activating enzyme 1 [Rattus norvegicus]	0.0857771	0.0863189		-0.8		-1.86663	-1.86389		-0.730021	-0.727286		-0.728654	0.00273495	1	0	0	0	0	0	0	0	0	0	0	0	0	0	0	0	0	0
51948454	sorting and assembly machinery component 50 homolog [Rattus norvegicus]	0.0811753	0.0845348		0.5		-0.590576	-0.572964		0.546032	0.563643		0.554838	0.0176116	1	1	0	0	0	0	1	1	0	0	0	0	0	0	0	0	0	0
77627992	troponin C, slow skeletal and cardiac muscles [Rattus norvegicus]	0.214637	0.209768		0.7		0.0317037	0.0217392		1.16831	1.15835		1.16333	-0.00996446	1	1	0	1	0	0	0	0	0	0	0	0	0	0	0	0	0	0
11693170	mitochondrial 2-oxoglutarate/malate carrier protein [Rattus norvegicus]	0.437051	0.438667		-2		-2.35947	-2.35787		-1.22286	-1.22126		-1.22206	0.00160214	1	1	0	0	0	0	1	1	0	0	0	0	0	0	0	0	0	0
155369271	cAMP-dependent protein kinase catalytic subunit alpha [Rattus norvegicus]	0.0932641	0.0944196		-2.6		-3.63029	-3.62494		-2.49368	-2.48833		-2.491	0.00534748	1	1	1	1	0	1	1	1	0	0	1	1	0	0	0	0	0	0
52345435	adenosine kinase [Rattus norvegicus]	0.0829587	0.0877533		-1.2		-2.28114	-2.25674		-1.14453	-1.12013		-1.13233	0.0244015	1	1	1	0	0	1	0	0	0	0	0	0	0	0	0	0	0	0
197927423	delta-1-pyrroline-5-carboxylate dehydrogenase, mitochondrial [Rattus norvegicus]	0.0732463	0.0703393		-0.7		-1.83521	-1.8528		-0.698606	-0.716194		-0.7074	-0.0175879	1	1	0	0	0	0	0	1	0	0	1	0	0	0	0	0	0	0
6978879	vitamin D-binding protein precursor [Rattus norvegicus]	0.081577	0.0872519		1.9		0.811568	0.840775		1.94818	1.97738		1.96278	0.0292069	1	1	1	0	1	0	0	0	0	0	0	0	0	0	0	0	0	0
27465603	aldose reductase-related protein 2 [Rattus norvegicus]	0.0859628	0.0863792		-0.6		-1.66569	-1.66359		-0.529081	-0.526983		-0.528032	0.00209824	1	0	0	0	0	0	0	0	0	0	0	0	0	0	0	0	0	0
52138624	mitochondrial carnitine/acylcarnitine carrier protein [Rattus norvegicus]	0.0447164	0.0421033		-3.1		-4.44953	-4.47568		-3.31293	-3.33908		-3.326	-0.0261506	1	1	0	0	0	0	1	1	0	0	0	0	0	0	0	0	0	0
300797978	filamin-C [Rattus norvegicus]	0.0695891	0.0588183		1.2		0.042541	-0.0304872		1.17915	1.10612		1.14263	-0.0730282	1	1	0	0	0	0	1	0	0	0	0	0	0	0	0	0	0	0
18426864	heat shock protein beta-2 [Rattus norvegicus]	0.124951	0.123342		-0.7		-1.60326	-1.60889		-0.466653	-0.472281		-0.469467	-0.00562715	1	1	0	0	0	1	0	0	0	0	0	0	0	0	0	0	0	0
57528682	thiosulfate sulfurtransferase [Rattus norvegicus]	0.0781087	0.0770095		-0.5		-1.6073	-1.61346		-0.470693	-0.476848		-0.47377	-0.00615472	1	1	0	0	0	0	1	1	0	0	1	0	0	0	0	0	0	0
157822133	vinculin [Rattus norvegicus]	0.131312	0.129456		0.5		-0.381695	-0.387877		0.754913	0.748731		0.751822	-0.00618199	1	1	0	1	0	0	1	0	0	0	0	0	0	0	0	0	0	0
8393296	elongation factor 2 [Rattus norvegicus]	0.0808454	0.0797901		-0.5		-1.59234	-1.59805		-0.455737	-0.461443		-0.45859	-0.00570583	1	1	0	0	0	0	0	0	0	0	0	0	0	0	0	0	0	0
157821769	reticulon 4 interacting protein 1 [Rattus norvegicus]	0.0485183	0.0477651		-1.1		-2.41409	-2.42089		-1.27749	-1.28428		-1.28088	-0.00679464	1	1	0	0	0	0	0	1	0	0	0	0	0	0	0	0	0	0
16758182	GTP-binding nuclear protein Ran [Rattus norvegicus]	0.0608162	0.0588139		-2.1		-3.31598	-3.33052		-2.17937	-2.19391		-2.18664	-0.0145393	1	1	0	0	0	1	0	0	0	0	0	0	0	0	1	0	0	0
56912206	carboxymethylenebutenolidase homolog [Rattus norvegicus]	0.0507997	0.0532071		-0.7		-1.99414	-1.97403		-0.857531	-0.837422		-0.847477	0.0201092	1	1	1	0	0	0	0	0	0	0	0	0	0	0	0	0	0	0
157819187	glycogen debranching enzyme [Rattus norvegicus]	0.0673066	0.0664106		-1.5		-2.67194	-2.67776		-1.53533	-1.54115		-1.53824	-0.00582015	1	1	0	0	0	1	0	0	1	0	1	0	0	0	0	0	0	0
71534276	rab GDP dissociation inhibitor alpha [Rattus norvegicus]	0.071734	0.0725361		-1.3		-2.44427	-2.43945		-1.30767	-1.30284		-1.30525	0.00482871	1	1	0	0	0	0	0	0	0	0	0	0	0	0	0	0	0	0
42476045	cathepsin D precursor [Rattus norvegicus]	0.0460171	0.0408657		-3.5		-4.83708	-4.88864		-3.70047	-3.75203		-3.72625	-0.05156	1	1	0	0	1	0	0	1	0	0	0	0	0	1	0	0	0	0
293349583	PREDICTED: NADH dehydrogenase (ubiquinone) 1 beta subcomplex 4-like [Rattus norvegicus]	0.106649	0.0997475		0.2		-0.772045	-0.801098		0.364563	0.33551		0.350037	-0.0290533	1	1	0	0	0	0	0	1	0	0	0	0	0	0	0	0	0	0
293355398	PREDICTED: laminin, alpha 2 [Rattus norvegicus]	0.064043	0.066871		1.1		-0.093528	-0.0747624		1.04308	1.06185		1.05246	0.0187656	1	1	0	1	1	1	1	1	0	0	1	1	0	0	1	0	0	0
75991707	destrin [Rattus norvegicus]	0.0985924	0.0937808		0.2		-0.806157	-0.827886		0.330451	0.308722		0.319587	-0.0217292	1	1	0	1	0	0	0	0	0	0	0	0	0	0	0	0	0	0
157823387	NADH dehydrogenase [ubiquinone] 1 beta subcomplex subunit 5, mitochondrial [Rattus norvegicus]	0.0773045	0.0853796		-1.3		-2.4118	-2.36865		-1.27519	-1.23204		-1.25361	0.0431496	1	1	0	0	0	0	1	1	0	0	0	0	0	0	0	0	0	0
148747253	sodium/potassium-transporting ATPase subunit beta-1 [Rattus norvegicus]	0.0704595	0.0762052		-0.7		-1.85206	-1.81802		-0.715453	-0.681408		-0.69843	0.034045	1	0	0	0	0	0	1	0	0	0	0	0	0	0	0	0	0	0
9506497	clathrin heavy chain 1 [Rattus norvegicus]	0.0700115	0.0705155		-1.4		-2.55483	-2.55172		-1.41822	-1.41511		-1.41667	0.00311528	1	1	0	1	1	0	1	1	0	0	0	1	0	0	0	0	0	0
19424210	up-regulated during skeletal muscle growth protein 5 [Rattus norvegicus]	0.031412	0.0340111		-1.8		-3.3029	-3.26838		-2.1663	-2.13177		-2.14903	0.0345258	1	1	0	0	0	0	1	1	0	0	0	0	0	0	0	0	0	0
84781723	heat shock protein 75 kDa, mitochondrial precursor [Rattus norvegicus]	0.0936397	0.0941823		0.2		-0.82854	-0.82603		0.308068	0.310577		0.309323	0.00250948	1	1	0	0	0	0	0	1	0	0	0	0	0	0	0	0	0	0
16758370	proteasome subunit beta type-1 precursor [Rattus norvegicus]	0.0604659	0.0583478		0		-1.21849	-1.23398		-0.0818819	-0.097368		-0.089625	-0.0154861	1	1	0	0	0	1	0	0	0	0	0	0	0	0	0	0	1	0
197386807	filamin-A [Rattus norvegicus]	0.0594127	0.0431969		1.2		-0.0261207	-0.164547		1.11049	0.972061		1.04127	-0.138426	1	1	1	1	1	1	1	0	0	0	0	0	0	0	1	0	0	0
157822261	NADH dehydrogenase [ubiquinone] 1 beta subcomplex subunit 8, mitochondrial [Rattus norvegicus]	0.0613941	0.0664963		-1		-2.21187	-2.1772		-1.07527	-1.04059		-1.05793	0.0346706	1	1	0	0	0	0	1	1	1	0	0	0	0	0	0	0	0	0
51948418	elongation factor 1-gamma [Rattus norvegicus]	0.0667362	0.0669282		-0.7		-1.87564	-1.87439		-0.739031	-0.737783		-0.738407	0.00124762	1	1	0	0	0	0	0	0	0	0	0	0	0	0	0	0	0	0
55926139	serine/threonine-protein phosphatase 2A 65 kDa regulatory subunit A alpha isoform [Rattus norvegicus]	0.061404	0.0616177		-1.2		-2.4118	-2.41029		-1.2752	-1.27369		-1.27444	0.00150855	1	1	1	0	0	0	0	0	0	0	0	0	0	0	1	0	0	0
21326475	MACRO domain-containing protein 1 [Rattus norvegicus]	0.0711516	0.0739976		-0.7		-1.84782	-1.83078		-0.711208	-0.694174		-0.702691	0.0170334	1	1	0	0	0	1	0	1	0	0	0	0	0	0	0	0	0	0
71043858	hydroxysteroid dehydrogenase-like protein 2 [Rattus norvegicus]	0.0857273	0.0892945		-1.6		-2.66688	-2.64918		-1.53027	-1.51257		-1.52142	0.0177054	1	1	0	0	0	0	0	1	0	0	0	0	0	0	0	0	0	0
14389299	vimentin [Rattus norvegicus]	0.15965	0.135251		3.2		2.40317	2.33114		3.53978	3.46775		3.50376	-0.0720283	1	1	1	1	1	1	1	0	0	0	1	0	0	0	0	0	0	0
62078997	WD repeat-containing protein 1 [Rattus norvegicus]	0.0399735	0.0412263		-0.6		-1.99823	-1.98483		-0.86162	-0.848218		-0.854919	0.0134021	1	1	0	1	0	0	0	0	0	0	0	0	0	0	0	0	0	0
157818307	striated muscle-specific serine/threonine-protein kinase isoform 1 [Rattus norvegicus]	0.0972562	0.0956545		1.7		0.687917	0.680706		1.82453	1.81731		1.82092	-0.00721157	1	0	0	0	0	1	0	0	0	0	0	0	0	0	0	0	0	0
61556894	aldo-keto reductase family 1 member B10 [Rattus norvegicus]	0.0693177	0.0633612		-1.7		-2.85916	-2.89818		-1.72255	-1.76157		-1.74206	-0.0390213	1	1	1	0	0	0	0	1	0	0	0	0	0	0	0	0	0	0
157786744	dihydropyrimidinase-related protein 2 [Rattus norvegicus]	0.0542035	0.0530541		-0.9		-2.16597	-2.17528		-1.02936	-1.03867		-1.03402	-0.00930885	1	1	1	0	0	0	0	1	0	0	0	0	0	0	0	0	0	0
57527919	glycerol-3-phosphate dehydrogenase [NAD(+)], cytoplasmic [Rattus norvegicus]	0.0417634	0.0415044		-2.7		-4.0792	-4.08191		-2.9426	-2.9453		-2.94395	-0.0027014	1	1	1	0	0	0	0	1	0	0	0	0	0	0	0	0	0	0
67846074	EH domain-containing protein 2 [Rattus norvegicus]	0.0909916	0.0901273		-0.1		-1.141	-1.14514		-0.00439081	-0.00853585		-0.00646333	-0.00414504	1	1	0	0	0	0	1	0	0	0	0	0	1	0	0	0	0	0
157265559	heterogeneous nuclear ribonucleoproteins A2/B1 [Rattus norvegicus]	0.0803838	0.089499		1.5		0.405169	0.451818		1.54178	1.58843		1.5651	0.0466494	1	1	0	0	0	1	0	0	0	0	1	0	0	0	0	0	0	1
61889092	adenylate kinase isoenzyme 1 [Rattus norvegicus]	0.0740738	0.0835212		-0.9		-2.03034	-1.9782		-0.893727	-0.841596		-0.867661	0.0521317	1	1	0	0	0	0	1	0	0	0	0	0	0	0	0	0	0	0
157817857	procollagen, type VI, alpha 3 precursor [Rattus norvegicus]	0.0586909	0.0592706		0.1		-1.13143	-1.12716		0.00517837	0.0094469		0.00731264	0.00426854	1	0	0	0	1	0	1	0	0	0	0	0	0	0	0	0	0	0
16758840	thiomorpholine-carboxylate dehydrogenase [Rattus norvegicus]	0.0450098	0.0459564		-1.5		-2.84669	-2.83765		-1.71008	-1.70105		-1.70557	0.00903838	1	1	1	0	0	1	1	1	0	0	1	0	0	0	0	0	0	0
94400790	heat shock protein beta-1 [Rattus norvegicus]	0.0710065	0.0463426		1.1		-0.0487016	-0.234019		1.08791	0.902589		0.995247	-0.185318	1	1	0	1	0	1	1	0	0	1	0	0	0	0	0	0	1	0
40018548	serpin B6 [Rattus norvegicus]	0.0544044	0.0532901		-3.5		-4.76437	-4.77335		-3.62776	-3.63675		-3.63225	-0.00898765	1	1	0	1	0	0	0	0	0	0	0	0	0	0	0	0	0	0
109505096	PREDICTED: nidogen-1 [Rattus norvegicus]	0.0388643	0.0374054		0.2		-1.21045	-1.22707		-0.0738413	-0.0904578		-0.0821495	-0.0166165	1	0	0	0	1	0	1	0	0	1	0	0	0	0	0	0	0	0
56605748	eukaryotic initiation factor 4A-II [Rattus norvegicus]	0.0561728	0.0554708		1		-0.250474	-0.255936		0.886134	0.880672		0.883403	-0.00546191	1	0	0	0	0	0	0	0	0	0	0	0	0	0	0	0	0	0
27229290	afamin precursor [Rattus norvegicus]	0.0535458	0.0542331		1.7		0.428726	0.434264		1.56533	1.57087		1.5681	0.00553847	1	0	0	0	1	0	0	0	0	0	0	0	0	0	0	0	0	0
6981396	cAMP-dependent protein kinase type I-alpha regulatory subunit [Rattus norvegicus]	0.0865115	0.0911077		1		-0.062926	-0.040445		1.07368	1.09616		1.08492	0.0224809	1	1	0	0	0	0	1	0	0	0	0	0	0	0	0	0	0	0
13928716	serine protease inhibitor A3N [Rattus norvegicus]	0.0490938	0.0576404		-2.5		-3.80897	-3.73927		-2.67237	-2.60267		-2.63752	0.0697001	1	0	0	0	1	0	0	0	0	0	0	0	0	0	0	0	0	0
293350886	PREDICTED: RAB1B, member RAS oncogene family-like [Rattus norvegicus]	0.0362561	0.0405385		-0.7		-2.14062	-2.09213		-1.00401	-0.955525		-0.979768	0.0484867	1	1	0	0	0	1	0	0	0	0	0	0	0	0	0	0	0	0
157819445	SET and MYND domain-containing protein 1 [Rattus norvegicus]	0.0463624	0.0515243		-0.5		-1.83383	-1.78799		-0.697226	-0.65138		-0.674303	0.0458467	1	1	0	0	0	1	0	0	0	0	0	0	0	0	0	0	0	0
293346639	PREDICTED: solute carrier family 25, member 13 (citrin) [Rattus norvegicus]	0.0368375	0.0382655		-1.7		-3.13371	-3.11719		-1.9971	-1.98059		-1.98884	0.016517	1	0	0	0	0	0	1	0	0	0	0	0	0	0	0	0	0	0
300795339	ryanodine receptor 2 isoform 2 [Rattus norvegicus]	0.0632539	0.0598468		0.8		-0.398913	-0.422959		0.737695	0.713648		0.725672	-0.0240466	1	1	0	0	0	0	1	0	1	0	0	0	0	0	0	0	0	0
61556810	[Protein ADP-ribosylarginine] hydrolase-like protein 1 [Rattus norvegicus]	0.0574752	0.0548575		-1.1		-2.34052	-2.36076		-1.20391	-1.22416		-1.21403	-0.0202439	1	0	0	0	0	0	0	0	0	0	0	0	0	0	0	0	0	0
12018236	thioredoxin reductase 2, mitochondrial precursor [Rattus norvegicus]	0.0335707	0.0318884		0		-1.47404	-1.49637		-0.337432	-0.359759		-0.348595	-0.0223278	1	1	0	0	0	0	0	1	0	0	0	0	0	0	0	0	0	0
16758028	PDZ and LIM domain protein 5 [Rattus norvegicus]	0.0465701	0.0471		1.9		0.568107	0.573021		1.70471	1.70963		1.70717	0.00491419	1	1	1	1	0	0	1	0	0	0	0	0	0	0	0	0	0	0
8392885	adenylate kinase isoenzyme 4, mitochondrial [Rattus norvegicus]	0.0569998	0.0524105		0.6		-0.644127	-0.680582		0.492481	0.456026		0.474254	-0.0364553	1	1	0	0	0	0	0	1	0	0	1	0	0	0	0	0	0	0
62543513	prostaglandin reductase 2 [Rattus norvegicus]	0.0345153	0.0341463		-1.8		-3.26199	-3.26666		-2.12538	-2.13005		-2.12771	-0.00466862	1	1	0	0	0	0	0	1	0	0	0	0	0	0	0	0	0	0
31543764	spectrin alpha chain, brain [Rattus norvegicus]	0.11021	0.103677		1.7		0.742219	0.715684		1.87883	1.85229		1.86556	-0.0265356	1	1	1	1	0	0	1	0	0	0	0	0	0	0	0	0	0	0
8393322	protein disulfide-isomerase A3 precursor [Rattus norvegicus]	0.0605637	0.0617138		-0.6		-1.81779	-1.80962		-0.68118	-0.67301		-0.677095	0.00816984	1	1	0	0	0	0	0	0	1	1	1	0	0	0	0	0	0	0
20302022	prostaglandin reductase 1 [Rattus norvegicus]	0.0363703	0.0316799		-1.4		-2.83925	-2.89922		-1.70265	-1.76261		-1.73263	-0.0599626	1	1	0	0	0	0	0	0	0	0	0	0	0	0	0	0	0	0
157823671	NAD(P)H-hydrate epimerase [Rattus norvegicus]	0.0298005	0.0323537		-3.6		-5.12578	-5.09008		-3.98917	-3.95347		-3.97132	0.0356998	1	1	0	0	1	0	1	1	0	0	0	0	0	0	0	0	0	0
293362048	PREDICTED: plasma membrane associated protein, S3-12 [Rattus norvegicus]	0.0246429	0.0192203		2		0.391692	0.28376		1.5283	1.42037		1.47433	-0.107932	1	0	0	0	0	0	0	0	0	0	0	0	0	0	0	0	0	0
67078526	UTP--glucose-1-phosphate uridylyltransferase [Rattus norvegicus]	0.0437718	0.0434671		-1		-2.35881	-2.36184		-1.2222	-1.22523		-1.22371	-0.00303374	1	1	0	0	0	0	0	0	0	0	0	0	0	0	0	0	0	0
40254781	rab GDP dissociation inhibitor beta [Rattus norvegicus]	0.0444326	0.0443263		-1.4		-2.7523	-2.75334		-1.61569	-1.61673		-1.61621	-0.00103948	1	1	1	0	0	0	1	0	0	1	0	1	0	0	0	0	0	0
58865448	EH domain-containing protein 1 [Rattus norvegicus]	0.0668207	0.0640942		-1		-2.17509	-2.19318		-1.03848	-1.05657		-1.04753	-0.018092	1	1	0	0	0	0	1	0	0	0	0	0	1	0	0	0	0	0
14192935	retinal dehydrogenase 1 [Rattus norvegicus]	0.03551	0.0383346		-1.5		-2.94965	-2.91641		-1.81304	-1.7798		-1.79642	0.0332413	1	1	0	0	0	1	0	0	0	0	0	0	0	0	0	0	0	0
8393197	C-reactive protein precursor [Rattus norvegicus]	0.0228405	0.0241184		-2.5		-4.14129	-4.11765		-3.00469	-2.98104		-2.99287	0.0236423	1	1	0	0	1	0	1	1	0	0	0	0	0	0	0	0	0	0
61098214	proteasome activator complex subunit 1 [Rattus norvegicus]	0.0872257	0.085999		3		1.94064	1.93449		3.07725	3.0711		3.07418	-0.00615116	1	0	0	0	0	0	0	0	0	0	0	0	0	0	0	0	1	0
158749538	2-oxoisovalerate dehydrogenase subunit beta, mitochondrial precursor [Rattus norvegicus]	0.0275109	0.0285402		-2.2		-3.7605	-3.74454		-2.62389	-2.60793		-2.61591	0.0159533	1	1	0	0	0	0	0	1	0	0	1	0	0	0	0	0	0	0
74024923	sulfite oxidase, mitochondrial precursor [Rattus norvegicus]	0.0432191	0.0398723		0.8		-0.564324	-0.599328		0.572283	0.53728		0.554782	-0.0350038	1	1	1	0	0	0	0	1	0	0	0	0	0	0	0	0	0	0
293354557	PREDICTED: succinate-semialdehyde dehydrogenase, mitochondrial [Rattus norvegicus]	0.0373168	0.0370355		-1.4		-2.8281	-2.83138		-1.69149	-1.69477		-1.69313	-0.00328538	1	1	0	0	0	0	0	1	0	0	0	0	0	0	0	0	0	0
58865534	ubiquinone biosynthesis monooxygenase COQ6 precursor [Rattus norvegicus]	0.0305733	0.02669		0.7		-0.814658	-0.873651		0.32195	0.262957		0.292453	-0.0589937	1	1	0	0	0	0	0	1	0	0	0	1	0	0	0	0	0	0
56090257	serum deprivation-response protein [Rattus norvegicus]	0.131097	0.127036		3.6		2.71759	2.70393		3.8542	3.84053		3.84737	-0.0136662	1	1	1	0	0	0	1	0	0	0	0	1	0	0	0	0	0	0
19705537	aflatoxin B1 aldehyde reductase member 2 [Rattus norvegicus]	0.0334976	0.0360595		-0.9		-2.37499	-2.34298		-1.23838	-1.20637		-1.22238	0.0320058	1	1	0	0	0	0	0	1	0	0	0	1	0	0	0	0	0	0
41529837	junction plakoglobin [Rattus norvegicus]	0.0364693	0.0319652		-0.9		-2.33807	-2.39532		-1.20146	-1.25871		-1.23009	-0.0572505	1	1	1	1	0	1	1	0	0	0	1	0	0	0	0	0	0	0
158749540	puromycin-sensitive aminopeptidase precursor [Rattus norvegicus]	0.0374731	0.0365962		-2.2		-3.62628	-3.63656		-2.48967	-2.49996		-2.49481	-0.0102838	1	0	0	0	0	0	0	0	0	0	0	0	0	0	0	0	0	0
61556993	3-hydroxyisobutyryl-CoA hydrolase, mitochondrial [Rattus norvegicus]	0.041989	0.0441594		0.8		-0.576864	-0.554977		0.559744	0.581631		0.570687	0.0218875	1	1	0	0	0	0	0	1	0	0	0	0	0	0	0	0	0	0
62079189	glyoxalase domain-containing protein 4 [Rattus norvegicus]	0.0447736	0.0400181		-1.2		-2.54898	-2.59774		-1.41237	-1.46114		-1.43675	-0.0487652	1	1	0	0	0	0	0	1	0	0	0	0	0	0	0	0	0	0
9845234	annexin A2 [Rattus norvegicus]	0.0558463	0.0530064		1.6		0.346994	0.324328		1.4836	1.46094		1.47227	-0.0226661	1	1	0	0	1	0	1	0	0	0	0	0	1	0	0	0	0	0
8392878	adenosylhomocysteinase [Rattus norvegicus]	0.028269	0.0281336		-1.4		-2.94869	-2.95077		-1.81208	-1.81417		-1.81312	-0.00208408	1	1	1	0	0	1	0	0	0	0	0	0	0	0	0	0	0	0
156231040	kininogen-1 isoform 2 precursor [Rattus norvegicus]	0.0334384	0.0382581		0.8		-0.675754	-0.617277		0.460853	0.519331		0.490092	0.0584775	1	0	0	0	0	0	0	0	0	0	0	0	0	0	0	0	0	0
48675371	complement component 1 Q subcomponent-binding protein, mitochondrial precursor [Rattus norvegicus]	0.0470566	0.0445814		-0.6		-1.92738	-1.95085		-0.790772	-0.814238		-0.802505	-0.0234662	1	1	1	0	1	1	1	1	0	1	1	0	0	0	0	0	0	0
56090273	40S ribosomal protein S4, X isoform [Rattus norvegicus]	0.0364908	0.035837		1.2		-0.237816	-0.245668		0.898792	0.89094		0.894866	-0.00785213	1	1	1	0	0	0	0	0	0	0	0	0	0	0	0	1	0	0
157824176	rho-related GTP-binding protein RhoC [Rattus norvegicus]	0.0518006	0.0476307		-0.3		-1.58567	-1.62211		-0.449057	-0.485505		-0.467281	-0.0364476	1	1	1	0	0	1	1	0	0	0	0	0	0	0	0	0	0	0
281371490	laminin, gamma 1 precursor [Rattus norvegicus]	0.0368663	0.0367199		2.4		0.966629	0.964901		2.10324	2.10151		2.10237	-0.0017283	1	1	0	1	1	1	1	0	0	0	1	0	0	0	1	0	0	0
300794610	phosphoglucomutase-like protein 5 [Rattus norvegicus]	0.0271873	0.0273735		-1.1		-2.66563	-2.66267		-1.52903	-1.52606		-1.52754	0.00296524	1	1	1	1	0	0	1	0	0	0	0	0	0	0	0	0	0	0
189491689	succinyl-CoA ligase [GDP-forming] subunit beta, mitochondrial [Rattus norvegicus]	0.0380203	0.0395763		-2.3		-3.71998	-3.70256		-2.58338	-2.56596		-2.57467	0.0174197	1	1	0	0	0	0	0	1	0	0	1	0	0	0	0	0	0	0
13324704	grpE protein homolog 1, mitochondrial precursor [Rattus norvegicus]	0.0572923	0.0605121		2.5		1.2581	1.28184		2.3947	2.41845		2.40658	0.0237462	1	1	0	0	0	0	0	1	0	0	1	0	0	0	0	0	0	0
56605990	leucine-rich PPR motif-containing protein, mitochondrial precursor [Rattus norvegicus]	0.0386977	0.0383623		-0.3		-1.71231	-1.71609		-0.575707	-0.579487		-0.577597	-0.00378002	1	1	0	1	0	1	1	1	0	0	1	0	0	0	1	0	0	0
6978695	ceruloplasmin precursor [Rattus norvegicus]	0.0265122	0.0288849		-0.4		-1.97655	-1.93933		-0.839946	-0.802721		-0.821334	0.0372248	1	0	0	0	1	0	1	0	0	0	0	0	0	0	0	0	0	0
213972586	inorganic pyrophosphatase [Rattus norvegicus]	0.0325289	0.0354264		0.9		-0.587731	-0.550674		0.548877	0.585934		0.567406	0.0370574	1	1	0	0	0	0	0	0	0	0	0	0	0	0	0	0	0	0
157786944	vacuolar protein sorting-associated protein 29 [Rattus norvegicus]	0.020543	0.0201354		-3.8		-5.48734	-5.49604		-4.35073	-4.35943		-4.35508	-0.00870396	1	1	0	0	0	0	1	0	0	0	0	0	1	0	0	0	0	0
157823585	alpha-sarcoglycan precursor [Rattus norvegicus]	0.0249791	0.0231711		-3.1		-4.70242	-4.73505		-3.56582	-3.59845		-3.58213	-0.0326306	1	0	0	0	0	0	1	0	0	0	0	0	0	0	0	0	0	0
16758642	aspartate--tRNA ligase, cytoplasmic [Rattus norvegicus]	0.0386254	0.0325873		1.5		0.086873	0.0130489		1.22348	1.14966		1.18657	-0.0738241	1	1	0	0	0	0	0	0	0	0	0	0	0	0	0	0	0	0
160961485	myosin light chain kinase 3 [Rattus norvegicus]	0.0355683	0.0356145		0.3		-1.14894	-1.14837		-0.0123296	-0.0117653		-0.0120474	0.000564224	1	1	1	1	0	0	0	0	0	0	0	0	0	0	0	0	0	0
13928744	transgelin [Rattus norvegicus]	0.0542948	0.0328269		0.3		-0.965242	-1.18377		0.171366	-0.0471625		0.0621016	-0.218528	1	1	0	0	0	0	0	0	0	0	0	0	0	0	0	0	0	0
300797955	28S ribosomal protein S36, mitochondrial [Rattus norvegicus]	0.0538066	0.0633079		2.1		0.830835	0.901458		1.96744	2.03807		2.00275	0.0706227	1	1	0	0	0	0	0	1	0	0	1	0	0	0	0	1	0	0
13540705	pyruvate dehydrogenase kinase, isozyme 2 [Rattus norvegicus]	0.0278753	0.0185265		-2.2		-3.75478	-3.93221		-2.61817	-2.7956		-2.70689	-0.177428	1	1	0	0	0	1	0	1	0	0	1	0	0	0	0	0	0	0
158081773	basigin isoform 1 precursor [Rattus norvegicus]	0.0256271	0.0270086		0.8		-0.7913	-0.768497		0.345308	0.368111		0.356709	0.022803	1	1	0	0	0	0	1	1	0	0	0	0	0	0	0	0	0	0
281332160	1,4-alpha-glucan-branching enzyme [Rattus norvegicus]	0.0278322	0.0252111		-1.4		-2.95545	-2.99841		-1.81884	-1.8618		-1.84032	-0.0429563	1	0	0	0	0	0	0	0	0	0	0	0	0	0	0	0	0	0
12621098	epoxide hydrolase 2 [Rattus norvegicus]	0.0242236	0.0253792		-2.7		-4.31576	-4.29552		-3.17915	-3.15891		-3.16903	0.0202406	1	1	1	0	0	1	0	0	0	0	1	1	0	0	0	0	0	0
56797757	fibrinogen alpha chain isoform 1 precursor [Rattus norvegicus]	0.0311313	0.0387426		2.6		1.0932	1.18819		2.2298	2.3248		2.2773	0.0949916	1	1	0	0	1	0	1	0	0	1	0	0	0	0	0	0	0	0
11968086	60S ribosomal protein L4 [Rattus norvegicus]	0.0580891	0.0533785		2		0.764095	0.727367		1.9007	1.86397		1.88234	-0.036728	1	1	1	0	0	1	0	0	0	0	1	0	0	0	0	1	0	0
157823922	glycogen [starch] synthase, muscle [Rattus norvegicus]	0.025706	0.0262966		-2		-3.58996	-3.5801		-2.45336	-2.44349		-2.44842	0.00986445	1	1	0	0	0	0	0	0	0	0	0	0	0	0	0	0	0	0
72255551	regulator of microtubule dynamics protein 1 [Rattus norvegicus]	0.0296228	0.0300923		0.4		-1.12837	-1.12154		0.00823399	0.0150639		0.0116489	0.00682987	1	1	0	1	0	0	0	1	0	0	0	0	0	0	0	0	0	0
78191795	thioredoxin reductase 1, cytoplasmic [Rattus norvegicus]	0.0306162	0.0303105		0.4		-1.11405	-1.11841		0.0225586	0.0182013		0.0203799	-0.00435727	1	1	1	0	0	1	0	1	0	0	1	0	0	0	0	0	0	0
158186678	fibrinogen beta chain precursor [Rattus norvegicus]	0.0229072	0.0286975		1.3		-0.340028	-0.242156		0.79658	0.894452		0.845516	0.0978715	1	1	0	0	1	0	1	0	0	1	0	0	0	0	0	0	0	0
157823197	NADH dehydrogenase [ubiquinone] 1 beta subcomplex subunit 7 [Rattus norvegicus]	0.0698383	0.0680311		3		1.84409	1.83271		2.9807	2.96932		2.97501	-0.0113862	1	1	0	0	0	0	1	1	0	0	0	0	0	0	0	0	0	0
198386332	fumarylacetoacetate hydrolase domain-containing protein 2 [Rattus norvegicus]	0.0188327	0.0188031		-3.3		-5.02509	-5.02577		-3.88848	-3.88916		-3.88882	-0.00068214	1	1	0	0	0	0	0	1	0	0	0	0	0	0	0	0	0	0
6978607	catalase [Rattus norvegicus]	0.0265675	0.0230658		1		-0.57565	-0.637032		0.560958	0.499576		0.530267	-0.0613822	1	1	1	0	0	0	1	1	1	0	0	1	0	1	0	0	0	0
126722991	inter-alpha-inhibitor H4 heavy chain precursor [Rattus norvegicus]	0.0194041	0.0207035		0.3		-1.41211	-1.38396		-0.2755	-0.247349		-0.261424	0.0281507	1	1	0	0	0	0	1	0	0	0	0	0	0	0	0	0	0	0
59709473	pyruvate dehydrogenase kinase, isozyme 1 precursor [Rattus norvegicus]	0.0205168	0.0216438		0.6		-1.08789	-1.06467		0.048717	0.0719416		0.0603293	0.0232247	1	1	0	0	0	0	0	1	0	0	1	0	0	0	0	0	0	0
158186621	complement C4 precursor [Rattus norvegicus]	0.0244579	0.0179748		-0.7		-2.31158	-2.44534		-1.17497	-1.30873		-1.24185	-0.133756	1	0	0	0	1	0	0	0	0	0	0	0	0	0	0	0	0	0
293347815	PREDICTED: 6-phosphogluconate dehydrogenase, decarboxylating-like [Rattus norvegicus]	0.021879	0.0220478		-1.3		-2.95997	-2.95664		-1.82337	-1.82003		-1.8217	0.00333723	1	1	0	0	0	0	0	0	0	0	0	0	0	0	0	0	0	0
189181726	talin-1 [Rattus norvegicus]	0.0301685	0.0267714		0.9		-0.620446	-0.672328		0.516162	0.46428		0.490221	-0.0518827	1	0	0	1	1	0	1	0	0	0	0	0	0	0	0	0	0	0
72255509	26S proteasome non-ATPase regulatory subunit 2 [Rattus norvegicus]	0.0270453	0.0266456		-1.2		-2.76791	-2.77437		-1.6313	-1.63777		-1.63453	-0.0064657	1	0	0	0	0	0	0	0	0	0	0	0	0	0	0	0	1	0
293344614	PREDICTED: damage-specific DNA binding protein 1 [Rattus norvegicus]	0.0171124	0.0180324		-1.9		-3.66669	-3.64395		-2.53008	-2.50734		-2.51871	0.0227434	1	1	0	0	0	1	0	0	0	0	0	0	0	0	0	0	0	0
8394060	proteasome subunit alpha type-1 [Rattus norvegicus]	0.0282595	0.0285092		1.7		0.151164	0.154985		1.28777	1.29159		1.28968	0.00382088	1	1	0	1	0	1	0	0	0	0	1	0	0	0	0	0	1	0
8393101	cofilin-1 [Rattus norvegicus]	0.0319674	0.0305566		1.3		-0.195293	-0.214895		0.941315	0.921713		0.931514	-0.0196014	1	1	0	1	0	1	1	0	0	0	1	0	0	0	0	0	0	0
25742626	apoptosis-inducing factor 1, mitochondrial precursor [Rattus norvegicus]	0.0230565	0.02433		0.1		-1.53721	-1.51386		-0.400599	-0.37725		-0.388924	0.023349	1	1	1	0	0	1	1	1	0	0	0	0	0	0	0	0	0	0
8394162	cytoplasmic aconitate hydratase [Rattus norvegicus]	0.0163525	0.0169245		-1.1		-2.88642	-2.87148		-1.74981	-1.73488		-1.74234	0.0149324	1	1	1	0	0	0	0	1	1	0	0	1	0	0	0	0	0	0
61557085	spectrin beta chain, brain 1 [Rattus norvegicus]	0.0425274	0.0414325		1.8		0.428668	0.417342		1.56528	1.55395		1.55961	-0.0113267	1	1	0	1	1	1	1	0	0	0	1	0	0	0	0	0	0	0
357588464	cofilin-2 [Rattus norvegicus]	0.0274491	0.0287828		1.8		0.238528	0.259133		1.37514	1.39574		1.38544	0.0206049	1	0	0	1	0	0	0	0	0	0	0	0	0	0	0	0	0	0
6981642	T-complex protein 1 subunit alpha [Rattus norvegicus]	0.023996	0.023066		-1.4		-3.01986	-3.03703		-1.88325	-1.90042		-1.89184	-0.0171666	1	1	1	1	0	1	1	0	0	0	1	1	0	0	1	0	0	0
22024394	fatty acid-binding protein, epidermal [Rattus norvegicus]	0.0159474	0.015922		-0.2		-1.99731	-1.998		-0.860702	-0.861395		-0.861049	-0.000692682	1	1	0	0	0	0	0	0	0	0	0	0	0	0	0	0	0	0
293361202	PREDICTED: similar to talin 2 [Rattus norvegicus]	0.0237253	0.0243613		1.1		-0.524789	-0.5133		0.611819	0.623308		0.617563	0.0114888	1	0	0	1	0	0	1	0	0	0	0	0	0	0	0	0	0	0
18959218	histone H1.2 [Rattus norvegicus]	0.0845075	0.0992311		3.6		2.5269	2.59665		3.6635	3.73326		3.69838	0.0697526	1	0	0	0	0	1	0	0	0	0	1	0	0	0	1	0	0	0
13592121	tripeptidyl-peptidase 2 [Rattus norvegicus]	0.0172627	0.0174992		-0.3		-2.06289	-2.05698		-0.926285	-0.920375		-0.92333	0.00590965	1	1	0	0	0	1	0	0	0	0	0	0	0	0	0	0	0	0
293342202	PREDICTED: hypothetical protein [Rattus norvegicus]	0.0197191	0.0208902		0.8		-0.905112	-0.880058		0.231496	0.25655		0.244023	0.0250541	1	1	0	0	0	0	1	1	0	0	0	0	0	0	0	0	0	0
38454206	26S proteasome non-ATPase regulatory subunit 6 [Rattus norvegicus]	0.0265056	0.0266845		-0.5		-2.07666	-2.07374		-0.940055	-0.937134		-0.938594	0.00292123	1	0	0	0	0	0	0	0	0	0	0	0	0	0	0	0	1	0
157820137	protein unc-45 homolog B [Rattus norvegicus]	0.0226142	0.0228576		-0.3		-1.94562	-1.94097		-0.809011	-0.804361		-0.806686	0.00464964	1	1	1	0	0	0	0	0	0	0	0	0	0	0	0	0	0	0
8394018	serine/threonine-protein phosphatase 2A catalytic subunit alpha isoform [Rattus norvegicus]	0.0147799	0.0149256		-1.8		-3.63033	-3.62607		-2.49372	-2.48946		-2.49159	0.00425845	1	1	1	1	0	1	1	0	0	0	0	0	0	0	1	0	0	0
61557218	chaperone activity of bc1 complex-like, mitochondrial [Rattus norvegicus]	0.0242589	0.0223942		-0.1		-1.71513	-1.74986		-0.578521	-0.613257		-0.595889	-0.0347361	1	1	0	0	0	0	0	1	0	0	0	0	0	0	0	0	0	0
158749561	heat shock protein beta-7 [Rattus norvegicus]	0.0235057	0.0207009		1.8		0.171173	0.115989		1.30778	1.2526		1.28019	-0.055184	1	1	0	1	0	1	0	1	0	0	1	0	0	0	0	0	0	0
21326447	EH domain-containing protein 4 [Rattus norvegicus]	0.0238278	0.024201		-0.1		-1.72292	-1.71617		-0.586307	-0.579559		-0.582933	0.00674877	1	1	0	0	0	0	1	0	1	0	0	0	1	0	0	0	0	0
13592093	hsc70-interacting protein [Rattus norvegicus]	0.0549235	0.0543085		3.1		1.83976	1.83487		2.97637	2.97148		2.97392	-0.00489037	1	1	1	0	0	0	0	0	0	0	0	0	0	0	0	0	0	0
6978515	apolipoprotein A-I preproprotein [Rattus norvegicus]	0.0262055	0.0301527		1		-0.581607	-0.520674		0.555001	0.615934		0.585467	0.060933	1	1	0	0	1	1	0	0	0	0	0	0	0	0	0	0	0	0
293361577	PREDICTED: methylmalonyl-Coenzyme A mutase [Rattus norvegicus]	0.0198651	0.0190358		-0.7		-2.40191	-2.42043		-1.2653	-1.28382		-1.27456	-0.0185212	1	1	0	0	0	0	0	1	0	0	0	0	0	0	0	0	0	0
40018594	popeye domain-containing protein 2 [Rattus norvegicus]	0.0110551	0.0120893		-3.9		-5.85644	-5.8176		-4.71983	-4.68099		-4.70041	0.0388377	1	0	0	0	0	0	1	0	0	0	0	0	0	0	0	0	0	0
61098186	fibrinogen gamma chain precursor [Rattus norvegicus]	0.0127059	0.0125639		1.2		-0.695994	-0.700877		0.440613	0.435731		0.438172	-0.00488256	1	1	0	0	1	0	1	0	0	1	0	0	0	0	0	0	0	0
109467739	PREDICTED: guanylate binding protein 1, interferon-inducible, 67kDa [Rattus norvegicus]	0.0281874	0.0277081		2.7		1.15005	1.14261		2.28666	2.27922		2.28294	-0.00744725	1	0	0	0	0	0	0	0	0	0	0	0	0	0	0	0	0	0
13540689	moesin [Rattus norvegicus]	0.0501514	0.0479169		3.3		2.00028	1.98049		3.13689	3.1171		3.12699	-0.0197943	1	1	0	1	1	1	1	0	0	1	1	0	0	0	0	0	0	0
66730449	beta-lactamase-like protein 2 [Rattus norvegicus]	0.0217541	0.0187726		0.4		-1.26246	-1.32648		-0.125851	-0.189867		-0.157859	-0.064016	1	1	0	0	0	0	0	1	0	0	0	0	0	0	0	0	0	0
58865912	nucleosome assembly protein 1-like 4 [Rattus norvegicus]	0.0355439	0.0328761		2.6		1.15077	1.11688		2.28737	2.25349		2.27043	-0.0338844	1	0	0	0	0	1	0	0	0	0	0	0	0	0	0	0	0	0
58865398	cytosol aminopeptidase [Rattus norvegicus]	0.0166964	0.0160767		-1.1		-2.87738	-2.8938		-1.74077	-1.7572		-1.74898	-0.0164276	1	1	0	0	0	1	0	1	0	0	1	0	0	0	0	0	0	0
11968102	ornithine aminotransferase, mitochondrial precursor [Rattus norvegicus]	0.0152332	0.0149698		-2.1		-3.91721	-3.92479		-2.7806	-2.78818		-2.78439	-0.00757728	1	1	0	0	0	0	0	1	0	0	1	0	0	0	0	0	0	0
58865636	ecto-ADP-ribosyltransferase 3 precursor [Rattus norvegicus]	0.0162679	0.0158698		-1.3		-3.08867	-3.09943		-1.95206	-1.96282		-1.95744	-0.0107596	1	0	0	0	0	0	0	0	0	0	0	0	0	0	0	0	0	0
13786144	prolyl endopeptidase [Rattus norvegicus]	0.0118796	0.0112765		-2.2		-4.1252	-4.14783		-2.98859	-3.01122		-2.9999	-0.0226269	1	1	1	0	0	1	0	0	0	0	0	0	0	0	0	0	0	0
25453396	ubiquinone biosynthesis protein COQ7 homolog [Rattus norvegicus]	0.0191668	0.0180797		-1.4		-3.11745	-3.14281		-1.98084	-2.0062		-1.99352	-0.025358	1	1	0	0	0	1	1	1	0	0	0	0	0	0	0	0	0	0
148747459	dynamin-like 120 kDa protein, mitochondrial precursor [Rattus norvegicus]	0.0223184	0.0213105		2.3		0.648662	0.628594		1.78527	1.7652		1.77524	-0.0200687	1	1	0	0	0	0	1	1	0	0	0	0	0	0	0	0	0	0
11968072	cytochrome c oxidase subunit 7A2, mitochondrial precursor [Rattus norvegicus]	0.0130935	0.0138463		-1.5		-3.38295	-3.35867		-2.24634	-2.22206		-2.2342	0.0242792	1	1	0	0	0	0	1	1	0	0	0	0	0	0	0	0	0	0
62655567	PREDICTED: ribosomal protein L5-like [Rattus norvegicus]	0.0209033	0.0213634		1.2		-0.479784	-0.470329		0.656824	0.666279		0.661551	0.00945526	1	1	1	0	0	1	0	0	0	0	0	0	0	0	0	1	0	0
315630402	hydroxyacylglutathione hydrolase, mitochondrial precursor [Rattus norvegicus]	0.00994035	0.010791		-1.6		-3.6026	-3.56694		-2.46599	-2.43033		-2.44816	0.0356622	1	1	0	0	0	0	0	1	0	0	1	0	0	0	0	0	0	0
148747414	guanine deaminase [Rattus norvegicus]	0.0120183	0.01078		-1.8		-3.72016	-3.76738		-2.58355	-2.63077		-2.60716	-0.0472238	1	0	0	0	0	0	0	0	0	0	0	0	0	0	0	0	0	0
109476383	PREDICTED: collagen, type XV, alpha 1 [Rattus norvegicus]	0.0143928	0.0130558		-0.4		-2.24186	-2.2842		-1.10525	-1.14759		-1.12642	-0.0423392	1	0	0	0	1	0	0	0	0	0	0	0	0	0	0	0	0	0
293351416	PREDICTED: ribosomal protein S10-like [Rattus norvegicus]	0.0198582	0.0209009		2.1		0.397941	0.420166		1.53455	1.55677		1.54566	0.0222252	1	0	0	0	0	0	0	0	0	0	0	0	0	0	0	0	0	0
31543464	pyruvate carboxylase, mitochondrial precursor [Rattus norvegicus]	0.0116	0.0109277		1.1		-0.835541	-0.861471		0.301067	0.275137		0.288102	-0.0259304	1	1	0	0	0	0	1	1	0	0	1	0	0	0	0	0	0	0
54400730	T-complex protein 1 subunit beta [Rattus norvegicus]	0.0141663	0.0132843		-1.7		-3.54874	-3.57666		-2.41214	-2.44005		-2.4261	-0.0279181	1	1	1	1	0	1	0	0	0	0	1	0	0	0	0	0	0	0
293351519	PREDICTED: obscurin, cytoskeletal calmodulin and titin-interacting RhoGEF [Rattus norvegicus]	0.012132	0.0124119		2.1		0.183932	0.193839		1.32054	1.33045		1.32549	0.00990698	1	0	0	0	0	0	1	0	0	0	0	0	0	0	0	0	0	0
293354765	PREDICTED: nebulette [Rattus norvegicus]	0.0189097	0.0188177		3.4		1.67668	1.67457		2.81329	2.81118		2.81223	-0.00211634	1	1	0	1	0	0	0	0	0	0	0	0	0	0	0	0	0	0
16758810	ubiquitin-conjugating enzyme E2 N [Rattus norvegicus]	0.0134773	0.0131518		-1.6		-3.4704	-3.48101		-2.33379	-2.34441		-2.3391	-0.0106174	1	1	0	0	0	1	0	0	0	0	0	0	0	0	0	0	0	0
194473622	adenylosuccinate lyase [Rattus norvegicus]	0.0107968	0.0104166		0		-1.96671	-1.98227		-0.830098	-0.845665		-0.837882	-0.0155676	1	1	1	0	0	0	0	1	0	0	0	0	0	0	0	0	0	0
148491097	cytoplasmic dynein 1 heavy chain 1 [Rattus norvegicus]	0.0114159	0.0112691		1.7		-0.242492	-0.248109		0.894116	0.888499		0.891308	-0.00561729	1	1	0	1	1	0	0	0	0	0	0	1	0	0	0	0	0	0
17105340	GMP reductase 1 [Rattus norvegicus]	0.0070019	0.00790602		-1.2		-3.35478	-3.30204		-2.21818	-2.16543		-2.19181	0.0527421	1	0	0	0	0	0	0	0	0	0	0	0	0	0	0	0	0	0
127138710	heterogeneous nuclear ribonucleoprotein D0 isoform a [Rattus norvegicus]	0.0144305	0.0144346		3		1.15928	1.1594		2.29589	2.29601		2.29595	0.000122703	1	1	1	0	0	1	0	0	0	0	1	0	0	0	0	0	0	0
77917614	dynamin-1-like protein [Rattus norvegicus]	0.0123424	0.0122269		-0.1		-2.0086	-2.01268		-0.871994	-0.876076		-0.874035	-0.00408138	1	1	1	1	0	0	1	1	0	0	0	1	0	0	0	0	0	0
14010863	calmodulin [Rattus norvegicus]	0.0198407	0.0213727		2		0.297556	0.32986		1.43416	1.46647		1.45032	0.0323032	1	1	1	1	0	1	1	0	0	0	1	0	0	0	0	0	0	0
11693172	calreticulin precursor [Rattus norvegicus]	0.0265575	0.0255254		2.4		0.824188	0.806973		1.9608	1.94358		1.95219	-0.0172151	1	1	1	0	1	1	1	0	1	1	1	1	0	0	0	0	0	0
157817027	coiled-coil-helix-coiled-coil-helix domain-containing protein 3, mitochondrial [Rattus norvegicus]	0.0245327	0.0258714		3.6		1.98975	2.01282		3.12635	3.14943		3.13789	0.023075	1	1	0	0	0	1	1	1	0	0	0	0	0	0	0	0	0	0
16923998	heterogeneous nuclear ribonucleoprotein K [Rattus norvegicus]	0.0146572	0.0165296		0.7		-1.13395	-1.08174		0.0026593	0.0548713		0.0287653	0.052212	1	1	0	1	0	1	0	0	0	0	1	0	0	0	1	0	0	1
58865450	BAG family molecular chaperone regulator 3 [Rattus norvegicus]	0.0164988	0.0145622		3.1		1.31745	1.26323		2.45406	2.39984		2.42695	-0.0542261	1	1	1	0	0	0	1	0	0	0	0	0	0	0	0	0	0	0
13929178	fibrillin-1 precursor [Rattus norvegicus]	0.00643025	0.00562718		0.7		-1.49177	-1.54971		-0.355164	-0.413101		-0.384132	-0.057937	1	0	0	0	1	0	1	0	0	1	0	0	0	0	0	0	0	0
58865362	alpha-2-antiplasmin precursor [Rattus norvegicus]	0.0073573	0.00852483		-3.3		-5.43328	-5.36931		-4.29667	-4.23271		-4.26469	0.0639672	1	0	0	0	1	0	0	0	0	1	0	0	0	0	0	0	0	0
16923972	26S protease regulatory subunit 4 [Rattus norvegicus]	0.0166486	0.0156808		1.5		-0.278621	-0.304632		0.857986	0.831976		0.844981	-0.0260101	1	1	0	0	0	1	0	0	0	0	1	0	0	0	0	0	1	0
42476292	transaldolase [Rattus norvegicus]	0.0118372	0.0110424		-1.7		-3.62675	-3.65694		-2.49014	-2.52033		-2.50524	-0.0301867	1	1	1	0	0	0	0	0	0	0	0	0	0	0	0	0	0	0
8393899	inter-alpha-trypsin inhibitor heavy chain H3 precursor [Rattus norvegicus]	0.0062667	0.00757825		-0.8		-3.00296	-2.92043		-1.86635	-1.78382		-1.82509	0.0825302	1	0	0	0	1	0	0	0	0	0	0	0	0	0	0	0	0	0
157822919	neutral alpha-glucosidase AB [Rattus norvegicus]	0.00701038	0.00640688		-1.3		-3.45426	-3.49335		-2.31765	-2.35675		-2.3372	-0.0390947	1	1	0	0	0	0	0	0	1	0	0	0	0	0	0	0	0	0
51948528	peptidyl-prolyl cis-trans isomerase D [Rattus norvegicus]	0.01054	0.0103567		1.5		-0.477158	-0.484779		0.65945	0.651829		0.65564	-0.00762104	1	1	0	1	0	1	0	1	0	0	1	0	0	0	0	0	0	0
293340239	PREDICTED: similar to mKIAA0664 protein [Rattus norvegicus]	0.00940085	0.00974597		0.3		-1.72683	-1.71117		-0.590225	-0.574567		-0.582396	0.0156579	1	1	0	0	0	0	1	0	0	0	0	0	0	0	0	0	0	0
92373398	nuclease-sensitive element-binding protein 1 [Rattus norvegicus]	0.0262006	0.0266753		3.5		1.91831	1.92611		3.05492	3.06272		3.05882	0.00779731	1	1	0	0	1	1	0	0	0	0	0	0	0	0	0	0	0	1
293341383	PREDICTED: regulator of G-protein signaling like 1-like [Rattus norvegicus]	0.0210274	0.0195013		0.4		-1.27721	-1.30994		-0.140607	-0.173328		-0.156967	-0.0327208	1	0	0	0	0	0	0	0	0	0	0	0	0	0	0	0	0	0
157816913	myozenin-2 [Rattus norvegicus]	0.0118785	0.0107565		-0.4		-2.32524	-2.36833		-1.18863	-1.23172		-1.21017	-0.0430904	1	1	0	1	0	0	0	0	0	0	0	0	0	0	0	0	0	0
57977273	6-phosphofructokinase type C [Rattus norvegicus]	0.006721	0.00702522		-0.6		-2.77257	-2.75334		-1.63596	-1.61673		-1.62635	0.0192258	1	1	1	0	0	0	0	0	0	0	0	0	0	0	0	0	0	0
25282419	calnexin precursor [Rattus norvegicus]	0.0159609	0.0162753		2.7		0.903056	0.911528		2.03966	2.04814		2.0439	0.00847176	1	1	0	0	0	0	1	0	1	0	0	0	0	0	0	1	0	0
293344916	PREDICTED: collagen, type VI, alpha 1 [Rattus norvegicus]	0.00929518	0.00946599		1.7		-0.331742	-0.323834		0.804866	0.812774		0.80882	0.00790825	1	0	0	0	1	0	1	0	0	0	0	0	0	0	0	0	0	0
76253725	T-complex protein 1 subunit zeta [Rattus norvegicus]	0.00858155	0.0082091		0.8		-1.26643	-1.2857		-0.129826	-0.149096		-0.139461	-0.01927	1	1	1	1	0	0	0	0	0	0	0	0	0	0	0	0	0	0
157818975	filamin-B [Rattus norvegicus]	0.00576893	0.00514343		0.7		-1.5389	-1.58875		-0.402297	-0.45214		-0.427218	-0.0498427	1	1	0	1	0	0	1	0	0	0	0	0	0	0	0	0	0	0
62661785	PREDICTED: ribosomal protein P2-like [Rattus norvegicus]	0.0156012	0.0158256		0.3		-1.50684	-1.50064		-0.370235	-0.364033		-0.367134	0.00620182	1	1	1	0	0	0	0	0	0	0	0	0	0	0	0	1	0	0
201862122	40S ribosomal protein S7 [Rattus norvegicus]	0.0114271	0.0110269		1		-0.942066	-0.957547		0.194542	0.179061		0.186801	-0.0154816	1	1	1	1	0	1	0	0	0	0	1	0	0	0	0	1	0	0
13592053	60S ribosomal protein L10 [Rattus norvegicus]	0.00935254	0.00951681		0.4		-1.62907	-1.62151		-0.492463	-0.484901		-0.488682	0.00756199	1	1	1	0	0	0	0	0	1	0	0	0	0	0	0	1	0	0
24025637	heat shock 70 kDa protein 4 [Rattus norvegicus]	0.00838487	0.00894715		2.1		0.0234962	0.0516848		1.1601	1.18829		1.1742	0.0281886	1	1	1	0	0	1	0	0	0	0	1	0	0	0	0	0	0	0
293344730	PREDICTED: sorbin and SH3 domain containing 1 [Rattus norvegicus]	0.00913237	0.00892682		2.3		0.260583	0.250697		1.39719	1.3873		1.39225	-0.00988649	1	1	1	1	0	1	1	0	0	0	1	0	0	0	0	0	0	0
51890219	T-complex protein 1 subunit epsilon [Rattus norvegicus]	0.00621097	0.00684952		-1.4		-3.60684	-3.56434		-2.47023	-2.42773		-2.44898	0.0425004	1	1	1	1	0	1	0	0	0	0	1	0	0	0	0	0	0	0
6978483	delta-aminolevulinic acid dehydratase [Rattus norvegicus]	0.00470379	0.00454841		-2.8		-5.12755	-5.14214		-3.99094	-4.00553		-3.99824	-0.0145879	1	1	1	0	1	0	0	0	0	0	0	0	0	0	0	0	0	0
157820315	importin-7 [Rattus norvegicus]	0.00504975	0.0052307		-1.6		-3.89673	-3.88144		-2.76012	-2.74483		-2.75248	0.0152901	1	1	0	0	0	1	1	0	0	0	0	1	0	0	0	0	0	0
205360969	maternal embryonic message 3 [Rattus norvegicus]	0.00610849	0.00573402		0.5		-1.71407	-1.74154		-0.577458	-0.604933		-0.591195	-0.027475	1	1	1	0	0	0	1	0	0	0	0	0	1	0	0	0	0	0
6978503	annexin A3 [Rattus norvegicus]	0.00694803	0.00638297		2.7		0.541862	0.505023		1.67847	1.64163		1.66005	-0.036839	1	1	0	0	0	0	1	0	0	0	0	0	0	0	0	0	0	0
25742598	mitochondrial import inner membrane translocase subunit Tim10 [Rattus norvegicus]	0.0100918	0.00797862		0.8		-1.19603	-1.29807		-0.0594223	-0.161464		-0.110443	-0.102042	1	1	0	0	0	0	1	1	0	0	0	0	0	0	0	0	0	0
291167745	uncharacterized protein LOC362769 [Rattus norvegicus]	0.00407924	0.00371078		-2.8		-5.18942	-5.23053		-4.05281	-4.09393		-4.07337	-0.0411135	1	1	0	0	0	0	0	1	0	0	0	0	0	0	0	0	0	0
293340905	PREDICTED: 40S ribosomal protein S3a-like [Rattus norvegicus]	0.00605973	0.00647122		2.7		0.482454	0.510986		1.61906	1.64759		1.63333	0.0285326	1	1	1	0	0	1	0	0	0	0	0	0	0	0	0	1	0	0
11693176	60S acidic ribosomal protein P0 [Rattus norvegicus]	0.00372187	0.00374521		-1.6		-4.02924	-4.02652		-2.89263	-2.88992		-2.89127	0.0027157	1	1	1	0	0	1	0	0	0	0	0	0	0	0	0	1	0	0
224451084	G-protein-signaling modulator 1 isoform a [Rattus norvegicus]	0.00664261	0.00658973		2.6		0.422339	0.418868		1.55895	1.55548		1.55721	-0.00347133	1	1	1	0	0	1	1	0	1	0	1	1	0	0	0	0	0	0
161333847	prothrombin precursor [Rattus norvegicus]	0.00399667	0.00362347		-0.1		-2.4983	-2.54088		-1.36169	-1.40427		-1.38298	-0.0425737	1	0	0	0	1	0	0	0	0	0	0	0	0	0	0	0	0	0
158517950	[3-methyl-2-oxobutanoate dehydrogenase [lipoamide]] kinase, mitochondrial precursor [Rattus norvegicus]	0.00352289	0.00352298		-0.6		-3.0531	-3.05309		-1.91649	-1.91648		-1.91649	1.14584e-05	1	1	0	0	0	0	0	1	0	0	1	0	0	0	0	0	0	0
18777778	xaa-Pro aminopeptidase 1 [Rattus norvegicus]	0.00299273	0.00303808		-0.8		-3.32393	-3.3174		-2.18732	-2.18079		-2.18406	0.00653071	1	1	1	0	0	0	0	0	0	0	0	0	0	0	0	0	0	0
20302113	stress-induced-phosphoprotein 1 [Rattus norvegicus]	0.00840328	0.00811067		3.2		1.12445	1.10906		2.26106	2.24566		2.25336	-0.015392	1	1	0	0	0	1	0	0	0	0	0	0	0	0	0	0	0	0
213512607	citrate lyase subunit beta-like protein, mitochondrial precursor [Rattus norvegicus]	0.00371767	0.00365549		-0.6		-3.02973	-3.03705		-1.89312	-1.90045		-1.89678	-0.00732578	1	1	0	0	0	0	0	1	0	0	0	0	0	0	0	0	0	0
6981236	myosin-9 [Rattus norvegicus]	0.0103585	0.00926322		2.8		0.815295	0.766762		1.9519	1.90337		1.92764	-0.048533	1	1	1	1	1	1	1	1	0	0	0	0	1	0	0	0	0	0
6978501	annexin A1 [Rattus norvegicus]	0.00388371	0.00387609		1.4		-1.01075	-1.01161		0.125855	0.125001		0.125428	-0.000853838	1	1	0	1	1	1	1	1	0	0	0	0	0	0	0	0	0	0
16758570	hsp90 co-chaperone Cdc37 [Rattus norvegicus]	0.00706526	0.00757552		3.3		1.14913	1.17941		2.28574	2.31602		2.30088	0.0302845	1	1	1	0	0	0	1	0	0	0	0	0	0	0	0	0	0	0
23463271	COP9 signalosome complex subunit 2 [Rattus norvegicus]	0.00464255	0.00426749		1.4		-0.933243	-0.969828		0.203365	0.16678		0.185072	-0.036585	1	1	0	0	0	1	0	0	0	0	0	0	0	0	0	0	0	0
46048609	catenin beta-1 [Rattus norvegicus]	0.00265991	0.00262401		0		-2.57513	-2.58103		-1.43853	-1.44443		-1.44148	-0.00590056	1	1	1	1	0	1	1	0	0	0	1	0	0	0	0	0	0	0
29789096	cAMP-dependent protein kinase type II-alpha regulatory subunit [Rattus norvegicus]	0.00306177	0.00301375		1		-1.51403	-1.52089		-0.37742	-0.384285		-0.380852	-0.00686514	1	1	0	1	0	0	1	0	0	0	0	0	0	0	0	0	0	0
68163417	acylpyruvase FAHD1, mitochondrial [Rattus norvegicus]	0.00184095	0.00192319		-2.5		-5.23496	-5.21598		-4.09835	-4.07937		-4.08886	0.0189816	1	1	1	0	0	0	1	1	0	0	0	0	0	0	0	0	0	0
31077132	sarcoplasmic reticulum histidine-rich calcium-binding protein precursor [Rattus norvegicus]	0.0107433	0.00985735		3.4		1.43114	1.39376		2.56775	2.53037		2.54906	-0.0373771	1	1	0	0	0	0	1	0	1	0	0	0	0	0	0	0	0	0
155369305	pre-B-cell leukemia transcription factor-interacting protein 1 [Rattus norvegicus]	0.00101381	0.00100598		3.5		0.505955	0.502591		1.64256	1.6392		1.64088	-0.00336361	1	1	0	1	0	1	0	0	0	0	0	0	0	0	0	0	0	0
14010875	parathymosin [Rattus norvegicus]	0.0129328	0.013881		3.5		1.61169	1.64242		2.7483	2.77903		2.76366	0.0307312	1	1	1	0	0	0	0	0	0	0	0	0	0	0	0	0	0	0

## Sheet: Zagg
Structurally corrected propensity to aggregate (ZaggSC) scores were calculated as described in Ciryam et al [79] for all proteins in heart tissue, where σ = ZaggSC + [protein concentration].
Accession	GI Accession	ZaggSC
NP_071636.1	11560135	2.8
NP_112365.1	14389297	3.4
NP_114181.1	14010875	3.5
NP_001029244.1	78000196	3.5
NP_445847.1	16758124	1.3
NP_001019516.1	66730475	3.5
NP_001029242.1	78000192	3.1
NP_001009480.1	57164091	1.5
NP_001029243.1	78000194	3.3
NP_001101819.1	157820831	3.1
NP_067084.1	10863919	2.1
NP_001029241.1	78000190	2.6
NP_001029246.1	78000201	3.1
NP_036711.1	6981006	3.4
NP_058840.1	8394469	2.7
NP_112363.1	13592055	2.9
XP_002729688.1	293359878	3.3
NP_001099939.1	157816913	-0.4
NP_112384.1	13592093	3.1
XP_001068099.1	109471224	3.4
XP_002725036.1	293341753	3.2
XP_002730210.1	293362596	0.4
XP_230637.5	293358103	3.5
NP_001029245.1	78000199	3.2
XP_002724586.1	293340365	1.7
NP_068611.1	12025520	1
XP_002725039.1	293341828	2.6
XP_002726476.1	293346927	3.4
NP_001005528.1	53850582	3.6
NP_001032428.1	82654194	-0.9
NP_001153211.1	229092283	-0.6
NP_037047.2	77917528	2.5
NP_445747.2	76159282	3.6
NP_511172.1	17530965	1.1
NP_001014119.1	62078927	3.2
NP_001028887.1	76159288	3.5
NP_001102037.1	157819295	3
NP_001102780.1	157818239	3
XP_002724990.1	293341621	2.3
XP_574181.2	109506843	0.7
NP_001100242.2	325974480	-0.8
NP_001102153.1	157822457	2.3
NP_001121025.1	189011657	1.8
NP_001129227.1	209364558	3.3
NP_775134.1	29336093	3.2
XP_002726523.1	293347191	1.5
XP_002726866.1	293348412	3.8
XP_002729011.1	293356892	2.5
XP_002729690.1	293359887	1.3
NP_001099623.1	157817861	-0.1
NP_001178534.1	300797955	2.1
XP_001068142.1	109512031	1.7
XP_002726666.1	293347830	1.4
NP_036765.2	166063971	3.4
NP_073636.1	12248185	3.8
NP_536729.1	17978459	-1
NP_569116.1	39930505	0.7
NP_579819.1	18959218	3.6
XP_002726208.1	293346237	3.5
NP_001026818.1	72255531	2.5
NP_001028888.1	76159291	3.4
NP_001029247.1	78000203	3.2
NP_071976.1	11968118	2.7
NP_445968.2	50582542	3.1
XP_001065018.1	109462192	1
NP_001013086.1	61556860	1.1
NP_001041339.1	114145722	-0.9
NP_001100718.1	157822133	0.5
NP_001128249.1	198041740	2
NP_036810.1	6981672	3.2
XP_001068232.1	109476367	1.4
XP_002726601.1	293347481	1
NP_001094297.1	281371331	3.1
NP_001100845.1	157817320	1.7
NP_001102056.1	157819753	2.6
NP_620242.1	20302069	-1.3
NP_998722.1	47087103	0.8
XP_001059335.2	293348911	1.9
XP_001072507.1	109482372	2
NP_001011908.2	158533972	1.6
NP_001029277.1	77627992	0.7
NP_001101897.1	157822777	2.5
NP_001102913.1	157822175	2.2
NP_036808.1	6981666	3.8
NP_062001.1	9506811	1.8
NP_113758.2	201862122	1
NP_445915.1	16758210	3.2
NP_001034106.1	84781646	3.5
NP_001103080.1	157819643	0.8
NP_001162617.1	310703682	-0.5
NP_036710.1	6981004	3.6
NP_073165.1	12083611	1.7
NP_113783.1	13928808	0.2
NP_954677.1	40363268	3.3
XP_002725234.1	293342452	3.5
XP_002728104.1	293352935	2.6
XP_002729551.1	293359376	1.1
NP_001004239.1	51948450	0.8
NP_001008325.1	56605726	3.7
NP_001019449.1	66730360	2.6
NP_620240.1	20302065	3
NP_741984.2	31543764	1.7
XP_001056658.2	293354579	0.1
XP_001058023.1	109482109	-0.5
XP_001059265.1	109467175	3.5
XP_001071065.1	109485269	3.4
XP_002725576.1	293343780	2.4
NP_001019453.1	66730355	1.1
NP_001025223.1	72086149	2.5
NP_001102893.1	157821615	0
NP_112402.1	14389299	3.2
XP_214351.5	293354242	3.4
NP_001012356.1	59891440	2.8
NP_001100824.1	157824152	0.8
NP_001102761.1	157817664	-1.1
NP_036972.1	6978727	3
NP_037313.1	6981396	1
NP_058705.2	158186732	3.2
NP_068612.2	75832135	0.8
NP_446437.1	16758888	1.3
NP_569115.1	18426864	-0.7
NP_620183.2	162287337	2.5
NP_620266.1	20302113	3.2
XP_001078374.1	109463589	1.6
XP_002725317.1	293342776	2.5
XP_002726976.1	293348706	1.5
XP_002729317.1	293358362	3.4
XP_002729864.1	293360612	1.8
XP_344600.3	109504965	0.8
NP_001007146.1	55742755	0.8
NP_001013148.1	61557085	1.8
NP_001032170.2	300390195	2.6
NP_001032423.1	82654220	2.6
NP_062040.1	9507135	1.7
NP_068508.1	11120684	3.5
NP_073194.1	12083667	-1.1
NP_112362.1	13592053	0.4
NP_116003.2	78187979	-1.7
NP_446357.1	16758782	3.4
NP_446372.1	16758800	3.6
NP_695209.1	23463271	1.4
XP_001061850.1	109467209	-0.9
XP_001072073.1	109461491	2
XP_002725396.1	293343129	2.8
XP_002726073.1	293345573	-0.9
XP_002730138.1	293362037	3.6
XP_223709.5	293353317	3.4
XP_343384.4	293361095	3.4
NP_001007713.1	56090257	3.6
NP_001013053.1	61556754	0.1
NP_001019418.1	66730449	0.4
NP_001020796.2	158081745	2.9
NP_001028853.1	76096304	1.3
NP_001128710.1	207028435	1.8
NP_067087.1	10863991	2.2
NP_071789.1	11693164	3.6
NP_072129.2	162287192	3.5
NP_077070.2	130502086	-0.3
NP_113933.2	38505168	3.5
NP_114054.1	13937379	1
NP_446054.1	16758388	1.1
XP_001053320.1	109457705	2.3
XP_001080201.1	109479462	0.5
XP_002725271.1	293342625	2
XP_002725325.1	293342810	3.1
XP_002726801.1	293348142	2.4
XP_220002.5	293354008	1.3
XP_234722.4	109478811	0.7
NP_001011936.1	58865450	3.1
NP_001029070.1	76559925	2.5
NP_001101877.1	157822275	-1.2
NP_001102915.1	157822229	-0.3
NP_036942.1	6981616	3.4
NP_062249.1	9507245	1.7
NP_112411.1	13592141	0
NP_114175.1	14010863	2
NP_476464.1	16923972	1.5
XP_001053669.2	293346337	3.5
XP_001075173.1	109488076	2.6
XP_001075700.1	109485470	1.3
XP_002725311.1	293342743	1.9
XP_002725328.1	293342818	1.7
XP_002726098.1	293345709	-1.9
XP_002730079.1	293361700	2.7
NP_001004220.1	51948412	-2.1
NP_001099561.1	157824010	3.1
NP_001100433.1	157819801	3.2
NP_001100648.1	157821043	3.6
NP_001128201.1	197927123	2.3
NP_036881.2	161760644	3.4
NP_062222.2	132626321	3.5
NP_071980.2	158186676	2.7
NP_570096.2	76880465	3.5
NP_599215.1	25742701	3.6
NP_620233.1	20302051	1
NP_758825.1	27229294	0
NP_973718.1	42538984	2.5
NP_997687.1	47058982	1.6
XP_001054778.1	109479613	1.6
XP_002724809.1	293340909	2.2
XP_002725244.1	293342473	0.3
XP_002726835.1	293348263	1.6
XP_216738.5	293359999	2.2
NP_001004225.1	51948422	-1.5
NP_001005889.2	56799432	3.2
NP_001006971.1	55741544	-0.3
NP_001008773.2	65301494	3.3
NP_001013074.1	61556817	1.8
NP_001041344.1	114145740	0.5
NP_001100145.1	157821153	0.6
NP_001101366.1	157824075	2.3
NP_001101401.1	157817562	3.6
NP_001103112.1	157820487	1.7
NP_062230.1	52138521	3.2
NP_112616.1	13786148	2.3
NP_596900.1	19173772	-0.9
NP_604444.1	19745164	1.7
XP_001068750.1	109487713	1.1
XP_001073633.1	109484753	2.1
XP_001076237.1	109485501	1.4
XP_002725096.1	293341981	-0.4
XP_002726082.1	293345616	2.5
NP_001004415.1	52486810	2.2
NP_001020442.1	70778983	2.6
NP_001094160.1	162287127	2.2
NP_001099311.1	157786694	3.3
NP_001100394.1	157818343	-1.5
NP_001101912.1	157823197	3
NP_001102192.1	157823513	0.6
NP_001138941.1	224451086	2.4
NP_001157777.1	256221753	3
NP_037205.2	56961640	-2.3
NP_062022.2	61889073	2.8
NP_067599.1	11024650	-2.2
NP_071565.2	206597443	-2.2
NP_077350.1	13242275	-3.3
NP_112370.2	110347598	1.5
NP_113698.1	13928690	0.1
NP_113751.3	92373398	3.5
NP_113938.1	13929052	-3
NP_150239.1	15100181	0.3
NP_620245.2	34536836	-1.1
XP_001056753.2	293351123	1.5
XP_001061909.1	109467211	3.1
XP_001071140.1	109487578	0.1
XP_001080189.2	293351598	3.4
XP_002724789.1	293340930	2.1
XP_002725845.1	293344730	2.3
XP_002726127.1	293345825	-2.6
XP_002729955.1	293361161	0.4
XP_213569.4	293352296	2.3
XP_218364.5	293355776	1.9
XP_225644.5	293354765	3.4
XP_235721.5	293362830	1.3
NP_001004442.1	52345385	-1
NP_001005884.1	54400736	3
NP_001006958.1	55741853	2.9
NP_001013122.1	61556967	2.4
NP_001025071.1	71361655	-1.3
NP_001030110.1	77917570	0.5
NP_001100792.1	157822539	1.6
NP_001101264.2	211938461	2.6
NP_001102870.1	157820953	3.2
NP_001103111.1	157820457	3.6
NP_001157768.1	256221612	2.9
NP_001157769.1	256221662	3
NP_001157770.1	256221664	3
NP_001157775.1	256221749	3
NP_001157776.1	256221751	2.9
NP_001157780.1	256221767	3
NP_037130.1	6981324	-0.7
NP_059015.1	8393322	-0.6
NP_110490.1	13540689	3.3
NP_446274.2	281485600	-1.8
NP_446287.1	16758690	3.1
NP_446316.1	17865351	-0.2
NP_476484.1	16924002	-2.5
XP_001066191.1	109487489	2.3
XP_001072022.1	109477085	3
XP_001076371.1	109467615	2.3
XP_002724797.1	293340905	2.7
XP_345034.4	293356548	3.2
XP_573353.1	62658447	2.2
NP_001008285.1	56605658	-0.3
NP_001012054.1	58865676	2.4
NP_001034090.1	84781723	0.2
NP_001034114.2	189181726	0.9
NP_001037717.1	112984180	1.8
NP_001039933.1	114050779	3.4
NP_001094444.1	155369301	0.2
NP_001099467.1	157822041	-1.7
NP_001100822.1	157824073	3.2
NP_001101391.1	157817294	3.3
NP_001157779.1	256221765	3
NP_036917.1	25453396	-1.4
NP_036920.1	6978763	1.4
NP_037036.1	6978501	1.4
NP_037202.1	6981696	2.1
NP_037326.1	6981236	2.8
NP_037350.1	6978479	0.5
NP_058827.3	157951709	0
NP_058849.1	8394221	2.8
NP_058935.2	186659510	2.7
NP_058936.1	8393807	2.9
NP_058974.1	8394060	1.7
NP_059024.1	8393948	0
NP_062250.1	9507243	2.3
NP_071796.2	256221435	2.9
NP_075238.1	12621122	2.6
NP_113737.1	13928744	0.3
NP_775462.2	77404207	1.9
NP_997684.1	47058988	2.5
XP_001072064.1	109482361	0.2
XP_002724889.1	293341284	2.6
XP_002725312.1	293342745	3.4
XP_002725331.1	293342833	3.3
XP_002726194.1	293345982	-0.3
XP_002727992.1	293352415	2.7
XP_236367.4	293361202	1.1
NP_001002016.1	50355947	3.5
NP_001004078.1	51890219	-1.4
NP_001005905.1	54400730	-1.7
NP_001006968.1	55741637	-0.4
NP_001013920.2	281604121	3.5
NP_001013963.1	62177108	2.2
NP_001029240.1	78000188	3.4
NP_001029304.1	77627996	1.3
NP_001071138.1	117940021	3.2
NP_001094004.1	198278505	1.9
NP_001094446.1	155369305	3.5
NP_001099896.1	157823387	-1.3
NP_001101857.2	158749584	-2
NP_001120766.1	187937028	-0.2
NP_001164071.1	282158051	3.3
NP_036940.1	57528682	-0.5
NP_037154.1	6981478	2.8
NP_058848.2	297515469	0.2
NP_058953.1	8394091	-0.6
NP_058963.1	8394449	1.3
NP_062137.1	29789096	1
NP_071955.1	11968086	2
NP_113719.1	13928716	-2.5
NP_434684.1	144922622	3.5
NP_446328.2	158186696	0.1
NP_446423.2	162287391	2.7
NP_446428.1	68534953	1.5
NP_476550.1	83776543	3.6
NP_665726.1	24233541	-1.6
NP_997710.1	47087085	2.4
XP_001054322.2	293344738	3.1
XP_001066567.1	109467302	2.2
XP_001077697.1	109485595	2.7
XP_002725326.1	293342812	2
XP_002730275.1	293362891	-0.2
XP_342338.4	293357553	1.9
NP_001009653.1	57528264	0.2
NP_001009966.1	58000415	3.4
NP_001011939.1	58865448	-1
NP_001013203.1	61557218	-0.1
NP_001040552.2	261337190	3.6
NP_001041335.1	114145513	2.8
NP_001100073.1	157819651	-0.8
NP_001100158.1	157821467	1.3
NP_001101904.1	157823017	-0.6
NP_001103381.1	158186698	0.4
NP_001128630.1	205830438	2.8
NP_001178622.1	300794532	3
NP_001178792.1	300797999	1.5
NP_036662.1	6978661	-0.2
NP_036980.1	6978859	1.9
NP_037098.1	6981052	-0.8
NP_037143.2	62990183	0.9
NP_037264.1	6978505	0.3
NP_075581.1	40538742	-1.5
NP_112371.1	13592069	1.5
NP_445999.1	189339249	3.3
NP_570839.2	148747393	-0.1
NP_598282.2	126723054	-0.2
NP_620814.1	20806169	2
NP_659554.1	57977275	3.6
NP_742036.2	162287194	2.5
NP_955414.1	40786455	0.3
XP_001055652.1	109487652	1.5
XP_001074770.1	109482461	1.6
XP_001076082.2	293345670	2
XP_002724577.1	293340316	2.7
XP_002725392.1	293343089	1.9
XP_002726520.1	293347171	2.5
XP_002727027.1	293348972	3.1
XP_002728325.1	293353973	1.6
XP_573030.3	293351279	3.2
NP_001007665.1	56090461	-0.8
NP_001008366.1	56605806	0.3
NP_001008372.1	56605818	-1.1
NP_001012756.1	60678254	0.4
NP_001013235.1	61557310	1.5
NP_001020887.1	71043636	0.9
NP_001028856.1	76253725	0.8
NP_001030334.1	78214350	-1
NP_001076010.1	127138754	2.8
NP_001094274.1	197927114	2.6
NP_001102328.1	157819755	2.1
NP_001102977.1	157824057	1
NP_001178880.1	300794574	0.7
NP_036802.1	6981642	-1.4
NP_037184.1	6981710	1.1
NP_037300.2	78214363	0
NP_037331.1	6978771	-0.1
NP_059052.1	8393864	2.8
NP_062198.1	106879208	2.8
NP_073177.1	12083635	2
NP_077069.3	55742832	0.6
NP_113708.1	13928704	3.3
NP_114187.1	14010837	2
NP_446028.1	16758348	-2.5
NP_446222.1	16758606	2.5
NP_446319.1	16758734	-2.1
NP_612547.1	19924077	0.4
NP_775176.2	76677905	2.9
NP_954522.1	40018616	0.8
XP_001054684.1	109504921	1.8
XP_001068276.2	293361587	0
XP_001068814.2	293356986	1.8
XP_001073004.2	293363423	3.3
XP_001078032.2	293344591	0.4
XP_002725956.1	293345113	1.9
XP_002727937.1	293352217	3.1
XP_002729316.1	293358358	-2.2
XP_225259.4	109504778	2.7
XP_573594.1	62660444	0.2
NP_001005550.1	53850628	-0.9
NP_001008287.1	56605654	-1.5
NP_001094128.1	154816168	0.9
NP_001094371.1	201023317	-0.8
NP_001099530.1	157819677	3.4
NP_001100896.1	157818107	2.5
NP_001101198.1	157819721	-2.3
NP_001101930.1	157823683	2.1
NP_001102478.1	157817857	0.1
NP_001103077.1	157819527	-0.7
NP_001138745.1	223718723	-3
NP_001170776.1	293336190	0.4
NP_001178661.1	300795323	1.4
NP_001185509.1	310703617	2.3
NP_001231796.1	349585431	3
NP_036756.3	185134818	0.9
NP_036869.1	8392909	0.7
NP_036876.2	31543464	1.1
NP_036978.1	6978839	1.8
NP_058729.2	77627971	-1.8
NP_058831.1	8392885	0.6
NP_059039.2	203097095	1.5
NP_063970.1	9845234	1.6
NP_110499.1	13540705	-2.2
NP_444180.2	46048420	1.4
NP_445749.1	16757994	0.2
NP_445782.1	16758036	2.5
NP_446326.1	16758742	0.6
NP_599191.1	54792127	-2.3
NP_653346.2	224451084	2.6
NP_742071.1	25742598	0.8
NP_872280.1	32563565	-1.7
NP_955402.1	40786432	3.3
XP_001075489.2	293346925	-0.9
XP_002727747.1	293351310	1.8
NP_001008816.1	57012446	3
NP_001012179.1	58865930	3.3
NP_001014249.1	62079189	-1.2
NP_001019475.1	66730313	-2.6
NP_001076009.1	127139464	2.9
NP_001093955.1	281604096	2.9
NP_001094012.1	189217906	-1.5
NP_001099764.1	157820787	-3.9
NP_001100310.1	157820217	-2.5
NP_001101200.1	157819777	3.3
NP_001101302.1	157822395	-0.1
NP_001102912.1	157822151	-2.6
NP_001128629.1	205830436	2.8
NP_036736.1	6981234	3
NP_036955.1	6978503	2.7
NP_037081.2	126723393	-1.8
NP_058843.1	8393101	1.3
NP_058967.1	8394272	3
NP_065415.1	10120486	-2.3
NP_112262.1	13591894	-0.6
NP_112319.2	145651820	-1.4
NP_112642.1	13786198	2.7
NP_114039.1	13937353	-0.1
NP_114185.2	82524639	2.5
NP_445742.1	16757984	-0.8
NP_446195.1	16758570	3.3
NP_446278.2	59709473	0.6
NP_476556.2	52353308	3.4
NP_543179.1	18266714	1.4
NP_598269.3	148747459	2.3
NP_663711.1	21728408	1.1
NP_955789.2	170295834	-0.7
XP_001061644.2	293346592	-2.4
XP_001077121.2	293349528	0.2
XP_002725055.1	293341850	0.4
XP_002727521.1	293350594	3.2
XP_002729272.1	293358129	2.5
XP_002729522.1	293359237	-0.3
XP_002729930.1	293360968	2.2
XP_225143.5	293354382	2
XP_236683.4	293361414	-1.3
XP_345991.4	293361384	1.7
NP_001004261.1	51948490	-1.7
NP_001008519.1	56605990	-0.3
NP_001008724.1	56797757	2.6
NP_001019914.1	67078526	-1
NP_001020068.1	67846074	-0.1
NP_001020228.2	73532753	-1.5
NP_001020582.1	70794764	3.5
NP_001030100.1	77917546	2.8
NP_001094453.1	155369650	-1.4
NP_001099409.1	157786942	2.3
NP_001099710.1	157819737	1
NP_001099934.1	157823707	-1.9
NP_001100498.1	157820137	-0.3
NP_001100658.1	157821743	3
NP_001102097.1	157820743	2.4
NP_001103378.1	158186651	-0.9
NP_001128252.1	198041989	-2.2
NP_001129343.1	209529636	1.7
NP_001159408.1	260099650	-2
NP_001161137.1	264681499	2.3
NP_036732.2	158341689	-2.3
NP_036738.1	6981240	2.2
NP_058878.1	8393519	0.9
NP_062004.1	14192925	3.4
NP_071966.1	11968102	-2.1
NP_072173.1	12025526	3.1
NP_073174.1	12083629	0.9
NP_077043.1	54020664	-2.6
NP_077813.1	13324704	2.5
NP_110473.2	77539774	-1.1
NP_113795.1	158749561	1.8
NP_113863.2	77539778	1.8
NP_113993.1	77157798	1.9
NP_445808.1	16758080	0.7
NP_569114.1	18426862	3.5
NP_596915.1	19173800	0.1
NP_942078.1	38454320	1
XP_001060204.1	109482824	0
XP_001067511.1	109479901	-2.4
XP_001078943.1	109470366	2.4
XP_002724531.1	293339885	1.8
XP_002725309.1	293342765	-0.2
XP_002726834.1	293348261	-1.1
XP_224534.5	293354006	-2.3
XP_232212.5	293358841	2.7
NP_001004206.1	51948384	2.1
NP_001004275.1	51948518	1
NP_001012214.1	58866004	-2.1
NP_001028851.2	124430496	0.8
NP_001028869.1	76096330	-2.1
NP_001029156.1	77157800	2.1
NP_001034124.2	306922410	3.5
NP_001099385.2	318104865	-1.2
NP_001099621.1	157817831	2.4
NP_001099736.1	157823439	2.7
NP_001099802.1	157821731	1.5
NP_001101392.2	298493325	-2.3
NP_001102874.1	157821061	-0.5
NP_001102954.1	157823377	-1.5
NP_001104811.1	162459050	-0.8
NP_001123977.1	194473636	-0.1
NP_001129216.1	209364585	-1.5
NP_001163813.1	281332197	-1.7
NP_036928.1	6980992	1.5
NP_037031.1	6978483	-2.8
NP_037035.1	6978499	3.3
NP_037052.1	6978593	0.6
NP_037185.1	6981712	1.3
NP_058726.2	148747119	-0.1
NP_058869.1	8393057	-1.4
NP_058927.1	8393962	1.4
NP_062175.1	9506515	2.2
NP_071514.1	11559935	1.5
NP_075580.2	124107592	0.9
NP_445878.1	189339231	0.4
NP_446107.2	77917614	-0.1
NP_446277.1	39930503	1.1
NP_446368.1	209870077	0.5
NP_476463.1	25742677	0
NP_476482.1	16923998	0.7
NP_571988.1	18777778	-0.8
NP_851372.1	30794348	-1.1
NP_955792.1	42409519	1.5
NP_997688.1	47058980	3.4
XP_001053134.1	109486899	-0.1
XP_001057198.1	109512451	3.2
XP_001061418.1	109470085	-0.8
XP_001065560.1	109477443	1.7
XP_001068311.1	109467349	-2.2
XP_001076026.1	109474809	0.7
XP_002725187.1	293342234	2.1
XP_002725498.1	293343499	-1.9
XP_002726791.1	293348105	-2.8
XP_002727490.1	293350511	0.1
XP_002728469.1	293354328	-0.1
XP_002730253.1	293362801	2.3
XP_224779.2	62662495	1.6
XP_345913.2	109483209	1.4
XP_574109.1	62664113	-0.6
NP_001003978.1	51571949	0.7
NP_001004252.1	51948478	-1.8
NP_001005875.1	54400716	1.8
NP_001006973.1	55741424	-1.4
NP_001008218.1	56550075	2.1
NP_001012218.1	58866012	2.4
NP_001014250.1	62079183	0
NP_001020317.1	68341995	1.2
NP_001020806.2	219275589	0.2
NP_001094167.1	291084682	1.9
NP_001094304.1	213972586	0.9
NP_001094392.1	155369271	-2.6
NP_001099367.2	347800699	-1.1
NP_001099975.1	157817644	1.2
NP_001100028.2	164663846	0.7
NP_001100206.2	206725535	3.1
NP_001100790.1	157823503	0.4
NP_001101730.1	157823119	3
NP_001178739.1	300796899	1.3
NP_037291.1	6981076	-1.4
NP_062092.2	9625029	-0.1
NP_062203.1	158303308	-0.1
NP_067588.2	31377525	0.3
NP_072169.1	12025524	2.8
NP_445781.2	71896592	-1.3
NP_446033.1	55926203	-0.3
NP_446039.1	16758364	2.1
NP_446301.1	16758712	0.5
NP_446302.1	16758714	-0.6
NP_476481.1	55926139	-1.2
NP_599234.1	19705537	-0.9
NP_647541.1	26023949	-2.2
NP_758823.1	27229290	1.7
NP_877966.1	33414505	-0.2
NP_997479.1	46485421	-0.3
XP_001061673.1	109462131	3.1
XP_001064975.2	293354125	-2.7
XP_001076288.2	293346944	3.6
XP_001077268.2	293346959	2.5
XP_001080186.1	109488330	3
XP_002725183.1	293342211	-0.1
XP_002725538.1	293343596	1.9
XP_002727170.1	293349397	-3.4
XP_220750.5	293351706	3.1
XP_573831.1	62661785	0.3
NP_001004082.3	148747365	2.6
NP_001004235.1	51948440	-2.3
NP_001007600.1	56090279	-0.6
NP_001008282.1	56605666	1
NP_001008752.1	56847618	3.2
NP_001009369.2	347800659	0.5
NP_001029306.1	77627750	-1.6
NP_001033063.1	83816931	2.8
NP_001093969.1	215276950	1
NP_001099811.1	157821869	-0.2
NP_001099959.1	157817227	-0.4
NP_001100058.1	157817027	3.6
NP_001101961.2	239049264	-1.7
NP_001102269.1	157818179	1.2
NP_001102662.1	157822007	-2
NP_001103635.1	158749588	0.6
NP_001106694.1	164448680	-1.7
NP_001128009.1	197386131	0.4
NP_001128489.1	203097140	1
NP_001163936.1	281427170	-0.5
NP_037124.1	7242160	3.2
NP_058768.1	8393186	0.1
NP_062117.2	158517950	-0.6
NP_062252.1	9507177	1.2
NP_071785.1	11693160	-0.8
NP_071957.1	11968090	0
NP_112391.1	13592105	2.2
NP_114176.3	94400790	1.1
NP_445914.2	76880449	0.5
NP_446446.1	16758900	1.3
NP_598289.1	19424316	0.9
NP_599180.1	19705459	1.4
NP_665884.1	22024392	2.6
NP_942071.1	40445397	-2.2
XP_001062510.2	293361542	1.1
XP_001076406.2	293343845	3.6
XP_002724546.1	293340123	1
XP_002724572.1	293340292	3.2
XP_002725104.1	293342020	1.8
XP_225088.3	109504576	-2.1
XP_574742.1	62665891	-0.4
XP_577100.2	109488238	1
NP_001003673.1	54234052	-1.9
NP_001004022.1	51591903	2.5
NP_001004072.2	124430510	1.2
NP_001004279.1	51948528	1.5
NP_001011899.2	197927388	-2
NP_001012170.1	58865912	2.6
NP_001013965.1	62078615	0
NP_001020804.1	71043810	3.5
NP_001026994.1	73532772	-1.5
NP_001071113.1	117647220	-2.2
NP_001071124.1	117676401	1.2
NP_001094008.1	198386356	1.3
NP_001100089.1	157819971	1.5
NP_001100171.1	157817696	3.1
NP_001101332.1	157823103	-1.1
NP_001102956.1	157823437	-1.8
NP_001104280.1	160961485	0.3
NP_001136421.1	219275592	0.1
NP_001178041.1	300798098	-1.9
NP_001178535.1	300797976	1.5
NP_001178882.1	300794610	-1.1
NP_036628.2	158081751	0.4
NP_036709.1	25453420	-3.1
NP_036770.1	158138498	0.3
NP_036870.1	6978515	1
NP_058682.2	292494885	0.6
NP_058771.1	8392836	-1.7
NP_058779.1	8393817	2.2
NP_058834.1	8393693	-1
NP_058905.1	8393848	-1.8
NP_062099.3	148491097	1.7
NP_062172.1	9506497	-1.4
NP_071797.1	11693176	-1.6
NP_110455.1	13540622	1.2
NP_113739.1	54020666	-0.3
NP_113917.1	13929024	-0.6
NP_446090.1	16758446	-1.4
NP_599192.1	19705465	-1.5
NP_612519.1	19924035	-1.7
NP_742072.2	126723582	0.3
NP_861433.2	197313734	-0.5
NP_997675.1	47059006	0.4
XP_001067222.1	109468300	-0.8
XP_001067791.1	109485862	0.4
XP_001074892.2	293349478	0
XP_001078719.2	293343922	3.4
XP_002724750.1	293340749	0.4
XP_002725261.1	293342557	0.7
XP_002725915.1	293345008	-1
XP_002726720.1	293347902	1.5
XP_002726814.1	293348184	-2.6
XP_002727181.1	293349471	1.2
XP_002727491.1	293350513	-0.2
XP_002728470.1	293354330	-0.1
XP_002729266.1	293358185	1.7
XP_214237.5	293353945	0.4
XP_220362.3	109488030	-0.3
XP_220618.3	62656341	2.2
NP_001002807.1	50657380	-0.4
NP_001004080.1	51854227	1
NP_001007601.1	56090273	1.2
NP_001008751.1	56912233	2.9
NP_001013130.1	61556993	0.8
NP_001020162.1	68163417	-2.5
NP_001020446.1	70778952	0.4
NP_001025081.2	210032180	1.1
NP_001025192.1	71795613	0.3
NP_001029139.1	77020256	1.1
NP_001094132.1	198386358	2.9
NP_001099536.1	157823471	-1.4
NP_001100039.2	348041394	0
NP_001100900.1	157818167	-1.2
NP_001102272.1	157818307	1.7
NP_001102452.2	357588464	1.8
NP_001102789.1	157818483	0.5
NP_001128336.1	198442897	-0.1
NP_001129250.1	209413776	0.6
NP_001178786.1	300797873	0.5
NP_036714.2	60097941	-1.6
NP_036724.1	6981112	-0.4
NP_037067.1	16905067	0.3
NP_037320.1	158187544	-0.3
NP_058737.1	8394030	-1.7
NP_058960.2	61098214	3
NP_058980.1	8394079	-2.5
NP_062256.1	9506411	0
NP_068635.1	11177910	1.2
NP_072114.1	12018252	-0.7
NP_072148.1	12018314	-1.8
NP_112314.1	13591987	-0.9
NP_112327.1	13592009	-0.2
NP_113999.2	42476292	-1.7
NP_114021.2	55926145	-3.3
NP_114026.3	78126159	0.6
NP_114177.2	260064045	1.6
NP_446253.2	60097947	-0.1
NP_446380.1	16758810	-1.6
NP_569117.1	18426866	-0.3
NP_598280.1	19424302	-0.2
NP_620799.1	20806139	1.5
NP_786937.1	28467005	2.9
NP_997477.1	46485429	0.4
XP_001066530.1	109476383	-0.4
XP_001071033.1	109484682	3.2
XP_002724720.1	293340657	1.8
XP_002724822.1	293341026	-2.6
XP_002725182.1	293342202	0.8
XP_002725260.1	293342555	1.1
XP_002726116.1	293345785	0.6
XP_002729052.1	293357039	2.7
XP_002729623.1	293359640	1.9
XP_002730045.1	293361546	0.4
XP_220117.5	293355409	3.2
NP_001007603.1	56090550	-2.6
NP_001007607.1	56090265	1.5
NP_001009668.1	57527204	-2.9
NP_001011901.1	58865372	2.5
NP_001012142.1	58865854	-0.1
NP_001012351.1	59891425	-2.2
NP_001012522.1	60499029	3.4
NP_001013102.1	61556894	-1.7
NP_001017486.1	62945328	-0.1
NP_001026833.1	72255551	0.4
NP_001032283.1	81295385	-2.8
NP_001034117.2	166157502	-1.3
NP_001073405.1	121583768	0.2
NP_001099291.1	157786666	0.2
NP_001099532.1	157819765	-0.7
NP_001099573.1	157824206	0.2
NP_001099924.2	312922352	2.1
NP_001100072.1	157819621	0.4
NP_001100497.1	157820107	-0.4
NP_001100981.1	157823677	-1.9
NP_001101716.1	157823027	0.7
NP_001121052.1	189181716	0.2
NP_001163796.1	281332157	1.1
NP_001178859.1	300794160	1
NP_036652.1	6978607	1
NP_036702.1	6980956	-0.3
NP_036830.2	52630318	-0.1
NP_037023.1	6978435	0.5
NP_037115.2	56799396	1
NP_059002.2	162287040	-0.4
NP_064460.1	9910214	3.5
NP_068617.6	253970435	1.5
NP_077327.1	13242237	1.9
NP_112294.1	13624295	2.4
NP_114446.1	14091736	-2.2
NP_446289.1	16758938	-0.2
NP_598308.1	19424350	0.7
NP_612556.1	19924087	-0.8
NP_647553.1	21326475	-0.7
NP_852027.1	31077144	-2.7
NP_899163.1	34328538	-0.8
XP_001055808.1	109492762	1.3
XP_001056883.1	109512423	2.1
XP_001057061.1	109487667	1.2
XP_001064690.1	109487141	0.2
XP_001067239.2	293361577	-0.7
XP_001073346.2	293343902	-1.3
XP_001074373.1	109466036	-0.6
XP_001078913.1	109467739	2.7
XP_002725010.1	293341713	3.3
XP_002726201.1	293346190	3.6
XP_002726906.1	293348517	3.4
XP_002727506.1	293350559	-2.3
XP_002727908.1	293352037	2
XP_002727980.1	293352395	-2.3
XP_002730076.1	293361692	-0.7
XP_217313.4	293362033	-1.4
XP_224256.5	293353889	0.5
XP_576453.2	109483843	-3.4
XP_576632.1	62655567	1.2
NP_001004085.1	51854229	-1.3
NP_001005244.1	52630316	0.4
NP_001007752.1	56090401	-3.5
NP_001009651.1	57526993	-0.4
NP_001013875.1	62078447	-0.8
NP_001014262.3	148230802	-2.2
NP_001020868.1	71043858	-1.6
NP_001094355.1	154937382	1
NP_001099188.2	205360969	0.5
NP_001099501.1	157822819	-2.2
NP_001099599.1	157817316	-0.6
NP_001099931.1	157824176	-0.3
NP_001100472.1	157819689	2.6
NP_001102910.1	157822089	-0.3
NP_001102965.1	157823723	2.7
NP_001128170.1	197927423	-0.7
NP_001166847.1	290563168	-0.8
NP_001171064.1	294862239	2.7
NP_036651.1	6978595	0.3
NP_036789.2	347800746	-2.8
NP_036918.2	158517805	-0.6
NP_037030.1	6978477	-1.7
NP_037220.2	294862237	2.9
NP_058945.2	75832132	-0.6
NP_059036.1	8394149	0.2
NP_062052.1	9507217	-1.7
NP_071633.1	11560131	-0.4
NP_072138.2	166091429	1.8
NP_110453.3	145275165	-3.4
NP_112267.1	13591902	0.7
NP_112413.2	42476181	-2.1
NP_112620.2	140971918	2.9
NP_113791.1	13928824	0
NP_113894.1	13928986	3.6
NP_113957.1	13929082	0.1
NP_114019.1	13929188	1.2
NP_116006.1	14249144	1.4
NP_150237.1	17985949	-1.3
NP_446077.1	16758432	-0.3
NP_476539.1	17105344	-1.9
NP_511178.1	17530977	-0.1
NP_596895.1	19173766	0.9
NP_775159.1	27465603	-0.6
NP_899162.1	50233797	1.3
NP_942084.1	38454312	-0.5
NP_997711.1	47087121	1.2
XP_001059136.1	109465788	0
XP_002725011.1	293341715	3.4
XP_002725014.1	293341726	0.4
XP_002726234.1	293346061	-0.8
XP_002727952.1	293352167	2.4
XP_002729170.1	293357614	0.4
XP_002729771.1	293360106	-2
XP_002730077.1	293361694	-0.4
XP_214478.5	293354557	-1.4
XP_233260.5	293359408	-0.4
XP_344286.3	109501183	1.4
NP_001012037.1	58865650	0.7
NP_001013079.1	61556832	-1.9
NP_001020866.1	71043620	-0.2
NP_001029200.1	77404375	2.1
NP_001041327.1	114145517	1
NP_001073177.1	119310193	-0.2
NP_001100833.1	157819139	-0.8
NP_001101788.1	157819953	-0.2
NP_001107212.1	166091431	1.6
NP_001121124.1	189083744	-0.2
NP_001129034.1	207113137	0.5
NP_001178513.1	300797519	1.8
NP_001178553.1	300798350	-1.1
NP_036715.1	51092266	-2.3
NP_036951.1	6978431	1
NP_058701.2	158186722	0
NP_058746.1	8394328	0.6
NP_058977.1	8394069	0.7
NP_062132.2	48675371	-0.6
NP_062165.2	31377484	0.1
NP_071782.1	11693154	-2.6
NP_071990.2	186700616	-1.6
NP_072130.1	198278563	-3.1
NP_077358.1	13242285	-1.2
NP_077374.2	40538860	0.7
NP_112270.2	162138932	-1.6
NP_112359.1	13592047	-2.1
NP_112414.1	13592148	1.5
NP_114006.1	13929166	0.9
NP_115792.1	14192933	-1
NP_445743.2	40254752	-1.1
NP_445744.1	158186770	-0.6
NP_445764.1	158749632	-1.4
NP_445866.1	61097941	0.3
NP_445937.1	16758986	0.2
NP_446038.1	16758362	-0.2
NP_446233.2	148540194	-0.5
NP_446407.1	16758840	-1.5
NP_446456.1	16758920	-2
NP_579834.2	51592092	-1.3
NP_599185.1	189339196	-0.7
NP_647540.1	21326447	-0.1
NP_703203.1	23618899	1.2
NP_741987.1	25282455	-0.1
XP_001053529.2	293349863	1.2
XP_001061006.2	293346809	-0.1
XP_001064937.2	293347514	0
XP_001079270.1	109509890	-0.2
XP_001079874.1	109461766	1.9
XP_002724823.1	293341028	-2.6
XP_002724907.1	293341450	-2.4
XP_002726023.1	293345391	3.5
XP_002726654.1	293347763	1.9
XP_002726678.1	293347614	-0.1
XP_002729056.1	293357074	-0.3
XP_002729895.1	293360852	2.4
XP_002730047.1	293361550	0
NP_001004131.1	51889726	3.2
NP_001005246.1	52630320	-0.2
NP_001006967.1	55741520	-0.5
NP_001006987.1	55741518	-1
NP_001006996.1	55741502	-0.8
NP_001011910.1	58865398	-1.1
NP_001012044.1	58865656	-0.8
NP_001013182.3	148356231	-1
NP_001014041.1	62078769	1.8
NP_001015037.1	62543563	-2.8
NP_001017461.1	62945278	-1.2
NP_001019409.1	66793366	2.1
NP_001019961.1	67078438	0.4
NP_001019969.2	199561355	2.6
NP_001020826.1	71043752	0.3
NP_001028838.1	75991707	0.2
NP_001032854.1	83642822	-0.6
NP_001041356.1	114145796	0.2
NP_001094155.1	213512607	-0.6
NP_001094220.1	189491689	-2.3
NP_001094477.1	155369696	2.7
NP_001099377.2	309951116	0
NP_001099783.1	157821285	-3.4
NP_001099804.1	157822919	-1.3
NP_001099976.1	157824182	-2.8
NP_001100686.1	157821969	1.3
NP_001101214.1	157820171	-2.7
NP_001102395.1	157821581	-2
NP_001102762.1	157817692	-0.7
NP_001102843.1	157820087	3.5
NP_001124014.1	194474040	1.7
NP_001167028.1	291167745	-2.8
NP_001178518.1	300797628	1.9
NP_037064.1	25742751	-1.2
NP_037066.1	25742568	-0.1
NP_037095.1	6981026	3.4
NP_058731.1	8393981	1.7
NP_062233.2	160333459	-4.1
NP_064489.1	13487933	1.1
NP_067085.1	10863989	0.4
NP_076454.1	13027414	-0.7
NP_113870.1	13994225	0.1
NP_445809.2	46048609	0
NP_445822.1	16758098	1.8
NP_446251.1	16758642	1.5
NP_446426.1	16758870	0
NP_569112.1	18426858	0.6
NP_570100.1	18543351	0
NP_570111.1	18543177	-2.8
NP_612517.2	50356003	-0.3
NP_942037.2	52138635	-1.9
NP_955417.1	40786469	-0.6
XP_001054913.1	109487636	1.9
XP_001058093.1	109512438	3.3
XP_001058263.1	109476515	-2.9
XP_001060896.2	293347046	1.9
XP_001065463.2	293361849	1.7
XP_001077487.1	109479312	-0.6
XP_002725852.1	293344813	-0.2
XP_002726527.1	293347028	0.9
XP_002726705.1	293347815	-1.3
XP_002727023.1	293348969	3
XP_002727374.1	293350191	-0.9
XP_002730109.1	293361851	1.6
XP_226606.4	109464191	0.5
XP_340808.4	293351519	2.1
XP_573067.2	293351416	2.1
XP_573886.3	293354175	-2.1
XP_576040.2	109478307	-2.7
NP_001004227.1	51948426	-1
NP_001005556.1	53850640	-0.7
NP_001008802.2	120474989	1.8
NP_001009275.1	57164137	1
NP_001009694.1	57527447	-0.7
NP_001011892.1	58865362	-3.3
NP_001011959.1	58865488	-3.7
NP_001012027.1	58865630	-2.1
NP_001013249.1	61557370	0.7
NP_001013896.1	62078483	0.5
NP_001014028.1	62078741	-0.7
NP_001014102.1	62078893	-0.8
NP_001014183.1	62079055	0.2
NP_001029064.1	76559911	-1.2
NP_001029281.1	77627733	-0.3
NP_001076049.1	128485844	-2.9
NP_001094276.1	201066380	1.8
NP_001099855.1	157824004	-1.4
NP_001100353.1	157822795	-1.9
NP_001102366.1	157820807	0.2
NP_001128012.1	197384345	-0.6
NP_001128232.1	197927211	0.6
NP_001131115.1	212549647	-2.2
NP_001178607.1	300794237	3.3
NP_037322.1	6981352	-1
NP_058784.2	71534276	-1.3
NP_058812.1	8393038	-0.6
NP_058939.1	8394053	-0.7
NP_058972.2	40254781	-1.4
NP_062096.1	9506913	-1.5
NP_062140.1	158749538	-2.2
NP_071778.2	59709467	1.4
NP_071852.2	14192935	-1.5
NP_071946.1	11968068	1
NP_071961.1	13487910	-0.7
NP_075213.2	161333847	-0.1
NP_112605.1	13786132	-1.4
NP_114184.1	14010879	-1.5
NP_148981.1	14717392	0.7
NP_445759.1	16758004	0.5
NP_446041.1	16758368	-0.9
NP_476534.1	17105336	0.7
NP_536320.1	158749540	-2.2
NP_543172.1	18266700	1
NP_599229.1	19705527	0.2
NP_705893.1	24025637	2.1
NP_835203.1	30017431	-0.4
XP_001062758.1	109485054	0.3
XP_001065013.1	109482941	2.7
XP_001068526.2	293350091	-1.2
XP_001076696.2	293345689	2.3
XP_001077245.2	293344841	1.7
XP_002724957.1	293341501	-1.1
XP_002725009.1	293341711	3.3
XP_002725231.1	293342430	3.4
XP_002725291.1	293342695	1.6
XP_002727981.1	293352397	-2.6
XP_002730046.1	293361548	0.2
XP_220603.5	293351608	0.8
XP_342710.4	293358766	0.6
XP_575592.2	293358795	2.7
XP_576039.3	293359944	-2.5
NP_001004021.1	51591909	2.2
NP_001004250.1	51948476	-1.2
NP_001005383.1	52851387	-1.8
NP_001008281.1	56605670	2.9
NP_001012197.2	210032365	2.5
NP_001013180.1	61557143	-1
NP_001019419.1	66730407	-0.7
NP_001030088.2	78214309	0.7
NP_001093972.1	281332160	-1.4
NP_001094042.1	208022685	-1.7
NP_001099180.2	158534057	-0.2
NP_001099760.1	157820727	2.9
NP_001099960.1	157824043	1.9
NP_001101248.1	157821189	0.1
NP_001101498.1	157820173	-2.2
NP_001119739.1	187282120	-1.3
NP_001123971.1	194473652	-0.2
NP_001162612.1	281306803	1.1
NP_037027.2	52345435	-1.2
NP_037309.1	6980972	-1.6
NP_058944.1	8393547	1.9
NP_058975.1	8394063	-0.3
NP_062043.1	9506467	1.3
NP_062056.1	77993370	-1.1
NP_062259.2	42476287	0.4
NP_071943.1	11968062	-2.6
NP_077368.2	162287198	-0.7
NP_112266.1	110625958	-0.9
NP_112282.2	62461582	0.2
NP_112330.1	70912366	-1.5
NP_112389.3	74024923	0.8
NP_113715.1	13928710	-2.9
NP_113964.2	148747414	-1.8
NP_116008.2	197927209	0
NP_446348.2	225735575	-1.6
NP_446356.1	16758780	0.3
NP_476480.2	148747541	3.1
NP_599214.1	19705501	-0.6
NP_620203.1	20301990	2.9
NP_786931.1	28461153	-1
NP_808789.1	29293813	0.6
NP_997696.1	47087081	-1.5
XP_001056900.1	109473140	-0.6
XP_001067740.2	293350763	-2.4
XP_001079629.2	293344916	1.7
XP_002726641.1	293347634	3
XP_226891.4	293357101	1
XP_340877.4	293351757	-2.3
XP_574249.3	293355295	0.7
NP_001002805.1	50657362	-1
NP_001003900.1	51491829	-0.8
NP_001007006.1	55742827	2.5
NP_001007690.1	56090353	1.2
NP_001008828.1	57012352	3.1
NP_001009600.1	57527565	2
NP_001011983.1	58865534	0.7
NP_001012131.1	58865832	-1.8
NP_001013128.1	61556986	-0.8
NP_001013908.2	110347600	-0.7
NP_001014084.1	62078857	-1.5
NP_001015009.1	62543513	-1.8
NP_001020860.1	71043862	-2.1
NP_001025202.1	71795621	-1.5
NP_001041381.1	114145636	2.8
NP_001099187.1	157786744	-0.9
NP_001099229.2	300390197	1
NP_001099310.2	347800697	-0.4
NP_001099394.1	157786908	-0.9
NP_001101339.1	157823277	-0.6
NP_001101471.1	157819345	2
NP_001102034.1	157819187	-1.5
NP_001102589.1	157819845	-0.5
NP_001127988.1	197384515	-3.1
NP_001128173.1	197927431	2
NP_036873.1	7549773	2.1
NP_037025.1	6978441	-0.4
NP_058865.1	8394432	-2.6
NP_059017.1	8394162	-1.1
NP_059028.1	8394158	0
NP_073192.2	158636004	1.9
NP_077325.2	61889092	-0.9
NP_112309.2	41529837	-0.9
NP_112379.1	13592085	-1.6
NP_112646.1	25742626	0.1
NP_113692.2	158186621	-0.7
NP_113831.1	13928886	1.1
NP_116001.2	77695926	0.1
NP_446015.2	55926219	-1.4
NP_446062.1	16758404	-2.7
NP_446252.1	16758644	-1.4
NP_543163.1	18266686	1.7
NP_620250.1	20302085	1.3
NP_620805.2	323363004	-2.2
NP_640347.2	145966774	0.5
NP_665724.1	21955146	-1.4
NP_954516.1	40018548	-3.5
NP_954525.1	40018568	-0.1
NP_981954.1	42821116	1.8
NP_996729.1	57977273	-0.6
XP_001053896.1	109484416	-1
XP_001054092.2	293346639	-1.7
XP_001058694.1	109485017	2.2
XP_001061583.2	293345984	-0.2
XP_001065087.2	293345232	0.9
XP_001068469.2	293347439	-2
XP_001068778.2	293347718	2.9
XP_001069941.2	293346874	0.5
XP_001080615.2	293340239	0.3
XP_002725336.1	293342849	-0.6
XP_002725577.1	293343782	0.9
XP_002725669.1	293344081	-2.6
XP_002726560.1	293347277	3.3
XP_002726793.1	293348113	1.7
XP_214535.3	62664437	-1.1
XP_227719.2	293357573	2.9
NP_001004256.1	51948488	-1.3
NP_001011979.1	58865526	-0.2
NP_001013241.1	61557337	-0.2
NP_001017447.1	62945250	-3.1
NP_001019470.1	66730327	2.4
NP_001029335.1	77681960	-1.9
NP_001029336.1	77695928	0.2
NP_001034115.1	84781733	0.9
NP_001071143.1	117940031	-1.7
NP_001099247.2	158631214	-0.5
NP_001099879.1	157823033	-0.7
NP_001099910.1	157823671	-3.6
NP_001099970.1	157817556	1.1
NP_001100399.1	157817775	-1.1
NP_001100914.1	157818439	-1.8
NP_001101130.1	157817869	-1.8
NP_001101848.1	157821511	-1
NP_001101951.1	157824216	1.4
NP_001102297.1	157818919	-0.5
NP_001103352.1	158081773	0.8
NP_001104565.1	161760632	-1.7
NP_001177972.1	300795339	0.8
NP_036677.1	6978759	-2.1
NP_036696.1	6978879	1.9
NP_058683.2	162287306	-1.6
NP_058721.1	8393706	-1.4
NP_058898.1	8393180	-0.7
NP_071794.1	11693172	2.4
NP_112305.1	13591969	-1.5
NP_113817.1	13928866	0.1
NP_113875.1	13928952	1.8
NP_114467.1	189181710	0.8
NP_445770.1	16758014	-1.1
NP_445943.1	16758216	1.2
NP_446013.2	77404363	2.8
NP_476536.1	17105340	-1.2
NP_543158.1	158262004	-0.8
NP_596874.1	19173736	-3.1
NP_599173.2	52138628	-0.4
NP_620218.1	20302022	-1.4
NP_775125.1	27465535	0.2
NP_942079.1	38454302	-1.4
NP_997631.2	218156285	1.8
NP_997683.1	47058990	-0.3
XP_001061778.1	109464010	1.1
XP_001080393.2	293348573	1.9
XP_002724751.1	293340751	0.6
XP_002725399.1	293343072	-1.1
XP_002726579.1	293347399	-1.2
XP_002727643.1	293350886	-0.7
XP_002728594.1	293354938	-1
XP_002729958.1	293361225	2.4
NP_001006994.1	55741776	0.3
NP_001007621.1	56090293	0.5
NP_001007697.1	56090208	-0.4
NP_001008280.1	56605668	-0.4
NP_001008336.1	56605748	1
NP_001008825.1	114145409	3
NP_001008827.1	57012424	1.7
NP_001013072.1	61556810	-1.1
NP_001013094.1	61556870	-0.4
NP_001026809.1	72255509	-1.2
NP_001026810.1	72255511	0.5
NP_001029296.1	77627994	-2.7
NP_001032364.1	82546819	1.1
NP_001099403.1	157786926	2.1
NP_001099445.1	157787018	-0.9
NP_001100389.1	157817229	0.9
NP_001100683.1	157821599	-1.2
NP_001100758.1	157818975	0.7
NP_001101276.1	157823323	-2.7
NP_001103085.1	157823922	-2
NP_001104764.1	162329577	1
NP_001104765.1	162329579	0.5
NP_001123975.1	194473622	0
NP_036970.1	6978715	1.6
NP_037197.1	6981388	-2.7
NP_037215.1	25742763	0.7
NP_058850.1	8394544	-0.6
NP_058897.1	8392878	-1.4
NP_062005.1	9506737	2.3
NP_072116.1	12018256	0.3
NP_077362.1	13242293	-1
NP_112248.1	13591872	0.3
NP_113897.2	78126139	1.4
NP_446224.1	16758610	2
NP_476473.1	16923986	-0.3
NP_598215.1	19424184	-2.4
NP_852034.1	31077132	3.4
NP_872609.2	128485833	-3.3
NP_997475.1	46485440	-0.6
XP_001061208.2	293358909	-0.2
XP_001065433.2	293345589	1.4
XP_001072867.1	109479984	-0.1
XP_002724551.1	293340152	0.4
XP_002725505.1	293343539	1.2
XP_002727909.1	293352109	0.9
XP_002728068.1	293352827	-2.5
XP_002730124.1	293361926	-1.1
NP_001005534.1	53850596	-2.4
NP_001007797.1	56119152	-2
NP_001008804.1	57012436	1.7
NP_001008840.1	57012402	1.1
NP_001011945.1	58865460	-0.9
NP_001019925.1	67078508	-1.1
NP_001029140.1	77020274	0.5
NP_001030174.1	78097112	-1
NP_001037707.1	113205496	-0.2
NP_001098083.1	157265559	1.5
NP_001099202.1	157786714	-2.5
NP_001099792.1	157821497	-0.6
NP_001100085.2	319020750	-0.5
NP_001101015.1	157820315	-1.6
NP_001101872.1	157822193	0.1
NP_001128202.1	197927125	-2.4
NP_001178789.1	300797936	-0.9
NP_036664.1	6978695	-0.4
NP_037106.1	6981142	1.8
NP_037117.1	6981260	-1.5
NP_037138.1	6981362	-2.8
NP_037346.2	225690626	-0.7
NP_058690.2	158138561	0.4
NP_058941.1	8393296	-0.5
NP_059010.1	8394502	1.7
NP_067608.1	11024680	0.2
NP_110463.1	13540638	-1.7
NP_112406.1	13592133	-1.4
NP_113903.1	13929002	0.1
NP_114018.1	13929186	-0.9
NP_476472.1	16923984	-1.7
NP_598249.1	281306781	2.7
NP_598267.1	19424278	-2
NP_620262.2	48675862	-1.1
NP_653347.2	148747146	0.9
NP_671747.1	22219450	-0.5
NP_695227.2	76781470	-1.5
NP_942050.1	38454250	-0.5
NP_955404.1	40786436	1.5
NP_988843.2	54020747	-0.6
XP_001053937.1	109511778	2.5
XP_001073396.2	293345157	3.4
XP_001078539.2	293343910	0.6
XP_002725173.1	293342213	0.7
XP_002725179.1	293342174	2.7
XP_002725837.1	293344777	0.9
XP_002726451.1	293346882	-0.1
XP_002726454.1	293346908	1.5
XP_002728601.1	293355005	0.7
XP_002729222.1	293357875	1.3
XP_002729497.1	293359098	-0.2
XP_213343.4	109488340	-2.1
XP_341819.4	293355799	0.6
XP_346294.4	293362841	-2.9
XP_573304.1	62658024	-2.5
NP_001003409.1	51011131	0
NP_001007691.1	56090568	-1.2
NP_001009268.1	57164143	-1.9
NP_001009628.1	57526868	1.8
NP_001015019.1	62543533	0.4
NP_001025088.1	71361623	0.8
NP_001033064.1	83816939	-1.5
NP_001076008.1	127139089	3
NP_001099197.2	160333293	-0.2
NP_001099521.1	157823267	-3.4
NP_001099765.1	157820845	-1.4
NP_001100509.1	157823585	-3.1
NP_001101244.1	157821079	-2.8
NP_001120921.1	188536082	-1.7
NP_001128071.1	197386807	1.2
NP_001171155.1	295148062	-0.7
NP_001178765.1	300797437	0.3
NP_036903.2	40254796	0.4
NP_037199.1	6981486	0.2
NP_058736.1	8394021	-2.3
NP_071948.1	11968072	-1.5
NP_072106.1	12018236	0
NP_075225.1	12621098	-2.7
NP_077380.2	127138710	3
NP_112643.1	13786200	0
NP_446042.1	16758370	0
NP_446061.2	77020272	0.2
NP_446418.1	281371490	2.4
NP_476545.2	292781228	-0.5
NP_598302.1	19424338	-1.4
NP_599153.2	158138568	0.7
NP_620197.1	20301980	-3.6
NP_620244.1	20302073	-1.1
XP_001065101.1	109484558	-2.2
XP_001075929.1	109509362	0
XP_002725368.1	293342999	-1.7
XP_002725693.1	293344192	1.3
XP_002725831.1	293344614	-1.9
XP_002725862.1	293344937	-0.2
XP_002725863.1	293344939	-0.2
XP_002725864.1	293344941	-0.2
XP_002725865.1	293344943	-0.3
XP_002725867.1	293344947	-0.1
XP_002725868.1	293344949	0.1
XP_002727784.1	293351457	3.2
XP_002730354.1	293363378	1.7
XP_224464.4	293353978	-2.7
XP_576374.2	293360970	-2.1
XP_576394.1	62653546	-2.2
NP_001002826.1	50657404	-1
NP_001004241.1	51948454	0.5
NP_001006982.2	195927000	-1
NP_001007625.1	56090285	-0.4
NP_001008835.1	57012396	1.2
NP_001009663.1	57527135	-2.6
NP_001025196.1	71795615	-2.6
NP_001032734.1	83415090	0.8
NP_001094222.1	198278533	-0.5
NP_001094481.1	155369704	0.8
NP_001099487.1	157821295	-1.6
NP_001099490.2	158187533	0.5
NP_001099994.1	157818027	-1.6
NP_001100065.1	157819445	-0.5
NP_001100396.1	157818371	-2.3
NP_001101707.2	312147379	0.9
NP_001101753.1	157818939	3.3
NP_001102047.1	157819489	-2.6
NP_001102283.2	381342471	1.1
NP_001128306.1	198386332	-3.3
NP_001139533.1	225690628	-0.1
NP_036620.2	158138551	-1.8
NP_036691.2	61098186	1.2
NP_037142.1	6981392	-3
NP_037151.2	77404180	0.1
NP_058704.1	8393418	-2.5
NP_058735.1	8394018	-1.8
NP_062029.2	162287178	0.7
NP_062164.1	9506445	1
NP_064456.2	158186678	1.3
NP_071960.1	11968096	3.6
NP_072120.1	12018264	3.1
NP_075591.1	12831225	-1.7
NP_112645.1	13786204	0.2
NP_113802.2	78191795	0.4
NP_113906.1	13929006	-0.7
NP_114468.2	56799412	2.6
NP_445942.1	29789299	-2.4
NP_596919.1	19173806	3
NP_599161.2	42476045	-3.5
NP_742005.1	25282419	2.7
NP_775443.1	28849947	2.4
NP_787032.1	28460696	2
XP_001053482.2	293350447	1.3
XP_001060814.2	293346835	3.4
XP_001080527.2	293346192	0.6
XP_001081206.1	109470850	-1.3
XP_002725000.1	293341658	3.3
XP_002725861.1	293344933	-0.3
XP_002725866.1	293344945	-0.1
XP_002726077.1	293345564	1.1
XP_002726232.1	293346045	-2
XP_002727970.1	293352310	-1.3
XP_002728983.1	293356760	-0.2
XP_002730098.1	293361818	0.1
XP_212735.2	293352740	2.9
XP_342446.3	293357848	-0.6
XP_573334.3	293352333	-2.4
XP_577306.1	62660147	-0.1
NP_001003965.1	51556261	3.4
NP_001008830.1	57012348	1.5
NP_001008845.1	57012400	1.2
NP_001011995.1	58865558	-1.2
NP_001012034.1	58865636	-1.3
NP_001013911.1	62078513	-2.6
NP_001020846.1	71043680	-0.1
NP_001037735.1	112984124	-0.9
NP_001041372.1	114145746	3.6
NP_001095888.1	156231040	0.8
NP_001099389.1	157786896	0.2
NP_001100761.2	313151177	-0.1
NP_001101922.1	157823483	0
NP_001166907.1	290746393	0
NP_036792.2	50054162	2.5
NP_037183.1	6981694	-2.4
NP_058748.2	77404286	-2.6
NP_058932.1	8393910	1.2
NP_058962.2	51036643	-1.5
NP_062242.2	126722991	0.3
NP_067730.2	158186711	0.4
NP_071551.2	57527919	-2.7
NP_071587.2	140970581	-2.5
NP_445967.1	32189355	-2.8
NP_579829.3	140969642	-2.7
NP_620198.1	20304123	-0.8
NP_620272.3	148747108	-1.8
NP_695214.1	23463287	0
NP_942025.1	38454206	-0.5
XP_001060284.1	109474141	-1.4
XP_001066847.2	293363132	2.2
XP_002724537.1	293340039	1.9
XP_002724918.1	293341371	3.3
XP_002726304.1	293346414	3.6
XP_002728535.1	293354634	0
XP_214281.3	62662278	-1.3
XP_342492.4	293357971	0.6
NP_001004223.1	51948418	-0.7
NP_001007723.1	60678292	-2.4
NP_001008302.1	56605688	0.9
NP_001008832.1	57012398	1.5
NP_001008837.1	57012384	1.6
NP_001011915.1	58865400	0
NP_001013075.1	61556820	-1.6
NP_001013104.1	61556900	1
NP_001013452.1	61740635	1.3
NP_001019507.1	66730459	-0.9
NP_001030329.1	78214305	1.2
NP_001094211.1	281427229	2.9
NP_001099402.1	157786944	-3.8
NP_001099706.1	157819619	0.2
NP_001101114.1	157821769	-1.1
NP_001121062.1	189027101	-0.8
NP_001160147.1	262272076	-1.7
NP_001178791.1	300797978	1.2
NP_036727.1	6981146	-2.3
NP_037216.1	6978433	1.3
NP_037228.1	6981010	-2.3
NP_037294.1	158187535	-0.3
NP_037332.1	6978703	-1.8
NP_062054.1	158711683	-1.9
NP_062245.2	122427836	0.1
NP_071634.1	11560133	-0.9
NP_112632.1	13786178	-2.8
NP_445817.1	16758094	-0.7
NP_445829.1	274316012	3.5
NP_445919.1	16758214	-0.8
NP_446204.2	139948224	-1.4
NP_446209.1	75832035	2.9
NP_446294.1	16758698	-2
NP_446332.1	16758748	2.4
NP_446338.1	16758758	-0.1
NP_620806.1	20806153	-1.4
NP_786930.1	28461145	1
NP_852048.1	31077110	-0.3
XP_001055765.1	109471451	-0.4
XP_001061717.2	293346698	0.7
XP_001061822.1	109473203	1
XP_001067094.2	293361052	-0.9
XP_002724552.1	293340164	0.7
XP_002725110.1	293341976	1.4
XP_002725274.1	293342598	2.3
XP_002725870.1	293344953	-1
XP_002726247.1	293346113	-1.7
XP_002727410.1	293350291	-0.4
XP_219866.5	293355398	1.1
XP_573095.1	62656098	3.4
NP_001008525.1	56606108	-1.7
NP_001019510.1	66730465	0.2
NP_001025074.1	71361663	0.8
NP_001029157.1	77404172	1.5
NP_001101941.1	157817518	-1.1
NP_001108507.1	169234840	-0.9
NP_036915.1	7709992	1.3
NP_058814.1	67514516	-1.5
NP_112250.1	13591876	-0.5
NP_112399.1	13592121	-0.3
NP_112614.1	13786144	-2.2
NP_113910.1	13929014	-3.1
NP_114020.1	13929190	0.8
NP_445740.1	16757980	-1.4
NP_445788.2	259089426	-2.7
NP_445891.1	16758182	-2.1
NP_446059.1	16758398	-3.5
NP_476443.1	32189350	-2.3
NP_570095.1	18543341	-2.9
NP_996730.1	47777291	0.7
XP_001071599.2	293341383	0.4
XP_002725694.1	293344194	1.9
XP_002729213.1	293357846	-0.8
XP_002730355.1	293363380	1.7
XP_220693.5	293351656	0
XP_574168.1	62664602	-2.2
NP_001005765.1	54114993	-0.6
NP_001100653.1	157821127	-1.2
NP_001102748.1	157817241	0.1
NP_001186107.1	312596926	-2
NP_036828.2	80861401	2.2
NP_058793.1	8393218	-1.5
NP_071793.1	11693170	-2
NP_072123.1	12018270	-0.7
NP_665722.2	307746876	-1.2
NP_954549.1	40018606	-1.8
XP_001081056.1	109482022	1.2
XP_002727134.1	293349583	0.2
XP_213492.3	62657153	-0.7
XP_574007.2	293354517	-1.8
XP_574173.1	62664637	-1.5
XP_576470.2	109483957	-1.6
NP_001008770.1	56912206	-0.7
NP_001011990.1	58865556	-0.7
NP_001013982.1	62078649	-0.9
NP_001014157.1	62078997	-0.6
NP_001041357.1	114145798	1.3
NP_001099588.1	157822841	-1.7
NP_001100443.1	157820469	-2.5
NP_001106874.1	164663801	-1.6
NP_001119592.1	186972146	-2.5
NP_001121154.1	189085369	3
NP_036969.1	54234046	-0.7
NP_037234.2	47271544	-1.6
NP_037244.1	6978517	-1.1
NP_058700.1	57529187	-2
NP_058797.1	8394009	-0.9
NP_071970.2	41053837	-3
NP_073163.1	12083607	1.6
NP_446175.1	39930499	-2.8
NP_476487.1	16924006	-1
XP_002725318.1	293342778	0.5
XP_002725964.1	293345198	-0.3
XP_002730286.1	293362923	-2.1
XP_573217.1	62657298	-1.9
NP_001007005.1	55741524	0
NP_001008888.1	57114330	-2
NP_001013087.1	61556854	1.3
NP_001014127.1	62078943	0.2
NP_001094137.1	197313795	-1.7
NP_036750.1	6981326	0.3
NP_077076.1	13162363	-1.7
NP_113940.1	13929056	1.3
NP_445778.1	16758028	1.9
NP_446318.3	158341684	-1.7
NP_446447.2	55742813	-0.4
NP_543168.1	18266692	-2.2
NP_569093.2	77861917	-0.2
NP_997681.1	47058994	-1.2
XP_001054981.1	109492748	0.3
XP_001058018.2	293346566	-1.6
XP_002724837.1	293341077	-2.9
XP_002725425.1	293343233	-1.6
XP_002725549.1	293343685	-1.5
XP_002727890.1	293351972	0.4
XP_345547.3	293359328	-1.8
NP_001004094.1	76573881	-1.2
NP_001013175.1	61557127	-2.1
NP_001028855.1	76096306	-3.5
NP_001032267.1	81295343	-2.1
NP_001077380.1	144953874	1.6
NP_001099581.1	157817043	-1
NP_001100116.1	157820465	0
NP_001128177.1	197927439	-3.3
NP_001162616.1	281332093	-0.2
NP_037046.1	6978555	-1.6
NP_071795.1	11693174	-2.7
NP_113819.3	118142811	0
NP_387502.1	270288740	-2.4
NP_446434.1	16758882	-1.6
NP_543180.1	18266716	-1.6
NP_598273.2	51592096	-2.7
NP_695229.1	23463313	1.9
NP_001007630.1	56090307	-0.8
NP_001008344.1	56605764	2.1
NP_001013064.1	61556789	0.5
NP_001093628.1	157821621	0.7
NP_001100382.1	157824071	0
NP_001103609.1	158635975	-2.3
NP_001178814.1	300798457	-1.6
NP_059047.1	8393899	-0.8
NP_059061.1	8393153	0.6
NP_071963.1	11968098	-1.2
NP_077064.1	13162341	-1.1
NP_077065.1	13162343	-1.3
NP_203500.2	315630402	-1.6
NP_599193.1	54607147	-3.2
NP_602308.1	19705570	-3.6
NP_653345.1	21426809	0.3
NP_742027.1	25282445	-2.8
NP_998775.2	158262028	-1.5
XP_001061632.2	293354431	3.2
XP_001064912.2	293339999	1.8
AP_004895.1	110189666	-0.8
NP_001008834.1	57012418	1.5
NP_001011557.1	58585236	-2.6
NP_001019950.1	67078466	-3.4
NP_001071111.1	117647218	-3.2
NP_001124461.1	195976800	0.1
NP_062060.1	9506505	-1.7
NP_476485.1	16924004	0.2
NP_954544.1	40018594	-3.9
NP_997685.1	47058986	-2.2
XP_002725401.1	293343076	-4
XP_002726107.1	293345623	-2.6
XP_002726214.1	293346269	-1.9
XP_002726267.1	293346279	-1.5
XP_002727934.1	293352274	2.9
XP_002728317.1	293353919	2.3
XP_002729527.1	293359262	-2.2
XP_213954.4	109505096	0.2
XP_344253.3	109499823	-0.1
XP_344451.4	293353985	-0.6
NP_001008385.1	56605840	-3.1
NP_001014264.1	62079215	-3.3
NP_001020912.1	71043892	0.6
NP_001101387.2	374253859	-1.7
NP_001101715.1	157818035	-0.5
NP_001104293.1	161016776	-2.3
NP_036783.2	76443687	-3.2
NP_037238.1	6980964	1.2
NP_058747.1	8394331	-0.2
NP_112313.1	13591985	-1.8
NP_113705.1	13928700	-1.7
NP_478120.1	17157987	-1.8
NP_758443.1	26892289	1.2
XP_001075200.1	109467549	-2.6
XP_002724641.1	293339981	-2.9
XP_002726243.1	293346098	-2.1
XP_002726463.1	293346859	-1.1
XP_002726464.1	293346861	-0.2
NP_001004214.1	51948400	-3.1
NP_001121156.1	189085365	-1.9
NP_036637.1	6978545	-1.4
NP_037245.2	148747253	-0.7
NP_059023.1	8394152	1.6
NP_062107.1	11276091	2
NP_063969.1	9845261	-0.5
NP_071951.1	11968078	2.9
NP_071956.2	42476144	-2.1
NP_071981.1	11968126	-1.1
NP_072115.1	12018254	-3.3
NP_445800.1	17865327	-0.1
XP_001062826.2	293354045	-2
NP_001006961.1	55741522	-2.8
NP_001020305.1	68341999	-1.2
NP_001094009.1	209915614	-1.2
NP_001102401.1	157821781	-1.4
NP_036636.1	6978543	-2
NP_077071.1	13162353	0.6
NP_446450.2	162287395	2.2
NP_542428.1	18093106	-2.6
NP_741991.3	61889112	-3.2
NP_942044.1	38454238	1.3
XP_001061918.2	293348436	2.8
XP_002724569.1	293340276	0.1
XP_002726084.1	293345678	-0.1
XP_002728189.1	293353325	-3.3
NP_001102688.1	157822749	-2.9
NP_036944.2	158517820	-3.1
NP_058792.1	8393197	-2.5
NP_071581.1	11560046	1.8
NP_112644.1	13786202	-0.4
NP_114013.1	13929178	0.7
NP_445859.2	40254747	-3.1
XP_001056975.1	109463083	0.1
XP_002724838.1	293341073	2.3
XP_002725020.1	293341679	-1
XP_002726746.1	293348083	-2
NP_001009622.1	57528164	-1.2
NP_001014007.1	62078699	-1.2
NP_001177997.1	300797179	1.4
NP_036638.1	6978547	-1.7
NP_036641.1	281306811	-2.5
NP_036699.1	6978896	-1.4
XP_002724836.1	293341020	-3
XP_002726365.1	293346606	-3.5
XP_345264.3	109465331	1.3
AP_004897.1	110189668	2.5
NP_001004224.1	51948420	1.7
NP_001071110.1	117647198	-1.2
NP_036744.1	6981278	-2.2
NP_058979.1	8394076	-1.2
NP_113749.2	48675379	-3.5
NP_114014.1	13929180	0.6
NP_598201.1	19424160	-0.9
NP_665885.1	22024394	-0.2
XP_001069037.1	109471604	-3.6
XP_002726405.1	293346657	-0.5
XP_002726771.1	293347981	-2.8
XP_002727204.1	293349617	1.7
XP_002730137.1	293362048	2
NP_074039.1	12408294	-2
NP_112299.1	29789261	-0.7
XP_001053854.2	293354366	-3.1
XP_001053910.1	109503636	-2.9
XP_001058470.2	293351268	0.5
XP_001069558.1	109464795	-2.2
XP_002725877.1	293344980	-3.3
XP_002725981.1	293345322	-1.6
XP_002728435.1	293354192	-3
NP_001013932.1	62078551	-1.6
NP_001099830.1	157822261	-1
NP_598245.1	19424244	-2.7
NP_963856.1	42476339	-0.5
XP_001061084.2	293345034	2.7
XP_002728142.1	293353070	0.8
XP_002728991.1	293356791	-3.3
XP_002729181.1	293357659	-2.8
XP_229201.5	293363315	1.1
AP_004892.1	110189663	-0.1
NP_001099958.2	158819029	-3.1
NP_077063.1	13162339	-1.4
XP_001070753.1	109467413	-2.6
XP_221100.5	293351924	-2.7
NP_001121662.1	189491879	-1.7
NP_001129229.1	209364562	0.1
NP_062016.2	186972114	1
NP_112249.2	148747524	-0.9
NP_112516.1	13676843	-0.8
NP_113770.2	71896590	-2.7
NP_113865.1	13928940	1.3
XP_001080448.1	109481899	-0.8
XP_002727433.1	293350362	-2.5
XP_213790.5	293352601	1.3
NP_036910.1	6978527	-2.7
NP_446417.2	52138624	-3.1
XP_573888.1	62662478	-3.6
NP_062141.2	78214331	-2.3
NP_113744.2	189083698	-3.2
XP_002727881.1	293351928	-2.6
XP_574121.1	62664179	2.5
NP_059007.1	8392939	-2.7
NP_446208.1	16758592	-2.9
XP_001053626.1	109497721	-0.9
NP_001013162.2	312032475	-3
NP_001100174.1	157821821	-2.4
NP_942083.1	38454310	-2.2
NP_001102358.2	270288782	-3.4
NP_036644.1	7549746	-1.2
XP_002726818.1	293348301	-1.2
XP_001071853.2	293354186	-3.4
AP_004901.1	110189672	1.1
XP_002727628.1	293350985	2.6
XP_573571.1	62660299	-3.8
NP_001178523.1	300797728	-3.7
NP_598240.1	19424234	-3.1
NP_598412.2	189083700	-3.2
NP_663702.1	21728390	1.5
XP_002725584.1	293343814	-2.4
NP_112375.1	13592077	3
XP_002726819.1	293348303	-1.6
NP_001029098.1	76781465	1.2
NP_997682.1	47058992	-3
XP_002729979.1	293361188	-0.9
NP_001100338.1	157822045	-4.1
NP_001009290.1	57164133	-3.9
NP_059025.1	8394337	0.5
XP_002724541.1	293340076	-1
NP_001100226.1	157822851	-1.2
NP_598228.1	19424210	-1.8
NP_877971.2	65301490	-1
AP_004904.1	110189675	-1.5
NP_062028.1	9506465	-3.4
NP_001014285.1	62079261	-3.7
AP_004896.1	110189667	-2.2
NP_036848.1	6981542	-4
AP_004902.1	110189673	-1
NP_446095.1	16758454	-4
XP_001067919.2	293341009	-3.8
AP_004894.1	110189665	-1.7
XP_002726691.1	293347747	2.8
NP_073198.1	12083675	-1.9
XP_002729613.1	293359626	3.2
XP_002729349.1	293358432	1.7

## Sheet: Location
Accession	Description	Molecular Function	Cellular Component	Biological Process		cytoplasm	cytosol	cytoskeleton	extracellular	nucleus	membrane	mitochondrion	endoplasmic reticulum	cell surface	organelle lumen	Golgi	endosome	vacuole	chromosome	ribosome	proteasome	spliceosomal complex
6978431	long-chain specific acyl-CoA dehydrogenase, mitochondrial precursor [Rattus norvegicus]	catalytic activity; nucleotide binding	cytoplasm; membrane; mitochondrion; organelle lumen	cell organization and biogenesis; metabolic process; regulation of biological process		1	0	0	0	0	1	1	0	0	1	0	0	0	0	0	0	0
6978433	short/branched chain specific acyl-CoA dehydrogenase, mitochondrial [Rattus norvegicus]	catalytic activity; nucleotide binding	cytoplasm; mitochondrion; organelle lumen	metabolic process		1	0	0	0	0	0	1	0	0	1	0	0	0	0	0	0	0
6978435	very long-chain specific acyl-CoA dehydrogenase, mitochondrial precursor [Rattus norvegicus]	catalytic activity; nucleotide binding	cytoplasm; membrane; mitochondrion; organelle lumen	metabolic process; regulation of biological process		1	0	0	0	0	1	1	0	0	1	0	0	0	0	0	0	0
6978441	actin, gamma-enteric smooth muscle [Rattus norvegicus]	nucleotide binding	cytoplasm; cytoskeleton			1	0	1	0	0	0	0	0	0	0	0	0	0	0	0	0	0
6978469	afadin [Rattus norvegicus]	protein binding	cytoplasm; cytosol; membrane; nucleus; organelle lumen	cell communication; regulation of biological process; response to stimulus		1	1	0	0	1	1	0	0	0	1	0	0	0	0	0	0	0
6978477	alpha-2-HS-glycoprotein precursor [Rattus norvegicus]	enzyme regulator activity	extracellular	cell communication; cell growth; cell organization and biogenesis; defense response; development; metabolic process; regulation of biological process; reproduction; response to stimulus; transport		0	0	0	1	0	0	0	0	0	0	0	0	0	0	0	0	0
6978479	GTP:AMP phosphotransferase, mitochondrial [Rattus norvegicus]	catalytic activity; nucleotide binding; protein binding	cytoplasm; mitochondrion; organelle lumen	cell organization and biogenesis; development; metabolic process; response to stimulus		1	0	0	0	0	0	1	0	0	1	0	0	0	0	0	0	0
6978483	delta-aminolevulinic acid dehydratase [Rattus norvegicus]	catalytic activity; metal ion binding; protein binding	cytoplasm; cytosol; extracellular	cell organization and biogenesis; metabolic process; response to stimulus		1	1	0	1	0	0	0	0	0	0	0	0	0	0	0	0	0
6978497	protein AMBP precursor [Rattus norvegicus]	enzyme regulator activity; protein binding	cell surface; extracellular; membrane	metabolic process; regulation of biological process		0	0	0	1	0	1	0	0	1	0	0	0	0	0	0	0	0
[truncated: 4,581 more rows]
