# Supplementary material for: Patterns of gene expression associated with recovery and injury in heat-stressed rats
Source: BMC Genomics. 2014 Dec 3;15(1):1058. doi: 10.1186/1471-2164-15-1058 (PMC4302131; doi:10.1186/1471-2164-15-1058)
Supplement: Supplementary file 13 — Additional file 13: Table S11: Table listing the KEGG pathways modulated in proteins after heat stress. (XLSX 18 KB) [file 12864_2014_6768_MOESM13_ESM.xlsx]

## Sheet: Summary
Additional File 13: Summary of KEGG enrichment analysis *
Summary of KEGG enrichment analysis (number of pathways enriched)
Tissue	48 h
HEART, up-regulated	5
HEART, down-regulated	13
*Worksheets list enriched KEGG pathways in the heart at 48 h (see also Additional File 11)

## Sheet: Heart KEGG-48 h
DEPS at 48 hours in heart were analyzed in DAVID for enriched KEGG terms. Only pathways enriched ≥2 fold (p<0.05, unadjusted) are listed. Up- and down-regulated proteins were analyzed separately. Protein aggregation scores (Additional File 12) for heart at Tc,Max, 24 hours, and 48 hours are listed for each protein enriched in the pathways in subsequent tabs.
Up-regulated proteins:
Category	Term	Count	%	P-Value	Proteins
KEGG_PATHWAY	rno04612:Antigen processing and presentation	10	5.71429	2.71825e-05	260064045	8393322	28467005	24025637	61098214	148747365	13242237	25742763	11693172	8394091
KEGG_PATHWAY	rno04610:Complement and coagulation cascades	7	4	0.0016241	158186621	61098186	80861401	158186678	58865630	156231040	158138561
KEGG_PATHWAY	rno04722:Neurotrophin signaling pathway	9	5.14286	0.00198582	14010863	62990183	9507245	55742827	13928824	54114993	54607147	16923986	9507243
KEGG_PATHWAY	rno00010:Glycolysis / Gluconeogenesis	7	4	0.00410194	13591894	109484558	158186651	6981352	57977273	46485440	16757984
KEGG_PATHWAY	rno04810:Regulation of actin cytoskeleton	11	6.28571	0.00454603	13592133	157822133	157817229	8393101	77539778	51854227	54607147	16923986	42476144	6981236	13540689
KEGG_PATHWAY	rno00030:Pentose phosphate pathway	4	2.28571	0.00903785	42476292	6981352	57977273	46485440
KEGG_PATHWAY	rno03010:Ribosome	5	2.85714	0.0643108	56090273	62661785	39930505	17530965	162287391
Down-regulated proteins:
Category	Term	Count	%	P-Value	Proteins
KEGG_PATHWAY	rno05012:Parkinson's disease	46	31.7241	4.58224e-44	209915614	197927439	55741424	54792127	18426858	20302061	9506411	39930503	157823387	157822261	53850596	198278533	170295834	8393180	40538742	57164133	157817861	11968072	157820465	51948476	223718723	157820787	56606108	13786200	57164091	32189355	16758388	16758362	53850628	13786202	20806153	19705465	160333459	72086149	57114330	157821497	157817227	68341995	194473636	189085365	24233541	55741544	68341999	189011657	157822175
KEGG_PATHWAY	rno00190:Oxidative phosphorylation	44	30.3448	9.02451e-42	209915614	197927439	55741424	18426858	54792127	20302061	9506411	39930503	157823387	157822261	53850596	17978459	198278533	8393180	170295834	40538742	57164133	157817861	11968072	157820465	51948476	223718723	157820787	56606108	57164091	47058994	16758388	16758362	53850628	20806153	19705465	160333459	72086149	57114330	157821497	157817227	68341995	194473636	189085365	24233541	55741544	68341999	189011657	157822175
KEGG_PATHWAY	rno05016:Huntington's disease	47	32.4138	4.36464e-39	209915614	197927439	55741424	54792127	18426858	20302061	9506411	39930503	157823387	157822261	53850596	198278533	170295834	8393180	40538742	57164133	157817861	11968072	157820465	51948476	223718723	157820787	56606108	13786200	57164091	8394331	32189355	16758388	16758362	53850628	13786202	20806153	19705465	160333459	72086149	57114330	157821497	157817227	68341995	194473636	189085365	24233541	55741544	68341999	189011657
KEGG_PATHWAY	rno05010:Alzheimer's disease	45	31.0345	1.34648e-35	209915614	197927439	55741424	18426858	54792127	20302061	9506411	39930503	157823387	157822261	53850596	198278533	8393180	170295834	40538742	57164133	157817861	11968072	157820465	8393038	51948476	223718723	157820787	56606108	57164091	16758388	16758362	53850628	20806153	19705465	160333459	72086149	57114330	157821497	157817227	68341995	194473636	24233541	189085365	55741544	68341999	189011657	157822175	109488076	61557218
KEGG_PATHWAY	rno00020:Citrate cycle (TCA cycle)	17	11.7241	3.98495e-20	209915614	18426858	40538860	56090293	53850596	42476181	189491689	195927000	139948224	158186722	124430510	62945278	40786469	62079055	158749584	18543177	54020666
KEGG_PATHWAY	rno04260:Cardiac muscle contraction	23	15.8621	5.21768e-20	197927439	6981240	16758362	77627992	8394469	78000188	8393180	78214305	11968072	110625958	160333459	57114330	223718723	51948476	24233541	57164091	55741544	189011657	68341999	6981666	78000203	148747253	6978543	186659510
KEGG_PATHWAY	rno00280:Valine, leucine and isoleucine degradation	13	8.96552	6.95864e-11	8392836	11968090	189181716	18426866	19424338	17530977	148747119	145651820	40786469	158749632	158303308	148747393	17105336
KEGG_PATHWAY	rno00071:Fatty acid metabolism	11	7.58621	7.75228e-09	162287040	6978435	11968090	8392836	6978431	16758398	18426866	148747393	17105336	19424338	17530977
KEGG_PATHWAY	rno00640:Propanoate metabolism	10	6.89655	1.22881e-08	139948224	145651820	158749584	8392836	158303308	6981146	148747393	189491689	148747119	17530977
KEGG_PATHWAY	rno00650:Butanoate metabolism	9	6.2069	2.27203e-07	124430510	55742813	11968090	8392836	189181716	56090293	148747393	17105336	17530977
KEGG_PATHWAY	rno00062:Fatty acid elongation in mitochondria	5	3.44828	1.11687e-05	18426866	148747393	17105336	19424338	17530977
KEGG_PATHWAY	rno05410:Hypertrophic cardiomyopathy (HCM)	9	6.2069	0.000297963	78214305	110625958	11968118	6981240	77627992	78000188	8394469	6981666	78000203	186659510
KEGG_PATHWAY	rno05414:Dilated cardiomyopathy	9	6.2069	0.000478234	78214305	110625958	11968118	6981240	77627992	78000188	8394469	6981666	78000203	186659510
[truncated: 2 more columns]
